# Supplementary material for: Expression and clinical value of circRNAs in serum extracellular vesicles for gastric cancer
Source: Front Oncol. 2022 Aug 17;12:962831. doi: 10.3389/fonc.2022.962831 (PMC9428625; doi:10.3389/fonc.2022.962831)
Supplement: Supplementary file 5 [file DataSheet_1.zip]

Archive with 25 entries (25 files):
- Raw data/Fig 1 CircRNA Expression Profiling.xlsx
- Raw data/Fig 2 Differentially Expressed circRNAs.xlsx
- Raw data/Fig 3 BP_result(Human) DOWN.xls
- Raw data/Fig 3 BP_result(Human) UP.xls
- Raw data/Fig 3 CC_result(Human) DOWN.xls
- Raw data/Fig 3 CC_result(Human) UP.xls
- Raw data/Fig 3 hsa_pathwayResult.xls
- Raw data/Fig 3 MF_result(Human) DOWN.xls
- Raw data/Fig 3 MF_result(Human)UP.xls
- Raw data/Fig 4 Fig 5 training set and  validation set.xlsx
- Raw data/Fig 5 TNM╖╓╞┌▒φ┤∩.xlsx
- Raw data/Fig 6 ROC  Chr10q11+Chr1p11+Chr7q11.xls
- Raw data/Fig 7 Differentially Expressed mRNAs (group).xlsx
- Raw data/Fig 7 miRNA-mRNA.xlsx
- Raw data/Fig 7circRNA-miRNA.xlsx
- Raw data/Fig S2 circRNA RNase R╩╡╤Θ.xlsx
- Raw data/Fig S2 circRNA╢│╚┌ ╖┼╓├.xlsx
- Raw data/Fig S3 BP_result(Human) up.xls
- Raw data/Fig S3 BP_result(Human)down.xls
- Raw data/Fig S3 CC_result(Human) up.xls
- Raw data/Fig S3 CC_result(Human)down.xls
- Raw data/Fig S3 MF_result(Human)down.xls
- Raw data/Fig S3 MF_result(Human)up.xls
- Raw data/Fig S4 hsa_pathwayResult down.xls
- Raw data/Fig S4 hsa_pathwayResult up.xls
