# Supplementary material for: Expression and clinical value of circRNAs in serum extracellular vesicles for gastric cancer
Source: Front Oncol. 2022 Aug 17;12:962831. doi: 10.3389/fonc.2022.962831 (PMC9428625; doi:10.3389/fonc.2022.962831)
Supplement: Supplementary file 5 [file DataSheet_1.zip › Raw data/Fig 1 CircRNA Expression Profiling.xlsx]

## Sheet: circRNA Expression Profiling
circRNAs identified by DCC Column A: CircRNAID, the ID of the identified circRNA by DCC. Column B ~ I: junction reads, the junction read number of each sample. Column J ~ Q: logCPM by edgeR. Column R ~ U: the coordinates of circRNA. Column V: circBaseID, the identifier of circBase (http://www.circbase.org). Column W: source, the source of the circRNA, including circBase, Guojunjie2014,... Column …
	junction reads								logCPM by edgeR								Annotations
CircRNAID	A1	A2	A3	A4	81	221	228	401	A1	A2	A3	A4	81	221	228	401	chrom	txStart	txEnd	strand	circBaseID	source	best_transcript	GeneName	Catalog	predicted_sequence_length	circRNA-associated diseases
chr1:1158624-1159348-	0	0	0	0	0	0	0	0	6.50147	6.50147	6.50147	6.50147	6.50147	6.50147	6.50147	6.50147	chr1	1158623	1159348	-	hsa_circ_0000002	circBase	NM_016176	SDF4	exonic	251	acute myeloid leukemia (AML), breast cancer, colorectal cancer, epithelial ovarian cancer (EOC), esophageal cancer, head and neck squamous cell carcinoma (HNSCC), malignant melanoma, non-small cell lung cancer (NSCLC), ovarian cancer (OC), testicular germ cell tumor
chr1:1253754-1254156+	0	0	0	0	0	0	2	0	6.50147	6.50147	6.50147	6.50147	6.50147	6.50147	10.8134	6.50147	chr1	1253753	1254156	+		novel	NM_017871	CPSF3L	antisense	403
chr1:1403690-1469231+	0	0	0	0	0	0	0	1	6.50147	6.50147	6.50147	6.50147	6.50147	6.50147	6.50147	10.1336	chr1	1403689	1469231	+		novel	NM_018188	ATAD3A	sense overlapping	65542
chr1:1420552-1458279-	0	0	0	0	0	0	0	0	6.50147	6.50147	6.50147	6.50147	6.50147	6.50147	6.50147	6.50147	chr1	1420551	1458279	-		novel	NM_018188	ATAD3A	antisense	37728
chr1:1530462-1530637-	0	0	0	0	1	0	0	0	6.50147	6.50147	6.50147	6.50147	10.5516	6.50147	6.50147	6.50147	chr1	1530461	1530637	-		novel			intergenic	176
chr1:1530476-1530651-	0	0	0	0	1	0	0	0	6.50147	6.50147	6.50147	6.50147	10.5516	6.50147	6.50147	6.50147	chr1	1530475	1530651	-		novel			intergenic	176
chr1:1531265-1531682-	0	0	0	0	0	0	0	0	6.50147	6.50147	6.50147	6.50147	6.50147	6.50147	6.50147	6.50147	chr1	1531264	1531682	-		novel			intergenic	418
chr1:1595526-1661435+	0	1	0	0	0	0	0	0	6.50147	9.78163	6.50147	6.50147	6.50147	6.50147	6.50147	6.50147	chr1	1595525	1661435	+		novel	NR_002946	MMP23A	sense overlapping	65910
chr1:2079202-2079496-	0	0	0	0	1	0	0	0	6.50147	6.50147	6.50147	6.50147	10.5516	6.50147	6.50147	6.50147	chr1	2079201	2079496	-		novel	NM_002744	PRKCZ	antisense	295
chr1:2614861-2616345-	0	0	0	0	0	0	0	1	6.50147	6.50147	6.50147	6.50147	6.50147	6.50147	6.50147	10.1336	chr1	2614860	2616345	-		novel	ENST00000401094	TTC34	intronic	1485
chr1:2765906-2766125+	0	0	0	0	0	0	1	0	6.50147	6.50147	6.50147	6.50147	6.50147	6.50147	9.88428	6.50147	chr1	2765905	2766125	+		novel			intergenic	220
chr1:3092627-3092845-	2	0	0	0	1	1	0	0	10.3036	6.50147	6.50147	6.50147	10.5516	9.22541	6.50147	6.50147	chr1	3092626	3092845	-		novel	NM_022114	PRDM16	antisense	219
chr1:3092627-3092849-	1	0	0	0	1	0	0	0	9.40347	6.50147	6.50147	6.50147	10.5516	6.50147	6.50147	6.50147	chr1	3092626	3092849	-		novel	NM_022114	PRDM16	antisense	223
chr1:3092632-3092854-	1	0	0	0	1	0	0	0	9.40347	6.50147	6.50147	6.50147	10.5516	6.50147	6.50147	6.50147	chr1	3092631	3092854	-		novel	NM_022114	PRDM16	antisense	223
chr1:3092636-3092854-	1	0	0	0	1	1	0	0	9.40347	6.50147	6.50147	6.50147	10.5516	9.22541	6.50147	6.50147	chr1	3092635	3092854	-		novel	NM_022114	PRDM16	antisense	219
chr1:3836869-3837109+	0	0	0	0	0	0	0	0	6.50147	6.50147	6.50147	6.50147	6.50147	6.50147	6.50147	6.50147	chr1	3836868	3837109	+		novel			intergenic	241
chr1:4195988-4196745+	0	1	0	0	0	0	0	0	6.50147	9.78163	6.50147	6.50147	6.50147	6.50147	6.50147	6.50147	chr1	4195987	4196745	+		novel			intergenic	758
chr1:4580776-4580967-	0	0	0	0	0	1	0	0	6.50147	6.50147	6.50147	6.50147	6.50147	9.22541	6.50147	6.50147	chr1	4580775	4580967	-		novel			intergenic	192
chr1:5663746-5664230-	0	0	0	0	0	0	0	0	6.50147	6.50147	6.50147	6.50147	6.50147	6.50147	6.50147	6.50147	chr1	5663745	5664230	-		novel	ENST00000413887	RP11-154H17.1	intronic	485
chr1:5807681-5807890-	0	0	0	0	0	0	0	0	6.50147	6.50147	6.50147	6.50147	6.50147	6.50147	6.50147	6.50147	chr1	5807680	5807890	-		novel			intergenic	210
chr1:9697220-9698509+	0	0	0	0	0	0	0	0	6.50147	6.50147	6.50147	6.50147	6.50147	6.50147	6.50147	6.50147	chr1	9697219	9698509	+		novel			intergenic	1290
chr1:9697222-9698511+	0	0	0	0	0	0	0	0	6.50147	6.50147	6.50147	6.50147	6.50147	6.50147	6.50147	6.50147	chr1	9697221	9698511	+		novel			intergenic	1290
chr1:11059544-11140335-	0	0	0	0	0	0	6	0	6.50147	6.50147	6.50147	6.50147	6.50147	6.50147	12.3491	6.50147	chr1	11059543	11140335	-		novel	NM_002685	EXOSC10	sense overlapping	80792
chr1:13178933-13187630+	0	0	0	0	0	0	0	0	6.50147	6.50147	6.50147	6.50147	6.50147	6.50147	6.50147	6.50147	chr1	13178932	13187630	+		novel	NM_001136561	HNRNPCL2	antisense	8698
chr1:13365828-13424950+	0	0	0	0	0	0	0	0	6.50147	6.50147	6.50147	6.50147	6.50147	6.50147	6.50147	6.50147	chr1	13365827	13424950	+		novel	NM_001010889	PRAMEF6	sense overlapping	59123
chr1:13894348-13894637-	0	0	0	0	0	1	0	0	6.50147	6.50147	6.50147	6.50147	6.50147	9.22541	6.50147	6.50147	chr1	13894347	13894637	-		novel			intergenic	290
chr1:15798318-15817618-	2	0	0	0	0	0	0	0	10.3036	6.50147	6.50147	6.50147	6.50147	6.50147	6.50147	6.50147	chr1	15798317	15817618	-		novel	uc001awm.2	CASP9	sense overlapping	19301
chr1:16355795-16377543+	0	0	0	0	0	0	0	0	6.50147	6.50147	6.50147	6.50147	6.50147	6.50147	6.50147	6.50147	chr1	16355794	16377543	+		novel	uc021ogl.1	CLCNKB	intronic	21749
chr1:16376519-16386338-	0	0	0	0	1	3	0	0	6.50147	6.50147	6.50147	6.50147	10.5516	10.6569	6.50147	6.50147	chr1	16376518	16386338	-		novel	NM_182623	FAM131C	sense overlapping	9820
chr1:16376520-16386339-	0	0	0	0	1	3	0	0	6.50147	6.50147	6.50147	6.50147	10.5516	10.6569	6.50147	6.50147	chr1	16376519	16386339	-		novel	NM_182623	FAM131C	sense overlapping	9820
chr1:16890824-16893974-	0	1	0	0	0	1	0	0	6.50147	9.78163	6.50147	6.50147	6.50147	9.22541	6.50147	6.50147	chr1	16890823	16893974	-		novel	NM_017940	NBPF1	sense overlapping	3151
chr1:16892280-16893825-	0	1	0	0	0	0	0	0	6.50147	9.78163	6.50147	6.50147	6.50147	6.50147	6.50147	6.50147	chr1	16892279	16893825	-		novel	NM_017940	NBPF1	sense overlapping	1546
chr1:16905427-16918080-	0	0	3	0	0	0	0	0	6.50147	6.50147	10.5667	6.50147	6.50147	6.50147	6.50147	6.50147	chr1	16905426	16918080	-		novel	NM_017940	NBPF1	sense overlapping	12654
chr1:17036311-17040286+	0	1	0	0	0	0	0	0	6.50147	9.78163	6.50147	6.50147	6.50147	6.50147	6.50147	6.50147	chr1	17036310	17040286	+		novel	NR_026567	ESPNP	antisense	3976
chr1:17036320-17040295+	0	1	0	0	0	0	0	0	6.50147	9.78163	6.50147	6.50147	6.50147	6.50147	6.50147	6.50147	chr1	17036319	17040295	+		novel	NR_026567	ESPNP	antisense	3976
chr1:17678620-17678802+	0	0	0	0	2	0	0	0	6.50147	6.50147	6.50147	6.50147	11.5074	6.50147	6.50147	6.50147	chr1	17678619	17678802	+		novel	ENST00000375448	PADI4	intronic	183
chr1:18376132-18376401-	0	0	0	0	1	0	0	0	6.50147	6.50147	6.50147	6.50147	10.5516	6.50147	6.50147	6.50147	chr1	18376131	18376401	-		novel			intergenic	270
chr1:18376189-18376410-	0	0	0	0	1	0	0	0	6.50147	6.50147	6.50147	6.50147	10.5516	6.50147	6.50147	6.50147	chr1	18376188	18376410	-		novel			intergenic	222
chr1:18376239-18376400-	0	1	0	0	0	0	0	0	6.50147	9.78163	6.50147	6.50147	6.50147	6.50147	6.50147	6.50147	chr1	18376238	18376400	-		novel			intergenic	162
chr1:18376251-18376403-	0	0	0	0	1	0	0	0	6.50147	6.50147	6.50147	6.50147	10.5516	6.50147	6.50147	6.50147	chr1	18376250	18376403	-		novel			intergenic	153
chr1:19600759-19615394-	0	0	0	0	0	1	0	0	6.50147	6.50147	6.50147	6.50147	6.50147	9.22541	6.50147	6.50147	chr1	19600758	19615394	-		novel	NM_012067	AKR7A3	sense overlapping	14636
chr1:20290824-20335525+	0	0	0	0	0	1	0	0	6.50147	6.50147	6.50147	6.50147	6.50147	9.22541	6.50147	6.50147	chr1	20290823	20335525	+		novel	ENST00000488028	RN7SL304P	sense overlapping	44702
chr1:21076216-21100103-	0	0	0	0	0	0	0	0	6.50147	6.50147	6.50147	6.50147	6.50147	6.50147	6.50147	6.50147	chr1	21076215	21100103	-	hsa_circ_0000023	circBase	NM_016287	HP1BP3	exonic	791	Alzheimer's disease, Cerebellar neurodegeneration, Duchenne muscular dystrophy (DMD), PFV-1 infection, acute myeloid leukemia (AML), breast cancer, cardiac hypertrophy, cholangiocarcinoma, chronic lymphocytic leukemia (CLL), colorectal cancer, endometrial cancer, epithelial ovarian cancer (EOC), esophageal cancer, facioscapulohumeral muscular dystrophy (FSHD), glioblastoma multiforme (GBM), head …
chr1:21415631-21437876-	0	0	0	0	0	1	0	0	6.50147	6.50147	6.50147	6.50147	6.50147	9.22541	6.50147	6.50147	chr1	21415630	21437876	-	hsa_circ_0005735	circBase	NM_001198803	EIF4G3	exonic	137
chr1:21750593-21810760-	0	0	1	0	0	0	0	0	6.50147	6.50147	9.14455	6.50147	6.50147	6.50147	6.50147	6.50147	chr1	21750592	21810760	-		novel	uc001bep.1	AK098438	sense overlapping	60168
chr1:22308161-22332800-	0	0	0	0	1	0	0	0	6.50147	6.50147	6.50147	6.50147	10.5516	6.50147	6.50147	6.50147	chr1	22308160	22332800	-		novel	ENST00000584415	RN7SL768P	sense overlapping	24640
chr1:22926282-22926718-	2	0	0	0	0	0	0	0	10.3036	6.50147	6.50147	6.50147	6.50147	6.50147	6.50147	6.50147	chr1	22926281	22926718	-		novel	NM_020526	EPHA8	antisense	437
chr1:24538431-24538908+	0	0	1	0	0	0	0	0	6.50147	6.50147	9.14455	6.50147	6.50147	6.50147	6.50147	6.50147	chr1	24538430	24538908	+		novel			intergenic	478
chr1:24538777-24538968+	0	0	1	0	0	0	0	0	6.50147	6.50147	9.14455	6.50147	6.50147	6.50147	6.50147	6.50147	chr1	24538776	24538968	+		novel			intergenic	192
chr1:24961216-24961527-	0	0	0	0	0	1	0	0	6.50147	6.50147	6.50147	6.50147	6.50147	9.22541	6.50147	6.50147	chr1	24961215	24961527	-		novel	ENST00000471693	SRRM1	antisense	312
chr1:25549720-25554726-	0	0	0	0	0	0	0	0	6.50147	6.50147	6.50147	6.50147	6.50147	6.50147	6.50147	6.50147	chr1	25549719	25554726	-	hsa_circ_0112895	circBase	NM_015484	SYF2	sense overlapping	5007
chr1:26094207-26095355-	0	0	0	0	0	0	0	0	6.50147	6.50147	6.50147	6.50147	6.50147	6.50147	6.50147	6.50147	chr1	26094206	26095355	-		novel	NM_020379	MAN1C1	antisense	1149
chr1:26094228-26095376-	0	0	0	0	0	0	0	0	6.50147	6.50147	6.50147	6.50147	6.50147	6.50147	6.50147	6.50147	chr1	26094227	26095376	-		novel	NM_020379	MAN1C1	antisense	1149
chr1:26180695-26278866+	0	0	0	0	0	0	0	3	6.50147	6.50147	6.50147	6.50147	6.50147	6.50147	6.50147	11.6388	chr1	26180694	26278866	+		novel	ENST00000384572	Y_RNA	sense overlapping	98172
chr1:26722628-26722983-	0	0	0	0	0	0	4	0	6.50147	6.50147	6.50147	6.50147	6.50147	6.50147	11.7766	6.50147	chr1	26722627	26722983	-		novel			intergenic	356
chr1:27056142-27059283+	0	1	0	0	0	0	0	0	6.50147	9.78163	6.50147	6.50147	6.50147	6.50147	6.50147	6.50147	chr1	27056141	27059283	+	hsa_circ_0008494	circBase	NM_006015	ARID1A	exonic	783
chr1:28544518-28546110+	0	0	0	0	0	0	0	0	6.50147	6.50147	6.50147	6.50147	6.50147	6.50147	6.50147	6.50147	chr1	28544517	28546110	+		novel	NM_014280	DNAJC8	antisense	1593
chr1:28644469-28703001+	0	0	0	0	0	0	0	0	6.50147	6.50147	6.50147	6.50147	6.50147	6.50147	6.50147	6.50147	chr1	28644468	28703001	+		novel	NM_017638	MED18	sense overlapping	58533
chr1:29481208-29481422-	0	0	0	0	5	0	0	0	6.50147	6.50147	6.50147	6.50147	12.8021	6.50147	6.50147	6.50147	chr1	29481207	29481422	-	hsa_circ_0006602	circBase	NM_005626	SRSF4	exonic	215
chr1:31124418-31124770-	0	1	0	0	0	0	0	0	6.50147	9.78163	6.50147	6.50147	6.50147	6.50147	6.50147	6.50147	chr1	31124417	31124770	-		novel			intergenic	353
chr1:31264356-31264546-	0	0	0	0	0	0	1	0	6.50147	6.50147	6.50147	6.50147	6.50147	6.50147	9.88428	6.50147	chr1	31264355	31264546	-		novel			intergenic	191
chr1:31466894-31535443-	0	0	0	0	0	2	0	0	6.50147	6.50147	6.50147	6.50147	6.50147	10.1119	6.50147	6.50147	chr1	31466893	31535443	-		novel	NM_014676	PUM1	sense overlapping	68550
chr1:31904607-31904903+	0	2	0	0	0	0	0	0	6.50147	10.7054	6.50147	6.50147	6.50147	6.50147	6.50147	6.50147	chr1	31904606	31904903	+		novel	ENST00000373709	SERINC2	intronic	297
chr1:31904796-31904948+	0	0	0	0	2	0	0	0	6.50147	6.50147	6.50147	6.50147	11.5074	6.50147	6.50147	6.50147	chr1	31904795	31904948	+		novel	ENST00000373709	SERINC2	intronic	153
chr1:33100848-33101000-	0	0	0	0	0	0	0	1	6.50147	6.50147	6.50147	6.50147	6.50147	6.50147	6.50147	10.1336	chr1	33100847	33101000	-		novel	ENST00000341885	ZBTB8OS	intronic	153
chr1:33187996-33188154-	0	0	0	0	1	0	0	0	6.50147	6.50147	6.50147	6.50147	10.5516	6.50147	6.50147	6.50147	chr1	33187995	33188154	-		novel	ENST00000421619	RP11-114B7.6	intronic	159
chr1:35809553-35810052-	0	0	45	0	0	0	0	0	6.50147	6.50147	14.3908	6.50147	6.50147	6.50147	6.50147	6.50147	chr1	35809552	35810052	-		novel	NM_005095	ZMYM4	antisense	500
chr1:37422885-37423539+	0	0	0	13	0	0	0	0	6.50147	6.50147	6.50147	10.1769	6.50147	6.50147	6.50147	6.50147	chr1	37422884	37423539	+		novel	NM_000831	GRIK3	antisense	655
chr1:37568701-37568850-	0	0	0	0	1	0	0	0	6.50147	6.50147	6.50147	6.50147	10.5516	6.50147	6.50147	6.50147	chr1	37568700	37568850	-		novel	TCONS_l2_00001147	XLOC_l2_000866	sense overlapping	150
chr1:44370702-44371390-	0	0	0	0	0	0	0	0	6.50147	6.50147	6.50147	6.50147	6.50147	6.50147	6.50147	6.50147	chr1	44370701	44371390	-		novel	NM_006279	ST3GAL3	antisense	689
chr1:48698487-48698735-	0	0	0	0	0	0	0	0	6.50147	6.50147	6.50147	6.50147	6.50147	6.50147	6.50147	6.50147	chr1	48698486	48698735	-		novel	NM_001011547	SLC5A9	antisense	249
chr1:52256830-52256993-	0	0	0	0	0	0	0	1	6.50147	6.50147	6.50147	6.50147	6.50147	6.50147	6.50147	10.1336	chr1	52256829	52256993	-		novel	ENST00000352171	NRD1	intronic	164
chr1:52293468-52299842-	0	0	0	0	0	0	0	0	6.50147	6.50147	6.50147	6.50147	6.50147	6.50147	6.50147	6.50147	chr1	52293467	52299842	-	hsa_circ_0009076	circBase	NM_002525	NRD1	exonic	228
chr1:53562077-53567418-	0	4	0	0	0	0	0	0	6.50147	11.6657	6.50147	6.50147	6.50147	6.50147	6.50147	6.50147	chr1	53562076	53567418	-		novel	uc021ono.1	SLC1A7	intronic	5342
chr1:53564907-53567005-	0	0	0	0	0	0	0	0	6.50147	6.50147	6.50147	6.50147	6.50147	6.50147	6.50147	6.50147	chr1	53564906	53567005	-		novel	uc021ono.1	SLC1A7	intronic	2099
chr1:54097815-54098272+	0	0	0	0	0	0	0	0	6.50147	6.50147	6.50147	6.50147	6.50147	6.50147	6.50147	6.50147	chr1	54097814	54098272	+		novel	NM_147193	GLIS1	antisense	458
chr1:54924455-54924754+	0	0	0	0	2	0	0	0	6.50147	6.50147	6.50147	6.50147	11.5074	6.50147	6.50147	6.50147	chr1	54924454	54924754	+		novel			intergenic	300
chr1:58118391-58120377-	0	0	0	0	2	0	0	0	6.50147	6.50147	6.50147	6.50147	11.5074	6.50147	6.50147	6.50147	chr1	58118390	58120377	-		novel	ENST00000371234	DAB1	intronic	1987
chr1:58118394-58120380-	0	0	0	0	2	0	0	0	6.50147	6.50147	6.50147	6.50147	11.5074	6.50147	6.50147	6.50147	chr1	58118393	58120380	-		novel	ENST00000371234	DAB1	intronic	1987
chr1:60001225-60055179-	0	0	0	0	0	1	0	0	6.50147	6.50147	6.50147	6.50147	6.50147	9.22541	6.50147	6.50147	chr1	60001224	60055179	-		novel	NM_018291	FGGY	antisense	53955
chr1:62758778-62837487+	0	0	0	0	0	1	0	0	6.50147	6.50147	6.50147	6.50147	6.50147	9.22541	6.50147	6.50147	chr1	62758777	62837487	+		novel	NM_181712	KANK4	antisense	78710
chr1:65091182-65109392+	0	0	0	0	0	1	0	0	6.50147	6.50147	6.50147	6.50147	6.50147	9.22541	6.50147	6.50147	chr1	65091181	65109392	+		novel	NM_020925	CACHD1	sense overlapping	18211
chr1:67423742-67428843+	0	0	0	0	2	0	0	0	6.50147	6.50147	6.50147	6.50147	11.5074	6.50147	6.50147	6.50147	chr1	67423741	67428843	+	hsa_circ_0113954	circBase	NM_020948	MIER1	exonic	433
chr1:77895415-77895771+	0	0	0	0	0	0	2	0	6.50147	6.50147	6.50147	6.50147	6.50147	6.50147	10.8134	6.50147	chr1	77895414	77895771	+		novel	ENST00000344720	AK5	intronic	357
chr1:79495129-79495950-	0	0	0	0	1	0	0	0	6.50147	6.50147	6.50147	6.50147	10.5516	6.50147	6.50147	6.50147	chr1	79495128	79495950	-		novel			intergenic	822
chr1:79495149-79495970-	0	2	0	0	1	0	0	0	6.50147	10.7054	6.50147	6.50147	10.5516	6.50147	6.50147	6.50147	chr1	79495148	79495970	-		novel			intergenic	822
chr1:83421259-83427133-	0	0	0	0	0	1	0	0	6.50147	6.50147	6.50147	6.50147	6.50147	9.22541	6.50147	6.50147	chr1	83421258	83427133	-		novel	ENST00000419658	RP4-601K24.1	antisense	5875
chr1:84644860-84663507+	0	0	0	0	0	0	0	0	6.50147	6.50147	6.50147	6.50147	6.50147	6.50147	6.50147	6.50147	chr1	84644859	84663507	+	hsa_circ_0114305	circBase	NM_182948	PRKACB	exonic	596
chr1:91265096-91265297+	0	0	0	0	0	1	0	0	6.50147	6.50147	6.50147	6.50147	6.50147	9.22541	6.50147	6.50147	chr1	91265095	91265297	+		novel	ENST00000435649	RP4-665J23.1	antisense	202
chr1:91763878-91833686+	0	0	0	0	0	2	0	0	6.50147	6.50147	6.50147	6.50147	6.50147	10.1119	6.50147	6.50147	chr1	91763877	91833686	+		novel	ENST00000401028	FEN1P1	sense overlapping	69809
chr1:91852921-91853098-	0	0	0	0	0	0	0	0	6.50147	6.50147	6.50147	6.50147	6.50147	6.50147	6.50147	6.50147	chr1	91852920	91853098	-		novel	uc010osv.1	HFM1	intronic	178
chr1:91852923-91853100-	0	0	0	0	0	0	0	0	6.50147	6.50147	6.50147	6.50147	6.50147	6.50147	6.50147	6.50147	chr1	91852922	91853100	-		novel	uc010osv.1	HFM1	intronic	178
chr1:96639058-96730775-	0	0	0	0	1	0	0	0	6.50147	6.50147	6.50147	6.50147	10.5516	6.50147	6.50147	6.50147	chr1	96639057	96730775	-		novel	NR_110693	LOC101928241	sense overlapping	91718
chr1:97995231-97995389-	0	0	0	0	0	0	0	0	6.50147	6.50147	6.50147	6.50147	6.50147	6.50147	6.50147	6.50147	chr1	97995230	97995389	-		novel	ENST00000370192	DPYD	intronic	159
chr1:101826833-101827231-	0	0	48	0	0	0	0	0	6.50147	6.50147	14.4835	6.50147	6.50147	6.50147	6.50147	6.50147	chr1	101826832	101827231	-		novel	NR_126402	LINC01307	antisense	399
chr1:104138282-104226376+	0	0	0	0	0	0	0	1	6.50147	6.50147	6.50147	6.50147	6.50147	6.50147	6.50147	10.1336	chr1	104138281	104226376	+		novel	NM_000699	AMY2A	sense overlapping	88095
chr1:104138361-104226455-	0	0	0	0	0	0	0	1	6.50147	6.50147	6.50147	6.50147	6.50147	6.50147	6.50147	10.1336	chr1	104138360	104226455	-		novel	ENST00000438604	RP5-1108M17.5	sense overlapping	88095
chr1:104154093-104186339-	0	0	0	0	0	0	0	0	6.50147	6.50147	6.50147	6.50147	6.50147	6.50147	6.50147	6.50147	chr1	104154092	104186339	-		novel	NM_000699	AMY2A	antisense	32247
chr1:104567141-104567292+	0	0	0	0	0	0	0	0	6.50147	6.50147	6.50147	6.50147	6.50147	6.50147	6.50147	6.50147	chr1	104567140	104567292	+		novel			intergenic	152
chr1:117944808-117963271+	2	0	0	0	0	0	0	0	10.3036	6.50147	6.50147	6.50147	6.50147	6.50147	6.50147	6.50147	chr1	117944807	117963271	+	hsa_circ_0000118	circBase	NM_006699	MAN1A2	exonic	553	prostate cancer
chr1:119960299-120012038+	0	0	0	0	2	0	0	0	6.50147	6.50147	6.50147	6.50147	11.5074	6.50147	6.50147	6.50147	chr1	119960298	120012038	+		novel	NM_000198	HSD3B2	sense overlapping	51740
chr1:119990929-120059475+	0	0	0	0	0	0	0	1	6.50147	6.50147	6.50147	6.50147	6.50147	6.50147	6.50147	10.1336	chr1	119990928	120059475	+		novel	NM_000862	HSD3B1	sense overlapping	68547
chr1:119994963-120059628-	0	0	0	0	0	0	0	0	6.50147	6.50147	6.50147	6.50147	6.50147	6.50147	6.50147	6.50147	chr1	119994962	120059628	-		novel	ENST00000438477	GAPDHP58	sense overlapping	64666
chr1:120126402-120157320+	0	0	0	0	1	0	0	0	6.50147	6.50147	6.50147	6.50147	10.5516	6.50147	6.50147	6.50147	chr1	120126401	120157320	+		novel	ENST00000434856	HSD3BP5	sense overlapping	30919
chr1:121352181-121355734+	0	0	0	0	0	0	0	1	6.50147	6.50147	6.50147	6.50147	6.50147	6.50147	6.50147	10.1336	chr1	121352180	121355734	+		novel			intergenic	3554
chr1:121467307-121483376+	0	1	0	0	0	0	0	0	6.50147	9.78163	6.50147	6.50147	6.50147	6.50147	6.50147	6.50147	chr1	121467306	121483376	+		novel			intergenic	16070
chr1:121479248-121483823+	0	1	0	0	0	0	0	0	6.50147	9.78163	6.50147	6.50147	6.50147	6.50147	6.50147	6.50147	chr1	121479247	121483823	+		novel			intergenic	4576
chr1:121480492-121483203+	0	0	0	0	0	0	0	1	6.50147	6.50147	6.50147	6.50147	6.50147	6.50147	6.50147	10.1336	chr1	121480491	121483203	+		novel			intergenic	2712
chr1:121480794-121483505-	0	0	0	0	0	1	0	0	6.50147	6.50147	6.50147	6.50147	6.50147	9.22541	6.50147	6.50147	chr1	121480793	121483505	-		novel			intergenic	2712
chr1:121484052-121485070+	1	0	0	0	0	0	0	0	9.40347	6.50147	6.50147	6.50147	6.50147	6.50147	6.50147	6.50147	chr1	121484051	121485070	+		novel	TCONS_00001651	XLOC_000992	antisense	1019
chr1:121484052-121485070-	0	0	0	0	3	0	0	1	6.50147	6.50147	6.50147	6.50147	12.0773	6.50147	6.50147	10.1336	chr1	121484051	121485070	-		novel	TCONS_00001651	XLOC_000992	sense overlapping	1019
chr1:121484057-121485415+	0	0	0	0	0	0	1	0	6.50147	6.50147	6.50147	6.50147	6.50147	6.50147	9.88428	6.50147	chr1	121484056	121485415	+		novel	TCONS_00001651	XLOC_000992	antisense	1359
chr1:121484058-121485076+	1	7	0	0	1	11	4	51	9.40347	12.4557	6.50147	6.50147	10.5516	12.4713	11.7766	15.6871	chr1	121484057	121485076	+		novel	TCONS_00001651	XLOC_000992	antisense	1019
chr1:121484058-121485076-	1	0	0	0	0	7	0	36	9.40347	6.50147	6.50147	6.50147	6.50147	11.8323	6.50147	15.1857	chr1	121484057	121485076	-		novel	TCONS_00001651	XLOC_000992	sense overlapping	1019
chr1:121484059-121484738-	0	0	0	0	0	0	0	1	6.50147	6.50147	6.50147	6.50147	6.50147	6.50147	6.50147	10.1336	chr1	121484058	121484738	-		novel	TCONS_00001651	XLOC_000992	sense overlapping	680
chr1:121484069-121485087+	0	0	2	0	1	10	6	46	6.50147	6.50147	10.0242	6.50147	10.5516	12.3361	12.3491	15.5385	chr1	121484068	121485087	+		novel	TCONS_00001651	XLOC_000992	antisense	1019
chr1:121484069-121485087-	0	0	0	1	0	5	0	42	6.50147	6.50147	6.50147	7.43196	6.50147	11.3611	6.50147	15.4076	chr1	121484068	121485087	-		novel	TCONS_00001651	XLOC_000992	sense overlapping	1019
chr1:121484070-121485088+	0	0	0	0	2	0	0	0	6.50147	6.50147	6.50147	6.50147	11.5074	6.50147	6.50147	6.50147	chr1	121484069	121485088	+		novel	TCONS_00001651	XLOC_000992	antisense	1019
chr1:121484159-121485177+	0	0	0	0	2	0	0	0	6.50147	6.50147	6.50147	6.50147	11.5074	6.50147	6.50147	6.50147	chr1	121484158	121485177	+		novel	TCONS_00001651	XLOC_000992	antisense	1019
chr1:121484198-121485216+	21	0	12	0	2	2	0	0	13.5992	6.50147	12.5006	6.50147	11.5074	10.1119	6.50147	6.50147	chr1	121484197	121485216	+		novel	TCONS_00001651	XLOC_000992	antisense	1019
chr1:121484198-121485216-	0	0	0	0	1	3	0	13	6.50147	6.50147	6.50147	6.50147	10.5516	10.6569	6.50147	13.7224	chr1	121484197	121485216	-		novel	TCONS_00001651	XLOC_000992	sense overlapping	1019
chr1:121484227-121485245+	9	0	0	0	4	3	0	0	12.3907	6.50147	6.50147	6.50147	12.4847	10.6569	6.50147	6.50147	chr1	121484226	121485245	+		novel	TCONS_00001651	XLOC_000992	antisense	1019
chr1:121484293-121484972+	0	0	0	0	0	0	0	0	6.50147	6.50147	6.50147	6.50147	6.50147	6.50147	6.50147	6.50147	chr1	121484292	121484972	+		novel	TCONS_00001651	XLOC_000992	antisense	680
chr1:121484293-121485311+	0	3	0	0	8	0	3	2	6.50147	11.264	6.50147	6.50147	13.4733	6.50147	11.374	11.0742	chr1	121484292	121485311	+		novel	TCONS_00001651	XLOC_000992	antisense	1019
chr1:121484293-121485311-	0	0	0	0	2	0	5	0	6.50147	6.50147	6.50147	6.50147	11.5074	6.50147	12.0911	6.50147	chr1	121484292	121485311	-		novel	TCONS_00001651	XLOC_000992	sense overlapping	1019
chr1:121484300-121484979-	0	0	0	0	0	1	0	0	6.50147	6.50147	6.50147	6.50147	6.50147	9.22541	6.50147	6.50147	chr1	121484299	121484979	-		novel	TCONS_00001651	XLOC_000992	sense overlapping	680
chr1:121484321-121485000+	20	0	0	0	1	0	0	0	13.5293	6.50147	6.50147	6.50147	10.5516	6.50147	6.50147	6.50147	chr1	121484320	121485000	+		novel	TCONS_00001651	XLOC_000992	antisense	680
chr1:121484357-121485375+	0	0	0	0	1	5	8	1	6.50147	6.50147	6.50147	6.50147	10.5516	11.3611	12.7579	10.1336	chr1	121484356	121485375	+		novel	TCONS_00001651	XLOC_000992	antisense	1019
chr1:121484357-121485375-	0	0	0	0	0	5	4	6	6.50147	6.50147	6.50147	6.50147	6.50147	11.3611	11.7766	12.6181	chr1	121484356	121485375	-		novel	TCONS_00001651	XLOC_000992	sense overlapping	1019
chr1:121484385-121485402+	0	0	0	0	0	0	0	1	6.50147	6.50147	6.50147	6.50147	6.50147	6.50147	6.50147	10.1336	chr1	121484384	121485402	+		novel	TCONS_00001651	XLOC_000992	antisense	1018
chr1:121484388-121485066+	0	0	0	0	0	0	0	4	6.50147	6.50147	6.50147	6.50147	6.50147	6.50147	6.50147	12.0435	chr1	121484387	121485066	+		novel	TCONS_00001651	XLOC_000992	antisense	679
chr1:121484389-121485067+	0	0	0	0	0	0	2	0	6.50147	6.50147	6.50147	6.50147	6.50147	6.50147	10.8134	6.50147	chr1	121484388	121485067	+		novel	TCONS_00001651	XLOC_000992	antisense	679
chr1:121484392-121485070+	0	0	0	0	0	0	2	0	6.50147	6.50147	6.50147	6.50147	6.50147	6.50147	10.8134	6.50147	chr1	121484391	121485070	+		novel	TCONS_00001651	XLOC_000992	antisense	679
chr1:121484397-121485415+	0	0	0	0	0	2	6	0	6.50147	6.50147	6.50147	6.50147	6.50147	10.1119	12.3491	6.50147	chr1	121484396	121485415	+		novel	TCONS_00001651	XLOC_000992	antisense	1019
chr1:121484397-121485415-	0	0	0	0	0	1	0	0	6.50147	6.50147	6.50147	6.50147	6.50147	9.22541	6.50147	6.50147	chr1	121484396	121485415	-		novel	TCONS_00001651	XLOC_000992	sense overlapping	1019
chr1:121484443-121485214+	0	0	0	0	0	0	0	0	6.50147	6.50147	6.50147	6.50147	6.50147	6.50147	6.50147	6.50147	chr1	121484442	121485214	+		novel	TCONS_00001651	XLOC_000992	antisense	772
chr1:121484447-121485218+	0	0	0	0	0	0	0	0	6.50147	6.50147	6.50147	6.50147	6.50147	6.50147	6.50147	6.50147	chr1	121484446	121485218	+		novel	TCONS_00001651	XLOC_000992	antisense	772
chr1:121484449-121485127+	1	0	0	0	0	0	3	1	9.40347	6.50147	6.50147	6.50147	6.50147	6.50147	11.374	10.1336	chr1	121484448	121485127	+		novel	TCONS_00001651	XLOC_000992	antisense	679
chr1:121484450-121485128-	0	0	0	0	0	2	0	0	6.50147	6.50147	6.50147	6.50147	6.50147	10.1119	6.50147	6.50147	chr1	121484449	121485128	-		novel	TCONS_00001651	XLOC_000992	sense overlapping	679
chr1:121484462-121485140-	0	0	0	0	0	2	0	0	6.50147	6.50147	6.50147	6.50147	6.50147	10.1119	6.50147	6.50147	chr1	121484461	121485140	-		novel	TCONS_00001651	XLOC_000992	sense overlapping	679
chr1:121484483-121485161-	0	0	0	0	0	0	0	3	6.50147	6.50147	6.50147	6.50147	6.50147	6.50147	6.50147	11.6388	chr1	121484482	121485161	-		novel	TCONS_00001651	XLOC_000992	sense overlapping	679
chr1:121484504-121485182+	0	0	0	0	0	4	0	17	6.50147	6.50147	6.50147	6.50147	6.50147	11.0516	6.50147	14.1071	chr1	121484503	121485182	+		novel	TCONS_00001651	XLOC_000992	antisense	679
chr1:121484504-121485182-	0	0	0	0	0	2	1	3	6.50147	6.50147	6.50147	6.50147	6.50147	10.1119	9.88428	11.6388	chr1	121484503	121485182	-		novel	TCONS_00001651	XLOC_000992	sense overlapping	679
chr1:121484515-121484854-	0	1	0	0	0	0	1	0	6.50147	9.78163	6.50147	6.50147	6.50147	6.50147	9.88428	6.50147	chr1	121484514	121484854	-		novel	TCONS_00001651	XLOC_000992	sense overlapping	340
chr1:121484524-121485202+	0	0	0	3	1	2	0	13	6.50147	6.50147	6.50147	8.39591	10.5516	10.1119	6.50147	13.7224	chr1	121484523	121485202	+		novel	TCONS_00001651	XLOC_000992	antisense	679
chr1:121484524-121485202-	0	0	0	0	0	10	0	24	6.50147	6.50147	6.50147	6.50147	6.50147	12.3361	6.50147	14.6025	chr1	121484523	121485202	-		novel	TCONS_00001651	XLOC_000992	sense overlapping	679
chr1:121484526-121485204-	0	0	0	0	0	0	0	0	6.50147	6.50147	6.50147	6.50147	6.50147	6.50147	6.50147	6.50147	chr1	121484525	121485204	-		novel	TCONS_00001651	XLOC_000992	sense overlapping	679
chr1:121484534-121485212+	0	0	0	0	0	0	1	0	6.50147	6.50147	6.50147	6.50147	6.50147	6.50147	9.88428	6.50147	chr1	121484533	121485212	+		novel	TCONS_00001651	XLOC_000992	antisense	679
chr1:121484536-121485214-	0	0	0	0	0	0	0	0	6.50147	6.50147	6.50147	6.50147	6.50147	6.50147	6.50147	6.50147	chr1	121484535	121485214	-		novel	TCONS_00001651	XLOC_000992	sense overlapping	679
chr1:121484542-121485220+	0	0	0	0	1	0	0	0	6.50147	6.50147	6.50147	6.50147	10.5516	6.50147	6.50147	6.50147	chr1	121484541	121485220	+		novel	TCONS_00001651	XLOC_000992	antisense	679
chr1:121484567-121484906+	0	0	0	0	0	0	0	3	6.50147	6.50147	6.50147	6.50147	6.50147	6.50147	6.50147	11.6388	chr1	121484566	121484906	+		novel	TCONS_00001651	XLOC_000992	antisense	340
chr1:121484587-121484926+	0	0	0	0	0	1	0	4	6.50147	6.50147	6.50147	6.50147	6.50147	9.22541	6.50147	12.0435	chr1	121484586	121484926	+		novel	TCONS_00001651	XLOC_000992	antisense	340
chr1:121484692-121485370-	0	0	5	0	0	0	0	3	6.50147	6.50147	11.2688	6.50147	6.50147	6.50147	6.50147	11.6388	chr1	121484691	121485370	-		novel	TCONS_00001651	XLOC_000992	sense overlapping	679
chr1:121484724-121485062+	0	0	0	0	0	2	0	0	6.50147	6.50147	6.50147	6.50147	6.50147	10.1119	6.50147	6.50147	chr1	121484723	121485062	+		novel	TCONS_00001651	XLOC_000992	antisense	339
chr1:121484725-121485402-	0	0	0	0	0	2	0	0	6.50147	6.50147	6.50147	6.50147	6.50147	10.1119	6.50147	6.50147	chr1	121484724	121485402	-		novel	TCONS_00001651	XLOC_000992	sense overlapping	678
chr1:121484736-121485414-	0	0	0	0	0	0	0	0	6.50147	6.50147	6.50147	6.50147	6.50147	6.50147	6.50147	6.50147	chr1	121484735	121485414	-		novel	TCONS_00001651	XLOC_000992	sense overlapping	679
chr1:121484781-121485119+	0	0	0	0	0	0	0	0	6.50147	6.50147	6.50147	6.50147	6.50147	6.50147	6.50147	6.50147	chr1	121484780	121485119	+		novel	TCONS_00001651	XLOC_000992	antisense	339
chr1:121484856-121485194+	0	0	0	1	0	0	0	0	6.50147	6.50147	6.50147	7.43196	6.50147	6.50147	6.50147	6.50147	chr1	121484855	121485194	+		novel	TCONS_00001651	XLOC_000992	antisense	339
chr1:121484864-121485202+	0	0	0	0	3	0	0	0	6.50147	6.50147	6.50147	6.50147	12.0773	6.50147	6.50147	6.50147	chr1	121484863	121485202	+		novel	TCONS_00001651	XLOC_000992	antisense	339
chr1:121484875-121485213+	0	0	0	0	1	0	0	0	6.50147	6.50147	6.50147	6.50147	10.5516	6.50147	6.50147	6.50147	chr1	121484874	121485213	+		novel	TCONS_00001651	XLOC_000992	antisense	339
chr1:121484875-121485213-	0	0	0	0	0	0	0	1	6.50147	6.50147	6.50147	6.50147	6.50147	6.50147	6.50147	10.1336	chr1	121484874	121485213	-		novel	TCONS_00001651	XLOC_000992	sense overlapping	339
chr1:121484973-121485311+	0	0	0	0	0	0	0	0	6.50147	6.50147	6.50147	6.50147	6.50147	6.50147	6.50147	6.50147	chr1	121484972	121485311	+		novel	TCONS_00001651	XLOC_000992	antisense	339
chr1:121484973-121485311-	0	0	0	0	0	0	5	0	6.50147	6.50147	6.50147	6.50147	6.50147	6.50147	12.0911	6.50147	chr1	121484972	121485311	-		novel	TCONS_00001652	XLOC_000992	intronic	339
chr1:121485001-121485339-	0	0	0	0	0	0	4	0	6.50147	6.50147	6.50147	6.50147	6.50147	6.50147	11.7766	6.50147	chr1	121485000	121485339	-		novel	TCONS_00001651	XLOC_000992	sense overlapping	339
chr1:121485002-121485340+	0	0	10	0	4	22	4	237	6.50147	6.50147	12.242	6.50147	12.4847	13.4597	11.7766	17.9015	chr1	121485001	121485340	+		novel	TCONS_00001651	XLOC_000992	antisense	339
chr1:121485002-121485340-	0	0	0	0	1	4	1	5	6.50147	6.50147	6.50147	6.50147	10.5516	11.0516	9.88428	12.3593	chr1	121485001	121485340	-		novel	TCONS_00001651	XLOC_000992	sense overlapping	339
chr1:121485020-121485358+	0	0	0	0	0	3	4	6	6.50147	6.50147	6.50147	6.50147	6.50147	10.6569	11.7766	12.6181	chr1	121485019	121485358	+		novel	TCONS_00001651	XLOC_000992	antisense	339
chr1:121485020-121485358-	0	0	14	0	4	24	5	115	6.50147	6.50147	12.7197	6.50147	12.4847	13.5843	12.0911	16.8588	chr1	121485019	121485358	-		novel	TCONS_00001651	XLOC_000992	sense overlapping	339
chr1:121485037-121485375+	0	0	0	0	1	0	0	0	6.50147	6.50147	6.50147	6.50147	10.5516	6.50147	6.50147	6.50147	chr1	121485036	121485375	+		novel	TCONS_00001651	XLOC_000992	antisense	339
chr1:121485037-121485375-	0	0	0	0	0	0	0	0	6.50147	6.50147	6.50147	6.50147	6.50147	6.50147	6.50147	6.50147	chr1	121485036	121485375	-		novel	TCONS_00001651	XLOC_000992	sense overlapping	339
chr1:121485071-121485410+	0	0	0	0	0	0	0	0	6.50147	6.50147	6.50147	6.50147	6.50147	6.50147	6.50147	6.50147	chr1	121485070	121485410	+		novel	TCONS_00001651	XLOC_000992	antisense	340
chr1:142538554-142542747+	0	0	0	1	0	0	0	0	6.50147	6.50147	6.50147	7.43196	6.50147	6.50147	6.50147	6.50147	chr1	142538553	142542747	+		novel			intergenic	4194
chr1:142539053-142539547+	0	0	0	0	1	0	0	0	6.50147	6.50147	6.50147	6.50147	10.5516	6.50147	6.50147	6.50147	chr1	142539052	142539547	+		novel			intergenic	495
chr1:142539421-142541447+	0	0	0	0	0	0	0	0	6.50147	6.50147	6.50147	6.50147	6.50147	6.50147	6.50147	6.50147	chr1	142539420	142541447	+		novel			intergenic	2027
chr1:142539439-142541465+	0	0	0	0	0	0	0	0	6.50147	6.50147	6.50147	6.50147	6.50147	6.50147	6.50147	6.50147	chr1	142539438	142541465	+		novel			intergenic	2027
chr1:142539698-142541700-	0	0	0	0	0	0	1	1	6.50147	6.50147	6.50147	6.50147	6.50147	6.50147	9.88428	10.1336	chr1	142539697	142541700	-		novel			intergenic	2003
chr1:142539811-142541813+	0	1	0	0	3	0	0	0	6.50147	9.78163	6.50147	6.50147	12.0773	6.50147	6.50147	6.50147	chr1	142539810	142541813	+		novel			intergenic	2003
chr1:142540108-142542110+	0	0	0	0	1	0	0	0	6.50147	6.50147	6.50147	6.50147	10.5516	6.50147	6.50147	6.50147	chr1	142540107	142542110	+		novel			intergenic	2003
chr1:143280054-143280344+	0	0	0	0	1	0	0	0	6.50147	6.50147	6.50147	6.50147	10.5516	6.50147	6.50147	6.50147	chr1	143280053	143280344	+		novel			intergenic	291
chr1:143478943-143523701-	0	0	0	0	0	2	0	0	6.50147	6.50147	6.50147	6.50147	6.50147	10.1119	6.50147	6.50147	chr1	143478942	143523701	-		novel	ENST00000429884	RP11-435B5.6	antisense	44759
chr1:143478975-143523733-	0	0	0	0	0	0	0	0	6.50147	6.50147	6.50147	6.50147	6.50147	6.50147	6.50147	6.50147	chr1	143478974	143523733	-		novel	ENST00000429884	RP11-435B5.6	antisense	44759
chr1:145313003-145366503-	0	0	0	0	0	0	0	0	6.50147	6.50147	6.50147	6.50147	6.50147	6.50147	6.50147	6.50147	chr1	145313002	145366503	-		novel	NR_104217	NBPF25P	antisense	53501
chr1:145331199-145359530+	0	0	0	0	0	0	0	1	6.50147	6.50147	6.50147	6.50147	6.50147	6.50147	6.50147	10.1336	chr1	145331198	145359530	+		novel	NR_104217	NBPF25P	intronic	28332
chr1:148848926-148849796-	0	0	0	0	0	5	0	0	6.50147	6.50147	6.50147	6.50147	6.50147	11.3611	6.50147	6.50147	chr1	148848925	148849796	-		novel	NR_104217	NBPF25P	intronic	871
chr1:148849350-148850250-	0	0	0	0	2	0	0	0	6.50147	6.50147	6.50147	6.50147	11.5074	6.50147	6.50147	6.50147	chr1	148849349	148850250	-		novel	NR_104217	NBPF25P	intronic	901
chr1:148936727-148938109+	0	0	0	0	0	0	3	0	6.50147	6.50147	6.50147	6.50147	6.50147	6.50147	11.374	6.50147	chr1	148936726	148938109	+		novel	NR_027354	LOC645166	intronic	1383
chr1:149802406-149834871-	0	0	0	0	0	1	0	0	6.50147	6.50147	6.50147	6.50147	6.50147	9.22541	6.50147	6.50147	chr1	149802405	149834871	-		novel	NM_003516	HIST2H2AA3	sense overlapping	32466
chr1:153043763-153066674-	16	0	0	0	0	0	0	0	13.2101	6.50147	6.50147	6.50147	6.50147	6.50147	6.50147	6.50147	chr1	153043762	153066674	-		novel	uc001fbf.3	SPRR2A	intronic	22912
chr1:153057128-153076117-	0	0	0	0	0	1	0	0	6.50147	6.50147	6.50147	6.50147	6.50147	9.22541	6.50147	6.50147	chr1	153057127	153076117	-		novel	uc001fbf.3	SPRR2A	intronic	18990
chr1:153985019-154008827-	0	0	0	0	0	0	0	0	6.50147	6.50147	6.50147	6.50147	6.50147	6.50147	6.50147	6.50147	chr1	153985018	154008827	-		novel	NM_207308	NUP210L	sense overlapping	23809
chr1:153985019-154008829-	0	0	0	0	0	0	0	0	6.50147	6.50147	6.50147	6.50147	6.50147	6.50147	6.50147	6.50147	chr1	153985018	154008829	-		novel	NM_207308	NUP210L	sense overlapping	23811
chr1:154267864-154270010+	0	0	0	0	4	0	0	0	6.50147	6.50147	6.50147	6.50147	12.4847	6.50147	6.50147	6.50147	chr1	154267863	154270010	+		novel	ENST00000390990	RNU6-239P	sense overlapping	2147
chr1:154686796-154686984-	0	0	0	0	0	0	0	0	6.50147	6.50147	6.50147	6.50147	6.50147	6.50147	6.50147	6.50147	chr1	154686795	154686984	-		novel	ENST00000271915	KCNN3	intronic	189
chr1:154686900-154687055-	0	0	0	0	0	1	0	0	6.50147	6.50147	6.50147	6.50147	6.50147	9.22541	6.50147	6.50147	chr1	154686899	154687055	-		novel	ENST00000271915	KCNN3	intronic	156
chr1:155182176-155202801-	0	0	0	0	0	0	0	0	6.50147	6.50147	6.50147	6.50147	6.50147	6.50147	6.50147	6.50147	chr1	155182175	155202801	-		novel	NR_002188	GBAP1	sense overlapping	20626
chr1:155837756-155838582+	0	0	0	0	0	0	0	0	6.50147	6.50147	6.50147	6.50147	6.50147	6.50147	6.50147	6.50147	chr1	155837755	155838582	+	hsa_circ_0110911	circBase	NM_152280	SYT11	exonic	827
chr1:161065117-161065307+	0	0	0	0	0	0	1	0	6.50147	6.50147	6.50147	6.50147	6.50147	6.50147	9.88428	6.50147	chr1	161065116	161065307	+		novel			intergenic	191
chr1:161505791-161587214+	0	16	0	0	0	0	0	0	6.50147	13.6352	6.50147	6.50147	6.50147	6.50147	6.50147	6.50147	chr1	161505790	161587214	+		novel	NM_201563	FCGR2C	sense overlapping	81424
chr1:161505870-161587293+	0	16	0	0	0	0	0	0	6.50147	13.6352	6.50147	6.50147	6.50147	6.50147	6.50147	6.50147	chr1	161505869	161587293	+		novel	NM_201563	FCGR2C	sense overlapping	81424
chr1:161517584-161598941+	0	0	0	0	0	0	0	0	6.50147	6.50147	6.50147	6.50147	6.50147	6.50147	6.50147	6.50147	chr1	161517583	161598941	+		novel	NM_201563	FCGR2C	sense overlapping	81358
chr1:161525688-161607045+	0	0	0	0	0	1	0	0	6.50147	6.50147	6.50147	6.50147	6.50147	9.22541	6.50147	6.50147	chr1	161525687	161607045	+		novel	NM_201563	FCGR2C	sense overlapping	81358
chr1:164240931-164241103-	0	0	0	0	2	0	0	0	6.50147	6.50147	6.50147	6.50147	11.5074	6.50147	6.50147	6.50147	chr1	164240930	164241103	-		novel			intergenic	173
chr1:164422924-164423247-	0	5	0	0	0	0	0	0	6.50147	11.9796	6.50147	6.50147	6.50147	6.50147	6.50147	6.50147	chr1	164422923	164423247	-		novel			intergenic	324
chr1:165943983-165944232+	0	0	0	0	0	1	0	0	6.50147	6.50147	6.50147	6.50147	6.50147	9.22541	6.50147	6.50147	chr1	165943982	165944232	+		novel			intergenic	250
chr1:169030311-169030466-	0	0	0	0	0	0	0	2	6.50147	6.50147	6.50147	6.50147	6.50147	6.50147	6.50147	11.0742	chr1	169030310	169030466	-		novel	ENST00000366408	LINC00970	intronic	156
chr1:172011149-172038045+	0	0	0	0	0	3	0	0	6.50147	6.50147	6.50147	6.50147	6.50147	10.6569	6.50147	6.50147	chr1	172011148	172038045	+	hsa_circ_0111153	circBase	NM_015569	DNM3	exonic	430
chr1:172177295-172181027+	0	0	0	0	0	0	0	0	6.50147	6.50147	6.50147	6.50147	6.50147	6.50147	6.50147	6.50147	chr1	172177294	172181027	+		novel	ENST00000355305	DNM3	intronic	3733
chr1:179209019-179213865-	0	0	0	0	0	0	1	0	6.50147	6.50147	6.50147	6.50147	6.50147	6.50147	9.88428	6.50147	chr1	179209018	179213865	-		novel			intergenic	4847
chr1:183118589-183118831-	0	0	0	0	0	1	0	0	6.50147	6.50147	6.50147	6.50147	6.50147	9.22541	6.50147	6.50147	chr1	183118588	183118831	-		novel			intergenic	243
chr1:183118617-183118859-	0	0	0	0	0	1	0	0	6.50147	6.50147	6.50147	6.50147	6.50147	9.22541	6.50147	6.50147	chr1	183118616	183118859	-		novel	TCONS_00001745	XLOC_001120	sense overlapping	243
chr1:183118686-183119221-	0	1	0	0	0	0	0	0	6.50147	9.78163	6.50147	6.50147	6.50147	6.50147	6.50147	6.50147	chr1	183118685	183119221	-		novel	TCONS_00001745	XLOC_001120	sense overlapping	536
chr1:184830678-184830868-	0	0	0	0	0	0	0	0	6.50147	6.50147	6.50147	6.50147	6.50147	6.50147	6.50147	6.50147	chr1	184830677	184830868	-		novel	uc009wyh.2	FAM129A	intronic	191
chr1:185626698-185626896+	0	0	0	0	0	0	3	0	6.50147	6.50147	6.50147	6.50147	6.50147	6.50147	11.374	6.50147	chr1	185626697	185626896	+		novel			intergenic	199
chr1:195529404-195584482-	0	0	0	0	0	0	0	0	6.50147	6.50147	6.50147	6.50147	6.50147	6.50147	6.50147	6.50147	chr1	195529403	195584482	-		novel			intergenic	55079
chr1:195690138-195690362-	0	0	0	1	0	0	0	0	6.50147	6.50147	6.50147	7.43196	6.50147	6.50147	6.50147	6.50147	chr1	195690137	195690362	-		novel			intergenic	225
chr1:196716974-196801658+	0	0	1	0	0	0	0	0	6.50147	6.50147	9.14455	6.50147	6.50147	6.50147	6.50147	6.50147	chr1	196716973	196801658	+		novel	uc021pgt.1	CFHR4	intronic	84685
chr1:197611841-197627499-	0	1	0	0	0	0	0	0	6.50147	9.78163	6.50147	6.50147	6.50147	6.50147	6.50147	6.50147	chr1	197611840	197627499	-	hsa_circ_0006324	circBase	NM_144977	DENND1B	exonic	376
chr1:200059543-200059886+	0	0	0	0	0	0	0	1	6.50147	6.50147	6.50147	6.50147	6.50147	6.50147	6.50147	10.1336	chr1	200059542	200059886	+		novel	ENST00000236914	NR5A2	intronic	344
chr1:200059546-200059889+	0	0	0	0	0	0	0	1	6.50147	6.50147	6.50147	6.50147	6.50147	6.50147	6.50147	10.1336	chr1	200059545	200059889	+		novel	ENST00000236914	NR5A2	intronic	344
chr1:201178682-201180625+	0	0	1	0	0	0	0	0	6.50147	6.50147	9.14455	6.50147	6.50147	6.50147	6.50147	6.50147	chr1	201178681	201180625	+		novel	ENST00000437879	IGFN1	intronic	1944
chr1:201178715-201180118+	4	1	0	0	1	0	0	4	11.2509	9.78163	6.50147	6.50147	10.5516	6.50147	6.50147	12.0435	chr1	201178714	201180118	+		novel	ENST00000437879	IGFN1	intronic	1404
chr1:201178877-201180712+	1	0	0	0	0	0	0	0	9.40347	6.50147	6.50147	6.50147	6.50147	6.50147	6.50147	6.50147	chr1	201178876	201180712	+		novel	ENST00000437879	IGFN1	intronic	1836
chr1:201178931-201180010+	1	0	0	0	0	0	0	0	9.40347	6.50147	6.50147	6.50147	6.50147	6.50147	6.50147	6.50147	chr1	201178930	201180010	+		novel	ENST00000437879	IGFN1	intronic	1080
chr1:202593965-202594510-	0	0	0	0	0	0	0	0	6.50147	6.50147	6.50147	6.50147	6.50147	6.50147	6.50147	6.50147	chr1	202593964	202594510	-		novel	uc009xaf.3	SYT2	intronic	546
chr1:205865685-205865834+	0	1	0	0	0	0	0	0	6.50147	9.78163	6.50147	6.50147	6.50147	6.50147	6.50147	6.50147	chr1	205865684	205865834	+		novel			intergenic	150
chr1:207097438-207097950-	0	0	0	0	1	0	0	0	6.50147	6.50147	6.50147	6.50147	10.5516	6.50147	6.50147	6.50147	chr1	207097437	207097950	-		novel	TCONS_00001785	XLOC_001174	sense overlapping	513
chr1:207097453-207097965+	0	0	0	0	0	1	0	0	6.50147	6.50147	6.50147	6.50147	6.50147	9.22541	6.50147	6.50147	chr1	207097452	207097965	+		novel	TCONS_00001785	XLOC_001174	antisense	513
chr1:207097453-207097965-	0	0	0	0	1	0	0	0	6.50147	6.50147	6.50147	6.50147	10.5516	6.50147	6.50147	6.50147	chr1	207097452	207097965	-		novel	TCONS_00001785	XLOC_001174	sense overlapping	513
chr1:207753651-207785087-	0	0	0	0	0	0	0	0	6.50147	6.50147	6.50147	6.50147	6.50147	6.50147	6.50147	6.50147	chr1	207753650	207785087	-		novel	ENST00000596003	RP11-78B10.2	sense overlapping	31437
chr1:208820598-208820774+	0	0	0	0	0	0	2	0	6.50147	6.50147	6.50147	6.50147	6.50147	6.50147	10.8134	6.50147	chr1	208820597	208820774	+		novel			intergenic	177
chr1:210827226-210827490+	0	0	0	0	1	0	0	0	6.50147	6.50147	6.50147	6.50147	10.5516	6.50147	6.50147	6.50147	chr1	210827225	210827490	+		novel	ENST00000261458	HHAT	intronic	265
chr1:210827248-210827512+	0	0	0	0	1	0	0	0	6.50147	6.50147	6.50147	6.50147	10.5516	6.50147	6.50147	6.50147	chr1	210827247	210827512	+		novel	ENST00000261458	HHAT	intronic	265
chr1:210827308-210827514+	0	0	0	0	0	1	0	0	6.50147	6.50147	6.50147	6.50147	6.50147	9.22541	6.50147	6.50147	chr1	210827307	210827514	+		novel	ENST00000261458	HHAT	intronic	207
chr1:210827309-210827515+	0	0	0	0	0	1	0	0	6.50147	6.50147	6.50147	6.50147	6.50147	9.22541	6.50147	6.50147	chr1	210827308	210827515	+		novel	ENST00000261458	HHAT	intronic	207
chr1:212092244-212092397-	0	0	0	0	0	1	0	0	6.50147	6.50147	6.50147	6.50147	6.50147	9.22541	6.50147	6.50147	chr1	212092243	212092397	-		novel			intergenic	154
chr1:213083654-213087876-	0	0	0	0	0	0	0	0	6.50147	6.50147	6.50147	6.50147	6.50147	6.50147	6.50147	6.50147	chr1	213083653	213087876	-		novel			intergenic	4223
chr1:225488352-225488528+	0	0	0	0	3	0	0	0	6.50147	6.50147	6.50147	6.50147	12.0773	6.50147	6.50147	6.50147	chr1	225488351	225488528	+		novel	ENST00000327794	DNAH14	intronic	177
chr1:227166132-227166530+	0	0	0	0	1	0	0	0	6.50147	6.50147	6.50147	6.50147	10.5516	6.50147	6.50147	6.50147	chr1	227166131	227166530	+		novel	ENST00000366777	ADCK3	intronic	399
chr1:228097399-228097554-	0	0	0	0	0	0	1	0	6.50147	6.50147	6.50147	6.50147	6.50147	6.50147	9.88428	6.50147	chr1	228097398	228097554	-		novel			intergenic	156
chr1:228097417-228097572-	0	0	0	0	0	0	1	0	6.50147	6.50147	6.50147	6.50147	6.50147	6.50147	9.88428	6.50147	chr1	228097416	228097572	-		novel			intergenic	156
chr1:228744517-228771359+	0	0	0	0	0	0	1	0	6.50147	6.50147	6.50147	6.50147	6.50147	6.50147	9.88428	6.50147	chr1	228744516	228771359	+		novel	ENST00000327449	DUSP5P1	sense overlapping	26843
chr1:228744538-228771380+	0	0	0	0	0	0	1	0	6.50147	6.50147	6.50147	6.50147	6.50147	6.50147	9.88428	6.50147	chr1	228744537	228771380	+		novel	ENST00000327449	DUSP5P1	sense overlapping	26843
chr1:236260496-236260698+	0	0	0	0	1	0	0	0	6.50147	6.50147	6.50147	6.50147	10.5516	6.50147	6.50147	6.50147	chr1	236260495	236260698	+		novel	TCONS_00002263	XLOC_000630	sense overlapping	203
chr1:240348246-240348472-	1	0	0	0	0	0	0	0	9.40347	6.50147	6.50147	6.50147	6.50147	6.50147	6.50147	6.50147	chr1	240348245	240348472	-		novel	NM_020066	FMN2	antisense	227
chr1:240348279-240348507-	0	0	2	0	0	0	0	0	6.50147	6.50147	10.0242	6.50147	6.50147	6.50147	6.50147	6.50147	chr1	240348278	240348507	-		novel	NM_020066	FMN2	antisense	229
chr1:240348333-240348503+	0	0	1	0	0	0	0	0	6.50147	6.50147	9.14455	6.50147	6.50147	6.50147	6.50147	6.50147	chr1	240348332	240348503	+		novel	ENST00000319653	FMN2	intronic	171
chr1:243079813-243114957-	0	0	0	0	0	4	0	0	6.50147	6.50147	6.50147	6.50147	6.50147	11.0516	6.50147	6.50147	chr1	243079812	243114957	-		novel			intergenic	35145
chr1:246948948-246949277-	0	0	0	0	0	1	0	0	6.50147	6.50147	6.50147	6.50147	6.50147	9.22541	6.50147	6.50147	chr1	246948947	246949277	-		novel	ENST00000451123	KIF28P	intronic	330
chr1:246948957-246949286-	0	0	0	0	0	1	0	0	6.50147	6.50147	6.50147	6.50147	6.50147	9.22541	6.50147	6.50147	chr1	246948956	246949286	-		novel	ENST00000451123	KIF28P	intronic	330
chr1:247526447-247526623-	0	0	0	0	1	0	0	0	6.50147	6.50147	6.50147	6.50147	10.5516	6.50147	6.50147	6.50147	chr1	247526446	247526623	-		novel	TCONS_00002272	XLOC_000647	antisense	177
chr1:247526452-247526628-	0	0	0	0	1	0	0	0	6.50147	6.50147	6.50147	6.50147	10.5516	6.50147	6.50147	6.50147	chr1	247526451	247526628	-		novel	TCONS_00002272	XLOC_000647	antisense	177
chr1:248155594-248202609-	11	0	0	0	0	0	0	0	12.6758	6.50147	6.50147	6.50147	6.50147	6.50147	6.50147	6.50147	chr1	248155593	248202609	-		novel	NM_175911	OR2L13	antisense	47016
chr1:248155601-248202616-	11	0	0	0	0	0	0	0	12.6758	6.50147	6.50147	6.50147	6.50147	6.50147	6.50147	6.50147	chr1	248155600	248202616	-		novel	NM_175911	OR2L13	antisense	47016
chr1:248652951-248721513+	0	0	0	0	0	0	0	0	6.50147	6.50147	6.50147	6.50147	6.50147	6.50147	6.50147	6.50147	chr1	248652950	248721513	+		novel	NM_001013355	OR2G6	sense overlapping	68563
chr1:248668558-248706571-	0	1	0	0	0	0	0	0	6.50147	9.78163	6.50147	6.50147	6.50147	6.50147	6.50147	6.50147	chr1	248668557	248706571	-		novel	NM_001013355	OR2G6	antisense	38014
chr10:523992-524266-	0	0	0	0	0	1	0	0	6.50147	6.50147	6.50147	6.50147	6.50147	9.22541	6.50147	6.50147	chr10	523991	524266	-		novel	ENST00000280886	DIP2C	intronic	275
chr10:524079-524288-	1	0	0	0	0	0	0	0	9.40347	6.50147	6.50147	6.50147	6.50147	6.50147	6.50147	6.50147	chr10	524078	524288	-		novel	ENST00000280886	DIP2C	intronic	210
chr10:569023-569273-	0	0	0	0	0	0	0	2	6.50147	6.50147	6.50147	6.50147	6.50147	6.50147	6.50147	11.0742	chr10	569022	569273	-		novel	ENST00000280886	DIP2C	intronic	251
chr10:1140757-1141306+	0	0	0	0	1	0	0	0	6.50147	6.50147	6.50147	6.50147	10.5516	6.50147	6.50147	6.50147	chr10	1140756	1141306	+		novel	ENST00000263150	WDR37	intronic	550
chr10:1281437-1282220-	0	0	0	0	0	0	0	0	6.50147	6.50147	6.50147	6.50147	6.50147	6.50147	6.50147	6.50147	chr10	1281436	1282220	-		novel	ENST00000381312	ADARB2	intronic	784
chr10:1281549-1282427-	0	0	0	0	1	0	0	0	6.50147	6.50147	6.50147	6.50147	10.5516	6.50147	6.50147	6.50147	chr10	1281548	1282427	-		novel	ENST00000381312	ADARB2	intronic	879
chr10:1281552-1282430-	0	0	0	0	1	0	0	0	6.50147	6.50147	6.50147	6.50147	10.5516	6.50147	6.50147	6.50147	chr10	1281551	1282430	-		novel	ENST00000381312	ADARB2	intronic	879
chr10:1281787-1282316-	0	0	0	0	0	0	0	0	6.50147	6.50147	6.50147	6.50147	6.50147	6.50147	6.50147	6.50147	chr10	1281786	1282316	-		novel	ENST00000381312	ADARB2	intronic	530
chr10:2430464-2434687+	0	0	0	0	0	1	0	0	6.50147	6.50147	6.50147	6.50147	6.50147	9.22541	6.50147	6.50147	chr10	2430463	2434687	+		novel			intergenic	4224
chr10:2430464-2434773+	0	0	0	0	0	0	4	0	6.50147	6.50147	6.50147	6.50147	6.50147	6.50147	11.7766	6.50147	chr10	2430463	2434773	+		novel			intergenic	4310
chr10:2430468-2434691+	0	0	0	0	0	1	0	0	6.50147	6.50147	6.50147	6.50147	6.50147	9.22541	6.50147	6.50147	chr10	2430467	2434691	+		novel			intergenic	4224
chr10:2430468-2434777+	0	0	0	0	0	0	4	0	6.50147	6.50147	6.50147	6.50147	6.50147	6.50147	11.7766	6.50147	chr10	2430467	2434777	+		novel			intergenic	4310
chr10:2434455-2434855+	0	0	0	0	1	0	0	0	6.50147	6.50147	6.50147	6.50147	10.5516	6.50147	6.50147	6.50147	chr10	2434454	2434855	+		novel			intergenic	401
chr10:2434612-2434779+	0	0	0	0	2	2	0	0	6.50147	6.50147	6.50147	6.50147	11.5074	10.1119	6.50147	6.50147	chr10	2434611	2434779	+		novel			intergenic	168
chr10:2434635-2434802+	0	0	0	0	2	2	0	0	6.50147	6.50147	6.50147	6.50147	11.5074	10.1119	6.50147	6.50147	chr10	2434634	2434802	+		novel			intergenic	168
chr10:2434698-2434857+	0	0	0	6	1	0	0	0	6.50147	6.50147	6.50147	9.18753	10.5516	6.50147	6.50147	6.50147	chr10	2434697	2434857	+		novel			intergenic	160
chr10:2434715-2434874+	0	0	0	6	2	0	0	0	6.50147	6.50147	6.50147	9.18753	11.5074	6.50147	6.50147	6.50147	chr10	2434714	2434874	+		novel			intergenic	160
chr10:3450973-3451168+	0	2	0	0	0	0	0	0	6.50147	10.7054	6.50147	6.50147	6.50147	6.50147	6.50147	6.50147	chr10	3450972	3451168	+		novel	TCONS_00017697	XLOC_008349	intronic	196
chr10:5009039-5042661+	0	0	0	0	0	0	0	3	6.50147	6.50147	6.50147	6.50147	6.50147	6.50147	6.50147	11.6388	chr10	5009038	5042661	+		novel	uc001ihr.3	AKR1C3	intronic	33623
chr10:5958519-5958682+	0	0	5	0	0	0	0	0	6.50147	6.50147	11.2688	6.50147	6.50147	6.50147	6.50147	6.50147	chr10	5958518	5958682	+		novel	ENST00000362091	FBXO18	intronic	164
chr10:5958531-5958694+	0	0	5	0	0	0	0	0	6.50147	6.50147	11.2688	6.50147	6.50147	6.50147	6.50147	6.50147	chr10	5958530	5958694	+		novel	ENST00000362091	FBXO18	intronic	164
chr10:7839010-7844817+	0	0	0	0	0	0	0	0	6.50147	6.50147	6.50147	6.50147	6.50147	6.50147	6.50147	6.50147	chr10	7839009	7844817	+	hsa_circ_0007292	circBase	NM_005174	ATP5C1	exonic	799
chr10:8338887-8339093-	0	0	0	0	0	0	0	0	6.50147	6.50147	6.50147	6.50147	6.50147	6.50147	6.50147	6.50147	chr10	8338886	8339093	-		novel			intergenic	207
chr10:11325922-11326376+	0	1	0	0	0	0	0	0	6.50147	9.78163	6.50147	6.50147	6.50147	6.50147	6.50147	6.50147	chr10	11325921	11326376	+		novel	ENST00000315874	CELF2	intronic	455
chr10:11325926-11326380+	0	1	0	0	0	0	0	0	6.50147	9.78163	6.50147	6.50147	6.50147	6.50147	6.50147	6.50147	chr10	11325925	11326380	+		novel	ENST00000315874	CELF2	intronic	455
chr10:11407429-11407752+	0	10	0	0	0	0	0	0	6.50147	12.9633	6.50147	6.50147	6.50147	6.50147	6.50147	6.50147	chr10	11407428	11407752	+		novel			intergenic	324
chr10:11407464-11407787+	0	10	0	0	0	0	0	0	6.50147	12.9633	6.50147	6.50147	6.50147	6.50147	6.50147	6.50147	chr10	11407463	11407787	+		novel			intergenic	324
chr10:12008485-12010920+	0	0	0	0	0	2	0	0	6.50147	6.50147	6.50147	6.50147	6.50147	10.1119	6.50147	6.50147	chr10	12008484	12010920	+		novel	NM_015542	UPF2	antisense	2436
chr10:14842032-14842920+	0	1	0	0	0	0	0	0	6.50147	9.78163	6.50147	6.50147	6.50147	6.50147	6.50147	6.50147	chr10	14842031	14842920	+		novel			intergenic	889
chr10:18842445-18851732+	0	13	0	0	0	2	0	0	6.50147	13.338	6.50147	6.50147	6.50147	10.1119	6.50147	6.50147	chr10	18842444	18851732	+		novel	NM_182543	NSUN6	antisense	9288
chr10:18842597-18845923+	0	0	0	0	1	0	0	0	6.50147	6.50147	6.50147	6.50147	10.5516	6.50147	6.50147	6.50147	chr10	18842596	18845923	+		novel	NM_182543	NSUN6	antisense	3327
chr10:18844588-18847266+	0	0	0	0	0	0	0	0	6.50147	6.50147	6.50147	6.50147	6.50147	6.50147	6.50147	6.50147	chr10	18844587	18847266	+		novel	NM_182543	NSUN6	antisense	2679
chr10:18844849-18848434+	1	0	0	0	0	0	0	0	9.40347	6.50147	6.50147	6.50147	6.50147	6.50147	6.50147	6.50147	chr10	18844848	18848434	+		novel	NM_182543	NSUN6	antisense	3586
chr10:18856037-18859734-	0	0	1	0	0	0	0	0	6.50147	6.50147	9.14455	6.50147	6.50147	6.50147	6.50147	6.50147	chr10	18856036	18859734	-		novel	ENST00000377304	NSUN6	intronic	3698
chr10:19360188-19360353-	0	0	0	0	1	0	0	0	6.50147	6.50147	6.50147	6.50147	10.5516	6.50147	6.50147	6.50147	chr10	19360187	19360353	-		novel	NM_001142308	MALRD1	antisense	166
chr10:21586864-21587070-	0	0	0	0	0	0	0	0	6.50147	6.50147	6.50147	6.50147	6.50147	6.50147	6.50147	6.50147	chr10	21586863	21587070	-		novel			intergenic	207
chr10:22270450-22270836-	0	1	0	0	0	0	0	0	6.50147	9.78163	6.50147	6.50147	6.50147	6.50147	6.50147	6.50147	chr10	22270449	22270836	-		novel	ENST00000376946	DNAJC1	intronic	387
chr10:22270452-22270838-	0	1	0	0	0	0	0	0	6.50147	9.78163	6.50147	6.50147	6.50147	6.50147	6.50147	6.50147	chr10	22270451	22270838	-		novel	ENST00000376946	DNAJC1	intronic	387
chr10:23620051-23620396-	0	0	0	0	1	0	0	0	6.50147	6.50147	6.50147	6.50147	10.5516	6.50147	6.50147	6.50147	chr10	23620050	23620396	-		novel	ENST00000323327	C10orf67	intronic	346
chr10:23620080-23620473-	0	0	0	0	0	0	0	0	6.50147	6.50147	6.50147	6.50147	6.50147	6.50147	6.50147	6.50147	chr10	23620079	23620473	-		novel	ENST00000323327	C10orf67	intronic	394
chr10:23620082-23620482-	0	0	0	0	0	0	0	0	6.50147	6.50147	6.50147	6.50147	6.50147	6.50147	6.50147	6.50147	chr10	23620081	23620482	-		novel	ENST00000323327	C10orf67	intronic	401
chr10:23620159-23620480+	0	0	0	0	0	0	0	0	6.50147	6.50147	6.50147	6.50147	6.50147	6.50147	6.50147	6.50147	chr10	23620158	23620480	+		novel	NM_153714	C10orf67	antisense	322
chr10:23620322-23620487+	0	0	0	0	0	0	0	1	6.50147	6.50147	6.50147	6.50147	6.50147	6.50147	6.50147	10.1336	chr10	23620321	23620487	+		novel	NM_153714	C10orf67	antisense	166
chr10:23763256-23780433-	0	0	1	0	0	0	0	0	6.50147	6.50147	9.14455	6.50147	6.50147	6.50147	6.50147	6.50147	chr10	23763255	23780433	-		novel			intergenic	17178
chr10:25528390-25528583+	0	0	0	0	0	0	0	1	6.50147	6.50147	6.50147	6.50147	6.50147	6.50147	6.50147	10.1336	chr10	25528389	25528583	+		novel	ENST00000376351	GPR158	intronic	194
chr10:26871133-26872991+	0	1	0	0	0	0	0	0	6.50147	9.78163	6.50147	6.50147	6.50147	6.50147	6.50147	6.50147	chr10	26871132	26872991	+		novel			intergenic	1859
chr10:26887777-26912829+	0	0	0	0	0	0	1	0	6.50147	6.50147	6.50147	6.50147	6.50147	6.50147	9.88428	6.50147	chr10	26887776	26912829	+		novel			intergenic	25053
chr10:26893604-26972214-	0	0	0	0	0	0	0	0	6.50147	6.50147	6.50147	6.50147	6.50147	6.50147	6.50147	6.50147	chr10	26893603	26972214	-		novel	ENST00000446557	RP13-16H11.2	sense overlapping	78611
chr10:28042132-28042287-	0	0	0	0	1	0	0	0	6.50147	6.50147	6.50147	6.50147	10.5516	6.50147	6.50147	6.50147	chr10	28042131	28042287	-		novel	NR_121652	MKX-AS1	antisense	156
chr10:28042138-28042291+	0	0	0	0	0	0	0	0	6.50147	6.50147	6.50147	6.50147	6.50147	6.50147	6.50147	6.50147	chr10	28042137	28042291	+		novel	ENST00000419777	RP11-360I20.2	intronic	154
chr10:28042138-28042293+	0	0	0	0	3	0	0	0	6.50147	6.50147	6.50147	6.50147	12.0773	6.50147	6.50147	6.50147	chr10	28042137	28042293	+		novel	ENST00000419777	RP11-360I20.2	intronic	156
chr10:29530712-29530914-	0	0	0	0	0	0	0	0	6.50147	6.50147	6.50147	6.50147	6.50147	6.50147	6.50147	6.50147	chr10	29530711	29530914	-		novel			intergenic	203
chr10:31836043-31837466+	0	0	0	0	0	0	1	0	6.50147	6.50147	6.50147	6.50147	6.50147	6.50147	9.88428	6.50147	chr10	31836042	31837466	+		novel			intergenic	1424
chr10:32593658-32613293+	0	15	0	0	0	0	0	0	6.50147	13.5428	6.50147	6.50147	6.50147	6.50147	6.50147	6.50147	chr10	32593657	32613293	+		novel	NM_025209	EPC1	antisense	19636
chr10:37392625-37401860-	2	0	0	0	0	0	0	0	10.3036	6.50147	6.50147	6.50147	6.50147	6.50147	6.50147	6.50147	chr10	37392624	37401860	-		novel			intergenic	9236
chr10:38794180-38818406+	0	0	0	0	0	0	2	0	6.50147	6.50147	6.50147	6.50147	6.50147	6.50147	10.8134	6.50147	chr10	38794179	38818406	+		novel			intergenic	24227
chr10:38794194-38818420+	0	0	0	0	0	0	2	0	6.50147	6.50147	6.50147	6.50147	6.50147	6.50147	10.8134	6.50147	chr10	38794193	38818420	+		novel			intergenic	24227
chr10:38804298-38872174+	0	0	0	0	0	0	0	0	6.50147	6.50147	6.50147	6.50147	6.50147	6.50147	6.50147	6.50147	chr10	38804297	38872174	+		novel			intergenic	67877
chr10:38804306-38872182+	0	0	0	0	0	0	0	0	6.50147	6.50147	6.50147	6.50147	6.50147	6.50147	6.50147	6.50147	chr10	38804305	38872182	+		novel			intergenic	67877
chr10:38817102-38873031+	0	0	0	0	0	2	0	0	6.50147	6.50147	6.50147	6.50147	6.50147	10.1119	6.50147	6.50147	chr10	38817101	38873031	+		novel			intergenic	55930
chr10:39077652-39085639-	0	0	0	1	0	0	0	0	6.50147	6.50147	6.50147	7.43196	6.50147	6.50147	6.50147	6.50147	chr10	39077651	39085639	-		novel			intergenic	7988
chr10:39083710-39086800-	0	0	0	0	0	1	0	0	6.50147	6.50147	6.50147	6.50147	6.50147	9.22541	6.50147	6.50147	chr10	39083709	39086800	-		novel			intergenic	3091
chr10:39087775-39098355+	0	0	0	0	0	0	0	0	6.50147	6.50147	6.50147	6.50147	6.50147	6.50147	6.50147	6.50147	chr10	39087774	39098355	+		novel			intergenic	10581
chr10:39101067-39102009-	0	0	0	0	1	0	0	0	6.50147	6.50147	6.50147	6.50147	10.5516	6.50147	6.50147	6.50147	chr10	39101066	39102009	-		novel			intergenic	943
chr10:39101067-39102913-	0	0	0	0	2	0	0	0	6.50147	6.50147	6.50147	6.50147	11.5074	6.50147	6.50147	6.50147	chr10	39101066	39102913	-		novel			intergenic	1847
chr10:39101082-39101984-	0	0	0	0	3	0	0	0	6.50147	6.50147	6.50147	6.50147	12.0773	6.50147	6.50147	6.50147	chr10	39101081	39101984	-		novel			intergenic	903
chr10:39101229-39102017-	0	0	0	0	1	0	0	0	6.50147	6.50147	6.50147	6.50147	10.5516	6.50147	6.50147	6.50147	chr10	39101228	39102017	-		novel			intergenic	789
chr10:39114115-39150906+	0	0	0	0	0	0	1	0	6.50147	6.50147	6.50147	6.50147	6.50147	6.50147	9.88428	6.50147	chr10	39114114	39150906	+		novel			intergenic	36792
chr10:39114116-39150907+	0	0	0	0	0	0	1	0	6.50147	6.50147	6.50147	6.50147	6.50147	6.50147	9.88428	6.50147	chr10	39114115	39150907	+		novel			intergenic	36792
chr10:39128179-39150012+	0	0	0	2	0	0	0	0	6.50147	6.50147	6.50147	7.99299	6.50147	6.50147	6.50147	6.50147	chr10	39128178	39150012	+		novel			intergenic	21834
chr10:39130506-39133490+	0	0	0	0	3	0	0	0	6.50147	6.50147	6.50147	6.50147	12.0773	6.50147	6.50147	6.50147	chr10	39130505	39133490	+		novel			intergenic	2985
chr10:39130517-39133501+	0	0	0	0	3	0	0	0	6.50147	6.50147	6.50147	6.50147	12.0773	6.50147	6.50147	6.50147	chr10	39130516	39133501	+		novel			intergenic	2985
chr10:39141119-39151852+	1	0	0	0	0	0	0	0	9.40347	6.50147	6.50147	6.50147	6.50147	6.50147	6.50147	6.50147	chr10	39141118	39151852	+		novel			intergenic	10734
chr10:39148417-39151350+	0	0	0	0	1	0	0	0	6.50147	6.50147	6.50147	6.50147	10.5516	6.50147	6.50147	6.50147	chr10	39148416	39151350	+		novel			intergenic	2934
chr10:42355036-42365803-	0	0	6	0	0	0	0	0	6.50147	6.50147	11.5229	6.50147	6.50147	6.50147	6.50147	6.50147	chr10	42355035	42365803	-		novel			intergenic	10768
chr10:42355051-42372516-	0	0	0	0	0	0	0	0	6.50147	6.50147	6.50147	6.50147	6.50147	6.50147	6.50147	6.50147	chr10	42355050	42372516	-		novel			intergenic	17466
chr10:42355056-42357835-	0	0	0	0	0	1	0	0	6.50147	6.50147	6.50147	6.50147	6.50147	9.22541	6.50147	6.50147	chr10	42355055	42357835	-		novel			intergenic	2780
chr10:42355216-42359206-	0	0	1	0	0	0	0	0	6.50147	6.50147	9.14455	6.50147	6.50147	6.50147	6.50147	6.50147	chr10	42355215	42359206	-		novel			intergenic	3991
chr10:42355252-42356844-	0	12	0	0	0	0	0	0	6.50147	13.2236	6.50147	6.50147	6.50147	6.50147	6.50147	6.50147	chr10	42355251	42356844	-		novel			intergenic	1593
chr10:42355252-42371274-	0	0	0	0	0	0	0	2	6.50147	6.50147	6.50147	6.50147	6.50147	6.50147	6.50147	11.0742	chr10	42355251	42371274	-		novel			intergenic	16023
chr10:42355252-42380299-	0	1	0	0	0	0	0	0	6.50147	9.78163	6.50147	6.50147	6.50147	6.50147	6.50147	6.50147	chr10	42355251	42380299	-		novel			intergenic	25048
chr10:42355252-42380314-	0	0	0	0	0	1	0	0	6.50147	6.50147	6.50147	6.50147	6.50147	9.22541	6.50147	6.50147	chr10	42355251	42380314	-		novel			intergenic	25063
chr10:42355330-42381998-	0	0	0	0	1	0	0	0	6.50147	6.50147	6.50147	6.50147	10.5516	6.50147	6.50147	6.50147	chr10	42355329	42381998	-		novel			intergenic	26669
chr10:42355336-42382004-	0	0	0	0	1	0	0	0	6.50147	6.50147	6.50147	6.50147	10.5516	6.50147	6.50147	6.50147	chr10	42355335	42382004	-		novel			intergenic	26669
chr10:42355379-42357835-	0	0	0	0	1	0	1	0	6.50147	6.50147	6.50147	6.50147	10.5516	6.50147	9.88428	6.50147	chr10	42355378	42357835	-		novel			intergenic	2457
chr10:42355396-42357852-	0	0	0	0	1	0	1	0	6.50147	6.50147	6.50147	6.50147	10.5516	6.50147	9.88428	6.50147	chr10	42355395	42357852	-		novel			intergenic	2457
chr10:42355532-42358293-	0	0	0	0	2	0	0	0	6.50147	6.50147	6.50147	6.50147	11.5074	6.50147	6.50147	6.50147	chr10	42355531	42358293	-		novel			intergenic	2762
chr10:42355532-42382833-	0	0	0	0	0	0	0	2	6.50147	6.50147	6.50147	6.50147	6.50147	6.50147	6.50147	11.0742	chr10	42355531	42382833	-		novel			intergenic	27302
chr10:42355537-42358298-	0	0	0	0	2	0	0	0	6.50147	6.50147	6.50147	6.50147	11.5074	6.50147	6.50147	6.50147	chr10	42355536	42358298	-		novel			intergenic	2762
chr10:42355660-42370265-	0	0	0	0	0	1	0	0	6.50147	6.50147	6.50147	6.50147	6.50147	9.22541	6.50147	6.50147	chr10	42355659	42370265	-		novel			intergenic	14606
chr10:42355667-42370272-	0	0	0	0	0	1	0	0	6.50147	6.50147	6.50147	6.50147	6.50147	9.22541	6.50147	6.50147	chr10	42355666	42370272	-		novel			intergenic	14606
chr10:42355693-42381691-	0	0	0	0	0	1	0	0	6.50147	6.50147	6.50147	6.50147	6.50147	9.22541	6.50147	6.50147	chr10	42355692	42381691	-		novel			intergenic	25999
chr10:42355708-42369603-	0	0	0	0	0	1	0	0	6.50147	6.50147	6.50147	6.50147	6.50147	9.22541	6.50147	6.50147	chr10	42355707	42369603	-		novel			intergenic	13896
chr10:42356155-42364770-	0	0	0	0	0	1	0	0	6.50147	6.50147	6.50147	6.50147	6.50147	9.22541	6.50147	6.50147	chr10	42356154	42364770	-		novel			intergenic	8616
chr10:42356165-42380890-	0	0	0	0	0	1	0	0	6.50147	6.50147	6.50147	6.50147	6.50147	9.22541	6.50147	6.50147	chr10	42356164	42380890	-		novel			intergenic	24726
chr10:42356190-42364805-	0	0	0	0	0	2	0	0	6.50147	6.50147	6.50147	6.50147	6.50147	10.1119	6.50147	6.50147	chr10	42356189	42364805	-		novel			intergenic	8616
chr10:42356248-42381788-	0	0	0	0	0	0	0	1	6.50147	6.50147	6.50147	6.50147	6.50147	6.50147	6.50147	10.1336	chr10	42356247	42381788	-		novel			intergenic	25541
chr10:42356253-42369580-	0	0	0	0	0	1	0	0	6.50147	6.50147	6.50147	6.50147	6.50147	9.22541	6.50147	6.50147	chr10	42356252	42369580	-		novel			intergenic	13328
chr10:42356254-42369581-	0	0	0	0	0	1	0	0	6.50147	6.50147	6.50147	6.50147	6.50147	9.22541	6.50147	6.50147	chr10	42356253	42369581	-		novel			intergenic	13328
chr10:42356257-42381797-	0	0	0	0	0	0	0	1	6.50147	6.50147	6.50147	6.50147	6.50147	6.50147	6.50147	10.1336	chr10	42356256	42381797	-		novel			intergenic	25541
chr10:42356461-42380490-	0	0	0	0	0	0	0	0	6.50147	6.50147	6.50147	6.50147	6.50147	6.50147	6.50147	6.50147	chr10	42356460	42380490	-		novel			intergenic	24030
chr10:42356465-42380494-	0	0	0	0	0	0	0	0	6.50147	6.50147	6.50147	6.50147	6.50147	6.50147	6.50147	6.50147	chr10	42356464	42380494	-		novel			intergenic	24030
chr10:42356676-42370775-	0	0	0	0	3	0	0	0	6.50147	6.50147	6.50147	6.50147	12.0773	6.50147	6.50147	6.50147	chr10	42356675	42370775	-		novel			intergenic	14100
chr10:42356770-42373936-	0	0	0	0	1	0	0	0	6.50147	6.50147	6.50147	6.50147	10.5516	6.50147	6.50147	6.50147	chr10	42356769	42373936	-		novel			intergenic	17167
chr10:42356771-42373937-	0	0	0	0	1	0	0	0	6.50147	6.50147	6.50147	6.50147	10.5516	6.50147	6.50147	6.50147	chr10	42356770	42373937	-		novel			intergenic	17167
chr10:42356774-42382841-	3	0	0	0	0	0	0	0	10.8537	6.50147	6.50147	6.50147	6.50147	6.50147	6.50147	6.50147	chr10	42356773	42382841	-		novel			intergenic	26068
chr10:42356791-42382858-	3	0	0	0	0	0	0	0	10.8537	6.50147	6.50147	6.50147	6.50147	6.50147	6.50147	6.50147	chr10	42356790	42382858	-		novel			intergenic	26068
chr10:42356952-42380161-	0	0	0	1	0	1	1	0	6.50147	6.50147	6.50147	7.43196	6.50147	9.22541	9.88428	6.50147	chr10	42356951	42380161	-		novel			intergenic	23210
chr10:42356960-42380169-	0	0	0	1	1	1	1	0	6.50147	6.50147	6.50147	7.43196	10.5516	9.22541	9.88428	6.50147	chr10	42356959	42380169	-		novel			intergenic	23210
chr10:42357059-42359066-	0	0	0	0	2	0	0	0	6.50147	6.50147	6.50147	6.50147	11.5074	6.50147	6.50147	6.50147	chr10	42357058	42359066	-		novel			intergenic	2008
chr10:42357070-42359077-	0	0	0	0	1	0	0	0	6.50147	6.50147	6.50147	6.50147	10.5516	6.50147	6.50147	6.50147	chr10	42357069	42359077	-		novel			intergenic	2008
chr10:42357450-42371494-	0	0	0	0	0	0	0	0	6.50147	6.50147	6.50147	6.50147	6.50147	6.50147	6.50147	6.50147	chr10	42357449	42371494	-		novel			intergenic	14045
chr10:42357959-42379710+	0	0	0	0	1	0	0	0	6.50147	6.50147	6.50147	6.50147	10.5516	6.50147	6.50147	6.50147	chr10	42357958	42379710	+		novel			intergenic	21752
chr10:42357974-42364835-	0	0	0	0	0	0	0	0	6.50147	6.50147	6.50147	6.50147	6.50147	6.50147	6.50147	6.50147	chr10	42357973	42364835	-		novel			intergenic	6862
chr10:42357979-42364840-	0	0	0	0	0	0	0	0	6.50147	6.50147	6.50147	6.50147	6.50147	6.50147	6.50147	6.50147	chr10	42357978	42364840	-		novel			intergenic	6862
chr10:42358018-42382154-	1	0	0	0	0	0	0	0	9.40347	6.50147	6.50147	6.50147	6.50147	6.50147	6.50147	6.50147	chr10	42358017	42382154	-		novel			intergenic	24137
chr10:42358021-42376536-	1	0	0	0	0	0	0	0	9.40347	6.50147	6.50147	6.50147	6.50147	6.50147	6.50147	6.50147	chr10	42358020	42376536	-		novel			intergenic	18516
chr10:42358075-42366366-	0	0	0	0	0	0	0	1	6.50147	6.50147	6.50147	6.50147	6.50147	6.50147	6.50147	10.1336	chr10	42358074	42366366	-		novel			intergenic	8292
chr10:42358382-42366343-	0	0	0	0	0	0	5	0	6.50147	6.50147	6.50147	6.50147	6.50147	6.50147	12.0911	6.50147	chr10	42358381	42366343	-		novel			intergenic	7962
chr10:42358449-42366410-	0	0	0	0	0	0	5	0	6.50147	6.50147	6.50147	6.50147	6.50147	6.50147	12.0911	6.50147	chr10	42358448	42366410	-		novel			intergenic	7962
chr10:42358712-42365058-	0	0	0	0	0	0	0	0	6.50147	6.50147	6.50147	6.50147	6.50147	6.50147	6.50147	6.50147	chr10	42358711	42365058	-		novel			intergenic	6347
chr10:42358752-42360123-	0	0	0	0	1	0	0	0	6.50147	6.50147	6.50147	6.50147	10.5516	6.50147	6.50147	6.50147	chr10	42358751	42360123	-		novel			intergenic	1372
chr10:42358761-42360142-	0	0	0	0	0	0	1	0	6.50147	6.50147	6.50147	6.50147	6.50147	6.50147	9.88428	6.50147	chr10	42358760	42360142	-		novel			intergenic	1382
chr10:42358778-42369731-	0	0	0	0	0	0	2	0	6.50147	6.50147	6.50147	6.50147	6.50147	6.50147	10.8134	6.50147	chr10	42358777	42369731	-		novel			intergenic	10954
chr10:42358779-42369732-	0	0	0	0	0	0	2	0	6.50147	6.50147	6.50147	6.50147	6.50147	6.50147	10.8134	6.50147	chr10	42358778	42369732	-		novel			intergenic	10954
chr10:42359035-42382161-	0	0	0	0	0	1	0	0	6.50147	6.50147	6.50147	6.50147	6.50147	9.22541	6.50147	6.50147	chr10	42359034	42382161	-		novel			intergenic	23127
chr10:42359041-42382167-	0	0	0	0	0	1	0	0	6.50147	6.50147	6.50147	6.50147	6.50147	9.22541	6.50147	6.50147	chr10	42359040	42382167	-		novel			intergenic	23127
chr10:42359125-42360521-	0	14	0	0	0	0	0	0	6.50147	13.444	6.50147	6.50147	6.50147	6.50147	6.50147	6.50147	chr10	42359124	42360521	-		novel			intergenic	1397
chr10:42359133-42360529-	0	14	0	0	0	0	0	0	6.50147	13.444	6.50147	6.50147	6.50147	6.50147	6.50147	6.50147	chr10	42359132	42360529	-		novel			intergenic	1397
chr10:42359330-42374318-	0	10	0	0	0	0	0	0	6.50147	12.9633	6.50147	6.50147	6.50147	6.50147	6.50147	6.50147	chr10	42359329	42374318	-		novel			intergenic	14989
chr10:42359346-42374334-	0	10	0	0	0	0	0	0	6.50147	12.9633	6.50147	6.50147	6.50147	6.50147	6.50147	6.50147	chr10	42359345	42374334	-		novel			intergenic	14989
chr10:42359521-42374733-	0	0	0	0	0	0	0	0	6.50147	6.50147	6.50147	6.50147	6.50147	6.50147	6.50147	6.50147	chr10	42359520	42374733	-		novel			intergenic	15213
chr10:42359521-42375008-	0	0	0	0	0	1	0	0	6.50147	6.50147	6.50147	6.50147	6.50147	9.22541	6.50147	6.50147	chr10	42359520	42375008	-		novel			intergenic	15488
chr10:42359523-42374735-	0	0	0	0	0	0	0	0	6.50147	6.50147	6.50147	6.50147	6.50147	6.50147	6.50147	6.50147	chr10	42359522	42374735	-		novel			intergenic	15213
chr10:42359527-42375014-	0	0	0	0	0	1	0	0	6.50147	6.50147	6.50147	6.50147	6.50147	9.22541	6.50147	6.50147	chr10	42359526	42375014	-		novel			intergenic	15488
chr10:42359527-42377657-	0	0	0	0	1	0	0	0	6.50147	6.50147	6.50147	6.50147	10.5516	6.50147	6.50147	6.50147	chr10	42359526	42377657	-		novel			intergenic	18131
chr10:42360114-42368121-	0	0	0	0	1	0	0	0	6.50147	6.50147	6.50147	6.50147	10.5516	6.50147	6.50147	6.50147	chr10	42360113	42368121	-		novel			intergenic	8008
chr10:42360555-42380161-	0	0	0	0	0	0	1	0	6.50147	6.50147	6.50147	6.50147	6.50147	6.50147	9.88428	6.50147	chr10	42360554	42380161	-		novel			intergenic	19607
chr10:42360587-42380193-	0	0	0	0	0	0	1	0	6.50147	6.50147	6.50147	6.50147	6.50147	6.50147	9.88428	6.50147	chr10	42360586	42380193	-		novel			intergenic	19607
chr10:42360699-42381775-	0	0	0	0	3	0	0	0	6.50147	6.50147	6.50147	6.50147	12.0773	6.50147	6.50147	6.50147	chr10	42360698	42381775	-		novel			intergenic	21077
chr10:42360702-42364768-	0	0	0	0	0	0	0	2	6.50147	6.50147	6.50147	6.50147	6.50147	6.50147	6.50147	11.0742	chr10	42360701	42364768	-		novel			intergenic	4067
chr10:42360718-42379919-	0	0	0	0	0	1	0	0	6.50147	6.50147	6.50147	6.50147	6.50147	9.22541	6.50147	6.50147	chr10	42360717	42379919	-		novel			intergenic	19202
chr10:42360721-42381797-	0	0	0	0	3	0	0	0	6.50147	6.50147	6.50147	6.50147	12.0773	6.50147	6.50147	6.50147	chr10	42360720	42381797	-		novel			intergenic	21077
chr10:42360722-42363394-	0	0	0	0	0	1	0	0	6.50147	6.50147	6.50147	6.50147	6.50147	9.22541	6.50147	6.50147	chr10	42360721	42363394	-		novel			intergenic	2673
chr10:42360743-42379944-	0	0	0	0	0	1	0	0	6.50147	6.50147	6.50147	6.50147	6.50147	9.22541	6.50147	6.50147	chr10	42360742	42379944	-		novel			intergenic	19202
chr10:42360753-42363425-	0	0	0	0	0	1	0	0	6.50147	6.50147	6.50147	6.50147	6.50147	9.22541	6.50147	6.50147	chr10	42360752	42363425	-		novel			intergenic	2673
chr10:42360753-42364819-	0	0	0	0	0	0	0	2	6.50147	6.50147	6.50147	6.50147	6.50147	6.50147	6.50147	11.0742	chr10	42360752	42364819	-		novel			intergenic	4067
chr10:42360758-42375573-	0	0	0	2	0	0	0	0	6.50147	6.50147	6.50147	7.99299	6.50147	6.50147	6.50147	6.50147	chr10	42360757	42375573	-		novel			intergenic	14816
chr10:42360793-42363555-	0	4	0	0	0	0	0	0	6.50147	11.6657	6.50147	6.50147	6.50147	6.50147	6.50147	6.50147	chr10	42360792	42363555	-		novel			intergenic	2763
chr10:42360827-42363589-	0	4	0	0	0	0	0	0	6.50147	11.6657	6.50147	6.50147	6.50147	6.50147	6.50147	6.50147	chr10	42360826	42363589	-		novel			intergenic	2763
chr10:42360906-42375581-	0	0	0	0	0	0	0	0	6.50147	6.50147	6.50147	6.50147	6.50147	6.50147	6.50147	6.50147	chr10	42360905	42375581	-		novel			intergenic	14676
chr10:42361340-42365428-	0	0	0	0	1	0	0	0	6.50147	6.50147	6.50147	6.50147	10.5516	6.50147	6.50147	6.50147	chr10	42361339	42365428	-		novel			intergenic	4089
chr10:42361345-42365433-	0	0	0	0	1	0	0	0	6.50147	6.50147	6.50147	6.50147	10.5516	6.50147	6.50147	6.50147	chr10	42361344	42365433	-		novel			intergenic	4089
chr10:42361365-42365797-	0	0	0	0	1	0	0	0	6.50147	6.50147	6.50147	6.50147	10.5516	6.50147	6.50147	6.50147	chr10	42361364	42365797	-		novel			intergenic	4433
chr10:42361398-42368114-	0	0	0	0	1	0	0	0	6.50147	6.50147	6.50147	6.50147	10.5516	6.50147	6.50147	6.50147	chr10	42361397	42368114	-		novel			intergenic	6717
chr10:42361446-42370301-	0	0	0	0	0	1	0	0	6.50147	6.50147	6.50147	6.50147	6.50147	9.22541	6.50147	6.50147	chr10	42361445	42370301	-		novel			intergenic	8856
chr10:42361452-42375554-	0	0	0	0	0	1	0	0	6.50147	6.50147	6.50147	6.50147	6.50147	9.22541	6.50147	6.50147	chr10	42361451	42375554	-		novel			intergenic	14103
chr10:42361454-42374807-	0	0	1	0	0	0	0	0	6.50147	6.50147	9.14455	6.50147	6.50147	6.50147	6.50147	6.50147	chr10	42361453	42374807	-		novel			intergenic	13354
chr10:42361757-42380161-	0	0	0	0	0	0	0	0	6.50147	6.50147	6.50147	6.50147	6.50147	6.50147	6.50147	6.50147	chr10	42361756	42380161	-		novel			intergenic	18405
chr10:42361876-42372504-	0	0	0	0	0	0	0	0	6.50147	6.50147	6.50147	6.50147	6.50147	6.50147	6.50147	6.50147	chr10	42361875	42372504	-		novel			intergenic	10629
chr10:42361889-42372517-	0	0	0	0	0	0	0	0	6.50147	6.50147	6.50147	6.50147	6.50147	6.50147	6.50147	6.50147	chr10	42361888	42372517	-		novel			intergenic	10629
chr10:42362100-42364536-	0	0	0	0	1	0	0	0	6.50147	6.50147	6.50147	6.50147	10.5516	6.50147	6.50147	6.50147	chr10	42362099	42364536	-		novel			intergenic	2437
chr10:42362239-42370566-	0	0	0	0	0	1	0	0	6.50147	6.50147	6.50147	6.50147	6.50147	9.22541	6.50147	6.50147	chr10	42362238	42370566	-		novel			intergenic	8328
chr10:42362598-42365059-	0	0	0	0	0	0	0	0	6.50147	6.50147	6.50147	6.50147	6.50147	6.50147	6.50147	6.50147	chr10	42362597	42365059	-		novel			intergenic	2462
chr10:42362637-42365083-	0	0	0	0	0	0	0	0	6.50147	6.50147	6.50147	6.50147	6.50147	6.50147	6.50147	6.50147	chr10	42362636	42365083	-		novel			intergenic	2447
chr10:42363073-42365625-	0	0	0	0	1	0	0	0	6.50147	6.50147	6.50147	6.50147	10.5516	6.50147	6.50147	6.50147	chr10	42363072	42365625	-		novel			intergenic	2553
chr10:42363110-42365662-	0	0	0	0	1	0	0	0	6.50147	6.50147	6.50147	6.50147	10.5516	6.50147	6.50147	6.50147	chr10	42363109	42365662	-		novel			intergenic	2553
chr10:42363361-42372992-	0	0	0	0	0	0	0	0	6.50147	6.50147	6.50147	6.50147	6.50147	6.50147	6.50147	6.50147	chr10	42363360	42372992	-		novel			intergenic	9632
chr10:42363375-42370275-	0	0	0	0	0	0	0	2	6.50147	6.50147	6.50147	6.50147	6.50147	6.50147	6.50147	11.0742	chr10	42363374	42370275	-		novel			intergenic	6901
chr10:42363377-42370277-	0	0	0	0	0	0	0	2	6.50147	6.50147	6.50147	6.50147	6.50147	6.50147	6.50147	11.0742	chr10	42363376	42370277	-		novel			intergenic	6901
chr10:42363379-42373010-	0	0	0	0	0	0	0	0	6.50147	6.50147	6.50147	6.50147	6.50147	6.50147	6.50147	6.50147	chr10	42363378	42373010	-		novel			intergenic	9632
chr10:42363380-42371278-	0	0	0	0	0	0	0	0	6.50147	6.50147	6.50147	6.50147	6.50147	6.50147	6.50147	6.50147	chr10	42363379	42371278	-		novel			intergenic	7899
chr10:42363396-42372672-	0	1	0	0	0	0	0	0	6.50147	9.78163	6.50147	6.50147	6.50147	6.50147	6.50147	6.50147	chr10	42363395	42372672	-		novel			intergenic	9277
chr10:42363811-42371249-	0	0	0	0	2	0	0	0	6.50147	6.50147	6.50147	6.50147	11.5074	6.50147	6.50147	6.50147	chr10	42363810	42371249	-		novel			intergenic	7439
chr10:42364309-42369174-	0	0	0	0	0	0	0	0	6.50147	6.50147	6.50147	6.50147	6.50147	6.50147	6.50147	6.50147	chr10	42364308	42369174	-		novel			intergenic	4866
chr10:42364742-42369073-	0	0	0	0	0	1	0	0	6.50147	6.50147	6.50147	6.50147	6.50147	9.22541	6.50147	6.50147	chr10	42364741	42369073	-		novel			intergenic	4332
chr10:42364767-42376645-	0	0	0	0	1	0	0	0	6.50147	6.50147	6.50147	6.50147	10.5516	6.50147	6.50147	6.50147	chr10	42364766	42376645	-		novel			intergenic	11879
chr10:42365059-42365978-	0	0	21	0	0	0	0	0	6.50147	6.50147	13.2982	6.50147	6.50147	6.50147	6.50147	6.50147	chr10	42365058	42365978	-		novel			intergenic	920
chr10:42365059-42371258-	0	0	0	0	0	0	0	0	6.50147	6.50147	6.50147	6.50147	6.50147	6.50147	6.50147	6.50147	chr10	42365058	42371258	-		novel			intergenic	6200
chr10:42365072-42375895-	0	0	0	0	0	0	0	0	6.50147	6.50147	6.50147	6.50147	6.50147	6.50147	6.50147	6.50147	chr10	42365071	42375895	-		novel			intergenic	10824
chr10:42365072-42380161-	0	0	0	0	0	0	0	1	6.50147	6.50147	6.50147	6.50147	6.50147	6.50147	6.50147	10.1336	chr10	42365071	42380161	-		novel			intergenic	15090
chr10:42365073-42365992-	0	0	21	0	0	0	0	0	6.50147	6.50147	13.2982	6.50147	6.50147	6.50147	6.50147	6.50147	chr10	42365072	42365992	-		novel			intergenic	920
chr10:42365073-42371272-	0	0	0	0	0	0	0	0	6.50147	6.50147	6.50147	6.50147	6.50147	6.50147	6.50147	6.50147	chr10	42365072	42371272	-		novel			intergenic	6200
chr10:42365076-42380165-	0	0	0	0	0	0	0	1	6.50147	6.50147	6.50147	6.50147	6.50147	6.50147	6.50147	10.1336	chr10	42365075	42380165	-		novel			intergenic	15090
chr10:42365085-42380629-	0	0	0	0	0	1	0	0	6.50147	6.50147	6.50147	6.50147	6.50147	9.22541	6.50147	6.50147	chr10	42365084	42380629	-		novel			intergenic	15545
chr10:42365145-42374849-	0	0	0	0	0	2	0	1	6.50147	6.50147	6.50147	6.50147	6.50147	10.1119	6.50147	10.1336	chr10	42365144	42374849	-		novel			intergenic	9705
chr10:42365145-42375558-	0	0	0	0	0	1	0	0	6.50147	6.50147	6.50147	6.50147	6.50147	9.22541	6.50147	6.50147	chr10	42365144	42375558	-		novel			intergenic	10414
chr10:42365146-42382873-	0	0	0	0	0	0	0	1	6.50147	6.50147	6.50147	6.50147	6.50147	6.50147	6.50147	10.1336	chr10	42365145	42382873	-		novel			intergenic	17728
chr10:42365151-42382878-	0	0	0	0	0	0	0	1	6.50147	6.50147	6.50147	6.50147	6.50147	6.50147	6.50147	10.1336	chr10	42365150	42382878	-		novel			intergenic	17728
chr10:42365950-42372682-	0	1	0	0	0	0	0	0	6.50147	9.78163	6.50147	6.50147	6.50147	6.50147	6.50147	6.50147	chr10	42365949	42372682	-		novel			intergenic	6733
chr10:42366223-42369464-	0	0	0	0	0	1	0	0	6.50147	6.50147	6.50147	6.50147	6.50147	9.22541	6.50147	6.50147	chr10	42366222	42369464	-		novel			intergenic	3242
chr10:42366238-42369479-	0	0	0	0	0	1	0	0	6.50147	6.50147	6.50147	6.50147	6.50147	9.22541	6.50147	6.50147	chr10	42366237	42369479	-		novel			intergenic	3242
chr10:42366303-42374189-	0	0	0	1	0	0	0	0	6.50147	6.50147	6.50147	7.43196	6.50147	6.50147	6.50147	6.50147	chr10	42366302	42374189	-		novel			intergenic	7887
chr10:42366689-42375552-	0	0	0	0	0	0	0	0	6.50147	6.50147	6.50147	6.50147	6.50147	6.50147	6.50147	6.50147	chr10	42366688	42375552	-		novel			intergenic	8864
chr10:42366696-42375559-	0	0	0	0	0	0	0	0	6.50147	6.50147	6.50147	6.50147	6.50147	6.50147	6.50147	6.50147	chr10	42366695	42375559	-		novel			intergenic	8864
chr10:42366816-42370132-	0	0	0	0	0	0	0	0	6.50147	6.50147	6.50147	6.50147	6.50147	6.50147	6.50147	6.50147	chr10	42366815	42370132	-		novel			intergenic	3317
chr10:42366821-42373982-	0	0	0	0	1	1	1	0	6.50147	6.50147	6.50147	6.50147	10.5516	9.22541	9.88428	6.50147	chr10	42366820	42373982	-		novel			intergenic	7162
chr10:42366839-42374000-	0	0	0	0	1	2	0	0	6.50147	6.50147	6.50147	6.50147	10.5516	10.1119	6.50147	6.50147	chr10	42366838	42374000	-		novel			intergenic	7162
chr10:42366844-42378938-	0	0	0	0	0	1	0	0	6.50147	6.50147	6.50147	6.50147	6.50147	9.22541	6.50147	6.50147	chr10	42366843	42378938	-		novel			intergenic	12095
chr10:42366848-42370164-	0	0	0	0	0	0	0	0	6.50147	6.50147	6.50147	6.50147	6.50147	6.50147	6.50147	6.50147	chr10	42366847	42370164	-		novel			intergenic	3317
chr10:42366947-42378956-	0	0	0	0	0	1	0	0	6.50147	6.50147	6.50147	6.50147	6.50147	9.22541	6.50147	6.50147	chr10	42366946	42378956	-		novel			intergenic	12010
chr10:42366949-42378958-	0	0	0	0	0	1	0	0	6.50147	6.50147	6.50147	6.50147	6.50147	9.22541	6.50147	6.50147	chr10	42366948	42378958	-		novel			intergenic	12010
chr10:42367495-42382165-	0	0	0	0	0	1	0	0	6.50147	6.50147	6.50147	6.50147	6.50147	9.22541	6.50147	6.50147	chr10	42367494	42382165	-		novel			intergenic	14671
chr10:42367987-42378459-	0	0	0	0	2	0	0	0	6.50147	6.50147	6.50147	6.50147	11.5074	6.50147	6.50147	6.50147	chr10	42367986	42378459	-		novel			intergenic	10473
chr10:42367997-42378469-	0	0	0	0	2	0	0	0	6.50147	6.50147	6.50147	6.50147	11.5074	6.50147	6.50147	6.50147	chr10	42367996	42378469	-		novel			intergenic	10473
chr10:42368203-42374870-	0	0	0	0	0	0	0	0	6.50147	6.50147	6.50147	6.50147	6.50147	6.50147	6.50147	6.50147	chr10	42368202	42374870	-		novel			intergenic	6668
chr10:42368207-42374874-	0	0	0	0	0	0	0	0	6.50147	6.50147	6.50147	6.50147	6.50147	6.50147	6.50147	6.50147	chr10	42368206	42374874	-		novel			intergenic	6668
chr10:42368264-42379111-	0	0	0	0	0	1	0	0	6.50147	6.50147	6.50147	6.50147	6.50147	9.22541	6.50147	6.50147	chr10	42368263	42379111	-		novel			intergenic	10848
chr10:42368767-42375408-	0	0	0	0	1	0	0	0	6.50147	6.50147	6.50147	6.50147	10.5516	6.50147	6.50147	6.50147	chr10	42368766	42375408	-		novel			intergenic	6642
chr10:42368798-42375439-	0	0	0	0	1	0	0	0	6.50147	6.50147	6.50147	6.50147	10.5516	6.50147	6.50147	6.50147	chr10	42368797	42375439	-		novel			intergenic	6642
chr10:42369113-42379755-	0	0	0	0	0	4	0	0	6.50147	6.50147	6.50147	6.50147	6.50147	11.0516	6.50147	6.50147	chr10	42369112	42379755	-		novel			intergenic	10643
chr10:42369126-42379768-	0	0	0	0	0	4	0	0	6.50147	6.50147	6.50147	6.50147	6.50147	11.0516	6.50147	6.50147	chr10	42369125	42379768	-		novel			intergenic	10643
chr10:42369412-42380529-	0	0	0	0	1	0	0	0	6.50147	6.50147	6.50147	6.50147	10.5516	6.50147	6.50147	6.50147	chr10	42369411	42380529	-		novel			intergenic	11118
chr10:42369500-42371097-	0	0	0	0	0	0	1	0	6.50147	6.50147	6.50147	6.50147	6.50147	6.50147	9.88428	6.50147	chr10	42369499	42371097	-		novel			intergenic	1598
chr10:42369501-42371098-	0	0	0	0	0	0	1	0	6.50147	6.50147	6.50147	6.50147	6.50147	6.50147	9.88428	6.50147	chr10	42369500	42371098	-		novel			intergenic	1598
chr10:42369560-42380642-	0	0	0	0	0	1	0	0	6.50147	6.50147	6.50147	6.50147	6.50147	9.22541	6.50147	6.50147	chr10	42369559	42380642	-		novel			intergenic	11083
chr10:42369586-42373105-	0	8	0	0	0	0	0	0	6.50147	12.6455	6.50147	6.50147	6.50147	6.50147	6.50147	6.50147	chr10	42369585	42373105	-		novel			intergenic	3520
chr10:42369593-42373112-	0	8	0	0	0	0	0	0	6.50147	12.6455	6.50147	6.50147	6.50147	6.50147	6.50147	6.50147	chr10	42369592	42373112	-		novel			intergenic	3520
chr10:42369957-42378435-	0	0	0	0	1	0	0	0	6.50147	6.50147	6.50147	6.50147	10.5516	6.50147	6.50147	6.50147	chr10	42369956	42378435	-		novel			intergenic	8479
chr10:42369962-42378440-	0	0	0	0	1	0	0	0	6.50147	6.50147	6.50147	6.50147	10.5516	6.50147	6.50147	6.50147	chr10	42369961	42378440	-		novel			intergenic	8479
chr10:42370560-42377185-	0	0	0	0	0	0	0	0	6.50147	6.50147	6.50147	6.50147	6.50147	6.50147	6.50147	6.50147	chr10	42370559	42377185	-		novel			intergenic	6626
chr10:42370565-42377190-	0	0	0	0	0	0	0	0	6.50147	6.50147	6.50147	6.50147	6.50147	6.50147	6.50147	6.50147	chr10	42370564	42377190	-		novel			intergenic	6626
chr10:42370692-42380296+	0	0	0	0	0	3	0	0	6.50147	6.50147	6.50147	6.50147	6.50147	10.6569	6.50147	6.50147	chr10	42370691	42380296	+		novel			intergenic	9605
chr10:42370703-42380307+	0	0	0	0	0	3	0	0	6.50147	6.50147	6.50147	6.50147	6.50147	10.6569	6.50147	6.50147	chr10	42370702	42380307	+		novel			intergenic	9605
chr10:42372415-42382165-	0	0	0	0	0	1	0	0	6.50147	6.50147	6.50147	6.50147	6.50147	9.22541	6.50147	6.50147	chr10	42372414	42382165	-		novel			intergenic	9751
chr10:42372417-42382167-	0	0	0	0	0	1	0	0	6.50147	6.50147	6.50147	6.50147	6.50147	9.22541	6.50147	6.50147	chr10	42372416	42382167	-		novel			intergenic	9751
chr10:42372420-42382155-	0	0	0	0	4	5	0	0	6.50147	6.50147	6.50147	6.50147	12.4847	11.3611	6.50147	6.50147	chr10	42372419	42382155	-		novel			intergenic	9736
chr10:42372432-42382167-	0	0	0	0	2	5	0	0	6.50147	6.50147	6.50147	6.50147	11.5074	11.3611	6.50147	6.50147	chr10	42372431	42382167	-		novel			intergenic	9736
chr10:42372537-42376945-	0	0	0	0	1	0	0	0	6.50147	6.50147	6.50147	6.50147	10.5516	6.50147	6.50147	6.50147	chr10	42372536	42376945	-		novel			intergenic	4409
chr10:42374193-42375529-	6	0	0	0	0	0	0	0	11.8179	6.50147	6.50147	6.50147	6.50147	6.50147	6.50147	6.50147	chr10	42374192	42375529	-		novel			intergenic	1337
chr10:42374202-42380289-	0	0	0	0	0	0	0	0	6.50147	6.50147	6.50147	6.50147	6.50147	6.50147	6.50147	6.50147	chr10	42374201	42380289	-		novel			intergenic	6088
chr10:42374220-42380307-	0	0	0	0	0	0	0	0	6.50147	6.50147	6.50147	6.50147	6.50147	6.50147	6.50147	6.50147	chr10	42374219	42380307	-		novel			intergenic	6088
chr10:42374592-42382909-	0	0	0	0	0	0	0	0	6.50147	6.50147	6.50147	6.50147	6.50147	6.50147	6.50147	6.50147	chr10	42374591	42382909	-		novel			intergenic	8318
chr10:42374603-42382920-	0	0	0	0	0	0	1	0	6.50147	6.50147	6.50147	6.50147	6.50147	6.50147	9.88428	6.50147	chr10	42374602	42382920	-		novel			intergenic	8318
chr10:42374824-42377670-	7	0	0	0	0	1	0	0	12.0351	6.50147	6.50147	6.50147	6.50147	9.22541	6.50147	6.50147	chr10	42374823	42377670	-		novel			intergenic	2847
chr10:42374827-42377673-	7	0	0	0	0	1	0	0	12.0351	6.50147	6.50147	6.50147	6.50147	9.22541	6.50147	6.50147	chr10	42374826	42377673	-		novel			intergenic	2847
chr10:42375314-42379129-	4	0	0	0	0	0	0	0	11.2509	6.50147	6.50147	6.50147	6.50147	6.50147	6.50147	6.50147	chr10	42375313	42379129	-		novel			intergenic	3816
chr10:42375333-42379148-	4	0	0	0	0	0	0	0	11.2509	6.50147	6.50147	6.50147	6.50147	6.50147	6.50147	6.50147	chr10	42375332	42379148	-		novel			intergenic	3816
chr10:42375667-42382975-	0	0	0	0	0	0	0	0	6.50147	6.50147	6.50147	6.50147	6.50147	6.50147	6.50147	6.50147	chr10	42375666	42382975	-		novel			intergenic	7309
chr10:42375674-42382982-	0	0	0	0	0	0	0	0	6.50147	6.50147	6.50147	6.50147	6.50147	6.50147	6.50147	6.50147	chr10	42375673	42382982	-		novel			intergenic	7309
chr10:42375990-42381055-	0	0	16	0	0	0	0	0	6.50147	6.50147	12.9099	6.50147	6.50147	6.50147	6.50147	6.50147	chr10	42375989	42381055	-		novel			intergenic	5066
chr10:42376038-42381103-	0	0	16	0	0	0	0	0	6.50147	6.50147	12.9099	6.50147	6.50147	6.50147	6.50147	6.50147	chr10	42376037	42381103	-		novel			intergenic	5066
chr10:42376790-42381466-	0	0	0	0	0	0	0	0	6.50147	6.50147	6.50147	6.50147	6.50147	6.50147	6.50147	6.50147	chr10	42376789	42381466	-		novel			intergenic	4677
chr10:42376792-42381468-	0	0	0	0	0	0	0	0	6.50147	6.50147	6.50147	6.50147	6.50147	6.50147	6.50147	6.50147	chr10	42376791	42381468	-		novel			intergenic	4677
chr10:42377202-42377641-	5	0	0	0	0	4	0	0	11.5621	6.50147	6.50147	6.50147	6.50147	11.0516	6.50147	6.50147	chr10	42377201	42377641	-		novel			intergenic	440
chr10:42377226-42377665-	5	0	0	0	0	4	0	0	11.5621	6.50147	6.50147	6.50147	6.50147	11.0516	6.50147	6.50147	chr10	42377225	42377665	-		novel			intergenic	440
chr10:42377382-42380114-	11	0	0	0	0	0	0	0	12.6758	6.50147	6.50147	6.50147	6.50147	6.50147	6.50147	6.50147	chr10	42377381	42380114	-		novel			intergenic	2733
chr10:42377405-42380137-	11	0	0	0	0	0	0	0	12.6758	6.50147	6.50147	6.50147	6.50147	6.50147	6.50147	6.50147	chr10	42377404	42380137	-		novel			intergenic	2733
chr10:42378549-42379917+	0	0	0	0	1	0	0	0	6.50147	6.50147	6.50147	6.50147	10.5516	6.50147	6.50147	6.50147	chr10	42378548	42379917	+		novel			intergenic	1369
chr10:42378576-42379944+	0	0	0	0	1	0	0	0	6.50147	6.50147	6.50147	6.50147	10.5516	6.50147	6.50147	6.50147	chr10	42378575	42379944	+		novel			intergenic	1369
chr10:42379224-42380288-	0	0	0	0	0	1	0	0	6.50147	6.50147	6.50147	6.50147	6.50147	9.22541	6.50147	6.50147	chr10	42379223	42380288	-		novel			intergenic	1065
chr10:42379243-42380307-	0	0	0	0	0	1	0	0	6.50147	6.50147	6.50147	6.50147	6.50147	9.22541	6.50147	6.50147	chr10	42379242	42380307	-		novel			intergenic	1065
chr10:42379264-42380168-	0	0	0	0	0	0	0	0	6.50147	6.50147	6.50147	6.50147	6.50147	6.50147	6.50147	6.50147	chr10	42379263	42380168	-		novel			intergenic	905
chr10:42380045-42380839-	1	0	0	0	0	0	0	0	9.40347	6.50147	6.50147	6.50147	6.50147	6.50147	6.50147	6.50147	chr10	42380044	42380839	-		novel			intergenic	795
chr10:42383248-42385061+	0	0	0	0	0	0	0	0	6.50147	6.50147	6.50147	6.50147	6.50147	6.50147	6.50147	6.50147	chr10	42383247	42385061	+		novel	TCONS_00017955	XLOC_008785	antisense	1814
chr10:42383517-42392748+	0	0	0	0	0	1	0	0	6.50147	6.50147	6.50147	6.50147	6.50147	9.22541	6.50147	6.50147	chr10	42383516	42392748	+		novel	TCONS_00017955	XLOC_008785	antisense	9232
chr10:42383521-42385334-	0	0	0	0	2	0	0	0	6.50147	6.50147	6.50147	6.50147	11.5074	6.50147	6.50147	6.50147	chr10	42383520	42385334	-		novel	TCONS_00017955	XLOC_008785	sense overlapping	1814
chr10:42383521-42392752+	0	0	0	0	1	0	0	0	6.50147	6.50147	6.50147	6.50147	10.5516	6.50147	6.50147	6.50147	chr10	42383520	42392752	+		novel	TCONS_00017955	XLOC_008785	antisense	9232
chr10:42383521-42392752-	0	0	0	0	3	0	1	0	6.50147	6.50147	6.50147	6.50147	12.0773	6.50147	9.88428	6.50147	chr10	42383520	42392752	-		novel	TCONS_00017955	XLOC_008785	sense overlapping	9232
chr10:42383524-42385337+	0	0	0	0	0	0	3	0	6.50147	6.50147	6.50147	6.50147	6.50147	6.50147	11.374	6.50147	chr10	42383523	42385337	+		novel	TCONS_00017955	XLOC_008785	antisense	1814
chr10:42383544-42392775+	0	0	0	0	0	7	1	0	6.50147	6.50147	6.50147	6.50147	6.50147	11.8323	9.88428	6.50147	chr10	42383543	42392775	+		novel	TCONS_00017955	XLOC_008785	antisense	9232
chr10:42383544-42392775-	0	0	0	0	1	0	0	0	6.50147	6.50147	6.50147	6.50147	10.5516	6.50147	6.50147	6.50147	chr10	42383543	42392775	-		novel	TCONS_00017955	XLOC_008785	sense overlapping	9232
chr10:42383651-42387042-	0	0	0	0	0	0	0	0	6.50147	6.50147	6.50147	6.50147	6.50147	6.50147	6.50147	6.50147	chr10	42383650	42387042	-		novel	TCONS_00017955	XLOC_008785	intronic	3392
chr10:42383651-42396132+	0	0	0	0	0	1	0	0	6.50147	6.50147	6.50147	6.50147	6.50147	9.22541	6.50147	6.50147	chr10	42383650	42396132	+		novel	TCONS_00017955	XLOC_008785	antisense	12482
chr10:42383654-42391087-	0	0	0	0	1	0	0	0	6.50147	6.50147	6.50147	6.50147	10.5516	6.50147	6.50147	6.50147	chr10	42383653	42391087	-		novel	TCONS_00017955	XLOC_008785	sense overlapping	7434
chr10:42383666-42391099-	0	0	0	0	1	0	0	0	6.50147	6.50147	6.50147	6.50147	10.5516	6.50147	6.50147	6.50147	chr10	42383665	42391099	-		novel	TCONS_00017955	XLOC_008785	sense overlapping	7434
chr10:42383687-42387078+	9	0	2	0	2	0	7	0	12.3907	6.50147	10.0242	6.50147	11.5074	6.50147	12.5679	6.50147	chr10	42383686	42387078	+		novel	TCONS_00017955	XLOC_008785	antisense	3392
chr10:42383687-42387078-	0	13	0	0	0	1	3	0	6.50147	13.338	6.50147	6.50147	6.50147	9.22541	11.374	6.50147	chr10	42383686	42387078	-		novel	TCONS_00017955	XLOC_008785	intronic	3392
chr10:42383711-42396193-	0	0	0	0	1	0	0	0	6.50147	6.50147	6.50147	6.50147	10.5516	6.50147	6.50147	6.50147	chr10	42383710	42396193	-		novel	TCONS_00017955	XLOC_008785	sense overlapping	12483
chr10:42383712-42396194+	9	0	0	0	3	5	0	0	12.3907	6.50147	6.50147	6.50147	12.0773	11.3611	6.50147	6.50147	chr10	42383711	42396194	+		novel	TCONS_00017955	XLOC_008785	antisense	12483
chr10:42383712-42396194-	0	0	0	0	0	0	0	0	6.50147	6.50147	6.50147	6.50147	6.50147	6.50147	6.50147	6.50147	chr10	42383711	42396194	-		novel	TCONS_00017955	XLOC_008785	sense overlapping	12483
chr10:42384052-42396518+	0	0	0	0	0	0	0	1	6.50147	6.50147	6.50147	6.50147	6.50147	6.50147	6.50147	10.1336	chr10	42384051	42396518	+		novel	TCONS_00017955	XLOC_008785	antisense	12467
chr10:42384235-42394556+	0	0	0	0	5	2	0	0	6.50147	6.50147	6.50147	6.50147	12.8021	10.1119	6.50147	6.50147	chr10	42384234	42394556	+		novel	TCONS_00017955	XLOC_008785	antisense	10322
chr10:42384235-42394556-	0	0	0	0	2	6	0	0	6.50147	6.50147	6.50147	6.50147	11.5074	11.6159	6.50147	6.50147	chr10	42384234	42394556	-		novel	TCONS_00017955	XLOC_008785	sense overlapping	10322
chr10:42384244-42394565+	0	0	0	0	8	4	0	0	6.50147	6.50147	6.50147	6.50147	13.4733	11.0516	6.50147	6.50147	chr10	42384243	42394565	+		novel	TCONS_00017955	XLOC_008785	antisense	10322
chr10:42384244-42394565-	0	0	0	0	0	5	0	0	6.50147	6.50147	6.50147	6.50147	6.50147	11.3611	6.50147	6.50147	chr10	42384243	42394565	-		novel	TCONS_00017955	XLOC_008785	sense overlapping	10322
chr10:42384468-42387380+	0	0	0	0	2	0	0	0	6.50147	6.50147	6.50147	6.50147	11.5074	6.50147	6.50147	6.50147	chr10	42384467	42387380	+		novel	TCONS_00017955	XLOC_008785	antisense	2913
chr10:42384469-42387381+	0	0	0	0	2	0	0	0	6.50147	6.50147	6.50147	6.50147	11.5074	6.50147	6.50147	6.50147	chr10	42384468	42387381	+		novel	TCONS_00017955	XLOC_008785	antisense	2913
chr10:42384510-42391903+	0	0	0	0	0	3	0	0	6.50147	6.50147	6.50147	6.50147	6.50147	10.6569	6.50147	6.50147	chr10	42384509	42391903	+		novel	TCONS_00017955	XLOC_008785	antisense	7394
chr10:42384582-42391903+	0	0	0	0	0	0	1	0	6.50147	6.50147	6.50147	6.50147	6.50147	6.50147	9.88428	6.50147	chr10	42384581	42391903	+		novel	TCONS_00017955	XLOC_008785	antisense	7322
chr10:42384682-42390751-	0	0	0	0	0	2	0	0	6.50147	6.50147	6.50147	6.50147	6.50147	10.1119	6.50147	6.50147	chr10	42384681	42390751	-		novel	TCONS_00017955	XLOC_008785	sense overlapping	6070
chr10:42384682-42393434+	0	0	0	0	0	0	0	1	6.50147	6.50147	6.50147	6.50147	6.50147	6.50147	6.50147	10.1336	chr10	42384681	42393434	+		novel	TCONS_00017955	XLOC_008785	antisense	8753
chr10:42384682-42393434-	0	0	0	0	0	1	6	0	6.50147	6.50147	6.50147	6.50147	6.50147	9.22541	12.3491	6.50147	chr10	42384681	42393434	-		novel	TCONS_00017955	XLOC_008785	sense overlapping	8753
chr10:42384682-42394977-	0	0	0	0	0	0	0	0	6.50147	6.50147	6.50147	6.50147	6.50147	6.50147	6.50147	6.50147	chr10	42384681	42394977	-		novel	TCONS_00017955	XLOC_008785	sense overlapping	10296
chr10:42384682-42396683+	0	0	0	0	0	1	0	0	6.50147	6.50147	6.50147	6.50147	6.50147	9.22541	6.50147	6.50147	chr10	42384681	42396683	+		novel	TCONS_00017955	XLOC_008785	antisense	12002
chr10:42384684-42393436+	0	0	0	0	0	0	0	1	6.50147	6.50147	6.50147	6.50147	6.50147	6.50147	6.50147	10.1336	chr10	42384683	42393436	+		novel	TCONS_00017955	XLOC_008785	antisense	8753
chr10:42384684-42393436-	0	0	0	0	0	0	6	0	6.50147	6.50147	6.50147	6.50147	6.50147	6.50147	12.3491	6.50147	chr10	42384683	42393436	-		novel	TCONS_00017955	XLOC_008785	sense overlapping	8753
chr10:42384686-42396687+	0	0	0	0	0	1	0	0	6.50147	6.50147	6.50147	6.50147	6.50147	9.22541	6.50147	6.50147	chr10	42384685	42396687	+		novel	TCONS_00017955	XLOC_008785	antisense	12002
chr10:42384690-42386241+	0	0	0	0	0	0	1	0	6.50147	6.50147	6.50147	6.50147	6.50147	6.50147	9.88428	6.50147	chr10	42384689	42386241	+		novel	TCONS_00017955	XLOC_008785	antisense	1552
chr10:42384693-42388741-	0	0	0	0	0	1	0	0	6.50147	6.50147	6.50147	6.50147	6.50147	9.22541	6.50147	6.50147	chr10	42384692	42388741	-		novel	TCONS_00017955	XLOC_008785	intronic	4049
chr10:42384698-42390767-	0	0	0	0	0	2	0	0	6.50147	6.50147	6.50147	6.50147	6.50147	10.1119	6.50147	6.50147	chr10	42384697	42390767	-		novel	TCONS_00017955	XLOC_008785	sense overlapping	6070
chr10:42384712-42386263+	0	0	0	0	0	0	1	0	6.50147	6.50147	6.50147	6.50147	6.50147	6.50147	9.88428	6.50147	chr10	42384711	42386263	+		novel	TCONS_00017955	XLOC_008785	antisense	1552
chr10:42384734-42393486-	0	0	0	0	0	1	0	0	6.50147	6.50147	6.50147	6.50147	6.50147	9.22541	6.50147	6.50147	chr10	42384733	42393486	-		novel	TCONS_00017955	XLOC_008785	sense overlapping	8753
chr10:42384909-42396909+	19	0	4	0	4	43	5	7	13.4559	6.50147	10.96	6.50147	12.4847	14.4209	12.0911	12.8376	chr10	42384908	42396909	+		novel	TCONS_00017955	XLOC_008785	antisense	12001
chr10:42384909-42396909-	0	0	0	0	0	19	1	2	6.50147	6.50147	6.50147	6.50147	6.50147	13.25	9.88428	11.0742	chr10	42384908	42396909	-		novel	TCONS_00017955	XLOC_008785	sense overlapping	12001
chr10:42384910-42396910+	11	16	7	0	5	39	6	9	12.6758	13.6352	11.739	6.50147	12.8021	14.2806	12.3491	13.1962	chr10	42384909	42396910	+		novel	TCONS_00017955	XLOC_008785	antisense	12001
chr10:42384910-42396910-	0	0	0	0	0	14	0	2	6.50147	6.50147	6.50147	6.50147	6.50147	12.8143	6.50147	11.0742	chr10	42384909	42396910	-		novel	TCONS_00017955	XLOC_008785	sense overlapping	12001
chr10:42384911-42396911-	0	0	0	0	0	4	0	0	6.50147	6.50147	6.50147	6.50147	6.50147	11.0516	6.50147	6.50147	chr10	42384910	42396911	-		novel	TCONS_00017955	XLOC_008785	sense overlapping	12001
chr10:42384983-42395627+	0	0	0	0	3	1	0	0	6.50147	6.50147	6.50147	6.50147	12.0773	9.22541	6.50147	6.50147	chr10	42384982	42395627	+		novel	TCONS_00017955	XLOC_008785	antisense	10645
chr10:42384983-42395627-	7	0	0	0	0	0	1	0	12.0351	6.50147	6.50147	6.50147	6.50147	6.50147	9.88428	6.50147	chr10	42384982	42395627	-		novel	TCONS_00017955	XLOC_008785	sense overlapping	10645
chr10:42385005-42395649+	0	0	0	0	1	1	0	0	6.50147	6.50147	6.50147	6.50147	10.5516	9.22541	6.50147	6.50147	chr10	42385004	42395649	+		novel	TCONS_00017955	XLOC_008785	antisense	10645
chr10:42385005-42395649-	7	0	0	0	0	0	1	0	12.0351	6.50147	6.50147	6.50147	6.50147	6.50147	9.88428	6.50147	chr10	42385004	42395649	-		novel	TCONS_00017955	XLOC_008785	sense overlapping	10645
chr10:42385006-42395650+	0	0	0	0	2	2	0	0	6.50147	6.50147	6.50147	6.50147	11.5074	10.1119	6.50147	6.50147	chr10	42385005	42395650	+		novel	TCONS_00017955	XLOC_008785	antisense	10645
chr10:42385048-42388431-	0	0	0	0	3	0	0	0	6.50147	6.50147	6.50147	6.50147	12.0773	6.50147	6.50147	6.50147	chr10	42385047	42388431	-		novel	TCONS_00017955	XLOC_008785	intronic	3384
chr10:42385048-42393774-	0	0	0	0	0	2	0	0	6.50147	6.50147	6.50147	6.50147	6.50147	10.1119	6.50147	6.50147	chr10	42385047	42393774	-		novel	TCONS_00017955	XLOC_008785	sense overlapping	8727
chr10:42385063-42395707+	0	0	0	3	2	2	0	0	6.50147	6.50147	6.50147	8.39591	11.5074	10.1119	6.50147	6.50147	chr10	42385062	42395707	+		novel	TCONS_00017955	XLOC_008785	antisense	10645
chr10:42385104-42393830+	0	0	0	0	1	0	0	0	6.50147	6.50147	6.50147	6.50147	10.5516	6.50147	6.50147	6.50147	chr10	42385103	42393830	+		novel	TCONS_00017955	XLOC_008785	antisense	8727
chr10:42385146-42388529+	0	0	15	0	6	1	0	0	6.50147	6.50147	12.818	6.50147	13.0621	9.22541	6.50147	6.50147	chr10	42385145	42388529	+		novel	TCONS_00017955	XLOC_008785	antisense	3384
chr10:42385146-42390716-	0	0	0	0	0	1	0	0	6.50147	6.50147	6.50147	6.50147	6.50147	9.22541	6.50147	6.50147	chr10	42385145	42390716	-		novel	TCONS_00017955	XLOC_008785	sense overlapping	5571
chr10:42385152-42392546-	0	0	0	0	0	4	0	0	6.50147	6.50147	6.50147	6.50147	6.50147	11.0516	6.50147	6.50147	chr10	42385151	42392546	-		novel	TCONS_00017955	XLOC_008785	sense overlapping	7395
chr10:42385152-42393878+	9	1	0	1	1	24	7	0	12.3907	9.78163	6.50147	7.43196	10.5516	13.5843	12.5679	6.50147	chr10	42385151	42393878	+		novel	TCONS_00017955	XLOC_008785	antisense	8727
chr10:42385152-42393878-	0	0	0	0	13	10	5	1	6.50147	6.50147	6.50147	6.50147	14.1693	12.3361	12.0911	10.1336	chr10	42385151	42393878	-		novel	TCONS_00017955	XLOC_008785	sense overlapping	8727
chr10:42385170-42393896+	9	0	0	1	2	23	7	0	12.3907	6.50147	6.50147	7.43196	11.5074	13.5233	12.5679	6.50147	chr10	42385169	42393896	+		novel	TCONS_00017955	XLOC_008785	antisense	8727
chr10:42385170-42393896-	0	0	0	0	11	8	4	0	6.50147	6.50147	6.50147	6.50147	13.9296	12.0204	11.7766	6.50147	chr10	42385169	42393896	-		novel	TCONS_00017955	XLOC_008785	sense overlapping	8727
chr10:42385173-42397174-	0	0	0	0	0	2	0	0	6.50147	6.50147	6.50147	6.50147	6.50147	10.1119	6.50147	6.50147	chr10	42385172	42397174	-		novel	TCONS_00017955	XLOC_008785	sense overlapping	12002
chr10:42385178-42388561+	0	0	15	0	1	0	0	0	6.50147	6.50147	12.818	6.50147	10.5516	6.50147	6.50147	6.50147	chr10	42385177	42388561	+		novel	TCONS_00017955	XLOC_008785	antisense	3384
chr10:42385178-42388561-	0	0	0	0	3	1	0	0	6.50147	6.50147	6.50147	6.50147	12.0773	9.22541	6.50147	6.50147	chr10	42385177	42388561	-		novel	TCONS_00017955	XLOC_008785	intronic	3384
chr10:42385188-42390758+	0	0	0	0	0	0	0	0	6.50147	6.50147	6.50147	6.50147	6.50147	6.50147	6.50147	6.50147	chr10	42385187	42390758	+		novel	TCONS_00017955	XLOC_008785	antisense	5571
chr10:42385188-42390758-	0	0	0	0	0	1	0	0	6.50147	6.50147	6.50147	6.50147	6.50147	9.22541	6.50147	6.50147	chr10	42385187	42390758	-		novel	TCONS_00017955	XLOC_008785	sense overlapping	5571
chr10:42385188-42393914-	0	0	0	0	0	2	0	0	6.50147	6.50147	6.50147	6.50147	6.50147	10.1119	6.50147	6.50147	chr10	42385187	42393914	-		novel	TCONS_00017955	XLOC_008785	sense overlapping	8727
chr10:42385189-42388549-	0	0	0	0	0	1	0	0	6.50147	6.50147	6.50147	6.50147	6.50147	9.22541	6.50147	6.50147	chr10	42385188	42388549	-		novel	TCONS_00017955	XLOC_008785	intronic	3361
chr10:42385189-42388960-	0	0	0	0	2	4	0	0	6.50147	6.50147	6.50147	6.50147	11.5074	11.0516	6.50147	6.50147	chr10	42385188	42388960	-		novel	TCONS_00017955	XLOC_008785	intronic	3772
chr10:42385189-42390759+	0	0	0	0	0	1	0	0	6.50147	6.50147	6.50147	6.50147	6.50147	9.22541	6.50147	6.50147	chr10	42385188	42390759	+		novel	TCONS_00017955	XLOC_008785	antisense	5571
chr10:42385189-42390759-	0	13	0	0	2	2	4	0	6.50147	13.338	6.50147	6.50147	11.5074	10.1119	11.7766	6.50147	chr10	42385188	42390759	-		novel	TCONS_00017955	XLOC_008785	sense overlapping	5571
chr10:42385210-42388981+	0	0	0	0	1	0	0	0	6.50147	6.50147	6.50147	6.50147	10.5516	6.50147	6.50147	6.50147	chr10	42385209	42388981	+		novel	TCONS_00017955	XLOC_008785	antisense	3772
chr10:42385210-42390780-	0	0	0	0	1	0	0	0	6.50147	6.50147	6.50147	6.50147	10.5516	6.50147	6.50147	6.50147	chr10	42385209	42390780	-		novel	TCONS_00017955	XLOC_008785	sense overlapping	5571
chr10:42385223-42397224+	0	0	0	0	0	3	0	0	6.50147	6.50147	6.50147	6.50147	6.50147	10.6569	6.50147	6.50147	chr10	42385222	42397224	+		novel	TCONS_00017955	XLOC_008785	antisense	12002
chr10:42385223-42397224-	0	0	0	0	0	1	0	0	6.50147	6.50147	6.50147	6.50147	6.50147	9.22541	6.50147	6.50147	chr10	42385222	42397224	-		novel	TCONS_00017955	XLOC_008785	sense overlapping	12002
chr10:42385310-42387053+	1	0	0	0	0	0	0	0	9.40347	6.50147	6.50147	6.50147	6.50147	6.50147	6.50147	6.50147	chr10	42385309	42387053	+		novel	TCONS_00017955	XLOC_008785	antisense	1744
chr10:42385362-42396005-	0	0	0	0	0	1	0	0	6.50147	6.50147	6.50147	6.50147	6.50147	9.22541	6.50147	6.50147	chr10	42385361	42396005	-		novel	TCONS_00017955	XLOC_008785	sense overlapping	10644
chr10:42385521-42387075+	0	0	0	0	3	4	0	0	6.50147	6.50147	6.50147	6.50147	12.0773	11.0516	6.50147	6.50147	chr10	42385520	42387075	+		novel	TCONS_00017955	XLOC_008785	antisense	1555
chr10:42385521-42387075-	0	0	0	0	0	1	0	0	6.50147	6.50147	6.50147	6.50147	6.50147	9.22541	6.50147	6.50147	chr10	42385520	42387075	-		novel	TCONS_00017955	XLOC_008785	intronic	1555
chr10:42385521-42396165+	0	0	2	1	0	2	1	0	6.50147	6.50147	10.0242	7.43196	6.50147	10.1119	9.88428	6.50147	chr10	42385520	42396165	+		novel	TCONS_00017955	XLOC_008785	antisense	10645
chr10:42385521-42396165-	0	1	0	0	10	39	7	2	6.50147	9.78163	6.50147	6.50147	13.7929	14.2806	12.5679	11.0742	chr10	42385520	42396165	-		novel	TCONS_00017955	XLOC_008785	sense overlapping	10645
chr10:42385524-42387078+	0	0	0	0	3	6	8	0	6.50147	6.50147	6.50147	6.50147	12.0773	11.6159	12.7579	6.50147	chr10	42385523	42387078	+		novel	TCONS_00017955	XLOC_008785	antisense	1555
chr10:42385524-42387078-	0	0	0	0	0	3	1	0	6.50147	6.50147	6.50147	6.50147	6.50147	10.6569	9.88428	6.50147	chr10	42385523	42387078	-		novel	TCONS_00017955	XLOC_008785	intronic	1555
chr10:42385525-42387079-	0	0	0	0	0	3	0	0	6.50147	6.50147	6.50147	6.50147	6.50147	10.6569	6.50147	6.50147	chr10	42385524	42387079	-		novel	TCONS_00017955	XLOC_008785	intronic	1555
chr10:42385526-42387080+	0	0	0	0	0	1	0	0	6.50147	6.50147	6.50147	6.50147	6.50147	9.22541	6.50147	6.50147	chr10	42385525	42387080	+		novel	TCONS_00017955	XLOC_008785	antisense	1555
chr10:42385528-42387056+	0	0	0	0	1	0	0	0	6.50147	6.50147	6.50147	6.50147	10.5516	6.50147	6.50147	6.50147	chr10	42385527	42387056	+		novel	TCONS_00017955	XLOC_008785	antisense	1529
chr10:42385528-42387056-	0	0	0	0	0	1	0	0	6.50147	6.50147	6.50147	6.50147	6.50147	9.22541	6.50147	6.50147	chr10	42385527	42387056	-		novel	TCONS_00017955	XLOC_008785	intronic	1529
chr10:42385538-42391108-	0	0	0	0	0	0	0	0	6.50147	6.50147	6.50147	6.50147	6.50147	6.50147	6.50147	6.50147	chr10	42385537	42391108	-		novel	TCONS_00017955	XLOC_008785	sense overlapping	5571
chr10:42385562-42396206+	0	0	0	1	0	3	0	0	6.50147	6.50147	6.50147	7.43196	6.50147	10.6569	6.50147	6.50147	chr10	42385561	42396206	+		novel	TCONS_00017955	XLOC_008785	antisense	10645
chr10:42385562-42396206-	0	0	0	0	2	1	0	0	6.50147	6.50147	6.50147	6.50147	11.5074	9.22541	6.50147	6.50147	chr10	42385561	42396206	-		novel	TCONS_00017955	XLOC_008785	sense overlapping	10645
chr10:42386461-42396909+	0	0	7	0	0	3	0	0	6.50147	6.50147	11.739	6.50147	6.50147	10.6569	6.50147	6.50147	chr10	42386460	42396909	+		novel	TCONS_00017955	XLOC_008785	antisense	10449
chr10:42386462-42396910+	0	0	0	0	0	1	0	0	6.50147	6.50147	6.50147	6.50147	6.50147	9.22541	6.50147	6.50147	chr10	42386461	42396910	+		novel	TCONS_00017955	XLOC_008785	antisense	10449
chr10:42386549-42388379-	0	0	0	0	0	0	1	0	6.50147	6.50147	6.50147	6.50147	6.50147	6.50147	9.88428	6.50147	chr10	42386548	42388379	-		novel	TCONS_00017955	XLOC_008785	intronic	1831
chr10:42386933-42392772+	0	0	0	0	1	2	0	0	6.50147	6.50147	6.50147	6.50147	10.5516	10.1119	6.50147	6.50147	chr10	42386932	42392772	+		novel	TCONS_00017955	XLOC_008785	antisense	5840
chr10:42386933-42392772-	0	0	0	0	2	0	0	0	6.50147	6.50147	6.50147	6.50147	11.5074	6.50147	6.50147	6.50147	chr10	42386932	42392772	-		novel	TCONS_00017955	XLOC_008785	sense overlapping	5840
chr10:42386937-42394108+	0	0	0	0	0	0	0	0	6.50147	6.50147	6.50147	6.50147	6.50147	6.50147	6.50147	6.50147	chr10	42386936	42394108	+		novel	TCONS_00017955	XLOC_008785	antisense	7172
chr10:42386937-42394108-	0	0	0	0	0	2	0	0	6.50147	6.50147	6.50147	6.50147	6.50147	10.1119	6.50147	6.50147	chr10	42386936	42394108	-		novel	TCONS_00017955	XLOC_008785	sense overlapping	7172
chr10:42386937-42396026+	0	0	0	0	1	3	0	0	6.50147	6.50147	6.50147	6.50147	10.5516	10.6569	6.50147	6.50147	chr10	42386936	42396026	+		novel	TCONS_00017955	XLOC_008785	antisense	9090
chr10:42386940-42392756+	0	0	0	0	0	1	0	0	6.50147	6.50147	6.50147	6.50147	6.50147	9.22541	6.50147	6.50147	chr10	42386939	42392756	+		novel	TCONS_00017955	XLOC_008785	antisense	5817
chr10:42386952-42392791+	0	0	0	0	3	2	0	0	6.50147	6.50147	6.50147	6.50147	12.0773	10.1119	6.50147	6.50147	chr10	42386951	42392791	+		novel	TCONS_00017955	XLOC_008785	antisense	5840
chr10:42386952-42392791-	0	0	0	0	1	0	0	0	6.50147	6.50147	6.50147	6.50147	10.5516	6.50147	6.50147	6.50147	chr10	42386951	42392791	-		novel	TCONS_00017955	XLOC_008785	sense overlapping	5840
chr10:42386959-42396048-	0	0	0	0	0	0	0	0	6.50147	6.50147	6.50147	6.50147	6.50147	6.50147	6.50147	6.50147	chr10	42386958	42396048	-		novel	TCONS_00017955	XLOC_008785	sense overlapping	9090
chr10:42386965-42390980-	0	0	0	0	0	1	0	0	6.50147	6.50147	6.50147	6.50147	6.50147	9.22541	6.50147	6.50147	chr10	42386964	42390980	-		novel	TCONS_00017955	XLOC_008785	sense overlapping	4016
chr10:42387098-42392937+	0	0	0	0	0	0	0	0	6.50147	6.50147	6.50147	6.50147	6.50147	6.50147	6.50147	6.50147	chr10	42387097	42392937	+		novel	TCONS_00017955	XLOC_008785	antisense	5840
chr10:42387217-42387687-	0	0	0	0	1	4	0	0	6.50147	6.50147	6.50147	6.50147	10.5516	11.0516	6.50147	6.50147	chr10	42387216	42387687	-		novel	TCONS_00017955	XLOC_008785	intronic	471
chr10:42387271-42387741-	0	0	0	0	0	0	0	0	6.50147	6.50147	6.50147	6.50147	6.50147	6.50147	6.50147	6.50147	chr10	42387270	42387741	-		novel	TCONS_00017955	XLOC_008785	intronic	471
chr10:42387273-42389488+	0	0	0	0	0	0	1	0	6.50147	6.50147	6.50147	6.50147	6.50147	6.50147	9.88428	6.50147	chr10	42387272	42389488	+		novel	TCONS_00017955	XLOC_008785	antisense	2216
chr10:42387273-42389488-	0	0	0	0	0	0	0	0	6.50147	6.50147	6.50147	6.50147	6.50147	6.50147	6.50147	6.50147	chr10	42387272	42389488	-		novel	TCONS_00017955	XLOC_008785	sense overlapping	2216
chr10:42387278-42391290+	0	0	0	0	0	0	0	0	6.50147	6.50147	6.50147	6.50147	6.50147	6.50147	6.50147	6.50147	chr10	42387277	42391290	+		novel	TCONS_00017955	XLOC_008785	antisense	4013
chr10:42387303-42391315+	0	0	0	0	0	0	0	0	6.50147	6.50147	6.50147	6.50147	6.50147	6.50147	6.50147	6.50147	chr10	42387302	42391315	+		novel	TCONS_00017955	XLOC_008785	antisense	4013
chr10:42387304-42387774-	0	0	0	0	1	6	0	0	6.50147	6.50147	6.50147	6.50147	10.5516	11.6159	6.50147	6.50147	chr10	42387303	42387774	-		novel	TCONS_00017955	XLOC_008785	intronic	471
chr10:42387304-42391316+	0	0	0	0	0	1	0	0	6.50147	6.50147	6.50147	6.50147	6.50147	9.22541	6.50147	6.50147	chr10	42387303	42391316	+		novel	TCONS_00017955	XLOC_008785	antisense	4013
chr10:42387304-42393142-	0	0	0	0	0	2	0	0	6.50147	6.50147	6.50147	6.50147	6.50147	10.1119	6.50147	6.50147	chr10	42387303	42393142	-		novel	TCONS_00017955	XLOC_008785	sense overlapping	5839
chr10:42387591-42394531+	0	0	0	0	1	0	0	0	6.50147	6.50147	6.50147	6.50147	10.5516	6.50147	6.50147	6.50147	chr10	42387590	42394531	+		novel	TCONS_00017955	XLOC_008785	antisense	6941
chr10:42387776-42391316+	0	0	0	0	0	2	0	0	6.50147	6.50147	6.50147	6.50147	6.50147	10.1119	6.50147	6.50147	chr10	42387775	42391316	+		novel	TCONS_00017955	XLOC_008785	antisense	3541
chr10:42387776-42395353+	0	0	0	0	0	7	0	0	6.50147	6.50147	6.50147	6.50147	6.50147	11.8323	6.50147	6.50147	chr10	42387775	42395353	+		novel	TCONS_00017955	XLOC_008785	antisense	7578
chr10:42387776-42395353-	0	0	0	0	0	2	0	0	6.50147	6.50147	6.50147	6.50147	6.50147	10.1119	6.50147	6.50147	chr10	42387775	42395353	-		novel	TCONS_00017955	XLOC_008785	sense overlapping	7578
chr10:42387890-42394801-	0	0	0	0	0	0	2	0	6.50147	6.50147	6.50147	6.50147	6.50147	6.50147	10.8134	6.50147	chr10	42387889	42394801	-		novel	TCONS_00017955	XLOC_008785	sense overlapping	6912
chr10:42387903-42394814-	0	0	0	0	0	0	2	0	6.50147	6.50147	6.50147	6.50147	6.50147	6.50147	10.8134	6.50147	chr10	42387902	42394814	-		novel	TCONS_00017955	XLOC_008785	sense overlapping	6912
chr10:42388293-42395203+	0	0	0	0	1	0	0	0	6.50147	6.50147	6.50147	6.50147	10.5516	6.50147	6.50147	6.50147	chr10	42388292	42395203	+		novel	TCONS_00017955	XLOC_008785	antisense	6911
chr10:42388293-42396909+	11	17	0	0	5	25	17	4	12.6758	13.7221	6.50147	6.50147	12.8021	13.6427	13.8353	12.0435	chr10	42388292	42396909	+		novel	TCONS_00017955	XLOC_008785	antisense	8617
chr10:42388293-42396909-	11	0	0	0	7	26	0	3	12.6758	6.50147	6.50147	6.50147	13.2823	13.6989	6.50147	11.6388	chr10	42388292	42396909	-		novel	TCONS_00017955	XLOC_008785	sense overlapping	8617
chr10:42388294-42395204+	0	0	0	0	0	0	0	0	6.50147	6.50147	6.50147	6.50147	6.50147	6.50147	6.50147	6.50147	chr10	42388293	42395204	+		novel	TCONS_00017955	XLOC_008785	antisense	6911
chr10:42388294-42396910+	19	0	0	0	4	22	0	4	13.4559	6.50147	6.50147	6.50147	12.4847	13.4597	6.50147	12.0435	chr10	42388293	42396910	+		novel	TCONS_00017955	XLOC_008785	antisense	8617
chr10:42388294-42396910-	11	0	0	0	4	12	0	2	12.6758	6.50147	6.50147	6.50147	12.4847	12.5949	6.50147	11.0742	chr10	42388293	42396910	-		novel	TCONS_00017955	XLOC_008785	sense overlapping	8617
chr10:42388379-42392388+	0	0	0	0	0	1	0	0	6.50147	6.50147	6.50147	6.50147	6.50147	9.22541	6.50147	6.50147	chr10	42388378	42392388	+		novel	TCONS_00017955	XLOC_008785	antisense	4010
chr10:42388389-42395649-	0	0	0	0	0	0	0	0	6.50147	6.50147	6.50147	6.50147	6.50147	6.50147	6.50147	6.50147	chr10	42388388	42395649	-		novel	TCONS_00017955	XLOC_008785	sense overlapping	7261
chr10:42388488-42388875-	0	0	0	0	0	0	0	2	6.50147	6.50147	6.50147	6.50147	6.50147	6.50147	6.50147	11.0742	chr10	42388487	42388875	-		novel	TCONS_00017955	XLOC_008785	intronic	388
chr10:42388567-42396519-	0	0	0	0	1	0	0	0	6.50147	6.50147	6.50147	6.50147	10.5516	6.50147	6.50147	6.50147	chr10	42388566	42396519	-		novel	TCONS_00017955	XLOC_008785	sense overlapping	7953
chr10:42388569-42396521-	0	0	0	0	1	0	0	0	6.50147	6.50147	6.50147	6.50147	10.5516	6.50147	6.50147	6.50147	chr10	42388568	42396521	-		novel	TCONS_00017955	XLOC_008785	sense overlapping	7953
chr10:42388714-42392800+	0	0	0	0	0	1	0	0	6.50147	6.50147	6.50147	6.50147	6.50147	9.22541	6.50147	6.50147	chr10	42388713	42392800	+		novel	TCONS_00017955	XLOC_008785	antisense	4087
chr10:42389126-42392749-	0	0	0	0	0	1	0	0	6.50147	6.50147	6.50147	6.50147	6.50147	9.22541	6.50147	6.50147	chr10	42389125	42392749	-		novel	TCONS_00017955	XLOC_008785	sense overlapping	3624
chr10:42389128-42392751+	0	0	0	0	3	2	1	0	6.50147	6.50147	6.50147	6.50147	12.0773	10.1119	9.88428	6.50147	chr10	42389127	42392751	+		novel	TCONS_00017955	XLOC_008785	antisense	3624
chr10:42389128-42392751-	0	0	0	0	2	0	3	0	6.50147	6.50147	6.50147	6.50147	11.5074	6.50147	11.374	6.50147	chr10	42389127	42392751	-		novel	TCONS_00017955	XLOC_008785	sense overlapping	3624
chr10:42389168-42392791+	0	0	0	0	3	1	1	0	6.50147	6.50147	6.50147	6.50147	12.0773	9.22541	9.88428	6.50147	chr10	42389167	42392791	+		novel	TCONS_00017955	XLOC_008785	antisense	3624
chr10:42389168-42392791-	0	0	0	0	0	1	0	0	6.50147	6.50147	6.50147	6.50147	6.50147	9.22541	6.50147	6.50147	chr10	42389167	42392791	-		novel	TCONS_00017955	XLOC_008785	sense overlapping	3624
chr10:42389330-42396203-	0	0	0	0	0	0	0	2	6.50147	6.50147	6.50147	6.50147	6.50147	6.50147	6.50147	11.0742	chr10	42389329	42396203	-		novel	TCONS_00017955	XLOC_008785	sense overlapping	6874
chr10:42389333-42396206-	0	0	0	0	0	0	0	2	6.50147	6.50147	6.50147	6.50147	6.50147	6.50147	6.50147	11.0742	chr10	42389332	42396206	-		novel	TCONS_00017955	XLOC_008785	sense overlapping	6874
chr10:42390026-42394308+	0	0	0	0	0	0	0	0	6.50147	6.50147	6.50147	6.50147	6.50147	6.50147	6.50147	6.50147	chr10	42390025	42394308	+		novel	TCONS_00017955	XLOC_008785	antisense	4283
chr10:42390029-42394311+	0	0	0	0	0	0	0	0	6.50147	6.50147	6.50147	6.50147	6.50147	6.50147	6.50147	6.50147	chr10	42390028	42394311	+		novel	TCONS_00017955	XLOC_008785	antisense	4283
chr10:42390955-42392755-	0	0	0	0	0	1	0	0	6.50147	6.50147	6.50147	6.50147	6.50147	9.22541	6.50147	6.50147	chr10	42390954	42392755	-		novel	TCONS_00017955	XLOC_008785	sense overlapping	1801
chr10:42390956-42392756-	0	0	0	0	0	1	0	0	6.50147	6.50147	6.50147	6.50147	6.50147	9.22541	6.50147	6.50147	chr10	42390955	42392756	-		novel	TCONS_00017955	XLOC_008785	sense overlapping	1801
chr10:42391102-42396178-	0	0	0	0	0	2	0	0	6.50147	6.50147	6.50147	6.50147	6.50147	10.1119	6.50147	6.50147	chr10	42391101	42396178	-		novel	TCONS_00017955	XLOC_008785	sense overlapping	5077
chr10:42391436-42391903+	0	0	0	0	0	1	0	0	6.50147	6.50147	6.50147	6.50147	6.50147	9.22541	6.50147	6.50147	chr10	42391435	42391903	+		novel	TCONS_00017955	XLOC_008785	antisense	468
chr10:42391436-42391903-	0	0	0	0	3	1	0	0	6.50147	6.50147	6.50147	6.50147	12.0773	9.22541	6.50147	6.50147	chr10	42391435	42391903	-		novel	TCONS_00017956	XLOC_008786	intronic	468
chr10:42392303-42396909+	0	0	0	0	2	8	1	2	6.50147	6.50147	6.50147	6.50147	11.5074	12.0204	9.88428	11.0742	chr10	42392302	42396909	+		novel	TCONS_00017956	XLOC_008786	antisense	4607
chr10:42392303-42396909-	0	0	0	0	0	0	0	3	6.50147	6.50147	6.50147	6.50147	6.50147	6.50147	6.50147	11.6388	chr10	42392302	42396909	-		novel	TCONS_00017956	XLOC_008786	sense overlapping	4607
chr10:42392304-42396910-	0	0	0	0	0	0	0	3	6.50147	6.50147	6.50147	6.50147	6.50147	6.50147	6.50147	11.6388	chr10	42392303	42396910	-		novel	TCONS_00017956	XLOC_008786	sense overlapping	4607
chr10:42392687-42393421-	0	0	0	0	0	0	1	0	6.50147	6.50147	6.50147	6.50147	6.50147	6.50147	9.88428	6.50147	chr10	42392686	42393421	-		novel	TCONS_00017956	XLOC_008786	sense overlapping	735
chr10:42392702-42393436-	0	0	0	0	0	0	1	0	6.50147	6.50147	6.50147	6.50147	6.50147	6.50147	9.88428	6.50147	chr10	42392701	42393436	-		novel	TCONS_00017956	XLOC_008786	sense overlapping	735
chr10:42393090-42396339+	0	0	0	0	0	2	0	0	6.50147	6.50147	6.50147	6.50147	6.50147	10.1119	6.50147	6.50147	chr10	42393089	42396339	+		novel	TCONS_00017956	XLOC_008786	antisense	3250
chr10:42393093-42396342+	0	0	0	0	0	2	0	0	6.50147	6.50147	6.50147	6.50147	6.50147	10.1119	6.50147	6.50147	chr10	42393092	42396342	+		novel	TCONS_00017956	XLOC_008786	antisense	3250
chr10:42393570-42396844-	0	6	0	0	0	0	0	0	6.50147	12.2372	6.50147	6.50147	6.50147	6.50147	6.50147	6.50147	chr10	42393569	42396844	-		novel	TCONS_00017956	XLOC_008786	sense overlapping	3275
chr10:42393592-42396866-	0	6	0	0	0	0	0	0	6.50147	12.2372	6.50147	6.50147	6.50147	6.50147	6.50147	6.50147	chr10	42393591	42396866	-		novel	TCONS_00017956	XLOC_008786	sense overlapping	3275
chr10:42394747-42396452+	0	0	0	0	0	1	0	0	6.50147	6.50147	6.50147	6.50147	6.50147	9.22541	6.50147	6.50147	chr10	42394746	42396452	+		novel	TCONS_00017956	XLOC_008786	antisense	1706
chr10:42394753-42396458+	0	0	0	0	0	1	0	0	6.50147	6.50147	6.50147	6.50147	6.50147	9.22541	6.50147	6.50147	chr10	42394752	42396458	+		novel	TCONS_00017956	XLOC_008786	antisense	1706
chr10:42394765-42396470+	0	0	0	0	0	1	0	0	6.50147	6.50147	6.50147	6.50147	6.50147	9.22541	6.50147	6.50147	chr10	42394764	42396470	+		novel	TCONS_00017956	XLOC_008786	antisense	1706
chr10:42395206-42396910+	0	1	0	0	0	0	0	0	6.50147	9.78163	6.50147	6.50147	6.50147	6.50147	6.50147	6.50147	chr10	42395205	42396910	+		novel	TCONS_00017956	XLOC_008786	antisense	1705
chr10:42395557-42396909+	3	0	0	0	2	0	0	0	10.8537	6.50147	6.50147	6.50147	11.5074	6.50147	6.50147	6.50147	chr10	42395556	42396909	+		novel	TCONS_00017956	XLOC_008786	antisense	1353
chr10:42395557-42396909-	0	0	0	0	0	1	0	0	6.50147	6.50147	6.50147	6.50147	6.50147	9.22541	6.50147	6.50147	chr10	42395556	42396909	-		novel	TCONS_00017956	XLOC_008786	sense overlapping	1353
chr10:42395558-42396910+	3	0	0	0	2	0	0	0	10.8537	6.50147	6.50147	6.50147	11.5074	6.50147	6.50147	6.50147	chr10	42395557	42396910	+		novel	TCONS_00017956	XLOC_008786	antisense	1353
chr10:42398620-42400483+	0	0	0	0	3	0	1	0	6.50147	6.50147	6.50147	6.50147	12.0773	6.50147	9.88428	6.50147	chr10	42398619	42400483	+		novel			intergenic	1864
chr10:42399929-42402129+	6	0	0	0	0	0	0	2	11.8179	6.50147	6.50147	6.50147	6.50147	6.50147	6.50147	11.0742	chr10	42399928	42402129	+		novel			intergenic	2201
chr10:42399942-42402142+	6	0	0	0	0	0	0	2	11.8179	6.50147	6.50147	6.50147	6.50147	6.50147	6.50147	11.0742	chr10	42399941	42402142	+		novel			intergenic	2201
chr10:42400315-42400652-	0	0	0	0	0	0	0	2	6.50147	6.50147	6.50147	6.50147	6.50147	6.50147	6.50147	11.0742	chr10	42400314	42400652	-		novel			intergenic	338
chr10:42527556-42530613+	0	6	0	0	0	0	0	0	6.50147	12.2372	6.50147	6.50147	6.50147	6.50147	6.50147	6.50147	chr10	42527555	42530613	+		novel			intergenic	3058
chr10:42527966-42534756-	0	0	0	0	2	0	0	0	6.50147	6.50147	6.50147	6.50147	11.5074	6.50147	6.50147	6.50147	chr10	42527965	42534756	-		novel			intergenic	6791
chr10:42527978-42534768-	0	0	0	0	2	0	0	0	6.50147	6.50147	6.50147	6.50147	11.5074	6.50147	6.50147	6.50147	chr10	42527977	42534768	-		novel			intergenic	6791
chr10:42527983-42530023+	0	0	0	0	0	0	0	0	6.50147	6.50147	6.50147	6.50147	6.50147	6.50147	6.50147	6.50147	chr10	42527982	42530023	+		novel			intergenic	2041
chr10:42527983-42530023-	0	0	0	0	1	0	5	0	6.50147	6.50147	6.50147	6.50147	10.5516	6.50147	12.0911	6.50147	chr10	42527982	42530023	-		novel			intergenic	2041
chr10:42528003-42530043+	0	0	0	0	3	0	0	0	6.50147	6.50147	6.50147	6.50147	12.0773	6.50147	6.50147	6.50147	chr10	42528002	42530043	+		novel			intergenic	2041
chr10:42528003-42530043-	0	0	0	0	1	0	5	0	6.50147	6.50147	6.50147	6.50147	10.5516	6.50147	12.0911	6.50147	chr10	42528002	42530043	-		novel			intergenic	2041
chr10:42528004-42530044-	0	0	0	0	0	0	1	0	6.50147	6.50147	6.50147	6.50147	6.50147	6.50147	9.88428	6.50147	chr10	42528003	42530044	-		novel			intergenic	2041
chr10:42528021-42530061-	0	0	0	0	0	0	1	0	6.50147	6.50147	6.50147	6.50147	6.50147	6.50147	9.88428	6.50147	chr10	42528020	42530061	-		novel			intergenic	2041
chr10:42528806-42543067-	0	0	0	0	2	0	0	0	6.50147	6.50147	6.50147	6.50147	11.5074	6.50147	6.50147	6.50147	chr10	42528805	42543067	-		novel			intergenic	14262
chr10:42529315-42530674+	0	0	0	0	3	0	0	0	6.50147	6.50147	6.50147	6.50147	12.0773	6.50147	6.50147	6.50147	chr10	42529314	42530674	+		novel			intergenic	1360
chr10:42529315-42530674-	0	0	0	0	0	2	0	0	6.50147	6.50147	6.50147	6.50147	6.50147	10.1119	6.50147	6.50147	chr10	42529314	42530674	-		novel			intergenic	1360
chr10:42529316-42530675+	0	0	0	0	0	0	0	0	6.50147	6.50147	6.50147	6.50147	6.50147	6.50147	6.50147	6.50147	chr10	42529315	42530675	+		novel			intergenic	1360
chr10:42529316-42530675-	0	0	0	0	0	2	0	0	6.50147	6.50147	6.50147	6.50147	6.50147	10.1119	6.50147	6.50147	chr10	42529315	42530675	-		novel			intergenic	1360
chr10:42529318-42534747+	0	0	0	0	0	0	2	0	6.50147	6.50147	6.50147	6.50147	6.50147	6.50147	10.8134	6.50147	chr10	42529317	42534747	+		novel			intergenic	5430
chr10:42529318-42534747-	0	0	0	0	0	3	0	0	6.50147	6.50147	6.50147	6.50147	6.50147	10.6569	6.50147	6.50147	chr10	42529317	42534747	-		novel			intergenic	5430
chr10:42532540-42539329+	0	0	0	0	0	1	0	0	6.50147	6.50147	6.50147	6.50147	6.50147	9.22541	6.50147	6.50147	chr10	42532539	42539329	+		novel			intergenic	6790
chr10:42544125-42545483+	0	0	0	0	0	0	0	0	6.50147	6.50147	6.50147	6.50147	6.50147	6.50147	6.50147	6.50147	chr10	42544124	42545483	+		novel			intergenic	1359
chr10:42596803-42599696+	0	0	0	0	0	3	0	0	6.50147	6.50147	6.50147	6.50147	6.50147	10.6569	6.50147	6.50147	chr10	42596802	42599696	+		novel			intergenic	2894
chr10:42596803-42599696-	0	0	0	0	0	1	0	0	6.50147	6.50147	6.50147	6.50147	6.50147	9.22541	6.50147	6.50147	chr10	42596802	42599696	-		novel			intergenic	2894
chr10:42596814-42599707+	0	0	0	0	0	3	0	0	6.50147	6.50147	6.50147	6.50147	6.50147	10.6569	6.50147	6.50147	chr10	42596813	42599707	+		novel			intergenic	2894
chr10:42596814-42599707-	0	0	0	0	0	1	0	0	6.50147	6.50147	6.50147	6.50147	6.50147	9.22541	6.50147	6.50147	chr10	42596813	42599707	-		novel			intergenic	2894
chr10:42596870-42598227+	0	0	0	0	0	2	0	0	6.50147	6.50147	6.50147	6.50147	6.50147	10.1119	6.50147	6.50147	chr10	42596869	42598227	+		novel			intergenic	1358
chr10:42596927-42599355+	0	0	0	0	0	2	0	0	6.50147	6.50147	6.50147	6.50147	6.50147	10.1119	6.50147	6.50147	chr10	42596926	42599355	+		novel			intergenic	2429
chr10:42597007-42598364+	0	0	0	0	0	0	0	0	6.50147	6.50147	6.50147	6.50147	6.50147	6.50147	6.50147	6.50147	chr10	42597006	42598364	+		novel			intergenic	1358
chr10:42597007-42598364-	0	0	0	0	0	2	0	0	6.50147	6.50147	6.50147	6.50147	6.50147	10.1119	6.50147	6.50147	chr10	42597006	42598364	-		novel			intergenic	1358
chr10:42597007-42599435+	0	0	0	0	0	0	0	0	6.50147	6.50147	6.50147	6.50147	6.50147	6.50147	6.50147	6.50147	chr10	42597006	42599435	+		novel			intergenic	2429
chr10:42597068-42598425+	0	0	0	0	0	0	0	0	6.50147	6.50147	6.50147	6.50147	6.50147	6.50147	6.50147	6.50147	chr10	42597067	42598425	+		novel			intergenic	1358
chr10:42597068-42598425-	0	0	0	0	0	3	0	0	6.50147	6.50147	6.50147	6.50147	6.50147	10.6569	6.50147	6.50147	chr10	42597067	42598425	-		novel			intergenic	1358
chr10:42597112-42600005+	0	0	0	0	0	1	0	0	6.50147	6.50147	6.50147	6.50147	6.50147	9.22541	6.50147	6.50147	chr10	42597111	42600005	+		novel			intergenic	2894
chr10:42597113-42600006+	0	0	0	0	1	0	0	0	6.50147	6.50147	6.50147	6.50147	10.5516	6.50147	6.50147	6.50147	chr10	42597112	42600006	+		novel			intergenic	2894
chr10:42597537-42662837-	0	0	0	0	1	0	0	0	6.50147	6.50147	6.50147	6.50147	10.5516	6.50147	6.50147	6.50147	chr10	42597536	42662837	-		novel	ENST00000446298	KSR1P1	sense overlapping	65301
chr10:42599604-42600071+	0	0	0	0	0	0	0	0	6.50147	6.50147	6.50147	6.50147	6.50147	6.50147	6.50147	6.50147	chr10	42599603	42600071	+		novel			intergenic	468
chr10:42599637-42600104+	0	0	0	0	0	0	0	0	6.50147	6.50147	6.50147	6.50147	6.50147	6.50147	6.50147	6.50147	chr10	42599636	42600104	+		novel			intergenic	468
chr10:42721846-42723775-	0	0	0	0	0	2	0	0	6.50147	6.50147	6.50147	6.50147	6.50147	10.1119	6.50147	6.50147	chr10	42721845	42723775	-		novel			intergenic	1930
chr10:42790621-42806898-	0	0	0	0	1	0	0	0	6.50147	6.50147	6.50147	6.50147	10.5516	6.50147	6.50147	6.50147	chr10	42790620	42806898	-		novel			intergenic	16278
chr10:42799435-42801013-	0	0	0	0	0	0	0	0	6.50147	6.50147	6.50147	6.50147	6.50147	6.50147	6.50147	6.50147	chr10	42799434	42801013	-		novel			intergenic	1579
chr10:42811215-42814852-	0	0	1	0	0	0	0	0	6.50147	6.50147	9.14455	6.50147	6.50147	6.50147	6.50147	6.50147	chr10	42811214	42814852	-		novel			intergenic	3638
chr10:43650345-43671480+	0	0	0	0	0	0	0	0	6.50147	6.50147	6.50147	6.50147	6.50147	6.50147	6.50147	6.50147	chr10	43650344	43671480	+	hsa_circ_0093655	circBase	NM_018590	CSGALNACT2	exonic	1589
chr10:45260881-45261031+	0	0	0	0	1	0	0	0	6.50147	6.50147	6.50147	6.50147	10.5516	6.50147	6.50147	6.50147	chr10	45260880	45261031	+		novel			intergenic	151
chr10:45422944-45424136+	0	0	0	0	0	1	0	0	6.50147	6.50147	6.50147	6.50147	6.50147	9.22541	6.50147	6.50147	chr10	45422943	45424136	+		novel	ENST00000544540	TMEM72	intronic	1193
chr10:45650905-45651097-	0	0	0	0	0	0	4	0	6.50147	6.50147	6.50147	6.50147	6.50147	6.50147	11.7766	6.50147	chr10	45650904	45651097	-		novel	NR_033891	ANKRD30BP3	antisense	193
chr10:47647679-47648169-	0	0	0	0	0	0	0	1	6.50147	6.50147	6.50147	6.50147	6.50147	6.50147	6.50147	10.1336	chr10	47647678	47648169	-		novel			intergenic	491
chr10:50611669-50611953+	0	0	0	0	0	0	1	0	6.50147	6.50147	6.50147	6.50147	6.50147	6.50147	9.88428	6.50147	chr10	50611668	50611953	+		novel			intergenic	285
chr10:57298188-57298591-	0	0	0	0	0	1	0	0	6.50147	6.50147	6.50147	6.50147	6.50147	9.22541	6.50147	6.50147	chr10	57298187	57298591	-		novel	ENST00000373957	PCDH15	intronic	404
chr10:57298190-57298593-	0	0	0	0	0	1	0	0	6.50147	6.50147	6.50147	6.50147	6.50147	9.22541	6.50147	6.50147	chr10	57298189	57298593	-		novel	ENST00000373957	PCDH15	intronic	404
chr10:57298559-57298749+	0	0	0	0	0	1	1	0	6.50147	6.50147	6.50147	6.50147	6.50147	9.22541	9.88428	6.50147	chr10	57298558	57298749	+		novel	uc001jjv.1	PCDH15	antisense	191
chr10:61641808-61642231-	0	0	0	0	0	0	0	0	6.50147	6.50147	6.50147	6.50147	6.50147	6.50147	6.50147	6.50147	chr10	61641807	61642231	-		novel	ENST00000263102	CCDC6	intronic	424
chr10:61641830-61642253+	2	0	0	0	0	0	0	0	10.3036	6.50147	6.50147	6.50147	6.50147	6.50147	6.50147	6.50147	chr10	61641829	61642253	+		novel	NM_005436	CCDC6	antisense	424
chr10:61641830-61642276-	0	0	0	0	0	0	1	0	6.50147	6.50147	6.50147	6.50147	6.50147	6.50147	9.88428	6.50147	chr10	61641829	61642276	-		novel	ENST00000263102	CCDC6	intronic	447
chr10:61641830-61642322-	0	0	0	0	0	0	0	0	6.50147	6.50147	6.50147	6.50147	6.50147	6.50147	6.50147	6.50147	chr10	61641829	61642322	-		novel	ENST00000263102	CCDC6	intronic	493
chr10:61641830-61642368-	0	0	0	0	0	0	1	0	6.50147	6.50147	6.50147	6.50147	6.50147	6.50147	9.88428	6.50147	chr10	61641829	61642368	-		novel	ENST00000263102	CCDC6	intronic	539
chr10:61641831-61642277-	0	0	0	0	0	0	0	0	6.50147	6.50147	6.50147	6.50147	6.50147	6.50147	6.50147	6.50147	chr10	61641830	61642277	-		novel	ENST00000263102	CCDC6	intronic	447
chr10:61641832-61642372-	0	0	2	0	0	0	0	0	6.50147	6.50147	10.0242	6.50147	6.50147	6.50147	6.50147	6.50147	chr10	61641831	61642372	-		novel	ENST00000263102	CCDC6	intronic	541
chr10:61641835-61642258+	2	0	0	0	0	0	0	0	10.3036	6.50147	6.50147	6.50147	6.50147	6.50147	6.50147	6.50147	chr10	61641834	61642258	+		novel	NM_005436	CCDC6	antisense	424
chr10:61642077-61642258+	0	0	0	0	0	0	0	1	6.50147	6.50147	6.50147	6.50147	6.50147	6.50147	6.50147	10.1336	chr10	61642076	61642258	+		novel	NM_005436	CCDC6	antisense	182
chr10:61642078-61642259+	0	0	0	0	0	0	0	1	6.50147	6.50147	6.50147	6.50147	6.50147	6.50147	6.50147	10.1336	chr10	61642077	61642259	+		novel	NM_005436	CCDC6	antisense	182
chr10:63250855-63251057-	0	0	0	0	0	0	0	0	6.50147	6.50147	6.50147	6.50147	6.50147	6.50147	6.50147	6.50147	chr10	63250854	63251057	-		novel	NR_120643	TMEM26-AS1	antisense	203
chr10:63601395-63601585+	0	0	0	0	1	0	0	0	6.50147	6.50147	6.50147	6.50147	10.5516	6.50147	6.50147	6.50147	chr10	63601394	63601585	+		novel			intergenic	191
chr10:64366278-64435734+	0	0	0	0	1	0	0	0	6.50147	6.50147	6.50147	6.50147	10.5516	6.50147	6.50147	6.50147	chr10	64366277	64435734	+		novel	NM_199451	ZNF365	sense overlapping	69457
chr10:64366301-64435757+	0	0	0	0	1	0	0	0	6.50147	6.50147	6.50147	6.50147	10.5516	6.50147	6.50147	6.50147	chr10	64366300	64435757	+		novel	NM_199451	ZNF365	sense overlapping	69457
chr10:74853646-74890224-	0	0	0	0	0	2	0	0	6.50147	6.50147	6.50147	6.50147	6.50147	10.1119	6.50147	6.50147	chr10	74853645	74890224	-		novel	NM_000917	P4HA1	sense overlapping	36579
chr10:75721843-75789064-	0	0	0	0	0	0	0	0	6.50147	6.50147	6.50147	6.50147	6.50147	6.50147	6.50147	6.50147	chr10	75721842	75789064	-		novel	NM_003373	VCL	antisense	67222
chr10:75830428-75854219+	0	0	0	0	0	0	0	0	6.50147	6.50147	6.50147	6.50147	6.50147	6.50147	6.50147	6.50147	chr10	75830427	75854219	+	hsa_circ_0018884	circBase	NM_003373	VCL	exonic	1304
chr10:79430190-79430344-	0	0	0	0	0	0	0	0	6.50147	6.50147	6.50147	6.50147	6.50147	6.50147	6.50147	6.50147	chr10	79430189	79430344	-		novel			intergenic	155
chr10:91621029-91621263+	0	0	0	0	0	0	0	0	6.50147	6.50147	6.50147	6.50147	6.50147	6.50147	6.50147	6.50147	chr10	91621028	91621263	+		novel	TCONS_00018277	XLOC_008554	intronic	235
chr10:97236133-97253043-	0	0	0	0	0	0	0	0	6.50147	6.50147	6.50147	6.50147	6.50147	6.50147	6.50147	6.50147	chr10	97236132	97253043	-		novel	NM_015385	SORBS1	sense overlapping	16911
chr10:97346052-97347065+	0	0	0	0	0	0	0	0	6.50147	6.50147	6.50147	6.50147	6.50147	6.50147	6.50147	6.50147	chr10	97346051	97347065	+		novel			intergenic	1014
chr10:99011028-99011221-	0	0	0	0	0	0	0	0	6.50147	6.50147	6.50147	6.50147	6.50147	6.50147	6.50147	6.50147	chr10	99011027	99011221	-		novel	ENST00000316676	ARHGAP19-SLIT1	intronic	194
chr10:99011206-99011381-	1	0	0	0	0	0	0	0	9.40347	6.50147	6.50147	6.50147	6.50147	6.50147	6.50147	6.50147	chr10	99011205	99011381	-		novel	ENST00000316676	ARHGAP19-SLIT1	intronic	176
chr10:99823436-99823608+	0	0	0	0	0	0	0	0	6.50147	6.50147	6.50147	6.50147	6.50147	6.50147	6.50147	6.50147	chr10	99823435	99823608	+		novel			intergenic	173
chr10:102289887-102290158-	0	0	0	0	0	0	0	3	6.50147	6.50147	6.50147	6.50147	6.50147	6.50147	6.50147	11.6388	chr10	102289886	102290158	-		novel	ENST00000533589	HIF1AN	antisense	272
chr10:103432672-103436193-	0	0	0	0	2	0	0	0	6.50147	6.50147	6.50147	6.50147	11.5074	6.50147	6.50147	6.50147	chr10	103432671	103436193	-	hsa_circ_0000255	circBase	NM_022039	FBXW4	exonic	415
chr10:108993661-109021962+	0	0	0	0	0	0	0	0	6.50147	6.50147	6.50147	6.50147	6.50147	6.50147	6.50147	6.50147	chr10	108993660	109021962	+		novel			intergenic	28302
chr10:121712941-121713267+	0	1	0	0	0	0	1	0	6.50147	9.78163	6.50147	6.50147	6.50147	6.50147	9.88428	6.50147	chr10	121712940	121713267	+		novel			intergenic	327
chr10:122604495-122609687-	0	0	0	0	0	1	0	0	6.50147	6.50147	6.50147	6.50147	6.50147	9.22541	6.50147	6.50147	chr10	122604494	122609687	-		novel	NR_033850	WDR11-AS1	intronic	5193
chr10:126298925-126299569+	0	0	0	0	0	1	0	0	6.50147	6.50147	6.50147	6.50147	6.50147	9.22541	6.50147	6.50147	chr10	126298924	126299569	+		novel	uc009yai.2	LHPP	intronic	645
chr10:126909588-126971404-	0	0	0	0	0	0	0	0	6.50147	6.50147	6.50147	6.50147	6.50147	6.50147	6.50147	6.50147	chr10	126909587	126971404	-		novel	TCONS_00018380	XLOC_008659	antisense	61817
chr10:127513336-127513754+	16	0	0	0	0	0	0	0	13.2101	6.50147	6.50147	6.50147	6.50147	6.50147	6.50147	6.50147	chr10	127513335	127513754	+		novel	ENST00000278100	BCCIP	intronic	419
chr10:127513336-127513754-	0	0	0	0	1	0	0	1	6.50147	6.50147	6.50147	6.50147	10.5516	6.50147	6.50147	10.1336	chr10	127513335	127513754	-		novel	NM_016567	BCCIP	antisense	419
chr10:127846862-127847265+	0	0	0	0	0	0	0	0	6.50147	6.50147	6.50147	6.50147	6.50147	6.50147	6.50147	6.50147	chr10	127846861	127847265	+		novel	NM_003474	ADAM12	antisense	404
chr10:127846865-127847268+	0	0	0	0	0	0	0	0	6.50147	6.50147	6.50147	6.50147	6.50147	6.50147	6.50147	6.50147	chr10	127846864	127847268	+		novel	NM_003474	ADAM12	antisense	404
chr10:130262626-130262804-	0	0	0	0	1	0	0	0	6.50147	6.50147	6.50147	6.50147	10.5516	6.50147	6.50147	6.50147	chr10	130262625	130262804	-		novel			intergenic	179
chr10:130262634-130262878-	0	0	3	0	0	0	0	0	6.50147	6.50147	10.5667	6.50147	6.50147	6.50147	6.50147	6.50147	chr10	130262633	130262878	-		novel			intergenic	245
chr10:130262635-130262879-	0	0	2	0	0	0	0	0	6.50147	6.50147	10.0242	6.50147	6.50147	6.50147	6.50147	6.50147	chr10	130262634	130262879	-		novel			intergenic	245
chr10:130262636-130262847-	1	0	0	0	0	0	0	0	9.40347	6.50147	6.50147	6.50147	6.50147	6.50147	6.50147	6.50147	chr10	130262635	130262847	-		novel			intergenic	212
chr10:130262636-130262880-	0	0	2	0	0	2	0	0	6.50147	6.50147	10.0242	6.50147	6.50147	10.1119	6.50147	6.50147	chr10	130262635	130262880	-		novel			intergenic	245
chr10:130262645-130262889-	0	0	2	0	0	1	0	0	6.50147	6.50147	10.0242	6.50147	6.50147	9.22541	6.50147	6.50147	chr10	130262644	130262889	-		novel			intergenic	245
chr10:130262646-130262890-	0	0	1	0	1	0	0	0	6.50147	6.50147	9.14455	6.50147	10.5516	6.50147	6.50147	6.50147	chr10	130262645	130262890	-		novel			intergenic	245
chr10:130262669-130262880-	1	0	0	0	0	0	0	0	9.40347	6.50147	6.50147	6.50147	6.50147	6.50147	6.50147	6.50147	chr10	130262668	130262880	-		novel			intergenic	212
chr10:132462453-132462671-	0	0	0	0	0	0	0	0	6.50147	6.50147	6.50147	6.50147	6.50147	6.50147	6.50147	6.50147	chr10	132462452	132462671	-		novel			intergenic	219
chr10:132588319-132588957+	0	0	0	0	0	3	0	0	6.50147	6.50147	6.50147	6.50147	6.50147	10.6569	6.50147	6.50147	chr10	132588318	132588957	+		novel			intergenic	639
chr10:132588326-132588964+	0	0	0	0	0	3	0	0	6.50147	6.50147	6.50147	6.50147	6.50147	10.6569	6.50147	6.50147	chr10	132588325	132588964	+		novel			intergenic	639
chr10:133026607-133027268-	0	0	0	1	0	0	0	0	6.50147	6.50147	6.50147	7.43196	6.50147	6.50147	6.50147	6.50147	chr10	133026606	133027268	-		novel	ENST00000368642	TCERG1L	intronic	662
chr10:133145132-133145319+	0	0	0	1	0	0	0	0	6.50147	6.50147	6.50147	7.43196	6.50147	6.50147	6.50147	6.50147	chr10	133145131	133145319	+		novel			intergenic	188
chr10:133183729-133184256+	0	0	0	0	1	0	0	0	6.50147	6.50147	6.50147	6.50147	10.5516	6.50147	6.50147	6.50147	chr10	133183728	133184256	+		novel			intergenic	528
chr10:134177857-134178333-	0	0	0	0	0	0	0	0	6.50147	6.50147	6.50147	6.50147	6.50147	6.50147	6.50147	6.50147	chr10	134177856	134178333	-		novel	NM_030626	LRRC27	antisense	477
chr10:134177909-134178281-	1	7	0	0	0	0	0	0	9.40347	12.4557	6.50147	6.50147	6.50147	6.50147	6.50147	6.50147	chr10	134177908	134178281	-		novel	NM_030626	LRRC27	antisense	373
chr10:134366802-134367552+	0	0	0	0	0	0	0	0	6.50147	6.50147	6.50147	6.50147	6.50147	6.50147	6.50147	6.50147	chr10	134366801	134367552	+		novel	ENST00000368593	INPP5A	intronic	751
chr10:134578074-134578450+	0	1	0	0	0	0	0	0	6.50147	9.78163	6.50147	6.50147	6.50147	6.50147	6.50147	6.50147	chr10	134578073	134578450	+		novel	ENST00000342652	INPP5A	intronic	377
chr10:134588297-134588681-	0	0	0	0	0	1	0	0	6.50147	6.50147	6.50147	6.50147	6.50147	9.22541	6.50147	6.50147	chr10	134588296	134588681	-		novel	NM_005539	INPP5A	antisense	385
chr10:134588446-134588648-	0	0	0	0	0	0	0	0	6.50147	6.50147	6.50147	6.50147	6.50147	6.50147	6.50147	6.50147	chr10	134588445	134588648	-		novel	NM_005539	INPP5A	antisense	203
chr10:134701032-134701327+	0	0	1	0	0	0	0	0	6.50147	6.50147	9.14455	6.50147	6.50147	6.50147	6.50147	6.50147	chr10	134701031	134701327	+		novel	NM_001200049	CFAP46	antisense	296
chr10:134701222-134701588+	0	0	0	0	0	1	0	0	6.50147	6.50147	6.50147	6.50147	6.50147	9.22541	6.50147	6.50147	chr10	134701221	134701588	+		novel	NM_001200049	CFAP46	antisense	367
chr10:134749125-134749302-	0	0	0	0	0	1	0	0	6.50147	6.50147	6.50147	6.50147	6.50147	9.22541	6.50147	6.50147	chr10	134749124	134749302	-		novel	ENST00000368582	TTC40	intronic	178
chr10:134906330-134988590-	0	0	0	6	0	0	0	0	6.50147	6.50147	6.50147	9.18753	6.50147	6.50147	6.50147	6.50147	chr10	134906329	134988590	-		novel	uc021qbd.1	CS330190	sense overlapping	82261
chr10:134906336-134988596-	0	0	0	6	0	0	0	0	6.50147	6.50147	6.50147	9.18753	6.50147	6.50147	6.50147	6.50147	chr10	134906335	134988596	-		novel	uc021qbd.1	CS330190	sense overlapping	82261
chr10:134924855-134925358+	0	0	0	0	0	1	0	0	6.50147	6.50147	6.50147	6.50147	6.50147	9.22541	6.50147	6.50147	chr10	134924854	134925358	+		novel	ENST00000392606	GPR123	intronic	504
chr11:175538-175781+	0	0	0	0	0	1	0	0	6.50147	6.50147	6.50147	6.50147	6.50147	9.22541	6.50147	6.50147	chr11	175537	175781	+		novel	ENST00000527297	RP11-304M2.3	intronic	244
chr11:196153-196564+	0	0	0	0	0	0	0	0	6.50147	6.50147	6.50147	6.50147	6.50147	6.50147	6.50147	6.50147	chr11	196152	196564	+		novel	ENST00000410108	BET1L	antisense	412
chr11:359960-360110+	1	0	0	0	0	0	0	0	9.40347	6.50147	6.50147	6.50147	6.50147	6.50147	6.50147	6.50147	chr11	359959	360110	+		novel			intergenic	151
chr11:359968-360118+	1	0	0	0	0	0	0	0	9.40347	6.50147	6.50147	6.50147	6.50147	6.50147	6.50147	6.50147	chr11	359967	360118	+		novel			intergenic	151
chr11:374789-375165-	0	0	0	0	1	0	0	0	6.50147	6.50147	6.50147	6.50147	10.5516	6.50147	6.50147	6.50147	chr11	374788	375165	-		novel	NM_178537	B4GALNT4	antisense	377
chr11:964898-965241+	0	0	0	0	0	1	0	0	6.50147	6.50147	6.50147	6.50147	6.50147	9.22541	6.50147	6.50147	chr11	964897	965241	+		novel	ENST00000332231	AP2A2	intronic	344
chr11:964904-965247+	0	0	0	0	0	1	0	0	6.50147	6.50147	6.50147	6.50147	6.50147	9.22541	6.50147	6.50147	chr11	964903	965247	+		novel	ENST00000332231	AP2A2	intronic	344
chr11:994369-994572+	0	0	1	0	0	0	0	0	6.50147	6.50147	9.14455	6.50147	6.50147	6.50147	6.50147	6.50147	chr11	994368	994572	+		novel	ENST00000332231	AP2A2	intronic	204
chr11:1016619-1017797+	0	0	0	0	0	3	0	0	6.50147	6.50147	6.50147	6.50147	6.50147	10.6569	6.50147	6.50147	chr11	1016618	1017797	+		novel	NM_005961	MUC6	antisense	1179
chr11:1016654-1017832+	0	0	0	0	0	3	0	0	6.50147	6.50147	6.50147	6.50147	6.50147	10.6569	6.50147	6.50147	chr11	1016653	1017832	+		novel	NM_005961	MUC6	antisense	1179
chr11:1016666-1017844+	0	0	0	0	0	1	0	0	6.50147	6.50147	6.50147	6.50147	6.50147	9.22541	6.50147	6.50147	chr11	1016665	1017844	+		novel	NM_005961	MUC6	antisense	1179
chr11:1016760-1017938+	0	0	0	0	0	0	0	0	6.50147	6.50147	6.50147	6.50147	6.50147	6.50147	6.50147	6.50147	chr11	1016759	1017938	+		novel	NM_005961	MUC6	antisense	1179
chr11:1017232-1017903+	0	0	0	0	0	0	0	0	6.50147	6.50147	6.50147	6.50147	6.50147	6.50147	6.50147	6.50147	chr11	1017231	1017903	+		novel	NM_005961	MUC6	antisense	672
chr11:1017239-1017910+	0	0	0	0	0	1	0	0	6.50147	6.50147	6.50147	6.50147	6.50147	9.22541	6.50147	6.50147	chr11	1017238	1017910	+		novel	NM_005961	MUC6	antisense	672
chr11:1017267-1017938+	0	0	29	0	8	0	0	0	6.50147	6.50147	13.7603	6.50147	13.4733	6.50147	6.50147	6.50147	chr11	1017266	1017938	+		novel	NM_005961	MUC6	antisense	672
chr11:1017277-1017948+	0	0	0	0	1	0	0	0	6.50147	6.50147	6.50147	6.50147	10.5516	6.50147	6.50147	6.50147	chr11	1017276	1017948	+		novel	NM_005961	MUC6	antisense	672
chr11:1017277-1017948-	0	0	0	0	0	4	0	0	6.50147	6.50147	6.50147	6.50147	6.50147	11.0516	6.50147	6.50147	chr11	1017276	1017948	-		novel	NM_005961	MUC6	sense overlapping	672
chr11:1017364-1018542+	0	0	0	0	0	3	0	0	6.50147	6.50147	6.50147	6.50147	6.50147	10.6569	6.50147	6.50147	chr11	1017363	1018542	+		novel	NM_005961	MUC6	antisense	1179
chr11:1070347-1070499-	0	0	29	0	0	0	0	0	6.50147	6.50147	13.7603	6.50147	6.50147	6.50147	6.50147	6.50147	chr11	1070346	1070499	-		novel			intergenic	153
chr11:1070373-1070525-	0	0	29	0	0	0	0	0	6.50147	6.50147	13.7603	6.50147	6.50147	6.50147	6.50147	6.50147	chr11	1070372	1070525	-		novel			intergenic	153
chr11:1092831-1093451+	0	1	0	0	0	0	0	0	6.50147	9.78163	6.50147	6.50147	6.50147	6.50147	6.50147	6.50147	chr11	1092830	1093451	+		novel	ENST00000361558	MUC2	intronic	621
chr11:1100316-1100490+	0	0	0	0	0	1	0	0	6.50147	6.50147	6.50147	6.50147	6.50147	9.22541	6.50147	6.50147	chr11	1100315	1100490	+		novel	ENST00000441003	MUC2	intronic	175
chr11:1100316-1100490-	0	3	0	0	0	0	0	0	6.50147	11.264	6.50147	6.50147	6.50147	6.50147	6.50147	6.50147	chr11	1100315	1100490	-		novel	NM_002457	MUC2	antisense	175
chr11:1100322-1100496+	0	0	0	0	0	2	0	0	6.50147	6.50147	6.50147	6.50147	6.50147	10.1119	6.50147	6.50147	chr11	1100321	1100496	+		novel	ENST00000441003	MUC2	intronic	175
chr11:1100322-1100496-	0	3	0	0	0	0	0	0	6.50147	11.264	6.50147	6.50147	6.50147	6.50147	6.50147	6.50147	chr11	1100321	1100496	-		novel	NM_002457	MUC2	antisense	175
chr11:1100323-1100497+	0	0	0	0	0	1	0	0	6.50147	6.50147	6.50147	6.50147	6.50147	9.22541	6.50147	6.50147	chr11	1100322	1100497	+		novel	ENST00000441003	MUC2	intronic	175
chr11:1118937-1119542+	0	0	0	0	1	0	0	0	6.50147	6.50147	6.50147	6.50147	10.5516	6.50147	6.50147	6.50147	chr11	1118936	1119542	+		novel			intergenic	606
chr11:1119010-1119615+	0	0	0	0	1	0	0	0	6.50147	6.50147	6.50147	6.50147	10.5516	6.50147	6.50147	6.50147	chr11	1119009	1119615	+		novel			intergenic	606
chr11:1148461-1148760-	0	0	0	0	0	0	0	0	6.50147	6.50147	6.50147	6.50147	6.50147	6.50147	6.50147	6.50147	chr11	1148460	1148760	-		novel			intergenic	300
chr11:1662857-1663031-	0	0	25	0	0	0	0	0	6.50147	6.50147	13.5477	6.50147	6.50147	6.50147	6.50147	6.50147	chr11	1662856	1663031	-		novel	uc001ltq.2	MOB2	intronic	175
chr11:1662888-1663361-	0	0	1	0	0	0	0	0	6.50147	6.50147	9.14455	6.50147	6.50147	6.50147	6.50147	6.50147	chr11	1662887	1663361	-		novel	uc001ltq.2	MOB2	intronic	474
chr11:1797009-1797557+	0	0	1	0	0	0	0	0	6.50147	6.50147	9.14455	6.50147	6.50147	6.50147	6.50147	6.50147	chr11	1797008	1797557	+		novel			intergenic	549
chr11:1797016-1797564+	0	0	1	0	0	0	0	0	6.50147	6.50147	9.14455	6.50147	6.50147	6.50147	6.50147	6.50147	chr11	1797015	1797564	+		novel			intergenic	549
chr11:1883237-1915274+	0	0	0	0	1	0	0	0	6.50147	6.50147	6.50147	6.50147	10.5516	6.50147	6.50147	6.50147	chr11	1883236	1915274	+		novel	NM_002339	LSP1	sense overlapping	32038
chr11:2077727-2079814-	0	0	0	0	0	0	0	0	6.50147	6.50147	6.50147	6.50147	6.50147	6.50147	6.50147	6.50147	chr11	2077726	2079814	-		novel			intergenic	2088
chr11:2208768-2208967+	0	0	0	0	3	0	0	0	6.50147	6.50147	6.50147	6.50147	12.0773	6.50147	6.50147	6.50147	chr11	2208767	2208967	+		novel			intergenic	200
chr11:2208782-2208981+	0	0	0	0	3	0	0	0	6.50147	6.50147	6.50147	6.50147	12.0773	6.50147	6.50147	6.50147	chr11	2208781	2208981	+		novel			intergenic	200
chr11:3118226-3118375+	0	0	0	0	0	0	0	0	6.50147	6.50147	6.50147	6.50147	6.50147	6.50147	6.50147	6.50147	chr11	3118225	3118375	+		novel	NM_020896	OSBPL5	antisense	150
chr11:3118228-3118377+	0	0	0	0	0	0	0	0	6.50147	6.50147	6.50147	6.50147	6.50147	6.50147	6.50147	6.50147	chr11	3118227	3118377	+		novel	NM_020896	OSBPL5	antisense	150
chr11:4242891-4339530+	0	0	0	0	0	0	0	0	6.50147	6.50147	6.50147	6.50147	6.50147	6.50147	6.50147	6.50147	chr11	4242890	4339530	+		novel	ENST00000532495	SSU72P5	sense overlapping	96640
chr11:4243547-4340187+	0	0	0	33	0	0	0	0	6.50147	6.50147	6.50147	11.4508	6.50147	6.50147	6.50147	6.50147	chr11	4243546	4340187	+		novel	ENST00000532495	SSU72P5	sense overlapping	96641
chr11:4264054-4360657-	0	0	0	0	1	0	0	0	6.50147	6.50147	6.50147	6.50147	10.5516	6.50147	6.50147	6.50147	chr11	4264053	4360657	-		novel	ENST00000530088	SSU72P4	sense overlapping	96604
chr11:4280461-4379906-	0	0	0	0	3	0	0	0	6.50147	6.50147	6.50147	6.50147	12.0773	6.50147	6.50147	6.50147	chr11	4280460	4379906	-		novel	ENST00000530088	SSU72P4	sense overlapping	99446
chr11:4307395-4352508+	0	0	0	0	0	0	0	0	6.50147	6.50147	6.50147	6.50147	6.50147	6.50147	6.50147	6.50147	chr11	4307394	4352508	+		novel	ENST00000334468	SSU72P3	sense overlapping	45114
chr11:4316133-4367296+	0	0	0	0	0	0	4	0	6.50147	6.50147	6.50147	6.50147	6.50147	6.50147	11.7766	6.50147	chr11	4316132	4367296	+		novel	ENST00000334468	SSU72P3	sense overlapping	51164
chr11:4328807-4379993-	0	0	0	0	0	0	0	0	6.50147	6.50147	6.50147	6.50147	6.50147	6.50147	6.50147	6.50147	chr11	4328806	4379993	-		novel	ENST00000532284	SSU72P7	sense overlapping	51187
chr11:4493574-4496071+	0	0	0	0	0	0	0	1	6.50147	6.50147	6.50147	6.50147	6.50147	6.50147	6.50147	10.1336	chr11	4493573	4496071	+		novel	ENST00000531655	OR52K3P	sense overlapping	2498
chr11:11581263-11581703+	0	0	0	0	1	0	0	0	6.50147	6.50147	6.50147	6.50147	10.5516	6.50147	6.50147	6.50147	chr11	11581262	11581703	+		novel	NM_198516	GALNT18	antisense	441
chr11:11581316-11581686+	0	14	22	0	2	0	0	0	6.50147	13.444	13.3647	6.50147	11.5074	6.50147	6.50147	6.50147	chr11	11581315	11581686	+		novel	NM_198516	GALNT18	antisense	371
chr11:11581336-11581706+	0	14	22	0	4	0	0	0	6.50147	13.444	13.3647	6.50147	12.4847	6.50147	6.50147	6.50147	chr11	11581335	11581706	+		novel	NM_198516	GALNT18	antisense	371
chr11:13583235-13619923+	0	0	0	0	0	0	1	0	6.50147	6.50147	6.50147	6.50147	6.50147	6.50147	9.88428	6.50147	chr11	13583234	13619923	+		novel			intergenic	36689
chr11:14545852-14550219-	0	0	0	0	0	0	0	0	6.50147	6.50147	6.50147	6.50147	6.50147	6.50147	6.50147	6.50147	chr11	14545851	14550219	-		novel	ENST00000418988	PSMA1	intronic	4368
chr11:16211491-16211796-	0	0	0	0	1	0	0	0	6.50147	6.50147	6.50147	6.50147	10.5516	6.50147	6.50147	6.50147	chr11	16211490	16211796	-		novel	ENST00000316399	SOX6	intronic	306
chr11:18941892-18986312-	0	0	0	0	0	1	0	0	6.50147	6.50147	6.50147	6.50147	6.50147	9.22541	6.50147	6.50147	chr11	18941891	18986312	-		novel	NM_147199	MRGPRX1	sense overlapping	44421
chr11:27873429-27873664+	0	0	0	0	0	0	0	0	6.50147	6.50147	6.50147	6.50147	6.50147	6.50147	6.50147	6.50147	chr11	27873428	27873664	+		novel	ENST00000530663	RP11-587D21.4	antisense	236
chr11:27873429-27873664-	0	0	0	0	0	0	0	0	6.50147	6.50147	6.50147	6.50147	6.50147	6.50147	6.50147	6.50147	chr11	27873428	27873664	-		novel	ENST00000530663	RP11-587D21.4	intronic	236
chr11:27873451-27873678+	0	0	0	0	4	0	0	0	6.50147	6.50147	6.50147	6.50147	12.4847	6.50147	6.50147	6.50147	chr11	27873450	27873678	+		novel	ENST00000530663	RP11-587D21.4	antisense	228
chr11:27873451-27873682+	4	0	0	0	0	0	0	0	11.2509	6.50147	6.50147	6.50147	6.50147	6.50147	6.50147	6.50147	chr11	27873450	27873682	+		novel	ENST00000530663	RP11-587D21.4	antisense	232
chr11:27873451-27873686+	0	0	0	0	0	0	0	0	6.50147	6.50147	6.50147	6.50147	6.50147	6.50147	6.50147	6.50147	chr11	27873450	27873686	+		novel	ENST00000530663	RP11-587D21.4	antisense	236
chr11:27873451-27873686-	0	0	0	0	0	0	0	0	6.50147	6.50147	6.50147	6.50147	6.50147	6.50147	6.50147	6.50147	chr11	27873450	27873686	-		novel	ENST00000530663	RP11-587D21.4	intronic	236
chr11:29378850-29392213+	0	0	0	0	0	0	0	0	6.50147	6.50147	6.50147	6.50147	6.50147	6.50147	6.50147	6.50147	chr11	29378849	29392213	+		novel	ENST00000525097	RP11-460B17.3	antisense	13364
chr11:29746195-29746350-	0	0	0	0	0	0	2	0	6.50147	6.50147	6.50147	6.50147	6.50147	6.50147	10.8134	6.50147	chr11	29746194	29746350	-		novel	ENST00000530249	CTD-3138F19.1	antisense	156
chr11:29746197-29746352-	0	0	0	0	0	0	1	0	6.50147	6.50147	6.50147	6.50147	6.50147	6.50147	9.88428	6.50147	chr11	29746196	29746352	-		novel	ENST00000530249	CTD-3138F19.1	antisense	156
chr11:32290436-32290592-	0	0	0	0	0	0	0	0	6.50147	6.50147	6.50147	6.50147	6.50147	6.50147	6.50147	6.50147	chr11	32290435	32290592	-		novel	ENST00000525689	RP1-65P5.1	intronic	157
chr11:33307959-33309057+	0	0	0	0	1	0	0	1	6.50147	6.50147	6.50147	6.50147	10.5516	6.50147	6.50147	10.1336	chr11	33307958	33309057	+	hsa_circ_0000284	circBase	NM_005734	HIPK3	exonic	1099	Alzheimer's disease, Duchenne muscular dystrophy (DMD), Inclusion body myositis (IBM), PFV-1 infection, T-cell leukemia, acute lymphoblastic leukemia (ALL), acute myeloid leukemia (AML), asthma, autism spectrum disorder (ASD), bladder cancer, breast cancer, cardiac hypertrophy, cervical cancer, cholangiocarcinoma, chronic lymphocytic leukemia (CLL), colorectal cancer, coronary artery disease, der…
chr11:34093273-34098189+	0	0	0	0	0	0	1	0	6.50147	6.50147	6.50147	6.50147	6.50147	6.50147	9.88428	6.50147	chr11	34093272	34098189	+	hsa_circ_0005974	circBase	NM_005898	CAPRIN1	exonic	472
chr11:34167631-34169213+	0	0	0	0	6	0	0	0	6.50147	6.50147	6.50147	6.50147	13.0621	6.50147	6.50147	6.50147	chr11	34167630	34169213	+		novel	NM_024662	NAT10	sense overlapping	1583
chr11:34384720-34398616+	0	0	0	0	0	0	3	0	6.50147	6.50147	6.50147	6.50147	6.50147	6.50147	11.374	6.50147	chr11	34384719	34398616	+		novel			intergenic	13897
chr11:34427230-34427430-	0	0	5	0	0	1	0	0	6.50147	6.50147	11.2688	6.50147	6.50147	9.22541	6.50147	6.50147	chr11	34427229	34427430	-		novel			intergenic	201
chr11:34427235-34427435-	0	0	5	0	0	1	0	0	6.50147	6.50147	11.2688	6.50147	6.50147	9.22541	6.50147	6.50147	chr11	34427234	34427435	-		novel			intergenic	201
chr11:35974325-35979304+	0	0	0	0	0	0	0	1	6.50147	6.50147	6.50147	6.50147	6.50147	6.50147	6.50147	10.1336	chr11	35974324	35979304	+		novel	ENST00000315571	LDLRAD3	intronic	4980
chr11:35974326-35979305+	0	0	0	0	0	0	0	1	6.50147	6.50147	6.50147	6.50147	6.50147	6.50147	6.50147	10.1336	chr11	35974325	35979305	+		novel	ENST00000315571	LDLRAD3	intronic	4980
chr11:36251312-36314593-	0	0	0	0	0	0	0	0	6.50147	6.50147	6.50147	6.50147	6.50147	6.50147	6.50147	6.50147	chr11	36251311	36314593	-		novel	NM_014186	COMMD9	sense overlapping	63282
chr11:39870095-39910814-	0	0	0	0	0	0	1	0	6.50147	6.50147	6.50147	6.50147	6.50147	6.50147	9.88428	6.50147	chr11	39870094	39910814	-		novel	ENST00000408877	AC021749.1	sense overlapping	40720
chr11:42078659-42178498-	0	0	0	0	1	0	0	0	6.50147	6.50147	6.50147	6.50147	10.5516	6.50147	6.50147	6.50147	chr11	42078658	42178498	-		novel	ENST00000527828	RP11-148I19.1	sense overlapping	99840
chr11:44275014-44275361+	0	0	0	0	0	0	1	0	6.50147	6.50147	6.50147	6.50147	6.50147	6.50147	9.88428	6.50147	chr11	44275013	44275361	+		novel			intergenic	348
chr11:44275021-44275368+	0	0	0	0	0	0	1	0	6.50147	6.50147	6.50147	6.50147	6.50147	6.50147	9.88428	6.50147	chr11	44275020	44275368	+		novel			intergenic	348
chr11:46098305-46113774-	0	0	0	0	0	0	0	0	6.50147	6.50147	6.50147	6.50147	6.50147	6.50147	6.50147	6.50147	chr11	46098304	46113774	-	hsa_circ_0000296	circBase	NM_016621	PHF21A	exonic	277	Cerebellar neurodegeneration, acute myeloid leukemia (AML), cardiac hypertrophy, epithelial ovarian cancer (EOC), esophageal cancer, non-alcoholic fatty liver disease (NAFLD), pancreatic cancer, pituitary adenoma, prostate cancer
chr11:48554145-48575621+	0	0	0	0	1	0	0	0	6.50147	6.50147	6.50147	6.50147	10.5516	6.50147	6.50147	6.50147	chr11	48554144	48575621	+		novel			intergenic	21477
chr11:48559995-48590915+	0	1	0	0	0	0	0	0	6.50147	9.78163	6.50147	6.50147	6.50147	6.50147	6.50147	6.50147	chr11	48559994	48590915	+		novel			intergenic	30921
chr11:48904423-48918977+	0	0	0	0	0	0	0	1	6.50147	6.50147	6.50147	6.50147	6.50147	6.50147	6.50147	10.1336	chr11	48904422	48918977	+		novel	ENST00000525520	RP11-56P9.5	sense overlapping	14555
chr11:48927407-49010043+	0	0	0	0	0	0	0	2	6.50147	6.50147	6.50147	6.50147	6.50147	6.50147	6.50147	11.0742	chr11	48927406	49010043	+		novel	ENST00000505076	TRIM51CP	sense overlapping	82637
chr11:48946181-48958210+	0	0	0	0	1	0	0	0	6.50147	6.50147	6.50147	6.50147	10.5516	6.50147	6.50147	6.50147	chr11	48946180	48958210	+		novel			intergenic	12030
chr11:48965640-49004651+	0	0	0	0	0	0	0	1	6.50147	6.50147	6.50147	6.50147	6.50147	6.50147	6.50147	10.1336	chr11	48965639	49004651	+		novel	ENST00000505076	TRIM51CP	sense overlapping	39012
chr11:50690500-50740222-	1	0	0	0	0	0	0	0	9.40347	6.50147	6.50147	6.50147	6.50147	6.50147	6.50147	6.50147	chr11	50690499	50740222	-		novel			intergenic	49723
chr11:50698043-50762946-	0	0	0	0	0	1	0	0	6.50147	6.50147	6.50147	6.50147	6.50147	9.22541	6.50147	6.50147	chr11	50698042	50762946	-		novel			intergenic	64904
chr11:50745028-50749634-	0	0	0	0	0	0	0	3	6.50147	6.50147	6.50147	6.50147	6.50147	6.50147	6.50147	11.6388	chr11	50745027	50749634	-		novel			intergenic	4607
chr11:50745039-50749645-	0	0	0	0	0	0	0	3	6.50147	6.50147	6.50147	6.50147	6.50147	6.50147	6.50147	11.6388	chr11	50745038	50749645	-		novel			intergenic	4607
chr11:51572128-51582988+	0	0	0	0	7	1	0	2	6.50147	6.50147	6.50147	6.50147	13.2823	9.22541	6.50147	11.0742	chr11	51572127	51582988	+		novel			intergenic	10861
chr11:51572128-51582988-	0	0	0	0	1	9	0	0	6.50147	6.50147	6.50147	6.50147	10.5516	12.1869	6.50147	6.50147	chr11	51572127	51582988	-		novel			intergenic	10861
chr11:51572128-51587080-	0	0	0	0	0	0	0	2	6.50147	6.50147	6.50147	6.50147	6.50147	6.50147	6.50147	11.0742	chr11	51572127	51587080	-		novel			intergenic	14953
chr11:51572146-51583006+	0	0	0	0	1	0	0	2	6.50147	6.50147	6.50147	6.50147	10.5516	6.50147	6.50147	11.0742	chr11	51572145	51583006	+		novel			intergenic	10861
chr11:51572146-51583006-	0	0	0	0	0	9	0	0	6.50147	6.50147	6.50147	6.50147	6.50147	12.1869	6.50147	6.50147	chr11	51572145	51583006	-		novel			intergenic	10861
chr11:51576812-51587035-	0	0	0	0	0	0	1	0	6.50147	6.50147	6.50147	6.50147	6.50147	6.50147	9.88428	6.50147	chr11	51576811	51587035	-		novel			intergenic	10224
chr11:51576954-51579679-	0	0	0	0	1	0	0	0	6.50147	6.50147	6.50147	6.50147	10.5516	6.50147	6.50147	6.50147	chr11	51576953	51579679	-		novel			intergenic	2726
chr11:51583470-51591656-	0	0	0	0	0	0	0	1	6.50147	6.50147	6.50147	6.50147	6.50147	6.50147	6.50147	10.1336	chr11	51583469	51591656	-		novel			intergenic	8187
chr11:55285838-55301387+	0	0	0	0	0	0	0	0	6.50147	6.50147	6.50147	6.50147	6.50147	6.50147	6.50147	6.50147	chr11	55285837	55301387	+		novel			intergenic	15550
chr11:56918030-56918519-	0	1	0	0	0	0	0	0	6.50147	9.78163	6.50147	6.50147	6.50147	6.50147	6.50147	6.50147	chr11	56918029	56918519	-		novel			intergenic	490
chr11:57215377-57215533-	0	0	0	0	0	0	0	0	6.50147	6.50147	6.50147	6.50147	6.50147	6.50147	6.50147	6.50147	chr11	57215376	57215533	-		novel			intergenic	157
chr11:58823843-58867639+	0	0	0	0	0	0	0	0	6.50147	6.50147	6.50147	6.50147	6.50147	6.50147	6.50147	6.50147	chr11	58823842	58867639	+		novel	ENST00000527482	GLYATL1P3	sense overlapping	43797
chr11:59015578-59068851-	0	0	0	0	0	1	0	0	6.50147	6.50147	6.50147	6.50147	6.50147	9.22541	6.50147	6.50147	chr11	59015577	59068851	-		novel	ENST00000399003	RP11-1036E20.9	sense overlapping	53274
chr11:60550746-60551208+	0	0	0	0	1	0	0	0	6.50147	6.50147	6.50147	6.50147	10.5516	6.50147	6.50147	6.50147	chr11	60550745	60551208	+		novel			intergenic	463
chr11:61777224-61777994-	0	0	0	0	0	1	0	0	6.50147	6.50147	6.50147	6.50147	6.50147	9.22541	6.50147	6.50147	chr11	61777223	61777994	-		novel			intergenic	771
chr11:63201018-63205888-	0	0	35	0	0	0	0	0	6.50147	6.50147	14.03	6.50147	6.50147	6.50147	6.50147	6.50147	chr11	63201017	63205888	-		novel			intergenic	4871
chr11:63201030-63205900-	0	0	35	0	0	0	0	0	6.50147	6.50147	14.03	6.50147	6.50147	6.50147	6.50147	6.50147	chr11	63201029	63205900	-		novel			intergenic	4871
chr11:63339424-63339612-	0	0	0	0	0	0	0	0	6.50147	6.50147	6.50147	6.50147	6.50147	6.50147	6.50147	6.50147	chr11	63339423	63339612	-		novel			intergenic	189
chr11:63339484-63339756-	0	0	0	0	0	0	2	0	6.50147	6.50147	6.50147	6.50147	6.50147	6.50147	10.8134	6.50147	chr11	63339483	63339756	-		novel			intergenic	273
chr11:63339602-63339767-	0	0	0	0	0	1	0	0	6.50147	6.50147	6.50147	6.50147	6.50147	9.22541	6.50147	6.50147	chr11	63339601	63339767	-		novel			intergenic	166
chr11:65268948-65269649+	0	0	0	0	0	0	0	0	6.50147	6.50147	6.50147	6.50147	6.50147	6.50147	6.50147	6.50147	chr11	65268947	65269649	+		novel	NR_002819	MALAT1	sense overlapping	702
chr11:65268950-65269651+	0	0	0	0	0	0	0	0	6.50147	6.50147	6.50147	6.50147	6.50147	6.50147	6.50147	6.50147	chr11	65268949	65269651	+		novel	NR_002819	MALAT1	sense overlapping	702
chr11:65738455-65738605+	0	0	0	0	0	1	0	0	6.50147	6.50147	6.50147	6.50147	6.50147	9.22541	6.50147	6.50147	chr11	65738454	65738605	+		novel	ENST00000312397	SART1	intronic	151
chr11:67974526-67975731-	0	0	0	0	0	0	2	0	6.50147	6.50147	6.50147	6.50147	6.50147	6.50147	10.8134	6.50147	chr11	67974525	67975731	-		novel	ENST00000304363	SUV420H1	intronic	1206
chr11:69312734-69313240+	0	0	0	0	0	2	0	0	6.50147	6.50147	6.50147	6.50147	6.50147	10.1119	6.50147	6.50147	chr11	69312733	69313240	+		novel			intergenic	507
chr11:69312877-69313316+	0	0	1	0	0	0	0	0	6.50147	6.50147	9.14455	6.50147	6.50147	6.50147	6.50147	6.50147	chr11	69312876	69313316	+		novel			intergenic	440
chr11:69312937-69313316+	0	0	1	0	0	0	0	0	6.50147	6.50147	9.14455	6.50147	6.50147	6.50147	6.50147	6.50147	chr11	69312936	69313316	+		novel			intergenic	380
chr11:69939086-70027623-	0	0	0	0	1	0	0	0	6.50147	6.50147	6.50147	6.50147	10.5516	6.50147	6.50147	6.50147	chr11	69939085	70027623	-		novel	NM_018043	ANO1	antisense	88538
chr11:69967463-69967802+	1	0	0	0	0	0	0	0	9.40347	6.50147	6.50147	6.50147	6.50147	6.50147	6.50147	6.50147	chr11	69967462	69967802	+		novel	ENST00000316296	ANO1	intronic	340
chr11:71091625-71091876+	0	0	0	0	1	0	0	0	6.50147	6.50147	6.50147	6.50147	10.5516	6.50147	6.50147	6.50147	chr11	71091624	71091876	+		novel			intergenic	252
chr11:71091631-71091882+	0	0	0	0	1	0	0	0	6.50147	6.50147	6.50147	6.50147	10.5516	6.50147	6.50147	6.50147	chr11	71091630	71091882	+		novel			intergenic	252
chr11:73607665-73646952-	8	0	0	0	0	0	0	0	12.2239	6.50147	6.50147	6.50147	6.50147	6.50147	6.50147	6.50147	chr11	73607664	73646952	-		novel	ENST00000543613	RP11-707G14.8	sense overlapping	39288
chr11:73710026-73710213+	0	0	0	0	0	0	0	4	6.50147	6.50147	6.50147	6.50147	6.50147	6.50147	6.50147	12.0435	chr11	73710025	73710213	+		novel			intergenic	188
chr11:73710038-73710225+	0	0	0	0	0	0	0	4	6.50147	6.50147	6.50147	6.50147	6.50147	6.50147	6.50147	12.0435	chr11	73710037	73710225	+		novel			intergenic	188
chr11:80704535-80704750-	0	0	0	0	0	0	0	4	6.50147	6.50147	6.50147	6.50147	6.50147	6.50147	6.50147	12.0435	chr11	80704534	80704750	-		novel			intergenic	216
chr11:81468065-81468216-	0	0	0	0	0	0	0	0	6.50147	6.50147	6.50147	6.50147	6.50147	6.50147	6.50147	6.50147	chr11	81468064	81468216	-		novel			intergenic	152
chr11:81547226-81548878-	0	0	0	0	0	0	0	3	6.50147	6.50147	6.50147	6.50147	6.50147	6.50147	6.50147	11.6388	chr11	81547225	81548878	-		novel			intergenic	1653
chr11:81547228-81548880-	0	0	0	0	0	0	0	3	6.50147	6.50147	6.50147	6.50147	6.50147	6.50147	6.50147	11.6388	chr11	81547227	81548880	-		novel			intergenic	1653
chr11:85195021-85195180+	0	0	0	0	0	0	0	0	6.50147	6.50147	6.50147	6.50147	6.50147	6.50147	6.50147	6.50147	chr11	85195020	85195180	+		novel	NM_001142699	DLG2	antisense	160
chr11:85195022-85195181+	0	0	0	0	0	0	0	0	6.50147	6.50147	6.50147	6.50147	6.50147	6.50147	6.50147	6.50147	chr11	85195021	85195181	+		novel	NM_001142699	DLG2	antisense	160
chr11:86468153-86537187+	0	0	0	0	0	1	0	0	6.50147	6.50147	6.50147	6.50147	6.50147	9.22541	6.50147	6.50147	chr11	86468152	86537187	+		novel	NM_007173	PRSS23	sense overlapping	69035
chr11:86865855-86866021-	0	0	0	0	2	1	0	0	6.50147	6.50147	6.50147	6.50147	11.5074	9.22541	6.50147	6.50147	chr11	86865854	86866021	-		novel	NM_022918	TMEM135	antisense	167
chr11:86865858-86866024-	0	0	0	0	2	1	0	0	6.50147	6.50147	6.50147	6.50147	11.5074	9.22541	6.50147	6.50147	chr11	86865857	86866024	-		novel	NM_022918	TMEM135	antisense	167
chr11:87356741-87356898+	2	0	0	0	0	0	0	0	10.3036	6.50147	6.50147	6.50147	6.50147	6.50147	6.50147	6.50147	chr11	87356740	87356898	+		novel			intergenic	158
chr11:89633515-89677700-	0	0	0	0	0	0	0	0	6.50147	6.50147	6.50147	6.50147	6.50147	6.50147	6.50147	6.50147	chr11	89633514	89677700	-		novel	NM_001105522	TRIM49D2P	sense overlapping	44186
chr11:90891859-90892223+	0	0	0	0	0	0	2	0	6.50147	6.50147	6.50147	6.50147	6.50147	6.50147	10.8134	6.50147	chr11	90891858	90892223	+		novel	ENST00000526509	RP11-699F16.2	intronic	365
chr11:94082098-94086027-	0	1	0	0	0	0	0	0	6.50147	9.78163	6.50147	6.50147	6.50147	6.50147	6.50147	6.50147	chr11	94082097	94086027	-		novel			intergenic	3930
chr11:94280776-94281164+	0	0	0	0	1	0	0	0	6.50147	6.50147	6.50147	6.50147	10.5516	6.50147	6.50147	6.50147	chr11	94280775	94281164	+		novel	ENST00000446230	PIWIL4	intronic	389
chr11:94280780-94281168+	0	0	0	0	1	0	0	0	6.50147	6.50147	6.50147	6.50147	10.5516	6.50147	6.50147	6.50147	chr11	94280779	94281168	+		novel	ENST00000446230	PIWIL4	intronic	389
chr11:94862897-94863766+	0	0	0	0	0	0	0	0	6.50147	6.50147	6.50147	6.50147	6.50147	6.50147	6.50147	6.50147	chr11	94862896	94863766	+		novel	NM_015036	ENDOD1	sense overlapping	870
chr11:100924231-100924393+	0	0	0	0	1	0	0	0	6.50147	6.50147	6.50147	6.50147	10.5516	6.50147	6.50147	6.50147	chr11	100924230	100924393	+		novel	NM_000926	PGR	antisense	163
chr11:101968283-101968437-	0	0	0	0	0	0	0	1	6.50147	6.50147	6.50147	6.50147	6.50147	6.50147	6.50147	10.1336	chr11	101968282	101968437	-		novel			intergenic	155
chr11:104771870-104864545+	0	0	0	0	0	0	0	0	6.50147	6.50147	6.50147	6.50147	6.50147	6.50147	6.50147	6.50147	chr11	104771869	104864545	+		novel	NM_001225	CASP4	antisense	92676
chr11:104938041-104967957-	0	0	0	2	0	0	0	0	6.50147	6.50147	6.50147	7.99299	6.50147	6.50147	6.50147	6.50147	chr11	104938040	104967957	-		novel	ENST00000415981	CASP1	intronic	29917
chr11:106719526-106721987+	0	0	0	0	0	0	1	0	6.50147	6.50147	6.50147	6.50147	6.50147	6.50147	9.88428	6.50147	chr11	106719525	106721987	+		novel	NM_000855	GUCY1A2	antisense	2462
chr11:114495641-114495850+	0	0	0	0	0	0	0	0	6.50147	6.50147	6.50147	6.50147	6.50147	6.50147	6.50147	6.50147	chr11	114495640	114495850	+		novel			intergenic	210
chr11:115223539-115225661+	0	0	0	0	0	0	0	1	6.50147	6.50147	6.50147	6.50147	6.50147	6.50147	6.50147	10.1336	chr11	115223538	115225661	+		novel	NM_014333	CADM1	antisense	2123
chr11:117030650-117034608+	0	1	0	0	0	0	0	0	6.50147	9.78163	6.50147	6.50147	6.50147	6.50147	6.50147	6.50147	chr11	117030649	117034608	+	hsa_circ_0004962	circBase	NM_002572	PAFAH1B2	exonic	330
chr11:120802836-120803020-	0	0	0	0	0	0	0	2	6.50147	6.50147	6.50147	6.50147	6.50147	6.50147	6.50147	11.0742	chr11	120802835	120803020	-		novel	NM_014619	GRIK4	antisense	185
chr11:127461745-127461937-	0	0	0	0	0	0	1	0	6.50147	6.50147	6.50147	6.50147	6.50147	6.50147	9.88428	6.50147	chr11	127461744	127461937	-		novel			intergenic	193
chr11:128800438-128800756+	0	0	0	0	0	0	0	0	6.50147	6.50147	6.50147	6.50147	6.50147	6.50147	6.50147	6.50147	chr11	128800437	128800756	+		novel			intergenic	319
chr11:128800450-128800768+	0	0	0	0	0	0	0	0	6.50147	6.50147	6.50147	6.50147	6.50147	6.50147	6.50147	6.50147	chr11	128800449	128800768	+		novel			intergenic	319
chr11:129750244-129750426-	0	0	0	0	0	0	0	6	6.50147	6.50147	6.50147	6.50147	6.50147	6.50147	6.50147	12.6181	chr11	129750243	129750426	-		novel	ENST00000304521	NFRKB	intronic	183
chr11:131550295-131550612+	0	4	0	0	0	0	0	0	6.50147	11.6657	6.50147	6.50147	6.50147	6.50147	6.50147	6.50147	chr11	131550294	131550612	+		novel	ENST00000374791	NTM	intronic	318
chr11:131550296-131550611+	0	2	0	0	0	0	0	0	6.50147	10.7054	6.50147	6.50147	6.50147	6.50147	6.50147	6.50147	chr11	131550295	131550611	+		novel	ENST00000374791	NTM	intronic	316
chr11:131550444-131550687+	0	1	0	0	0	0	0	0	6.50147	9.78163	6.50147	6.50147	6.50147	6.50147	6.50147	6.50147	chr11	131550443	131550687	+		novel	ENST00000374791	NTM	intronic	244
chr11:131550455-131550698+	0	1	0	0	0	0	0	0	6.50147	9.78163	6.50147	6.50147	6.50147	6.50147	6.50147	6.50147	chr11	131550454	131550698	+		novel	ENST00000374791	NTM	intronic	244
chr11:133577180-133577383-	0	0	0	0	2	0	0	0	6.50147	6.50147	6.50147	6.50147	11.5074	6.50147	6.50147	6.50147	chr11	133577179	133577383	-		novel	TCONS_00019809	XLOC_009608	intronic	204
chr11:134178319-134178548+	0	0	0	0	0	0	0	0	6.50147	6.50147	6.50147	6.50147	6.50147	6.50147	6.50147	6.50147	chr11	134178318	134178548	+		novel	ENST00000431683	GLB1L3	intronic	230
chr11:134709949-134710248-	0	0	0	0	0	1	0	0	6.50147	6.50147	6.50147	6.50147	6.50147	9.22541	6.50147	6.50147	chr11	134709948	134710248	-		novel			intergenic	300
chr12:620468-620825+	0	0	0	0	1	0	0	0	6.50147	6.50147	6.50147	6.50147	10.5516	6.50147	6.50147	6.50147	chr12	620467	620825	+		novel	ENST00000266383	B4GALNT3	intronic	358
chr12:620468-620825-	0	0	0	0	0	0	0	0	6.50147	6.50147	6.50147	6.50147	6.50147	6.50147	6.50147	6.50147	chr12	620467	620825	-		novel	NM_173593	B4GALNT3	antisense	358
chr12:620475-620832+	0	0	0	0	1	0	0	0	6.50147	6.50147	6.50147	6.50147	10.5516	6.50147	6.50147	6.50147	chr12	620474	620832	+		novel	ENST00000266383	B4GALNT3	intronic	358
chr12:620487-620723-	0	0	0	0	0	0	0	0	6.50147	6.50147	6.50147	6.50147	6.50147	6.50147	6.50147	6.50147	chr12	620486	620723	-		novel	NM_173593	B4GALNT3	antisense	237
chr12:620506-620852-	0	0	0	0	1	0	0	0	6.50147	6.50147	6.50147	6.50147	10.5516	6.50147	6.50147	6.50147	chr12	620505	620852	-		novel	NM_173593	B4GALNT3	antisense	347
chr12:620511-620857-	0	0	0	0	1	0	0	0	6.50147	6.50147	6.50147	6.50147	10.5516	6.50147	6.50147	6.50147	chr12	620510	620857	-		novel	NM_173593	B4GALNT3	antisense	347
chr12:2364966-2365145-	0	0	0	0	0	0	1	0	6.50147	6.50147	6.50147	6.50147	6.50147	6.50147	9.88428	6.50147	chr12	2364965	2365145	-		novel	NM_000719	CACNA1C	antisense	180
chr12:2364966-2365175-	1	0	0	0	0	2	1	0	9.40347	6.50147	6.50147	6.50147	6.50147	10.1119	9.88428	6.50147	chr12	2364965	2365175	-		novel	NM_000719	CACNA1C	antisense	210
chr12:2364966-2365205-	0	0	0	0	1	2	0	0	6.50147	6.50147	6.50147	6.50147	10.5516	10.1119	6.50147	6.50147	chr12	2364965	2365205	-		novel	NM_000719	CACNA1C	antisense	240
chr12:2364966-2365235-	0	0	0	0	1	0	0	0	6.50147	6.50147	6.50147	6.50147	10.5516	6.50147	6.50147	6.50147	chr12	2364965	2365235	-		novel	NM_000719	CACNA1C	antisense	270
chr12:2364987-2365256-	0	0	0	0	3	0	1	0	6.50147	6.50147	6.50147	6.50147	12.0773	6.50147	9.88428	6.50147	chr12	2364986	2365256	-		novel	NM_000719	CACNA1C	antisense	270
chr12:2365056-2365205-	0	0	0	0	0	0	0	0	6.50147	6.50147	6.50147	6.50147	6.50147	6.50147	6.50147	6.50147	chr12	2365055	2365205	-		novel	NM_000719	CACNA1C	antisense	150
chr12:2681537-2681823+	0	0	0	0	2	1	0	0	6.50147	6.50147	6.50147	6.50147	11.5074	9.22541	6.50147	6.50147	chr12	2681536	2681823	+		novel	ENST00000327702	CACNA1C	intronic	287
chr12:2681537-2681823-	0	0	0	0	1	0	0	0	6.50147	6.50147	6.50147	6.50147	10.5516	6.50147	6.50147	6.50147	chr12	2681536	2681823	-		novel	NM_000719	CACNA1C	antisense	287
chr12:2681538-2682128+	0	0	0	0	0	0	0	1	6.50147	6.50147	6.50147	6.50147	6.50147	6.50147	6.50147	10.1336	chr12	2681537	2682128	+		novel	ENST00000327702	CACNA1C	intronic	591
chr12:2681575-2681861+	0	0	0	0	1	1	0	0	6.50147	6.50147	6.50147	6.50147	10.5516	9.22541	6.50147	6.50147	chr12	2681574	2681861	+		novel	ENST00000327702	CACNA1C	intronic	287
chr12:2681575-2681861-	1	0	0	0	1	0	0	0	9.40347	6.50147	6.50147	6.50147	10.5516	6.50147	6.50147	6.50147	chr12	2681574	2681861	-		novel	NM_000719	CACNA1C	antisense	287
chr12:5223783-5282139+	0	0	0	0	0	0	2	0	6.50147	6.50147	6.50147	6.50147	6.50147	6.50147	10.8134	6.50147	chr12	5223782	5282139	+		novel			intergenic	58357
chr12:6038668-6039107-	0	0	0	0	0	1	0	0	6.50147	6.50147	6.50147	6.50147	6.50147	9.22541	6.50147	6.50147	chr12	6038667	6039107	-		novel	NM_001278596	ANO2	intronic	440
chr12:6041638-6041859+	1	0	0	0	0	0	0	0	9.40347	6.50147	6.50147	6.50147	6.50147	6.50147	6.50147	6.50147	chr12	6041637	6041859	+		novel	NM_001278596	ANO2	antisense	222
chr12:9503351-9503662-	0	0	0	0	0	0	0	11	6.50147	6.50147	6.50147	6.50147	6.50147	6.50147	6.50147	13.4831	chr12	9503350	9503662	-		novel	TCONS_00021052	XLOC_009651	antisense	312
chr12:10569721-10600582-	0	0	0	0	0	1	0	0	6.50147	6.50147	6.50147	6.50147	6.50147	9.22541	6.50147	6.50147	chr12	10569720	10600582	-		novel	NM_002259	KLRC1	sense overlapping	30862
chr12:11171513-11227161-	0	0	0	0	3	0	0	0	6.50147	6.50147	6.50147	6.50147	12.0773	6.50147	6.50147	6.50147	chr12	11171512	11227161	-		novel	uc001qzf.2	PRB4	intronic	55649
chr12:11171518-11227166-	0	0	0	0	3	0	0	0	6.50147	6.50147	6.50147	6.50147	12.0773	6.50147	6.50147	6.50147	chr12	11171517	11227166	-		novel	uc001qzf.2	PRB4	intronic	55649
chr12:11976683-11977431+	0	0	0	0	0	0	0	0	6.50147	6.50147	6.50147	6.50147	6.50147	6.50147	6.50147	6.50147	chr12	11976682	11977431	+		novel	ENST00000396373	ETV6	intronic	749
chr12:11976687-11977435+	0	0	0	0	0	0	0	0	6.50147	6.50147	6.50147	6.50147	6.50147	6.50147	6.50147	6.50147	chr12	11976686	11977435	+		novel	ENST00000396373	ETV6	intronic	749
chr12:13679003-13679312+	0	11	0	0	1	0	0	0	6.50147	13.0993	6.50147	6.50147	10.5516	6.50147	6.50147	6.50147	chr12	13679002	13679312	+		novel			intergenic	310
chr12:14503937-14506979+	0	0	0	0	0	0	0	0	6.50147	6.50147	6.50147	6.50147	6.50147	6.50147	6.50147	6.50147	chr12	14503936	14506979	+		novel			intergenic	3043
chr12:15095018-15095424-	0	0	0	0	0	0	1	0	6.50147	6.50147	6.50147	6.50147	6.50147	6.50147	9.88428	6.50147	chr12	15095017	15095424	-		novel	NM_001175	ARHGDIB	sense overlapping	407
chr12:15283171-15283736+	0	0	0	0	0	0	3	0	6.50147	6.50147	6.50147	6.50147	6.50147	6.50147	11.374	6.50147	chr12	15283170	15283736	+		novel	NM_032918	RERG	antisense	566
chr12:15283174-15283739+	0	0	0	0	0	0	3	0	6.50147	6.50147	6.50147	6.50147	6.50147	6.50147	11.374	6.50147	chr12	15283173	15283739	+		novel	NM_032918	RERG	antisense	566
chr12:19615444-19626289+	0	0	0	0	0	0	0	0	6.50147	6.50147	6.50147	6.50147	6.50147	6.50147	6.50147	6.50147	chr12	19615443	19626289	+	hsa_circ_0006420	circBase	NM_153207	AEBP2	exonic	316
chr12:22208083-22218221+	0	0	0	0	0	0	0	0	6.50147	6.50147	6.50147	6.50147	6.50147	6.50147	6.50147	6.50147	chr12	22208082	22218221	+		novel	NM_018686	CMAS	sense overlapping	10139
chr12:22265460-22267246+	0	0	0	0	1	0	0	0	6.50147	6.50147	6.50147	6.50147	10.5516	6.50147	6.50147	6.50147	chr12	22265459	22267246	+		novel	ENST00000537795	ST8SIA1	antisense	1787
chr12:25232178-25236427+	0	0	0	0	0	0	0	0	6.50147	6.50147	6.50147	6.50147	6.50147	6.50147	6.50147	6.50147	chr12	25232177	25236427	+	hsa_circ_0025633	circBase	NM_006152	LRMP	exonic	291
chr12:27192380-27192659+	0	0	0	0	0	1	0	0	6.50147	6.50147	6.50147	6.50147	6.50147	9.22541	6.50147	6.50147	chr12	27192379	27192659	+		novel	ENST00000538186	MED21	intronic	280
chr12:31274541-31276429-	0	0	0	0	2	0	0	0	6.50147	6.50147	6.50147	6.50147	11.5074	6.50147	6.50147	6.50147	chr12	31274540	31276429	-		novel	ENST00000398963	RP11-551L14.1	intronic	1889
chr12:34515086-34535667+	0	0	0	0	0	0	0	0	6.50147	6.50147	6.50147	6.50147	6.50147	6.50147	6.50147	6.50147	chr12	34515085	34535667	+		novel			intergenic	20582
chr12:34841487-34846967+	0	0	0	0	0	0	0	2	6.50147	6.50147	6.50147	6.50147	6.50147	6.50147	6.50147	11.0742	chr12	34841486	34846967	+		novel			intergenic	5481
chr12:38114222-38117462-	0	0	0	0	0	5	0	0	6.50147	6.50147	6.50147	6.50147	6.50147	11.3611	6.50147	6.50147	chr12	38114221	38117462	-		novel			intergenic	3241
chr12:38114237-38117477+	0	0	0	0	0	0	0	0	6.50147	6.50147	6.50147	6.50147	6.50147	6.50147	6.50147	6.50147	chr12	38114236	38117477	+		novel			intergenic	3241
chr12:38391388-38397725-	0	0	0	0	0	0	0	6	6.50147	6.50147	6.50147	6.50147	6.50147	6.50147	6.50147	12.6181	chr12	38391387	38397725	-		novel			intergenic	6338
chr12:40880074-40884450+	0	0	0	0	0	1	0	0	6.50147	6.50147	6.50147	6.50147	6.50147	9.22541	6.50147	6.50147	chr12	40880073	40884450	+		novel	NM_173600	MUC19	sense overlapping	4377
chr12:41271281-41276159+	0	0	0	0	0	0	0	2	6.50147	6.50147	6.50147	6.50147	6.50147	6.50147	6.50147	11.0742	chr12	41271280	41276159	+		novel	ENST00000547702	CNTN1	intronic	4879
chr12:45077229-45139333-	0	0	0	0	0	0	0	1	6.50147	6.50147	6.50147	6.50147	6.50147	6.50147	6.50147	10.1336	chr12	45077228	45139333	-		novel	NM_006159	NELL2	sense overlapping	62105
chr12:46285563-46287504+	0	0	0	0	0	0	0	0	6.50147	6.50147	6.50147	6.50147	6.50147	6.50147	6.50147	6.50147	chr12	46285562	46287504	+	hsa_circ_0004985	circBase	NM_152641	ARID2	exonic	441
chr12:49927589-49927934+	0	0	0	0	0	0	0	0	6.50147	6.50147	6.50147	6.50147	6.50147	6.50147	6.50147	6.50147	chr12	49927588	49927934	+		novel			intergenic	346
chr12:52438125-52438833+	0	0	0	0	0	0	0	1	6.50147	6.50147	6.50147	6.50147	6.50147	6.50147	6.50147	10.1336	chr12	52438124	52438833	+		novel	ENST00000360284	NR4A1	intronic	709
chr12:52844201-52885316-	0	0	0	0	0	0	4	0	6.50147	6.50147	6.50147	6.50147	6.50147	6.50147	11.7766	6.50147	chr12	52844200	52885316	-		novel	NM_005554	KRT6A	sense overlapping	41116
chr12:52844213-52885328-	0	0	0	0	0	0	4	0	6.50147	6.50147	6.50147	6.50147	6.50147	6.50147	11.7766	6.50147	chr12	52844212	52885328	-		novel	NM_005554	KRT6A	sense overlapping	41116
chr12:57247889-57276084-	0	0	0	0	0	0	0	2	6.50147	6.50147	6.50147	6.50147	6.50147	6.50147	6.50147	11.0742	chr12	57247888	57276084	-		novel	ENST00000391081	SNORA48	antisense	28196
chr12:61423481-61423641+	0	0	0	0	1	0	0	0	6.50147	6.50147	6.50147	6.50147	10.5516	6.50147	6.50147	6.50147	chr12	61423480	61423641	+		novel			intergenic	161
chr12:61662931-61663114-	0	0	0	0	0	0	0	5	6.50147	6.50147	6.50147	6.50147	6.50147	6.50147	6.50147	12.3593	chr12	61662930	61663114	-		novel			intergenic	184
chr12:61662933-61663116-	0	0	0	0	0	0	0	5	6.50147	6.50147	6.50147	6.50147	6.50147	6.50147	6.50147	12.3593	chr12	61662932	61663116	-		novel			intergenic	184
chr12:65604706-65612399+	0	0	0	0	0	0	0	0	6.50147	6.50147	6.50147	6.50147	6.50147	6.50147	6.50147	6.50147	chr12	65604705	65612399	+	hsa_circ_0098993	circBase	NM_014319	LEMD3	exonic	173
chr12:69044180-69048032+	0	0	0	0	0	0	0	0	6.50147	6.50147	6.50147	6.50147	6.50147	6.50147	6.50147	6.50147	chr12	69044179	69048032	+	hsa_circ_0027464	circBase	NM_015646	RAP1B	exonic	267
chr12:69126417-69129124+	0	0	0	0	0	0	0	0	6.50147	6.50147	6.50147	6.50147	6.50147	6.50147	6.50147	6.50147	chr12	69126416	69129124	+	hsa_circ_0099100	circBase	NM_020401	NUP107	exonic	504
chr12:69594506-69594697+	0	0	0	0	0	0	0	0	6.50147	6.50147	6.50147	6.50147	6.50147	6.50147	6.50147	6.50147	chr12	69594505	69594697	+		novel			intergenic	192
chr12:69594523-69594714+	0	0	0	0	0	0	0	0	6.50147	6.50147	6.50147	6.50147	6.50147	6.50147	6.50147	6.50147	chr12	69594522	69594714	+		novel			intergenic	192
chr12:69594523-69594732+	0	0	0	0	0	1	0	0	6.50147	6.50147	6.50147	6.50147	6.50147	9.22541	6.50147	6.50147	chr12	69594522	69594732	+		novel			intergenic	210
chr12:72051083-72051469-	0	0	0	0	0	0	0	0	6.50147	6.50147	6.50147	6.50147	6.50147	6.50147	6.50147	6.50147	chr12	72051082	72051469	-		novel	ENST00000378743	ZFC3H1	intronic	387
chr12:80154890-80162769-	0	0	0	0	0	0	0	0	6.50147	6.50147	6.50147	6.50147	6.50147	6.50147	6.50147	6.50147	chr12	80154889	80162769	-		novel	ENST00000551995	RP11-530C5.1	antisense	7880
chr12:83981004-84066188-	0	0	0	0	0	0	0	0	6.50147	6.50147	6.50147	6.50147	6.50147	6.50147	6.50147	6.50147	chr12	83981003	84066188	-		novel	ENST00000547795	RP11-384P14.1	sense overlapping	85185
chr12:87314643-87314815+	0	0	0	0	0	0	0	1	6.50147	6.50147	6.50147	6.50147	6.50147	6.50147	6.50147	10.1336	chr12	87314642	87314815	+		novel			intergenic	173
chr12:94562929-94580249+	0	0	0	0	0	0	0	0	6.50147	6.50147	6.50147	6.50147	6.50147	6.50147	6.50147	6.50147	chr12	94562928	94580249	+	hsa_circ_0099504	circBase	NM_005761	PLXNC1	exonic	377
chr12:96037998-96038258+	0	0	0	0	3	0	0	0	6.50147	6.50147	6.50147	6.50147	12.0773	6.50147	6.50147	6.50147	chr12	96037997	96038258	+		novel			intergenic	261
chr12:98382167-98382984-	0	0	0	0	0	0	0	0	6.50147	6.50147	6.50147	6.50147	6.50147	6.50147	6.50147	6.50147	chr12	98382166	98382984	-		novel			intergenic	818
chr12:98401821-98402081-	0	0	0	0	1	0	0	0	6.50147	6.50147	6.50147	6.50147	10.5516	6.50147	6.50147	6.50147	chr12	98401820	98402081	-		novel			intergenic	261
chr12:98653847-98654213-	0	0	0	0	0	2	0	0	6.50147	6.50147	6.50147	6.50147	6.50147	10.1119	6.50147	6.50147	chr12	98653846	98654213	-		novel	ENST00000548344	RP11-690J15.1	intronic	367
chr12:101543800-101546878+	0	0	0	0	0	0	2	0	6.50147	6.50147	6.50147	6.50147	6.50147	6.50147	10.8134	6.50147	chr12	101543799	101546878	+		novel			intergenic	3079
chr12:102713497-102713856+	0	0	0	0	0	0	8	0	6.50147	6.50147	6.50147	6.50147	6.50147	6.50147	12.7579	6.50147	chr12	102713496	102713856	+		novel	uc031qjh.1	JX088243	sense overlapping	360
chr12:104299192-104299371+	0	0	0	6	0	0	0	0	6.50147	6.50147	6.50147	9.18753	6.50147	6.50147	6.50147	6.50147	chr12	104299191	104299371	+		novel	NR_027249	GNN	antisense	180
chr12:104299192-104299371-	0	3	0	0	0	1	0	0	6.50147	11.264	6.50147	6.50147	6.50147	9.22541	6.50147	6.50147	chr12	104299191	104299371	-		novel	ENST00000551270	RP11-642P15.1	intronic	180
chr12:104299235-104299414+	0	0	0	5	0	0	0	0	6.50147	6.50147	6.50147	8.96865	6.50147	6.50147	6.50147	6.50147	chr12	104299234	104299414	+		novel	NR_027249	GNN	antisense	180
chr12:104299235-104299414-	0	1	0	0	0	1	0	0	6.50147	9.78163	6.50147	6.50147	6.50147	9.22541	6.50147	6.50147	chr12	104299234	104299414	-		novel	ENST00000551270	RP11-642P15.1	intronic	180
chr12:111657131-111657283+	8	0	0	0	0	0	0	0	12.2239	6.50147	6.50147	6.50147	6.50147	6.50147	6.50147	6.50147	chr12	111657130	111657283	+		novel	ENST00000261726	CUX2	intronic	153
chr12:111990084-111990781-	0	0	0	0	0	0	0	0	6.50147	6.50147	6.50147	6.50147	6.50147	6.50147	6.50147	6.50147	chr12	111990083	111990781	-	hsa_circ_0028270	circBase	NM_002973	ATXN2	exonic	223
chr12:113012311-113012600+	0	0	0	0	0	0	1	0	6.50147	6.50147	6.50147	6.50147	6.50147	6.50147	9.88428	6.50147	chr12	113012310	113012600	+		novel	ENST00000548197	RPH3A	intronic	290
chr12:113012602-113012755+	1	0	0	0	0	0	0	0	9.40347	6.50147	6.50147	6.50147	6.50147	6.50147	6.50147	6.50147	chr12	113012601	113012755	+		novel	ENST00000548197	RPH3A	intronic	154
chr12:115681703-115681909-	0	0	0	0	0	0	0	0	6.50147	6.50147	6.50147	6.50147	6.50147	6.50147	6.50147	6.50147	chr12	115681702	115681909	-		novel			intergenic	207
chr12:116668338-116675510-	0	0	0	0	0	0	0	0	6.50147	6.50147	6.50147	6.50147	6.50147	6.50147	6.50147	6.50147	chr12	116668337	116675510	-	hsa_circ_0000443	circBase	NM_015335	MED13L	sense overlapping	7173	bladder cancer, cardiac hypertrophy, chronic myeloid leukemia (CML), colorectal cancer, diffuse large B-cell lymphoma (DLBCL), pancreatic cancer, prostate cancer, psoriasis, uterine leiomyoma (ULM)
chr12:120389482-120389791-	1	0	0	0	0	0	0	0	9.40347	6.50147	6.50147	6.50147	6.50147	6.50147	6.50147	6.50147	chr12	120389481	120389791	-		novel	TCONS_l2_00005930	XLOC_l2_003178	antisense	310
chr12:123783001-123815706+	0	0	0	0	1	0	0	0	6.50147	6.50147	6.50147	6.50147	10.5516	6.50147	6.50147	6.50147	chr12	123783000	123815706	+		novel	NM_018183	SBNO1	antisense	32706
chr12:124923254-124923665+	0	2	0	0	1	0	0	0	6.50147	10.7054	6.50147	6.50147	10.5516	6.50147	6.50147	6.50147	chr12	124923253	124923665	+		novel	NM_006312	NCOR2	antisense	412
chr12:124923272-124923683+	0	2	0	0	1	0	0	0	6.50147	10.7054	6.50147	6.50147	10.5516	6.50147	6.50147	6.50147	chr12	124923271	124923683	+		novel	NM_006312	NCOR2	antisense	412
chr12:124923365-124923890-	0	0	0	0	0	0	0	0	6.50147	6.50147	6.50147	6.50147	6.50147	6.50147	6.50147	6.50147	chr12	124923364	124923890	-		novel	ENST00000356219	NCOR2	intronic	526
chr12:124923374-124923977+	0	0	0	0	0	0	0	3	6.50147	6.50147	6.50147	6.50147	6.50147	6.50147	6.50147	11.6388	chr12	124923373	124923977	+		novel	NM_006312	NCOR2	antisense	604
chr12:124923376-124923979+	0	0	0	0	0	0	0	3	6.50147	6.50147	6.50147	6.50147	6.50147	6.50147	6.50147	11.6388	chr12	124923375	124923979	+		novel	NM_006312	NCOR2	antisense	604
chr12:125396746-125397429-	1	0	0	0	0	0	0	0	9.40347	6.50147	6.50147	6.50147	6.50147	6.50147	6.50147	6.50147	chr12	125396745	125397429	-		novel	uc001ugv.3	UBC	intronic	684
chr12:126901342-126901713+	0	0	0	0	0	0	0	0	6.50147	6.50147	6.50147	6.50147	6.50147	6.50147	6.50147	6.50147	chr12	126901341	126901713	+		novel			intergenic	372
chr12:128053097-128053257-	0	0	0	0	1	0	0	0	6.50147	6.50147	6.50147	6.50147	10.5516	6.50147	6.50147	6.50147	chr12	128053096	128053257	-		novel			intergenic	161
chr12:129176204-129176409-	0	0	0	0	1	0	0	0	6.50147	6.50147	6.50147	6.50147	10.5516	6.50147	6.50147	6.50147	chr12	129176203	129176409	-		novel	NM_001136103	TMEM132C	antisense	206
chr12:129192780-129193310-	0	0	0	0	0	1	0	0	6.50147	6.50147	6.50147	6.50147	6.50147	9.22541	6.50147	6.50147	chr12	129192779	129193310	-		novel			intergenic	531
chr12:129192898-129193310-	9	0	0	0	1	0	0	0	12.3907	6.50147	6.50147	6.50147	10.5516	6.50147	6.50147	6.50147	chr12	129192897	129193310	-		novel			intergenic	413
chr12:129192919-129193331-	9	0	0	0	1	0	0	0	12.3907	6.50147	6.50147	6.50147	10.5516	6.50147	6.50147	6.50147	chr12	129192918	129193331	-		novel			intergenic	413
chr12:129192985-129193398-	3	0	0	0	0	0	0	0	10.8537	6.50147	6.50147	6.50147	6.50147	6.50147	6.50147	6.50147	chr12	129192984	129193398	-		novel			intergenic	414
chr12:130683015-130684759-	0	0	0	1	0	0	0	0	6.50147	6.50147	6.50147	7.43196	6.50147	6.50147	6.50147	6.50147	chr12	130683014	130684759	-		novel			intergenic	1745
chr12:130757916-130758098+	0	0	0	0	0	0	0	1	6.50147	6.50147	6.50147	6.50147	6.50147	6.50147	6.50147	10.1336	chr12	130757915	130758098	+		novel			intergenic	183
chr12:131016761-131017672+	0	0	0	0	0	0	0	0	6.50147	6.50147	6.50147	6.50147	6.50147	6.50147	6.50147	6.50147	chr12	131016760	131017672	+		novel	uc001uim.3	RIMBP2	antisense	912
chr12:131110841-131111480-	0	0	0	0	0	0	0	0	6.50147	6.50147	6.50147	6.50147	6.50147	6.50147	6.50147	6.50147	chr12	131110840	131111480	-		novel	ENST00000536002	RIMBP2	intronic	640
chr12:131130752-131130955+	0	0	0	0	0	1	0	0	6.50147	6.50147	6.50147	6.50147	6.50147	9.22541	6.50147	6.50147	chr12	131130751	131130955	+		novel	uc001uim.3	RIMBP2	antisense	204
chr12:131151459-131151640-	0	0	0	0	0	0	0	0	6.50147	6.50147	6.50147	6.50147	6.50147	6.50147	6.50147	6.50147	chr12	131151458	131151640	-		novel	ENST00000536002	RIMBP2	intronic	182
chr12:131612227-131612843+	0	0	0	0	1	0	0	0	6.50147	6.50147	6.50147	6.50147	10.5516	6.50147	6.50147	6.50147	chr12	131612226	131612843	+		novel	ENST00000261654	GPR133	intronic	617
chr12:131744074-131744489+	2	0	0	0	0	0	0	0	10.3036	6.50147	6.50147	6.50147	6.50147	6.50147	6.50147	6.50147	chr12	131744073	131744489	+		novel			intergenic	416
chr12:131744102-131744461+	0	0	1	0	0	0	0	0	6.50147	6.50147	9.14455	6.50147	6.50147	6.50147	6.50147	6.50147	chr12	131744101	131744461	+		novel			intergenic	360
chr12:131814487-131814656-	1	0	0	0	0	0	0	0	9.40347	6.50147	6.50147	6.50147	6.50147	6.50147	6.50147	6.50147	chr12	131814486	131814656	-		novel			intergenic	170
chr12:132122999-132123355+	0	0	0	0	0	0	0	0	6.50147	6.50147	6.50147	6.50147	6.50147	6.50147	6.50147	6.50147	chr12	132122998	132123355	+		novel			intergenic	357
chr12:132483246-132483488+	0	0	0	0	0	0	1	0	6.50147	6.50147	6.50147	6.50147	6.50147	6.50147	9.88428	6.50147	chr12	132483245	132483488	+		novel	ENST00000330386	EP400	intronic	243
chr12:132641002-132641423+	1	0	0	0	0	0	0	0	9.40347	6.50147	6.50147	6.50147	6.50147	6.50147	6.50147	6.50147	chr12	132641001	132641423	+		novel			intergenic	422
chr12:132641018-132641439+	1	0	0	0	0	0	0	0	9.40347	6.50147	6.50147	6.50147	6.50147	6.50147	6.50147	6.50147	chr12	132641017	132641439	+		novel			intergenic	422
chr12:132875582-132877231-	0	0	0	0	1	0	0	0	6.50147	6.50147	6.50147	6.50147	10.5516	6.50147	6.50147	6.50147	chr12	132875581	132877231	-		novel	ENST00000328957	GALNT9	intronic	1650
chr12:132953605-132953778-	0	0	0	2	0	0	0	0	6.50147	6.50147	6.50147	7.99299	6.50147	6.50147	6.50147	6.50147	chr12	132953604	132953778	-		novel			intergenic	174
chr12:132964370-132964685+	0	0	0	0	0	0	0	0	6.50147	6.50147	6.50147	6.50147	6.50147	6.50147	6.50147	6.50147	chr12	132964369	132964685	+		novel			intergenic	316
chr12:133047089-133047369+	0	0	0	0	0	1	0	0	6.50147	6.50147	6.50147	6.50147	6.50147	9.22541	6.50147	6.50147	chr12	133047088	133047369	+		novel	U14383	U14383	antisense	281
chr12:133471668-133472798-	0	0	0	0	0	0	0	0	6.50147	6.50147	6.50147	6.50147	6.50147	6.50147	6.50147	6.50147	chr12	133471667	133472798	-		novel	ENST00000499045	CHFR	intronic	1131
chr13:19327372-19346735+	0	0	0	0	0	0	0	0	6.50147	6.50147	6.50147	6.50147	6.50147	6.50147	6.50147	6.50147	chr13	19327371	19346735	+		novel	TCONS_l2_00007045	XLOC_l2_003881	antisense	19364
chr13:19340443-19369657-	0	0	0	0	0	0	0	0	6.50147	6.50147	6.50147	6.50147	6.50147	6.50147	6.50147	6.50147	chr13	19340442	19369657	-		novel			intergenic	29215
chr13:19357059-19373636-	12	0	0	0	3	2	0	0	12.7997	6.50147	6.50147	6.50147	12.0773	10.1119	6.50147	6.50147	chr13	19357058	19373636	-		novel			intergenic	16578
chr13:19357060-19373637-	12	0	0	0	3	2	0	0	12.7997	6.50147	6.50147	6.50147	12.0773	10.1119	6.50147	6.50147	chr13	19357059	19373637	-		novel			intergenic	16578
chr13:20635193-20641530+	0	0	0	0	0	0	0	0	6.50147	6.50147	6.50147	6.50147	6.50147	6.50147	6.50147	6.50147	chr13	20635192	20641530	+	hsa_circ_0100001	circBase	NM_003453	ZMYM2	exonic	714
chr13:24741250-24741423+	0	0	0	0	3	0	0	0	6.50147	6.50147	6.50147	6.50147	12.0773	6.50147	6.50147	6.50147	chr13	24741249	24741423	+		novel	ENST00000382095	SPATA13	intronic	174
chr13:26305317-26305480-	0	0	0	0	0	0	0	0	6.50147	6.50147	6.50147	6.50147	6.50147	6.50147	6.50147	6.50147	chr13	26305316	26305480	-		novel	NM_016529	ATP8A2	antisense	164
chr13:28499495-28499761+	1	0	0	0	0	0	0	0	9.40347	6.50147	6.50147	6.50147	6.50147	6.50147	6.50147	6.50147	chr13	28499494	28499761	+		novel	NM_000209	PDX1	sense overlapping	267
chr13:28830429-28835595+	0	0	1	0	0	0	0	0	6.50147	6.50147	9.14455	6.50147	6.50147	6.50147	6.50147	6.50147	chr13	28830428	28835595	+	hsa_circ_0008902	circBase	NM_175854	PAN3	exonic	411
chr13:30598296-30598480-	0	0	0	0	0	0	0	0	6.50147	6.50147	6.50147	6.50147	6.50147	6.50147	6.50147	6.50147	chr13	30598295	30598480	-		novel			intergenic	185
chr13:31416638-31416818-	0	0	0	0	0	0	1	0	6.50147	6.50147	6.50147	6.50147	6.50147	6.50147	9.88428	6.50147	chr13	31416637	31416818	-		novel			intergenic	181
chr13:39239641-39240117-	0	0	0	0	0	0	0	8	6.50147	6.50147	6.50147	6.50147	6.50147	6.50147	6.50147	13.028	chr13	39239640	39240117	-		novel	NR_126377	LINC00437	intronic	477
chr13:41826781-41835051-	0	0	0	0	0	0	0	1	6.50147	6.50147	6.50147	6.50147	6.50147	6.50147	6.50147	10.1336	chr13	41826780	41835051	-	hsa_circ_0008230	circBase	NM_004294	MTRF1	exonic	705
chr13:42947271-42947654+	0	0	0	0	1	0	1	0	6.50147	6.50147	6.50147	6.50147	10.5516	6.50147	9.88428	6.50147	chr13	42947270	42947654	+		novel			intergenic	384
chr13:46221069-46241979+	0	0	0	0	0	0	1	0	6.50147	6.50147	6.50147	6.50147	6.50147	6.50147	9.88428	6.50147	chr13	46221068	46241979	+		novel			intergenic	20911
chr13:50031307-50031527-	0	0	0	0	0	0	0	0	6.50147	6.50147	6.50147	6.50147	6.50147	6.50147	6.50147	6.50147	chr13	50031306	50031527	-		novel	NM_031915	SETDB2	antisense	221
chr13:50530561-50530806+	0	0	0	0	0	0	0	0	6.50147	6.50147	6.50147	6.50147	6.50147	6.50147	6.50147	6.50147	chr13	50530560	50530806	+		novel			intergenic	246
chr13:52732312-52742833-	0	0	0	0	1	0	0	0	6.50147	6.50147	6.50147	6.50147	10.5516	6.50147	6.50147	6.50147	chr13	52732311	52742833	-		novel	NM_002498	NEK3	sense overlapping	10522
chr13:53019789-53032002+	0	0	0	0	0	0	0	0	6.50147	6.50147	6.50147	6.50147	6.50147	6.50147	6.50147	6.50147	chr13	53019788	53032002	+		novel	NM_018204	CKAP2	sense overlapping	12214
chr13:53912154-53912469+	0	0	0	0	0	0	0	0	6.50147	6.50147	6.50147	6.50147	6.50147	6.50147	6.50147	6.50147	chr13	53912153	53912469	+		novel			intergenic	316
chr13:54494795-54494995-	0	0	0	0	0	1	0	0	6.50147	6.50147	6.50147	6.50147	6.50147	9.22541	6.50147	6.50147	chr13	54494794	54494995	-		novel			intergenic	201
chr13:55815996-55817021-	0	0	0	0	0	0	0	2	6.50147	6.50147	6.50147	6.50147	6.50147	6.50147	6.50147	11.0742	chr13	55815995	55817021	-		novel			intergenic	1026
chr13:56154920-56231649+	0	0	0	0	3	0	0	0	6.50147	6.50147	6.50147	6.50147	12.0773	6.50147	6.50147	6.50147	chr13	56154919	56231649	+		novel			intergenic	76730
chr13:56154958-56231687+	0	0	0	0	5	0	3	0	6.50147	6.50147	6.50147	6.50147	12.8021	6.50147	11.374	6.50147	chr13	56154957	56231687	+		novel			intergenic	76730
chr13:56155294-56232023+	0	0	0	1	1	0	0	0	6.50147	6.50147	6.50147	7.43196	10.5516	6.50147	6.50147	6.50147	chr13	56155293	56232023	+		novel			intergenic	76730
chr13:57744085-57749245+	0	0	0	0	0	0	0	0	6.50147	6.50147	6.50147	6.50147	6.50147	6.50147	6.50147	6.50147	chr13	57744084	57749245	+		novel	NM_198441	PRR20A	sense overlapping	5161
chr13:60186931-60187089-	0	0	0	0	1	0	0	0	6.50147	6.50147	6.50147	6.50147	10.5516	6.50147	6.50147	6.50147	chr13	60186930	60187089	-		novel			intergenic	159
chr13:60316698-60316853-	0	0	0	0	0	1	0	0	6.50147	6.50147	6.50147	6.50147	6.50147	9.22541	6.50147	6.50147	chr13	60316697	60316853	-		novel	uc001vhs.4	DIAPH3	intronic	156
chr13:64295353-64339555-	0	0	0	0	0	0	0	1	6.50147	6.50147	6.50147	6.50147	6.50147	6.50147	6.50147	10.1336	chr13	64295352	64339555	-		novel	NR_047011	LINC00395	sense overlapping	44203
chr13:74334468-74335190-	0	0	1	0	0	0	0	0	6.50147	6.50147	9.14455	6.50147	6.50147	6.50147	6.50147	6.50147	chr13	74334467	74335190	-		novel	uc031qme.1	KLF12	intronic	723
chr13:74334469-74335191-	0	0	1	0	0	0	0	0	6.50147	6.50147	9.14455	6.50147	6.50147	6.50147	6.50147	6.50147	chr13	74334468	74335191	-		novel	uc031qme.1	KLF12	intronic	723
chr13:77402019-77402219-	0	0	0	0	0	1	0	0	6.50147	6.50147	6.50147	6.50147	6.50147	9.22541	6.50147	6.50147	chr13	77402018	77402219	-		novel			intergenic	201
chr13:77770583-77770849+	0	0	0	0	0	0	0	0	6.50147	6.50147	6.50147	6.50147	6.50147	6.50147	6.50147	6.50147	chr13	77770582	77770849	+		novel	NM_015057	MYCBP2	antisense	267
chr13:77770586-77770852+	0	0	0	0	0	0	0	0	6.50147	6.50147	6.50147	6.50147	6.50147	6.50147	6.50147	6.50147	chr13	77770585	77770852	+		novel	NM_015057	MYCBP2	antisense	267
chr13:78278161-78278406+	2	0	0	0	0	0	0	0	10.3036	6.50147	6.50147	6.50147	6.50147	6.50147	6.50147	6.50147	chr13	78278160	78278406	+		novel	ENST00000377236	SLAIN1	intronic	246
chr13:80417203-80464604-	0	0	0	0	1	0	0	0	6.50147	6.50147	6.50147	6.50147	10.5516	6.50147	6.50147	6.50147	chr13	80417202	80464604	-		novel	NR_120413	LINC00382	antisense	47402
chr13:80994447-80994619+	1	0	0	0	0	0	0	0	9.40347	6.50147	6.50147	6.50147	6.50147	6.50147	6.50147	6.50147	chr13	80994446	80994619	+		novel			intergenic	173
chr13:95813443-95840796-	0	0	0	0	0	0	0	0	6.50147	6.50147	6.50147	6.50147	6.50147	6.50147	6.50147	6.50147	chr13	95813442	95840796	-	hsa_circ_0030586	circBase	NM_005845	ABCC4	exonic	1192
chr13:97601205-97664513+	0	0	0	0	1	0	0	0	6.50147	6.50147	6.50147	6.50147	10.5516	6.50147	6.50147	6.50147	chr13	97601204	97664513	+		novel	ENST00000606096	RP11-65L19.4	sense overlapping	63309
chr13:98344780-98346409-	0	0	0	0	0	0	0	0	6.50147	6.50147	6.50147	6.50147	6.50147	6.50147	6.50147	6.50147	chr13	98344779	98346409	-		novel			intergenic	1630
chr13:98579915-98596167+	0	0	0	0	0	0	0	0	6.50147	6.50147	6.50147	6.50147	6.50147	6.50147	6.50147	6.50147	chr13	98579914	98596167	+		novel	ENST00000604129	RP11-383H17.4	sense overlapping	16253
chr13:99894552-99894776+	0	0	0	1	0	0	0	0	6.50147	6.50147	6.50147	7.43196	6.50147	6.50147	6.50147	6.50147	chr13	99894551	99894776	+		novel	uc010tiu.2	UBAC2	intronic	225
chr13:101104162-101104443+	0	0	0	0	1	0	0	0	6.50147	6.50147	6.50147	6.50147	10.5516	6.50147	6.50147	6.50147	chr13	101104161	101104443	+		novel	ENST00000376279	PCCA	intronic	282
chr13:108910784-108911507-	0	0	0	0	0	0	0	0	6.50147	6.50147	6.50147	6.50147	6.50147	6.50147	6.50147	6.50147	chr13	108910783	108911507	-		novel	ENST00000486502	TNFSF13B	antisense	724
chr13:110907927-110908272-	0	1	0	0	0	0	0	0	6.50147	9.78163	6.50147	6.50147	6.50147	6.50147	6.50147	6.50147	chr13	110907926	110908272	-		novel	ENST00000375820	COL4A1	intronic	346
chr13:110908056-110908232-	0	0	0	0	0	0	0	2	6.50147	6.50147	6.50147	6.50147	6.50147	6.50147	6.50147	11.0742	chr13	110908055	110908232	-		novel	ENST00000375820	COL4A1	intronic	177
chr13:111978599-111978777+	0	0	0	0	0	1	0	0	6.50147	6.50147	6.50147	6.50147	6.50147	9.22541	6.50147	6.50147	chr13	111978598	111978777	+		novel	ENST00000283547	TEX29	intronic	179
chr13:111978650-111978828+	0	0	0	0	0	1	0	0	6.50147	6.50147	6.50147	6.50147	6.50147	9.22541	6.50147	6.50147	chr13	111978649	111978828	+		novel	ENST00000283547	TEX29	intronic	179
chr13:112112036-112112215-	0	0	0	0	0	0	0	0	6.50147	6.50147	6.50147	6.50147	6.50147	6.50147	6.50147	6.50147	chr13	112112035	112112215	-		novel			intergenic	180
chr13:112125856-112133392-	0	0	0	0	0	0	1	0	6.50147	6.50147	6.50147	6.50147	6.50147	6.50147	9.88428	6.50147	chr13	112125855	112133392	-		novel			intergenic	7537
chr13:112347073-112347366-	0	0	1	0	0	0	0	0	6.50147	6.50147	9.14455	6.50147	6.50147	6.50147	6.50147	6.50147	chr13	112347072	112347366	-		novel			intergenic	294
chr13:112802016-112802598-	0	0	0	0	0	1	0	0	6.50147	6.50147	6.50147	6.50147	6.50147	9.22541	6.50147	6.50147	chr13	112802015	112802598	-		novel			intergenic	583
chr13:112802033-112802615-	0	0	0	0	0	1	0	0	6.50147	6.50147	6.50147	6.50147	6.50147	9.22541	6.50147	6.50147	chr13	112802032	112802615	-		novel			intergenic	583
chr13:112850001-112850190+	0	0	0	0	0	0	0	0	6.50147	6.50147	6.50147	6.50147	6.50147	6.50147	6.50147	6.50147	chr13	112850000	112850190	+		novel	TCONS_00021912	XLOC_010505	intronic	190
chr13:112850150-112850363+	2	0	0	0	0	0	0	0	10.3036	6.50147	6.50147	6.50147	6.50147	6.50147	6.50147	6.50147	chr13	112850149	112850363	+		novel	TCONS_00021912	XLOC_010505	intronic	214
chr13:112940119-112951235-	0	0	0	0	0	0	0	3	6.50147	6.50147	6.50147	6.50147	6.50147	6.50147	6.50147	11.6388	chr13	112940118	112951235	-		novel			intergenic	11117
chr13:113320356-113320617-	0	0	0	0	0	0	0	0	6.50147	6.50147	6.50147	6.50147	6.50147	6.50147	6.50147	6.50147	chr13	113320355	113320617	-		novel	NM_207440	ATP11AUN	antisense	262
chr13:113320361-113320622-	0	0	0	0	0	0	0	0	6.50147	6.50147	6.50147	6.50147	6.50147	6.50147	6.50147	6.50147	chr13	113320360	113320622	-		novel	NM_207440	ATP11AUN	antisense	262
chr13:113458183-113458434+	0	0	0	0	0	0	0	0	6.50147	6.50147	6.50147	6.50147	6.50147	6.50147	6.50147	6.50147	chr13	113458182	113458434	+		novel	ENST00000283558	ATP11A	intronic	252
chr13:113805936-113806125-	0	0	0	1	0	0	0	0	6.50147	6.50147	6.50147	7.43196	6.50147	6.50147	6.50147	6.50147	chr13	113805935	113806125	-		novel	TCONS_00022128	XLOC_010736	intronic	190
chr13:114779030-114779341-	0	0	0	0	1	0	0	0	6.50147	6.50147	6.50147	6.50147	10.5516	6.50147	6.50147	6.50147	chr13	114779029	114779341	-		novel	ENST00000334062	RASA3	intronic	312
chr13:114834966-114835293+	0	0	1	0	0	0	0	0	6.50147	6.50147	9.14455	6.50147	6.50147	6.50147	6.50147	6.50147	chr13	114834965	114835293	+		novel	NM_007368	RASA3	antisense	328
chr13:114834974-114835301+	0	0	1	0	0	0	0	0	6.50147	6.50147	9.14455	6.50147	6.50147	6.50147	6.50147	6.50147	chr13	114834973	114835301	+		novel	NM_007368	RASA3	antisense	328
chr14:19000882-19019138-	0	0	0	0	0	4	0	0	6.50147	6.50147	6.50147	6.50147	6.50147	11.0516	6.50147	6.50147	chr14	19000881	19019138	-		novel			intergenic	18257
chr14:19000883-19019139-	0	0	0	0	0	4	0	0	6.50147	6.50147	6.50147	6.50147	6.50147	11.0516	6.50147	6.50147	chr14	19000882	19019139	-		novel			intergenic	18257
chr14:19011144-19034188+	0	0	0	0	0	0	0	1	6.50147	6.50147	6.50147	6.50147	6.50147	6.50147	6.50147	10.1336	chr14	19011143	19034188	+		novel			intergenic	23045
chr14:19011153-19034197+	0	0	0	0	0	0	0	1	6.50147	6.50147	6.50147	6.50147	6.50147	6.50147	6.50147	10.1336	chr14	19011152	19034197	+		novel			intergenic	23045
chr14:19012740-19013593-	0	0	0	0	0	0	1	0	6.50147	6.50147	6.50147	6.50147	6.50147	6.50147	9.88428	6.50147	chr14	19012739	19013593	-		novel			intergenic	854
chr14:19740006-19835728-	0	0	0	0	0	1	0	0	6.50147	6.50147	6.50147	6.50147	6.50147	9.22541	6.50147	6.50147	chr14	19740005	19835728	-		novel	ENST00000359695	OR11H13P	sense overlapping	95723
chr14:19753251-19822249+	0	0	0	0	0	0	1	0	6.50147	6.50147	6.50147	6.50147	6.50147	6.50147	9.88428	6.50147	chr14	19753250	19822249	+		novel	ENST00000547821	RP11-496I2.4	sense overlapping	68999
chr14:21202509-21238079+	0	0	1	0	0	0	0	0	6.50147	6.50147	9.14455	6.50147	6.50147	6.50147	6.50147	6.50147	chr14	21202508	21238079	+		novel	NM_006683	EDDM3A	sense overlapping	35571
chr14:21356600-21378407+	0	0	0	0	0	0	0	1	6.50147	6.50147	6.50147	6.50147	6.50147	6.50147	6.50147	10.1336	chr14	21356599	21378407	+		novel	NM_002935	RNASE3	sense overlapping	21808
chr14:22346547-22418480+	2	0	0	0	0	0	0	0	10.3036	6.50147	6.50147	6.50147	6.50147	6.50147	6.50147	6.50147	chr14	22346546	22418480	+		novel	uc001wbw.2	TCRA	intronic	71934
chr14:23857356-23886703+	0	0	4	0	0	0	0	0	6.50147	6.50147	10.96	6.50147	6.50147	6.50147	6.50147	6.50147	chr14	23857355	23886703	+		novel	NR_126491	MHRT	sense overlapping	29348
chr14:24434618-24516996-	0	0	0	0	0	0	0	0	6.50147	6.50147	6.50147	6.50147	6.50147	6.50147	6.50147	6.50147	chr14	24434617	24516996	-		novel	ENST00000558423	DHRS4-AS1	sense overlapping	82379
chr14:24679554-24679974-	14	0	0	0	0	0	0	0	13.0195	6.50147	6.50147	6.50147	6.50147	6.50147	6.50147	6.50147	chr14	24679553	24679974	-	hsa_circ_0007326	circBase	ENST00000530611	TM9SF1	exonic	251
chr14:25166326-25166568+	0	0	0	0	1	0	0	0	6.50147	6.50147	6.50147	6.50147	10.5516	6.50147	6.50147	6.50147	chr14	25166325	25166568	+		novel			intergenic	243
chr14:25166341-25166583+	0	0	0	0	0	0	0	0	6.50147	6.50147	6.50147	6.50147	6.50147	6.50147	6.50147	6.50147	chr14	25166340	25166583	+		novel			intergenic	243
chr14:25166386-25166583+	0	0	0	0	1	0	0	0	6.50147	6.50147	6.50147	6.50147	10.5516	6.50147	6.50147	6.50147	chr14	25166385	25166583	+		novel			intergenic	198
chr14:27530350-27572616-	0	0	1	0	0	0	0	0	6.50147	6.50147	9.14455	6.50147	6.50147	6.50147	6.50147	6.50147	chr14	27530349	27572616	-		novel	ENST00000552303	RP11-384J4.2	antisense	42267
chr14:29318913-29409083-	0	0	0	0	0	0	0	0	6.50147	6.50147	6.50147	6.50147	6.50147	6.50147	6.50147	6.50147	chr14	29318912	29409083	-		novel	ENST00000384435	Y_RNA	sense overlapping	90171
chr14:31416296-31425448-	0	0	0	0	0	0	0	0	6.50147	6.50147	6.50147	6.50147	6.50147	6.50147	6.50147	6.50147	chr14	31416295	31425448	-	hsa_circ_0031447	circBase	NM_014574	STRN3	exonic	434
chr14:31985180-31986720-	0	0	0	0	0	0	0	1	6.50147	6.50147	6.50147	6.50147	6.50147	6.50147	6.50147	10.1336	chr14	31985179	31986720	-		novel	ENST00000550005	NUBPL	antisense	1541
chr14:34674756-34675025-	0	0	1	0	0	0	0	0	6.50147	6.50147	9.14455	6.50147	6.50147	6.50147	6.50147	6.50147	chr14	34674755	34675025	-		novel	ENST00000487915	EGLN3	intronic	270
chr14:35010274-35031563-	0	0	0	0	0	0	0	2	6.50147	6.50147	6.50147	6.50147	6.50147	6.50147	6.50147	11.0742	chr14	35010273	35031563	-		novel	NM_021249	SNX6	sense overlapping	21290
chr14:35331250-35331528-	0	0	0	0	0	0	0	0	6.50147	6.50147	6.50147	6.50147	6.50147	6.50147	6.50147	6.50147	chr14	35331249	35331528	-	hsa_circ_0006137	circBase	NM_013448	BAZ1A	exonic	279
chr14:36417478-36418341+	0	0	0	0	0	1	0	0	6.50147	6.50147	6.50147	6.50147	6.50147	9.22541	6.50147	6.50147	chr14	36417477	36418341	+		novel	ENST00000550089	RP11-116N8.1	intronic	864
chr14:36417786-36418973+	0	0	0	0	0	1	0	0	6.50147	6.50147	6.50147	6.50147	6.50147	9.22541	6.50147	6.50147	chr14	36417785	36418973	+		novel	ENST00000550089	RP11-116N8.1	intronic	1188
chr14:37153902-37154252+	0	0	0	0	0	0	0	3	6.50147	6.50147	6.50147	6.50147	6.50147	6.50147	6.50147	11.6388	chr14	37153901	37154252	+		novel	NM_030631	SLC25A21	antisense	351
chr14:42505744-42508629-	0	0	0	0	0	0	0	0	6.50147	6.50147	6.50147	6.50147	6.50147	6.50147	6.50147	6.50147	chr14	42505743	42508629	-		novel			intergenic	2886
chr14:43425348-43439629+	0	0	0	0	1	0	0	0	6.50147	6.50147	6.50147	6.50147	10.5516	6.50147	6.50147	6.50147	chr14	43425347	43439629	+		novel			intergenic	14282
chr14:44853387-44857609+	0	0	0	0	0	0	0	0	6.50147	6.50147	6.50147	6.50147	6.50147	6.50147	6.50147	6.50147	chr14	44853386	44857609	+		novel	ENST00000553827	RP11-305B6.3	antisense	4223
chr14:45146820-45147008-	0	0	0	0	0	0	1	0	6.50147	6.50147	6.50147	6.50147	6.50147	6.50147	9.88428	6.50147	chr14	45146819	45147008	-		novel			intergenic	189
chr14:45569678-45569916-	0	0	0	0	0	0	0	0	6.50147	6.50147	6.50147	6.50147	6.50147	6.50147	6.50147	6.50147	chr14	45569677	45569916	-		novel	NM_017922	PRPF39	antisense	239
chr14:46016655-46075599+	1	0	0	0	0	0	0	0	9.40347	6.50147	6.50147	6.50147	6.50147	6.50147	6.50147	6.50147	chr14	46016654	46075599	+		novel	ENST00000554319	RP11-945F5.1	sense overlapping	58945
chr14:50130033-50141145-	0	0	0	0	0	0	0	0	6.50147	6.50147	6.50147	6.50147	6.50147	6.50147	6.50147	6.50147	chr14	50130032	50141145	-	hsa_circ_0008002	circBase	NM_002692	POLE2	exonic	510
chr14:50273107-50332927+	0	0	0	0	2	0	0	0	6.50147	6.50147	6.50147	6.50147	11.5074	6.50147	6.50147	6.50147	chr14	50273106	50332927	+		novel	ENST00000516665	RNU6-539P	sense overlapping	59821
chr14:53282552-53282909-	0	0	0	0	0	0	1	0	6.50147	6.50147	6.50147	6.50147	6.50147	6.50147	9.88428	6.50147	chr14	53282551	53282909	-		novel	ENST00000554548	RP11-589M4.3	intronic	358
chr14:55647931-55650471-	0	0	0	0	0	0	0	0	6.50147	6.50147	6.50147	6.50147	6.50147	6.50147	6.50147	6.50147	chr14	55647930	55650471	-	hsa_circ_0000539	circBase	NM_014750	DLGAP5	exonic	342
chr14:58740697-58758425-	0	0	0	0	0	0	0	0	6.50147	6.50147	6.50147	6.50147	6.50147	6.50147	6.50147	6.50147	chr14	58740696	58758425	-	hsa_circ_0032077	circBase	NR_029434	PSMA3-AS1	exonic	271
chr14:58785260-58796887+	0	0	0	0	0	0	0	0	6.50147	6.50147	6.50147	6.50147	6.50147	6.50147	6.50147	6.50147	chr14	58785259	58796887	+	hsa_circ_0000542	circBase	NM_002892	ARID4A	exonic	632
chr14:61323399-61409760-	0	0	0	0	0	1	0	0	6.50147	6.50147	6.50147	6.50147	6.50147	9.22541	6.50147	6.50147	chr14	61323398	61409760	-		novel	ENST00000553832	SRMP2	sense overlapping	86362
chr14:63862067-63862261-	0	0	0	0	0	1	0	0	6.50147	6.50147	6.50147	6.50147	6.50147	9.22541	6.50147	6.50147	chr14	63862066	63862261	-		novel	ENST00000337537	PPP2R5E	intronic	195
chr14:74238921-74239262-	0	0	25	0	0	0	0	0	6.50147	6.50147	13.5477	6.50147	6.50147	6.50147	6.50147	6.50147	chr14	74238920	74239262	-		novel	ENST00000394071	ELMSAN1	intronic	342
chr14:75331852-75332170+	0	0	1	0	0	0	0	0	6.50147	6.50147	9.14455	6.50147	6.50147	6.50147	6.50147	6.50147	chr14	75331851	75332170	+		novel			intergenic	319
chr14:77928503-77932010+	0	0	0	1	0	0	0	0	6.50147	6.50147	6.50147	7.43196	6.50147	6.50147	6.50147	6.50147	chr14	77928502	77932010	+	hsa_circ_0032775	circBase	NM_012111	AHSA1	exonic	419
chr14:79763038-79765865-	0	1	0	0	0	0	0	0	6.50147	9.78163	6.50147	6.50147	6.50147	6.50147	6.50147	6.50147	chr14	79763037	79765865	-		novel	NM_004796	NRXN3	antisense	2828
chr14:80195632-80195961+	0	0	0	0	0	0	0	5	6.50147	6.50147	6.50147	6.50147	6.50147	6.50147	6.50147	12.3593	chr14	80195631	80195961	+		novel	ENST00000281127	NRXN3	intronic	330
chr14:81543797-81544082-	0	0	0	0	0	1	0	0	6.50147	6.50147	6.50147	6.50147	6.50147	9.22541	6.50147	6.50147	chr14	81543796	81544082	-		novel	NM_000369	TSHR	antisense	286
chr14:82742614-82742809+	0	0	0	0	0	1	0	0	6.50147	6.50147	6.50147	6.50147	6.50147	9.22541	6.50147	6.50147	chr14	82742613	82742809	+		novel			intergenic	196
chr14:82921061-82921256-	0	0	0	0	0	1	0	0	6.50147	6.50147	6.50147	6.50147	6.50147	9.22541	6.50147	6.50147	chr14	82921060	82921256	-		novel			intergenic	196
chr14:88881549-88904490+	0	0	0	0	0	0	0	0	6.50147	6.50147	6.50147	6.50147	6.50147	6.50147	6.50147	6.50147	chr14	88881548	88904490	+		novel	NM_018418	SPATA7	sense overlapping	22942
chr14:89962009-89962332+	0	0	0	0	0	0	0	3	6.50147	6.50147	6.50147	6.50147	6.50147	6.50147	6.50147	11.6388	chr14	89962008	89962332	+		novel	NM_001085471	FOXN3	antisense	324
chr14:91759396-91759801-	0	0	0	0	0	0	1	0	6.50147	6.50147	6.50147	6.50147	6.50147	6.50147	9.88428	6.50147	chr14	91759395	91759801	-		novel	ENST00000389857	CCDC88C	intronic	406
chr14:91759670-91759903-	0	0	0	0	0	0	0	0	6.50147	6.50147	6.50147	6.50147	6.50147	6.50147	6.50147	6.50147	chr14	91759669	91759903	-		novel	ENST00000389857	CCDC88C	intronic	234
chr14:93088652-93094831-	0	0	0	0	0	0	0	0	6.50147	6.50147	6.50147	6.50147	6.50147	6.50147	6.50147	6.50147	chr14	93088651	93094831	-		novel	NM_024832	RIN3	antisense	6180
chr14:94985968-94986162+	1	0	0	0	0	6	0	0	9.40347	6.50147	6.50147	6.50147	6.50147	11.6159	6.50147	6.50147	chr14	94985967	94986162	+		novel			intergenic	195
chr14:94985968-94986162-	0	0	0	0	2	4	0	0	6.50147	6.50147	6.50147	6.50147	11.5074	11.0516	6.50147	6.50147	chr14	94985967	94986162	-		novel			intergenic	195
chr14:95841112-95841449+	0	0	0	0	0	0	0	0	6.50147	6.50147	6.50147	6.50147	6.50147	6.50147	6.50147	6.50147	chr14	95841111	95841449	+		novel			intergenic	338
chr14:95841252-95841506+	0	0	0	0	1	0	0	0	6.50147	6.50147	6.50147	6.50147	10.5516	6.50147	6.50147	6.50147	chr14	95841251	95841506	+		novel			intergenic	255
chr14:96394145-96394410+	0	1	0	0	0	0	0	0	6.50147	9.78163	6.50147	6.50147	6.50147	6.50147	6.50147	6.50147	chr14	96394144	96394410	+		novel			intergenic	266
chr14:97064386-97064567+	0	0	0	0	0	1	0	0	6.50147	6.50147	6.50147	6.50147	6.50147	9.22541	6.50147	6.50147	chr14	97064385	97064567	+		novel			intergenic	182
chr14:97064390-97064571+	0	0	0	0	0	1	0	0	6.50147	6.50147	6.50147	6.50147	6.50147	9.22541	6.50147	6.50147	chr14	97064389	97064571	+		novel			intergenic	182
chr14:97064406-97064600+	0	0	0	0	1	0	0	0	6.50147	6.50147	6.50147	6.50147	10.5516	6.50147	6.50147	6.50147	chr14	97064405	97064600	+		novel			intergenic	195
chr14:97156667-97235211-	1	0	0	0	0	0	0	0	9.40347	6.50147	6.50147	6.50147	6.50147	6.50147	6.50147	6.50147	chr14	97156666	97235211	-		novel	ENST00000556669	RP11-433J8.2	antisense	78545
chr14:99133298-99133585+	0	0	0	0	0	1	0	0	6.50147	6.50147	6.50147	6.50147	6.50147	9.22541	6.50147	6.50147	chr14	99133297	99133585	+		novel			intergenic	288
chr14:99666337-99666486-	0	0	0	0	0	0	2	0	6.50147	6.50147	6.50147	6.50147	6.50147	6.50147	10.8134	6.50147	chr14	99666336	99666486	-		novel	ENST00000345514	BCL11B	intronic	150
chr14:100509711-100510309+	0	0	1	0	0	0	0	0	6.50147	6.50147	9.14455	6.50147	6.50147	6.50147	6.50147	6.50147	chr14	100509710	100510309	+		novel	ENST00000402714	EVL	intronic	599
chr14:100929205-100929417+	0	0	0	0	0	0	0	0	6.50147	6.50147	6.50147	6.50147	6.50147	6.50147	6.50147	6.50147	chr14	100929204	100929417	+		novel	ENST00000335290	WDR25	intronic	213
chr14:100929227-100929439+	2	0	0	0	0	1	1	0	10.3036	6.50147	6.50147	6.50147	6.50147	9.22541	9.88428	6.50147	chr14	100929226	100929439	+		novel	ENST00000335290	WDR25	intronic	213
chr14:100929287-100929446+	0	0	0	0	0	0	0	0	6.50147	6.50147	6.50147	6.50147	6.50147	6.50147	6.50147	6.50147	chr14	100929286	100929446	+		novel	ENST00000335290	WDR25	intronic	160
chr14:101339580-101339747-	0	0	0	0	0	1	0	0	6.50147	6.50147	6.50147	6.50147	6.50147	9.22541	6.50147	6.50147	chr14	101339579	101339747	-		novel			intergenic	168
chr14:101486107-101486496-	1	0	0	0	0	0	0	0	9.40347	6.50147	6.50147	6.50147	6.50147	6.50147	6.50147	6.50147	chr14	101486106	101486496	-		novel			intergenic	390
chr14:102074103-102074300-	0	1	0	0	0	0	0	0	6.50147	9.78163	6.50147	6.50147	6.50147	6.50147	6.50147	6.50147	chr14	102074102	102074300	-		novel			intergenic	198
chr14:104791075-104792072+	0	0	0	0	1	0	0	0	6.50147	6.50147	6.50147	6.50147	10.5516	6.50147	6.50147	6.50147	chr14	104791074	104792072	+		novel			intergenic	998
chr14:105326162-105326521-	1	0	0	0	0	0	0	0	9.40347	6.50147	6.50147	6.50147	6.50147	6.50147	6.50147	6.50147	chr14	105326161	105326521	-		novel			intergenic	360
chr14:105628809-105628994-	0	0	0	0	0	0	0	4	6.50147	6.50147	6.50147	6.50147	6.50147	6.50147	6.50147	12.0435	chr14	105628808	105628994	-		novel	ENST00000331782	JAG2	intronic	186
chr14:106099707-106125896+	0	0	0	0	1	0	0	0	6.50147	6.50147	6.50147	6.50147	10.5516	6.50147	6.50147	6.50147	chr14	106099706	106125896	+		novel			intergenic	26190
chr14:106100540-106196331-	0	0	0	0	0	4	0	0	6.50147	6.50147	6.50147	6.50147	6.50147	11.0516	6.50147	6.50147	chr14	106100539	106196331	-		novel			intergenic	95792
chr14:106107928-106131445+	0	0	0	0	0	0	0	0	6.50147	6.50147	6.50147	6.50147	6.50147	6.50147	6.50147	6.50147	chr14	106107927	106131445	+		novel			intergenic	23518
chr14:106347773-106376640+	0	0	0	0	0	0	0	1	6.50147	6.50147	6.50147	6.50147	6.50147	6.50147	6.50147	10.1336	chr14	106347772	106376640	+		novel			intergenic	28868
chr14:106716835-106727672+	0	0	0	0	0	1	0	0	6.50147	6.50147	6.50147	6.50147	6.50147	9.22541	6.50147	6.50147	chr14	106716834	106727672	+		novel			intergenic	10838
chr14:106854351-106935719-	0	0	0	0	0	0	0	0	6.50147	6.50147	6.50147	6.50147	6.50147	6.50147	6.50147	6.50147	chr14	106854350	106935719	-		novel			intergenic	81369
chr14:106854687-106936055-	0	0	0	0	0	1	0	0	6.50147	6.50147	6.50147	6.50147	6.50147	9.22541	6.50147	6.50147	chr14	106854686	106936055	-		novel			intergenic	81369
chr14:106855148-106936516+	0	0	0	0	1	0	0	0	6.50147	6.50147	6.50147	6.50147	10.5516	6.50147	6.50147	6.50147	chr14	106855147	106936516	+		novel			intergenic	81369
chr14:106855611-106936980+	0	0	0	0	0	0	0	0	6.50147	6.50147	6.50147	6.50147	6.50147	6.50147	6.50147	6.50147	chr14	106855610	106936980	+		novel			intergenic	81370
chr14:106859717-106940757-	0	0	0	0	1	0	0	0	6.50147	6.50147	6.50147	6.50147	10.5516	6.50147	6.50147	6.50147	chr14	106859716	106940757	-		novel			intergenic	81041
chr15:20306597-20310978-	0	0	1	0	0	0	0	0	6.50147	6.50147	9.14455	6.50147	6.50147	6.50147	6.50147	6.50147	chr15	20306596	20310978	-		novel			intergenic	4382
chr15:21313151-21314084+	0	0	0	0	0	0	0	0	6.50147	6.50147	6.50147	6.50147	6.50147	6.50147	6.50147	6.50147	chr15	21313150	21314084	+		novel			intergenic	934
chr15:21313764-21318129-	0	0	1	0	0	0	0	0	6.50147	6.50147	9.14455	6.50147	6.50147	6.50147	6.50147	6.50147	chr15	21313763	21318129	-		novel			intergenic	4366
chr15:21906254-21908258+	2	0	0	0	0	0	0	0	10.3036	6.50147	6.50147	6.50147	6.50147	6.50147	6.50147	6.50147	chr15	21906253	21908258	+		novel			intergenic	2005
chr15:22742696-22743550+	0	0	0	0	1	0	0	0	6.50147	6.50147	6.50147	6.50147	10.5516	6.50147	6.50147	6.50147	chr15	22742695	22743550	+		novel			intergenic	855
chr15:23103088-23104071+	0	0	0	0	0	1	0	0	6.50147	6.50147	6.50147	6.50147	6.50147	9.22541	6.50147	6.50147	chr15	23103087	23104071	+		novel	ENST00000558417	RP11-566K19.5	sense overlapping	984
chr15:23103130-23104071+	0	0	0	0	0	1	0	0	6.50147	6.50147	6.50147	6.50147	6.50147	9.22541	6.50147	6.50147	chr15	23103129	23104071	+		novel	ENST00000558417	RP11-566K19.5	sense overlapping	942
chr15:23103173-23104072+	2	0	0	0	0	0	0	0	10.3036	6.50147	6.50147	6.50147	6.50147	6.50147	6.50147	6.50147	chr15	23103172	23104072	+		novel	ENST00000558417	RP11-566K19.5	sense overlapping	900
chr15:23103193-23104092+	2	0	0	0	0	0	0	0	10.3036	6.50147	6.50147	6.50147	6.50147	6.50147	6.50147	6.50147	chr15	23103192	23104092	+		novel	ENST00000558417	RP11-566K19.5	sense overlapping	900
chr15:23103197-23104096+	0	0	0	0	0	1	0	0	6.50147	6.50147	6.50147	6.50147	6.50147	9.22541	6.50147	6.50147	chr15	23103196	23104096	+		novel	ENST00000558417	RP11-566K19.5	sense overlapping	900
chr15:23103278-23104531+	0	0	0	0	0	0	1	0	6.50147	6.50147	6.50147	6.50147	6.50147	6.50147	9.88428	6.50147	chr15	23103277	23104531	+		novel	ENST00000558417	RP11-566K19.5	sense overlapping	1254
chr15:23406510-23407028-	0	0	0	0	1	0	0	0	6.50147	6.50147	6.50147	6.50147	10.5516	6.50147	6.50147	6.50147	chr15	23406509	23407028	-		novel	NM_001271664	GOLGA6L22	sense overlapping	519
chr15:23406704-23406889-	0	0	0	0	1	0	0	0	6.50147	6.50147	6.50147	6.50147	10.5516	6.50147	6.50147	6.50147	chr15	23406703	23406889	-		novel	NM_001271664	GOLGA6L22	intronic	186
chr15:23406713-23406898-	0	0	0	0	0	3	0	0	6.50147	6.50147	6.50147	6.50147	6.50147	10.6569	6.50147	6.50147	chr15	23406712	23406898	-		novel	NM_001271664	GOLGA6L22	intronic	186
chr15:23407039-23407503-	0	0	0	0	0	1	0	0	6.50147	6.50147	6.50147	6.50147	6.50147	9.22541	6.50147	6.50147	chr15	23407038	23407503	-		novel	NM_001271664	GOLGA6L22	intronic	465
chr15:23685007-23686009-	0	0	0	0	0	5	0	0	6.50147	6.50147	6.50147	6.50147	6.50147	11.3611	6.50147	6.50147	chr15	23685006	23686009	-		novel	NM_001304388	GOLGA6L2	sense overlapping	1003
chr15:23685013-23686015-	0	0	0	0	0	5	0	0	6.50147	6.50147	6.50147	6.50147	6.50147	11.3611	6.50147	6.50147	chr15	23685012	23686015	-		novel	NM_001304388	GOLGA6L2	sense overlapping	1003
chr15:23685187-23686504-	0	0	0	1	0	0	0	0	6.50147	6.50147	6.50147	7.43196	6.50147	6.50147	6.50147	6.50147	chr15	23685186	23686504	-		novel	NM_001304388	GOLGA6L2	sense overlapping	1318
chr15:23685362-23685814+	0	0	0	0	0	0	1	0	6.50147	6.50147	6.50147	6.50147	6.50147	6.50147	9.88428	6.50147	chr15	23685361	23685814	+		novel	NM_001304388	GOLGA6L2	antisense	453
chr15:23685362-23685814-	0	0	0	1	8	6	4	0	6.50147	6.50147	6.50147	7.43196	13.4733	11.6159	11.7766	6.50147	chr15	23685361	23685814	-		novel	ENST00000312015	GOLGA6L2	intronic	453
chr15:23685465-23686108-	0	0	0	0	2	2	0	0	6.50147	6.50147	6.50147	6.50147	11.5074	10.1119	6.50147	6.50147	chr15	23685464	23686108	-		novel	NM_001304388	GOLGA6L2	sense overlapping	644
chr15:23685472-23686115-	0	0	0	0	0	2	0	0	6.50147	6.50147	6.50147	6.50147	6.50147	10.1119	6.50147	6.50147	chr15	23685471	23686115	-		novel	NM_001304388	GOLGA6L2	sense overlapping	644
chr15:23685617-23686670-	0	0	0	0	0	0	1	0	6.50147	6.50147	6.50147	6.50147	6.50147	6.50147	9.88428	6.50147	chr15	23685616	23686670	-		novel	NM_001304388	GOLGA6L2	sense overlapping	1054
chr15:24385074-24440795+	0	0	0	0	0	0	1	0	6.50147	6.50147	6.50147	6.50147	6.50147	6.50147	9.88428	6.50147	chr15	24385073	24440795	+		novel	TCONS_00023303	XLOC_011172	sense overlapping	55722
chr15:24396972-24462997-	1	0	0	0	0	0	0	0	9.40347	6.50147	6.50147	6.50147	6.50147	6.50147	6.50147	6.50147	chr15	24396971	24462997	-		novel	NR_026647	PWRN2	sense overlapping	66026
chr15:24418285-24418517+	0	0	0	0	0	0	0	0	6.50147	6.50147	6.50147	6.50147	6.50147	6.50147	6.50147	6.50147	chr15	24418284	24418517	+		novel	TCONS_00023303	XLOC_011172	intronic	233
chr15:25773275-25773554+	0	0	0	0	3	0	0	0	6.50147	6.50147	6.50147	6.50147	12.0773	6.50147	6.50147	6.50147	chr15	25773274	25773554	+		novel	ENST00000422117	AC124997.1	antisense	280
chr15:27633365-27633540-	1	0	0	0	0	0	0	0	9.40347	6.50147	6.50147	6.50147	6.50147	6.50147	6.50147	6.50147	chr15	27633364	27633540	-		novel	NM_033223	GABRG3	antisense	176
chr15:28694407-28713793-	0	0	0	0	0	2	0	0	6.50147	6.50147	6.50147	6.50147	6.50147	10.1119	6.50147	6.50147	chr15	28694406	28713793	-		novel	ENST00000564639	RP11-483E23.4	sense overlapping	19387
chr15:28805877-28806062+	0	0	0	0	0	1	0	0	6.50147	6.50147	6.50147	6.50147	6.50147	9.22541	6.50147	6.50147	chr15	28805876	28806062	+		novel	uc010uaj.1	LOC283767	sense overlapping	186
chr15:28805887-28806408+	0	0	0	0	0	0	1	0	6.50147	6.50147	6.50147	6.50147	6.50147	6.50147	9.88428	6.50147	chr15	28805886	28806408	+		novel	uc010uaj.1	LOC283767	sense overlapping	522
chr15:30241353-30241637+	1	0	0	0	0	0	0	0	9.40347	6.50147	6.50147	6.50147	6.50147	6.50147	6.50147	6.50147	chr15	30241352	30241637	+		novel	NM_001301025	TJP1	antisense	285
chr15:30241359-30241643+	1	0	0	0	0	0	0	0	9.40347	6.50147	6.50147	6.50147	6.50147	6.50147	6.50147	6.50147	chr15	30241358	30241643	+		novel	NM_001301025	TJP1	antisense	285
chr15:30241602-30242111+	0	0	0	0	0	1	0	0	6.50147	6.50147	6.50147	6.50147	6.50147	9.22541	6.50147	6.50147	chr15	30241601	30242111	+		novel	NM_001301025	TJP1	antisense	510
chr15:31418965-31457182-	0	0	0	0	0	2	0	0	6.50147	6.50147	6.50147	6.50147	6.50147	10.1119	6.50147	6.50147	chr15	31418964	31457182	-		novel	NM_001252020	TRPM1	sense overlapping	38218
chr15:31551743-31551943-	0	0	0	0	1	0	0	0	6.50147	6.50147	6.50147	6.50147	10.5516	6.50147	6.50147	6.50147	chr15	31551742	31551943	-		novel			intergenic	201
chr15:35320345-35345549-	2	0	0	0	0	0	0	0	10.3036	6.50147	6.50147	6.50147	6.50147	6.50147	6.50147	6.50147	chr15	35320344	35345549	-		novel			intergenic	25205
chr15:35530934-35535708-	0	0	0	0	0	0	0	1	6.50147	6.50147	6.50147	6.50147	6.50147	6.50147	6.50147	10.1336	chr15	35530933	35535708	-		novel	ENST00000560386	DPH6	intronic	4775
chr15:45212427-45262939-	0	0	0	0	0	1	0	0	6.50147	6.50147	6.50147	6.50147	6.50147	9.22541	6.50147	6.50147	chr15	45212426	45262939	-		novel	ENST00000516308	RNU6-1108P	sense overlapping	50513
chr15:45215843-45259733-	0	0	0	0	0	1	0	0	6.50147	6.50147	6.50147	6.50147	6.50147	9.22541	6.50147	6.50147	chr15	45215842	45259733	-		novel	ENST00000516308	RNU6-1108P	sense overlapping	43891
chr15:45218983-45255587+	0	0	0	0	0	0	1	0	6.50147	6.50147	6.50147	6.50147	6.50147	6.50147	9.88428	6.50147	chr15	45218982	45255587	+		novel	NM_152448	C15orf43	sense overlapping	36605
chr15:46262719-46262972+	0	0	0	0	0	0	0	2	6.50147	6.50147	6.50147	6.50147	6.50147	6.50147	6.50147	11.0742	chr15	46262718	46262972	+		novel			intergenic	254
chr15:46262767-46262934+	0	0	0	0	0	1	0	0	6.50147	6.50147	6.50147	6.50147	6.50147	9.22541	6.50147	6.50147	chr15	46262766	46262934	+		novel			intergenic	168
chr15:48230028-48230239-	0	0	0	0	0	0	0	0	6.50147	6.50147	6.50147	6.50147	6.50147	6.50147	6.50147	6.50147	chr15	48230027	48230239	-		novel	ENST00000560900	RP11-208K4.1	antisense	212
chr15:51210125-51210472+	0	0	0	0	0	0	5	0	6.50147	6.50147	6.50147	6.50147	6.50147	6.50147	12.0911	6.50147	chr15	51210124	51210472	+		novel	ENST00000261842	AP4E1	intronic	348
chr15:52388402-52389801-	0	0	0	0	0	0	0	1	6.50147	6.50147	6.50147	6.50147	6.50147	6.50147	6.50147	10.1336	chr15	52388401	52389801	-		novel	ENST00000558607	CTD-2184D3.5	intronic	1400
chr15:60642089-60642340-	0	0	0	0	0	0	0	0	6.50147	6.50147	6.50147	6.50147	6.50147	6.50147	6.50147	6.50147	chr15	60642088	60642340	-		novel	uc010uhd.2	ANXA2	intronic	252
chr15:60642103-60642336-	1	0	0	0	0	0	0	0	9.40347	6.50147	6.50147	6.50147	6.50147	6.50147	6.50147	6.50147	chr15	60642102	60642336	-		novel	uc010uhd.2	ANXA2	intronic	234
chr15:62538197-62538495+	0	0	0	0	0	0	0	3	6.50147	6.50147	6.50147	6.50147	6.50147	6.50147	6.50147	11.6388	chr15	62538196	62538495	+		novel	uc002ajl.3	DQ592221	sense overlapping	299
chr15:62548740-62552965+	0	0	0	0	0	1	0	0	6.50147	6.50147	6.50147	6.50147	6.50147	9.22541	6.50147	6.50147	chr15	62548739	62552965	+		novel	uc002aky.3	DQ582184	sense overlapping	4226
chr15:64791492-64792365+	0	0	0	0	0	0	0	0	6.50147	6.50147	6.50147	6.50147	6.50147	6.50147	6.50147	6.50147	chr15	64791491	64792365	+	hsa_circ_0000615	circBase	NM_015042	ZNF609	sense overlapping	874	B-cell chronic lymphocytic leukemia, Cerebellar neurodegeneration, Duchenne muscular dystrophy (DMD), Hodgkin's lymphoma, Inclusion body myositis (IBM), Intrahepatic cholangiocarcinoma (ICC), acute lymphoblastic leukemia (ALL), acute myeloid leukemia (AML), acute promyelocytic leukemia (APL), adrenocortical carcinoma, autism spectrum disorder (ASD), bladder cancer, breast cancer, cardiac hypertro…
chr15:64791964-64792340+	0	0	0	0	0	0	0	0	6.50147	6.50147	6.50147	6.50147	6.50147	6.50147	6.50147	6.50147	chr15	64791963	64792340	+		novel	NM_015042	ZNF609	sense overlapping	377
chr15:64791968-64792344+	0	0	0	0	0	0	0	0	6.50147	6.50147	6.50147	6.50147	6.50147	6.50147	6.50147	6.50147	chr15	64791967	64792344	+		novel	NM_015042	ZNF609	sense overlapping	377
chr15:65243495-65243748+	0	0	0	0	0	0	0	0	6.50147	6.50147	6.50147	6.50147	6.50147	6.50147	6.50147	6.50147	chr15	65243494	65243748	+		novel	ENST00000357698	ANKDD1A	intronic	254
chr15:65243496-65243843+	0	0	5	0	0	0	0	0	6.50147	6.50147	11.2688	6.50147	6.50147	6.50147	6.50147	6.50147	chr15	65243495	65243843	+		novel	ENST00000357698	ANKDD1A	intronic	348
chr15:65243502-65243674-	0	0	0	0	0	0	0	0	6.50147	6.50147	6.50147	6.50147	6.50147	6.50147	6.50147	6.50147	chr15	65243501	65243674	-		novel	NM_182703	ANKDD1A	antisense	173
chr15:65243504-65243677+	0	0	0	0	0	0	0	0	6.50147	6.50147	6.50147	6.50147	6.50147	6.50147	6.50147	6.50147	chr15	65243503	65243677	+		novel	ENST00000357698	ANKDD1A	intronic	174
chr15:65243508-65243705+	3	0	0	0	0	0	0	0	10.8537	6.50147	6.50147	6.50147	6.50147	6.50147	6.50147	6.50147	chr15	65243507	65243705	+		novel	ENST00000357698	ANKDD1A	intronic	198
chr15:65243512-65243684-	0	0	0	0	0	0	0	0	6.50147	6.50147	6.50147	6.50147	6.50147	6.50147	6.50147	6.50147	chr15	65243511	65243684	-		novel	NM_182703	ANKDD1A	antisense	173
chr15:65243512-65243687-	0	0	1	0	0	0	0	0	6.50147	6.50147	9.14455	6.50147	6.50147	6.50147	6.50147	6.50147	chr15	65243511	65243687	-		novel	NM_182703	ANKDD1A	antisense	176
chr15:65243512-65243733-	0	0	0	0	0	0	0	0	6.50147	6.50147	6.50147	6.50147	6.50147	6.50147	6.50147	6.50147	chr15	65243511	65243733	-		novel	NM_182703	ANKDD1A	antisense	222
chr15:65243514-65243685-	0	0	0	0	0	0	0	0	6.50147	6.50147	6.50147	6.50147	6.50147	6.50147	6.50147	6.50147	chr15	65243513	65243685	-		novel	NM_182703	ANKDD1A	antisense	172
chr15:65243517-65243688+	0	0	0	0	0	0	0	0	6.50147	6.50147	6.50147	6.50147	6.50147	6.50147	6.50147	6.50147	chr15	65243516	65243688	+		novel	ENST00000357698	ANKDD1A	intronic	172
chr15:65243518-65243748+	0	0	0	0	0	0	0	0	6.50147	6.50147	6.50147	6.50147	6.50147	6.50147	6.50147	6.50147	chr15	65243517	65243748	+		novel	ENST00000357698	ANKDD1A	intronic	231
chr15:65243518-65243748-	2	0	0	0	0	0	0	0	10.3036	6.50147	6.50147	6.50147	6.50147	6.50147	6.50147	6.50147	chr15	65243517	65243748	-		novel	NM_182703	ANKDD1A	antisense	231
chr15:65243520-65243741-	0	0	0	0	0	0	0	0	6.50147	6.50147	6.50147	6.50147	6.50147	6.50147	6.50147	6.50147	chr15	65243519	65243741	-		novel	NM_182703	ANKDD1A	antisense	222
chr15:65243521-65243725-	0	0	0	0	0	0	0	0	6.50147	6.50147	6.50147	6.50147	6.50147	6.50147	6.50147	6.50147	chr15	65243520	65243725	-		novel	NM_182703	ANKDD1A	antisense	205
chr15:65243525-65243700-	0	0	1	0	0	0	0	0	6.50147	6.50147	9.14455	6.50147	6.50147	6.50147	6.50147	6.50147	chr15	65243524	65243700	-		novel	NM_182703	ANKDD1A	antisense	176
chr15:65243525-65243748-	0	0	0	0	0	0	0	0	6.50147	6.50147	6.50147	6.50147	6.50147	6.50147	6.50147	6.50147	chr15	65243524	65243748	-		novel	NM_182703	ANKDD1A	antisense	224
chr15:65243527-65243726+	0	0	0	0	0	0	0	0	6.50147	6.50147	6.50147	6.50147	6.50147	6.50147	6.50147	6.50147	chr15	65243526	65243726	+		novel	ENST00000357698	ANKDD1A	intronic	200
chr15:65243527-65243740+	0	0	0	6	0	0	0	0	6.50147	6.50147	6.50147	9.18753	6.50147	6.50147	6.50147	6.50147	chr15	65243526	65243740	+		novel	ENST00000357698	ANKDD1A	intronic	214
chr15:65243535-65243762+	0	0	0	0	0	0	0	0	6.50147	6.50147	6.50147	6.50147	6.50147	6.50147	6.50147	6.50147	chr15	65243534	65243762	+		novel	ENST00000357698	ANKDD1A	intronic	228
chr15:65243536-65243763+	0	0	0	0	0	0	0	0	6.50147	6.50147	6.50147	6.50147	6.50147	6.50147	6.50147	6.50147	chr15	65243535	65243763	+		novel	ENST00000357698	ANKDD1A	intronic	228
chr15:65243538-65243762-	0	4	0	0	0	0	0	0	6.50147	11.6657	6.50147	6.50147	6.50147	6.50147	6.50147	6.50147	chr15	65243537	65243762	-		novel	NM_182703	ANKDD1A	antisense	225
chr15:65243545-65243701-	0	0	0	0	0	0	0	0	6.50147	6.50147	6.50147	6.50147	6.50147	6.50147	6.50147	6.50147	chr15	65243544	65243701	-		novel	NM_182703	ANKDD1A	antisense	157
chr15:65243546-65243723-	0	2	0	0	0	0	0	0	6.50147	10.7054	6.50147	6.50147	6.50147	6.50147	6.50147	6.50147	chr15	65243545	65243723	-		novel	NM_182703	ANKDD1A	antisense	178
chr15:65243547-65243724-	0	0	0	0	0	0	0	0	6.50147	6.50147	6.50147	6.50147	6.50147	6.50147	6.50147	6.50147	chr15	65243546	65243724	-		novel	NM_182703	ANKDD1A	antisense	178
chr15:65243548-65243704+	0	0	0	0	0	0	0	2	6.50147	6.50147	6.50147	6.50147	6.50147	6.50147	6.50147	11.0742	chr15	65243547	65243704	+		novel	ENST00000357698	ANKDD1A	intronic	157
chr15:65243548-65243704-	0	0	0	0	0	0	0	0	6.50147	6.50147	6.50147	6.50147	6.50147	6.50147	6.50147	6.50147	chr15	65243547	65243704	-		novel	NM_182703	ANKDD1A	antisense	157
chr15:65243553-65243748-	0	0	0	0	0	1	0	0	6.50147	6.50147	6.50147	6.50147	6.50147	9.22541	6.50147	6.50147	chr15	65243552	65243748	-		novel	NM_182703	ANKDD1A	antisense	196
chr15:65243556-65243708-	0	0	0	0	0	0	0	0	6.50147	6.50147	6.50147	6.50147	6.50147	6.50147	6.50147	6.50147	chr15	65243555	65243708	-		novel	NM_182703	ANKDD1A	antisense	153
chr15:65243557-65243736+	0	0	0	0	0	0	0	0	6.50147	6.50147	6.50147	6.50147	6.50147	6.50147	6.50147	6.50147	chr15	65243556	65243736	+		novel	ENST00000357698	ANKDD1A	intronic	180
chr15:65243557-65243736-	0	0	0	0	0	0	0	0	6.50147	6.50147	6.50147	6.50147	6.50147	6.50147	6.50147	6.50147	chr15	65243556	65243736	-		novel	NM_182703	ANKDD1A	antisense	180
chr15:65243558-65243747+	0	0	0	0	0	0	0	0	6.50147	6.50147	6.50147	6.50147	6.50147	6.50147	6.50147	6.50147	chr15	65243557	65243747	+		novel	ENST00000357698	ANKDD1A	intronic	190
chr15:65243564-65243722+	0	0	0	0	0	0	0	0	6.50147	6.50147	6.50147	6.50147	6.50147	6.50147	6.50147	6.50147	chr15	65243563	65243722	+		novel	ENST00000357698	ANKDD1A	intronic	159
chr15:65243564-65243758-	0	0	0	0	0	0	0	0	6.50147	6.50147	6.50147	6.50147	6.50147	6.50147	6.50147	6.50147	chr15	65243563	65243758	-		novel	NM_182703	ANKDD1A	antisense	195
chr15:65243565-65243744+	0	0	0	0	0	0	0	0	6.50147	6.50147	6.50147	6.50147	6.50147	6.50147	6.50147	6.50147	chr15	65243564	65243744	+		novel	ENST00000357698	ANKDD1A	intronic	180
chr15:65243565-65243744-	0	0	0	0	0	0	0	0	6.50147	6.50147	6.50147	6.50147	6.50147	6.50147	6.50147	6.50147	chr15	65243564	65243744	-		novel	NM_182703	ANKDD1A	antisense	180
chr15:65243567-65243719-	0	0	0	0	0	0	0	0	6.50147	6.50147	6.50147	6.50147	6.50147	6.50147	6.50147	6.50147	chr15	65243566	65243719	-		novel	NM_182703	ANKDD1A	antisense	153
chr15:65243570-65244027+	0	0	0	0	0	0	0	0	6.50147	6.50147	6.50147	6.50147	6.50147	6.50147	6.50147	6.50147	chr15	65243569	65244027	+		novel	ENST00000357698	ANKDD1A	intronic	458
chr15:65243572-65243730+	0	0	0	0	0	0	0	0	6.50147	6.50147	6.50147	6.50147	6.50147	6.50147	6.50147	6.50147	chr15	65243571	65243730	+		novel	ENST00000357698	ANKDD1A	intronic	159
chr15:65243583-65243741+	0	0	0	0	0	0	0	0	6.50147	6.50147	6.50147	6.50147	6.50147	6.50147	6.50147	6.50147	chr15	65243582	65243741	+		novel	ENST00000357698	ANKDD1A	intronic	159
chr15:65243583-65243741-	0	0	0	0	0	0	0	0	6.50147	6.50147	6.50147	6.50147	6.50147	6.50147	6.50147	6.50147	chr15	65243582	65243741	-		novel	NM_182703	ANKDD1A	antisense	159
chr15:65243594-65243754+	0	0	1	0	0	0	0	0	6.50147	6.50147	9.14455	6.50147	6.50147	6.50147	6.50147	6.50147	chr15	65243593	65243754	+		novel	ENST00000357698	ANKDD1A	intronic	161
chr15:65243594-65243754-	0	0	2	0	0	0	0	0	6.50147	6.50147	10.0242	6.50147	6.50147	6.50147	6.50147	6.50147	chr15	65243593	65243754	-		novel	NM_182703	ANKDD1A	antisense	161
chr15:65243595-65243754-	0	0	0	0	0	0	0	0	6.50147	6.50147	6.50147	6.50147	6.50147	6.50147	6.50147	6.50147	chr15	65243594	65243754	-		novel	NM_182703	ANKDD1A	antisense	160
chr15:65243604-65243763+	0	0	0	0	0	0	1	0	6.50147	6.50147	6.50147	6.50147	6.50147	6.50147	9.88428	6.50147	chr15	65243603	65243763	+		novel	ENST00000357698	ANKDD1A	intronic	160
chr15:65243659-65246489-	0	0	0	6	0	0	0	0	6.50147	6.50147	6.50147	9.18753	6.50147	6.50147	6.50147	6.50147	chr15	65243658	65246489	-		novel	NM_182703	ANKDD1A	antisense	2831
chr15:65243668-65246498-	0	0	0	12	0	0	0	0	6.50147	6.50147	6.50147	10.0709	6.50147	6.50147	6.50147	6.50147	chr15	65243667	65246498	-		novel	NM_182703	ANKDD1A	antisense	2831
chr15:65244816-65245003+	0	0	0	0	1	0	0	0	6.50147	6.50147	6.50147	6.50147	10.5516	6.50147	6.50147	6.50147	chr15	65244815	65245003	+		novel	ENST00000357698	ANKDD1A	intronic	188
chr15:65244817-65245004+	0	0	0	0	1	0	0	0	6.50147	6.50147	6.50147	6.50147	10.5516	6.50147	6.50147	6.50147	chr15	65244816	65245004	+		novel	ENST00000357698	ANKDD1A	intronic	188
chr15:65244841-65244995+	0	0	1	0	0	0	0	0	6.50147	6.50147	9.14455	6.50147	6.50147	6.50147	6.50147	6.50147	chr15	65244840	65244995	+		novel	ENST00000357698	ANKDD1A	intronic	155
chr15:65245241-65245840-	0	0	0	0	0	0	0	3	6.50147	6.50147	6.50147	6.50147	6.50147	6.50147	6.50147	11.6388	chr15	65245240	65245840	-		novel	NM_182703	ANKDD1A	antisense	600
chr15:65245855-65246895+	0	10	0	0	0	0	0	0	6.50147	12.9633	6.50147	6.50147	6.50147	6.50147	6.50147	6.50147	chr15	65245854	65246895	+		novel	ENST00000357698	ANKDD1A	intronic	1041
chr15:65246227-65246518-	0	0	0	23	0	0	0	0	6.50147	6.50147	6.50147	10.9501	6.50147	6.50147	6.50147	6.50147	chr15	65246226	65246518	-		novel	NM_182703	ANKDD1A	antisense	292
chr15:65246702-65246868+	0	0	0	0	0	0	0	0	6.50147	6.50147	6.50147	6.50147	6.50147	6.50147	6.50147	6.50147	chr15	65246701	65246868	+		novel	ENST00000357698	ANKDD1A	intronic	167
chr15:65246724-65246874+	0	0	0	0	0	0	0	0	6.50147	6.50147	6.50147	6.50147	6.50147	6.50147	6.50147	6.50147	chr15	65246723	65246874	+		novel	ENST00000357698	ANKDD1A	intronic	151
chr15:65246738-65246892-	0	0	0	0	0	0	0	0	6.50147	6.50147	6.50147	6.50147	6.50147	6.50147	6.50147	6.50147	chr15	65246737	65246892	-		novel	NM_182703	ANKDD1A	antisense	155
chr15:65246741-65246895+	0	0	0	0	0	0	0	0	6.50147	6.50147	6.50147	6.50147	6.50147	6.50147	6.50147	6.50147	chr15	65246740	65246895	+		novel	ENST00000357698	ANKDD1A	intronic	155
chr15:65246746-65246900+	0	0	0	0	0	0	0	0	6.50147	6.50147	6.50147	6.50147	6.50147	6.50147	6.50147	6.50147	chr15	65246745	65246900	+		novel	ENST00000357698	ANKDD1A	intronic	155
chr15:69052275-69052670-	0	0	0	0	0	0	0	0	6.50147	6.50147	6.50147	6.50147	6.50147	6.50147	6.50147	6.50147	chr15	69052274	69052670	-		novel			intergenic	396
chr15:69592906-69647680+	0	0	1	0	0	0	0	0	6.50147	6.50147	9.14455	6.50147	6.50147	6.50147	6.50147	6.50147	chr15	69592905	69647680	+		novel	NM_017705	PAQR5	sense overlapping	54775
chr15:70595088-70595707+	0	0	0	0	0	1	0	0	6.50147	6.50147	6.50147	6.50147	6.50147	9.22541	6.50147	6.50147	chr15	70595087	70595707	+		novel			intergenic	620
chr15:70741840-70742227+	0	0	1	0	0	0	0	0	6.50147	6.50147	9.14455	6.50147	6.50147	6.50147	6.50147	6.50147	chr15	70741839	70742227	+		novel			intergenic	388
chr15:71492045-71492253-	0	0	0	0	0	4	0	0	6.50147	6.50147	6.50147	6.50147	6.50147	11.0516	6.50147	6.50147	chr15	71492044	71492253	-		novel	NM_024817	THSD4	antisense	209
chr15:71492054-71492262-	0	0	0	0	0	4	0	0	6.50147	6.50147	6.50147	6.50147	6.50147	11.0516	6.50147	6.50147	chr15	71492053	71492262	-		novel	NM_024817	THSD4	antisense	209
chr15:72847612-72853890+	0	0	0	0	0	0	0	0	6.50147	6.50147	6.50147	6.50147	6.50147	6.50147	6.50147	6.50147	chr15	72847611	72853890	+	hsa_circ_0036224	circBase	NM_005744	ARIH1	exonic	216
chr15:77313419-77315412-	0	0	0	0	0	0	0	0	6.50147	6.50147	6.50147	6.50147	6.50147	6.50147	6.50147	6.50147	chr15	77313418	77315412	-		novel	NM_003978	PSTPIP1	antisense	1994
chr15:77313423-77315416-	0	0	0	0	0	0	0	0	6.50147	6.50147	6.50147	6.50147	6.50147	6.50147	6.50147	6.50147	chr15	77313422	77315416	-		novel	NM_003978	PSTPIP1	antisense	1994
chr15:78951272-78951487+	0	3	0	0	0	0	0	0	6.50147	11.264	6.50147	6.50147	6.50147	6.50147	6.50147	6.50147	chr15	78951271	78951487	+		novel	uc010blh.1	CHRNB4	antisense	216
chr15:79351556-79351775-	0	0	0	0	0	0	0	0	6.50147	6.50147	6.50147	6.50147	6.50147	6.50147	6.50147	6.50147	chr15	79351555	79351775	-		novel	ENST00000419573	RASGRF1	intronic	220
chr15:79455837-79456000+	0	0	0	0	0	0	0	0	6.50147	6.50147	6.50147	6.50147	6.50147	6.50147	6.50147	6.50147	chr15	79455836	79456000	+		novel			intergenic	164
chr15:83604419-83604698-	0	0	0	0	1	0	0	0	6.50147	6.50147	6.50147	6.50147	10.5516	6.50147	6.50147	6.50147	chr15	83604418	83604698	-		novel	ENST00000304231	HOMER2	intronic	280
chr15:84053236-84119950+	0	0	0	0	0	0	2	0	6.50147	6.50147	6.50147	6.50147	6.50147	6.50147	10.8134	6.50147	chr15	84053235	84119950	+		novel	NM_003027	SH3GL3	sense overlapping	66715
chr15:86226018-86244927+	0	0	0	0	0	0	0	0	6.50147	6.50147	6.50147	6.50147	6.50147	6.50147	6.50147	6.50147	chr15	86226017	86244927	+		novel	NM_006738	AKAP13	sense overlapping	18910
chr15:86473713-86473880-	0	1	0	0	0	0	0	0	6.50147	9.78163	6.50147	6.50147	6.50147	6.50147	6.50147	6.50147	chr15	86473712	86473880	-		novel			intergenic	168
chr15:87882099-87885419+	0	0	0	0	1	0	0	0	6.50147	6.50147	6.50147	6.50147	10.5516	6.50147	6.50147	6.50147	chr15	87882098	87885419	+		novel			intergenic	3321
chr15:91190452-91190613-	0	0	0	0	0	1	0	0	6.50147	6.50147	6.50147	6.50147	6.50147	9.22541	6.50147	6.50147	chr15	91190451	91190613	-		novel	ENST00000559531	RP11-387D10.2	intronic	162
chr15:91519906-91525211-	0	0	0	0	2	0	0	0	6.50147	6.50147	6.50147	6.50147	11.5074	6.50147	6.50147	6.50147	chr15	91519905	91525211	-		novel	NM_003981	PRC1	exonic	936
chr15:92293833-92294294-	1	0	0	0	0	0	0	0	9.40347	6.50147	6.50147	6.50147	6.50147	6.50147	6.50147	6.50147	chr15	92293832	92294294	-		novel			intergenic	462
chr15:92293842-92294303-	1	0	0	0	0	0	0	0	9.40347	6.50147	6.50147	6.50147	6.50147	6.50147	6.50147	6.50147	chr15	92293841	92294303	-		novel			intergenic	462
chr15:93069121-93069295+	0	0	0	0	0	1	0	0	6.50147	6.50147	6.50147	6.50147	6.50147	9.22541	6.50147	6.50147	chr15	93069120	93069295	+		novel			intergenic	175
chr15:101753524-101756887+	19	0	0	0	0	0	0	0	13.4559	6.50147	6.50147	6.50147	6.50147	6.50147	6.50147	6.50147	chr15	101753523	101756887	+		novel	NM_014918	CHSY1	antisense	3364
chr15:102433053-102434820-	0	0	1	0	0	0	0	0	6.50147	6.50147	9.14455	6.50147	6.50147	6.50147	6.50147	6.50147	chr15	102433052	102434820	-		novel			intergenic	1768
chr16:543870-544166-	0	0	0	0	1	0	0	0	6.50147	6.50147	6.50147	6.50147	10.5516	6.50147	6.50147	6.50147	chr16	543869	544166	-		novel	NM_014700	RAB11FIP3	antisense	297
chr16:544766-545011+	0	0	0	0	1	0	0	0	6.50147	6.50147	6.50147	6.50147	10.5516	6.50147	6.50147	6.50147	chr16	544765	545011	+		novel	ENST00000262305	RAB11FIP3	intronic	246
chr16:681757-682037-	0	0	0	0	1	0	0	0	6.50147	6.50147	6.50147	6.50147	10.5516	6.50147	6.50147	6.50147	chr16	681756	682037	-		novel	NM_053284	WFIKKN1	antisense	281
chr16:681760-682040-	0	0	0	0	1	0	0	0	6.50147	6.50147	6.50147	6.50147	10.5516	6.50147	6.50147	6.50147	chr16	681759	682040	-		novel	NM_053284	WFIKKN1	antisense	281
chr16:964650-964815-	0	0	0	0	0	1	0	0	6.50147	6.50147	6.50147	6.50147	6.50147	9.22541	6.50147	6.50147	chr16	964649	964815	-		novel	NM_022773	LMF1	intronic	166
chr16:964659-964824-	0	0	0	0	0	1	0	0	6.50147	6.50147	6.50147	6.50147	6.50147	9.22541	6.50147	6.50147	chr16	964658	964824	-		novel	NM_022773	LMF1	intronic	166
chr16:1003145-1003656+	0	0	0	0	0	1	0	0	6.50147	6.50147	6.50147	6.50147	6.50147	9.22541	6.50147	6.50147	chr16	1003144	1003656	+		novel	NM_022773	LMF1	antisense	512
chr16:1083781-1084071-	0	0	0	0	1	0	0	0	6.50147	6.50147	6.50147	6.50147	10.5516	6.50147	6.50147	6.50147	chr16	1083780	1084071	-		novel			intergenic	291
chr16:1083804-1084094-	0	0	0	0	1	0	0	0	6.50147	6.50147	6.50147	6.50147	10.5516	6.50147	6.50147	6.50147	chr16	1083803	1084094	-		novel			intergenic	291
chr16:1235608-1236112+	0	2	0	0	0	0	0	0	6.50147	10.7054	6.50147	6.50147	6.50147	6.50147	6.50147	6.50147	chr16	1235607	1236112	+		novel	ENST00000348261	CACNA1H	intronic	505
chr16:1235611-1236115+	0	2	0	0	0	0	0	0	6.50147	10.7054	6.50147	6.50147	6.50147	6.50147	6.50147	6.50147	chr16	1235610	1236115	+		novel	ENST00000348261	CACNA1H	intronic	505
chr16:1358031-1358353+	1	0	0	0	0	0	0	0	9.40347	6.50147	6.50147	6.50147	6.50147	6.50147	6.50147	6.50147	chr16	1358030	1358353	+		novel	ENST00000339021	UBE2I	intronic	323
chr16:2811900-2817559+	0	0	0	0	1	0	0	0	6.50147	6.50147	6.50147	6.50147	10.5516	6.50147	6.50147	6.50147	chr16	2811899	2817559	+		novel	NM_016333	SRRM2	sense overlapping	5660
chr16:2811905-2817564+	0	0	0	0	1	0	0	0	6.50147	6.50147	6.50147	6.50147	10.5516	6.50147	6.50147	6.50147	chr16	2811904	2817564	+		novel	NM_016333	SRRM2	sense overlapping	5660
chr16:3247816-3248137+	0	0	0	0	0	1	0	0	6.50147	6.50147	6.50147	6.50147	6.50147	9.22541	6.50147	6.50147	chr16	3247815	3248137	+		novel	ENST00000576468	AJ003147.9	intronic	322
chr16:3864232-3963246+	0	0	0	0	1	0	0	0	6.50147	6.50147	6.50147	6.50147	10.5516	6.50147	6.50147	6.50147	chr16	3864231	3963246	+		novel	ENST00000572774	RP11-95J11.1	sense overlapping	99015
chr16:3864234-3963246+	0	0	0	0	1	0	0	0	6.50147	6.50147	6.50147	6.50147	10.5516	6.50147	6.50147	6.50147	chr16	3864233	3963246	+		novel	ENST00000572774	RP11-95J11.1	sense overlapping	99013
chr16:4394533-4394745+	0	0	1	0	0	0	0	0	6.50147	6.50147	9.14455	6.50147	6.50147	6.50147	6.50147	6.50147	chr16	4394532	4394745	+		novel	NM_016069	PAM16	antisense	213
chr16:4822210-4852072-	0	0	0	0	0	0	2	0	6.50147	6.50147	6.50147	6.50147	6.50147	6.50147	10.8134	6.50147	chr16	4822209	4852072	-		novel	NM_024589	ROGDI	sense overlapping	29863
chr16:6264857-6265095-	0	0	2	0	0	0	0	0	6.50147	6.50147	10.0242	6.50147	6.50147	6.50147	6.50147	6.50147	chr16	6264856	6265095	-		novel	NM_018723	RBFOX1	antisense	239
chr16:6422942-6423250-	0	0	0	0	0	0	0	0	6.50147	6.50147	6.50147	6.50147	6.50147	6.50147	6.50147	6.50147	chr16	6422941	6423250	-		novel	NM_018723	RBFOX1	antisense	309
chr16:6422943-6423251-	0	0	0	0	0	0	0	0	6.50147	6.50147	6.50147	6.50147	6.50147	6.50147	6.50147	6.50147	chr16	6422942	6423251	-		novel	NM_018723	RBFOX1	antisense	309
chr16:7279849-7280026-	0	0	0	0	0	0	0	0	6.50147	6.50147	6.50147	6.50147	6.50147	6.50147	6.50147	6.50147	chr16	7279848	7280026	-		novel	NM_018723	RBFOX1	antisense	178
chr16:7279854-7280031+	0	0	0	0	1	0	0	0	6.50147	6.50147	6.50147	6.50147	10.5516	6.50147	6.50147	6.50147	chr16	7279853	7280031	+		novel	ENST00000422070	RBFOX1	intronic	178
chr16:7279854-7280031-	3	1	0	0	0	3	0	0	10.8537	9.78163	6.50147	6.50147	6.50147	10.6569	6.50147	6.50147	chr16	7279853	7280031	-		novel	NM_018723	RBFOX1	antisense	178
chr16:7279868-7280027+	0	0	0	0	0	1	0	0	6.50147	6.50147	6.50147	6.50147	6.50147	9.22541	6.50147	6.50147	chr16	7279867	7280027	+		novel	ENST00000422070	RBFOX1	intronic	160
chr16:7279877-7280054+	0	0	0	0	1	0	0	0	6.50147	6.50147	6.50147	6.50147	10.5516	6.50147	6.50147	6.50147	chr16	7279876	7280054	+		novel	ENST00000422070	RBFOX1	intronic	178
chr16:7279890-7280049-	1	0	0	0	0	0	0	0	9.40347	6.50147	6.50147	6.50147	6.50147	6.50147	6.50147	6.50147	chr16	7279889	7280049	-		novel	NM_018723	RBFOX1	antisense	160
chr16:7322935-7323126+	0	0	0	0	0	0	2	0	6.50147	6.50147	6.50147	6.50147	6.50147	6.50147	10.8134	6.50147	chr16	7322934	7323126	+		novel	ENST00000422070	RBFOX1	intronic	192
chr16:8611827-8612918+	0	0	31	0	0	1	0	0	6.50147	6.50147	13.8559	6.50147	6.50147	9.22541	6.50147	6.50147	chr16	8611826	8612918	+		novel			intergenic	1092
chr16:8611828-8612919+	0	0	31	0	0	1	0	0	6.50147	6.50147	13.8559	6.50147	6.50147	9.22541	6.50147	6.50147	chr16	8611827	8612919	+		novel			intergenic	1092
chr16:8612256-8613788+	0	0	0	0	0	0	0	0	6.50147	6.50147	6.50147	6.50147	6.50147	6.50147	6.50147	6.50147	chr16	8612255	8613788	+		novel			intergenic	1533
chr16:8612598-8614438+	0	0	0	0	1	0	0	0	6.50147	6.50147	6.50147	6.50147	10.5516	6.50147	6.50147	6.50147	chr16	8612597	8614438	+		novel			intergenic	1841
chr16:8612604-8615088+	0	0	0	0	0	0	0	0	6.50147	6.50147	6.50147	6.50147	6.50147	6.50147	6.50147	6.50147	chr16	8612603	8615088	+		novel			intergenic	2485
chr16:8612728-8615076+	0	0	0	0	0	0	0	0	6.50147	6.50147	6.50147	6.50147	6.50147	6.50147	6.50147	6.50147	chr16	8612727	8615076	+		novel			intergenic	2349
chr16:8612731-8615079+	0	0	0	0	0	0	0	0	6.50147	6.50147	6.50147	6.50147	6.50147	6.50147	6.50147	6.50147	chr16	8612730	8615079	+		novel			intergenic	2349
chr16:8612987-8614839+	0	0	0	1	0	0	0	0	6.50147	6.50147	6.50147	7.43196	6.50147	6.50147	6.50147	6.50147	chr16	8612986	8614839	+		novel			intergenic	1853
chr16:8613415-8614786+	0	1	0	0	0	0	0	0	6.50147	9.78163	6.50147	6.50147	6.50147	6.50147	6.50147	6.50147	chr16	8613414	8614786	+		novel			intergenic	1372
chr16:9378550-9378777+	0	0	0	0	0	0	0	0	6.50147	6.50147	6.50147	6.50147	6.50147	6.50147	6.50147	6.50147	chr16	9378549	9378777	+		novel			intergenic	228
chr16:13221009-13221270-	0	1	0	0	0	0	0	0	6.50147	9.78163	6.50147	6.50147	6.50147	6.50147	6.50147	6.50147	chr16	13221008	13221270	-		novel	NM_001145204	SHISA9	antisense	262
chr16:13563140-13563296-	0	0	0	0	0	1	0	0	6.50147	6.50147	6.50147	6.50147	6.50147	9.22541	6.50147	6.50147	chr16	13563139	13563296	-		novel	ENST00000571619	U91319.1	antisense	157
chr16:14448241-14448449-	0	0	0	0	0	0	1	0	6.50147	6.50147	6.50147	6.50147	6.50147	6.50147	9.88428	6.50147	chr16	14448240	14448449	-		novel			intergenic	209
chr16:20486686-20559952-	1	0	0	0	0	0	0	0	9.40347	6.50147	6.50147	6.50147	6.50147	6.50147	6.50147	6.50147	chr16	20486685	20559952	-		novel	NM_182617	ACSM2B	sense overlapping	73267
chr16:22127490-22127716-	0	0	0	0	0	1	0	0	6.50147	6.50147	6.50147	6.50147	6.50147	9.22541	6.50147	6.50147	chr16	22127489	22127716	-		novel	NM_173615	VWA3A	antisense	227
chr16:22791256-22791507+	0	0	0	0	0	0	0	1	6.50147	6.50147	6.50147	6.50147	6.50147	6.50147	6.50147	10.1336	chr16	22791255	22791507	+		novel	NR_030385	MIR548D2	intronic	252
chr16:22791428-22791619+	0	0	0	0	1	1	0	0	6.50147	6.50147	6.50147	6.50147	10.5516	9.22541	6.50147	6.50147	chr16	22791427	22791619	+		novel	NR_030385	MIR548D2	intronic	192
chr16:22791429-22791716+	0	0	0	0	0	0	1	0	6.50147	6.50147	6.50147	6.50147	6.50147	6.50147	9.88428	6.50147	chr16	22791428	22791716	+		novel	NR_030385	MIR548D2	intronic	288
chr16:22951265-22951621+	0	0	0	0	0	0	0	0	6.50147	6.50147	6.50147	6.50147	6.50147	6.50147	6.50147	6.50147	chr16	22951264	22951621	+		novel	TCONS_00024611	XLOC_011900	antisense	357
chr16:23992968-23993255+	0	0	0	0	1	0	0	0	6.50147	6.50147	6.50147	6.50147	10.5516	6.50147	6.50147	6.50147	chr16	23992967	23993255	+		novel	ENST00000303531	PRKCB	intronic	288
chr16:23993108-23993279+	0	0	0	0	0	0	0	1	6.50147	6.50147	6.50147	6.50147	6.50147	6.50147	6.50147	10.1336	chr16	23993107	23993279	+		novel	ENST00000303531	PRKCB	intronic	172
chr16:26824960-26825431+	0	0	0	0	1	0	0	0	6.50147	6.50147	6.50147	6.50147	10.5516	6.50147	6.50147	6.50147	chr16	26824959	26825431	+		novel			intergenic	472
chr16:29249673-29249840-	0	0	0	0	0	1	0	0	6.50147	6.50147	6.50147	6.50147	6.50147	9.22541	6.50147	6.50147	chr16	29249672	29249840	-		novel	uc010vct.2	NPIPL1	intronic	168
chr16:30495148-30495584+	0	0	0	0	0	0	0	0	6.50147	6.50147	6.50147	6.50147	6.50147	6.50147	6.50147	6.50147	chr16	30495147	30495584	+	hsa_circ_0000690	circBase	NM_002209	ITGAL	exonic	284
chr16:30495153-30495584+	0	0	0	46	0	0	0	0	6.50147	6.50147	6.50147	11.9167	6.50147	6.50147	6.50147	6.50147	chr16	30495152	30495584	+		novel	ENST00000433423	ITGAL	intronic	432
chr16:30930056-30930326+	0	0	0	0	1	0	0	0	6.50147	6.50147	6.50147	6.50147	10.5516	6.50147	6.50147	6.50147	chr16	30930055	30930326	+		novel			intergenic	271
chr16:30930057-30930327+	0	0	0	0	1	0	0	0	6.50147	6.50147	6.50147	6.50147	10.5516	6.50147	6.50147	6.50147	chr16	30930056	30930327	+		novel			intergenic	271
chr16:31217304-31217528+	5	0	0	0	0	0	0	0	11.5621	6.50147	6.50147	6.50147	6.50147	6.50147	6.50147	6.50147	chr16	31217303	31217528	+		novel			intergenic	225
chr16:32070425-32070828-	0	0	0	0	0	0	0	0	6.50147	6.50147	6.50147	6.50147	6.50147	6.50147	6.50147	6.50147	chr16	32070424	32070828	-		novel	ENST00000566806	RP11-1166P10.6	intronic	404
chr16:32505900-32544015+	0	0	0	0	0	0	0	3	6.50147	6.50147	6.50147	6.50147	6.50147	6.50147	6.50147	11.6388	chr16	32505899	32544015	+		novel			intergenic	38116
chr16:33013674-33014077-	0	0	0	0	0	0	0	0	6.50147	6.50147	6.50147	6.50147	6.50147	6.50147	6.50147	6.50147	chr16	33013673	33014077	-		novel			intergenic	404
chr16:33371458-33392846-	0	0	0	0	0	0	2	0	6.50147	6.50147	6.50147	6.50147	6.50147	6.50147	10.8134	6.50147	chr16	33371457	33392846	-		novel	ENST00000567422	RP11-23E10.4	sense overlapping	21389
chr16:33544795-33546668-	0	0	0	0	0	1	0	0	6.50147	6.50147	6.50147	6.50147	6.50147	9.22541	6.50147	6.50147	chr16	33544794	33546668	-		novel	NR_046943	RNU6-76P	intronic	1874
chr16:33544912-33546785-	0	0	0	0	0	0	0	0	6.50147	6.50147	6.50147	6.50147	6.50147	6.50147	6.50147	6.50147	chr16	33544911	33546785	-		novel	NR_046943	RNU6-76P	intronic	1874
chr16:33866410-33869949+	0	0	0	0	1	0	0	0	6.50147	6.50147	6.50147	6.50147	10.5516	6.50147	6.50147	6.50147	chr16	33866409	33869949	+		novel			intergenic	3540
chr16:33866413-33869952+	0	0	0	0	1	0	0	0	6.50147	6.50147	6.50147	6.50147	10.5516	6.50147	6.50147	6.50147	chr16	33866412	33869952	+		novel			intergenic	3540
chr16:33954384-33955743+	0	0	0	0	0	0	0	1	6.50147	6.50147	6.50147	6.50147	6.50147	6.50147	6.50147	10.1336	chr16	33954383	33955743	+		novel			intergenic	1360
chr16:33954384-33955743-	0	0	0	0	0	0	0	2	6.50147	6.50147	6.50147	6.50147	6.50147	6.50147	6.50147	11.0742	chr16	33954383	33955743	-		novel			intergenic	1360
chr16:33954756-33957991+	0	0	0	0	0	0	0	2	6.50147	6.50147	6.50147	6.50147	6.50147	6.50147	6.50147	11.0742	chr16	33954755	33957991	+		novel			intergenic	3236
chr16:33954769-33958004+	0	0	0	0	0	0	0	2	6.50147	6.50147	6.50147	6.50147	6.50147	6.50147	6.50147	11.0742	chr16	33954768	33958004	+		novel			intergenic	3236
chr16:33963358-33963550+	0	0	0	17	0	0	0	0	6.50147	6.50147	6.50147	10.5372	6.50147	6.50147	6.50147	6.50147	chr16	33963357	33963550	+		novel			intergenic	193
chr16:33975467-33982880+	0	0	0	0	1	0	0	0	6.50147	6.50147	6.50147	6.50147	10.5516	6.50147	6.50147	6.50147	chr16	33975466	33982880	+		novel			intergenic	7414
chr16:33986880-33987049-	0	0	0	0	0	0	0	1	6.50147	6.50147	6.50147	6.50147	6.50147	6.50147	6.50147	10.1336	chr16	33986879	33987049	-		novel			intergenic	170
chr16:35250282-35255395+	0	0	0	0	0	0	1	0	6.50147	6.50147	6.50147	6.50147	6.50147	6.50147	9.88428	6.50147	chr16	35250281	35255395	+		novel			intergenic	5114
chr16:46386097-46388994-	0	0	0	0	0	1	0	0	6.50147	6.50147	6.50147	6.50147	6.50147	9.22541	6.50147	6.50147	chr16	46386096	46388994	-		novel			intergenic	2898
chr16:46386554-46401674+	0	0	0	0	1	0	0	0	6.50147	6.50147	6.50147	6.50147	10.5516	6.50147	6.50147	6.50147	chr16	46386553	46401674	+		novel			intergenic	15121
chr16:46386609-46407743+	0	0	0	0	0	2	0	0	6.50147	6.50147	6.50147	6.50147	6.50147	10.1119	6.50147	6.50147	chr16	46386608	46407743	+		novel			intergenic	21135
chr16:46387208-46389554+	0	0	0	0	0	0	0	0	6.50147	6.50147	6.50147	6.50147	6.50147	6.50147	6.50147	6.50147	chr16	46387207	46389554	+		novel			intergenic	2347
chr16:46387212-46398815-	0	0	0	0	3	0	0	0	6.50147	6.50147	6.50147	6.50147	12.0773	6.50147	6.50147	6.50147	chr16	46387211	46398815	-		novel			intergenic	11604
chr16:46387214-46412689+	0	0	0	0	1	0	0	0	6.50147	6.50147	6.50147	6.50147	10.5516	6.50147	6.50147	6.50147	chr16	46387213	46412689	+		novel			intergenic	25476
chr16:46387233-46401976-	0	0	0	0	4	2	0	0	6.50147	6.50147	6.50147	6.50147	12.4847	10.1119	6.50147	6.50147	chr16	46387232	46401976	-		novel			intergenic	14744
chr16:46387238-46396173+	0	0	0	0	0	0	0	0	6.50147	6.50147	6.50147	6.50147	6.50147	6.50147	6.50147	6.50147	chr16	46387237	46396173	+		novel			intergenic	8936
chr16:46387238-46401981+	0	20	0	0	3	5	0	0	6.50147	13.9551	6.50147	6.50147	12.0773	11.3611	6.50147	6.50147	chr16	46387237	46401981	+		novel			intergenic	14744
chr16:46387238-46408093+	0	0	0	0	0	0	1	0	6.50147	6.50147	6.50147	6.50147	6.50147	6.50147	9.88428	6.50147	chr16	46387237	46408093	+		novel			intergenic	20856
chr16:46387249-46398423+	0	0	0	0	1	0	0	0	6.50147	6.50147	6.50147	6.50147	10.5516	6.50147	6.50147	6.50147	chr16	46387248	46398423	+		novel			intergenic	11175
chr16:46387263-46405021+	0	0	0	0	0	1	0	0	6.50147	6.50147	6.50147	6.50147	6.50147	9.22541	6.50147	6.50147	chr16	46387262	46405021	+		novel			intergenic	17759
chr16:46387315-46393153-	0	0	0	0	0	0	0	0	6.50147	6.50147	6.50147	6.50147	6.50147	6.50147	6.50147	6.50147	chr16	46387314	46393153	-		novel			intergenic	5839
chr16:46387315-46405073-	0	0	0	0	1	0	0	1	6.50147	6.50147	6.50147	6.50147	10.5516	6.50147	6.50147	10.1336	chr16	46387314	46405073	-		novel			intergenic	17759
chr16:46387327-46391570-	0	0	0	0	0	0	5	0	6.50147	6.50147	6.50147	6.50147	6.50147	6.50147	12.0911	6.50147	chr16	46387326	46391570	-		novel			intergenic	4244
chr16:46387339-46391559-	0	0	0	0	1	0	0	0	6.50147	6.50147	6.50147	6.50147	10.5516	6.50147	6.50147	6.50147	chr16	46387338	46391559	-		novel			intergenic	4221
chr16:46387354-46399055+	0	0	0	0	1	0	0	0	6.50147	6.50147	6.50147	6.50147	10.5516	6.50147	6.50147	6.50147	chr16	46387353	46399055	+		novel			intergenic	11702
chr16:46387362-46394842+	0	0	0	0	0	0	0	0	6.50147	6.50147	6.50147	6.50147	6.50147	6.50147	6.50147	6.50147	chr16	46387361	46394842	+		novel			intergenic	7481
chr16:46387406-46405164+	0	0	0	0	2	2	0	0	6.50147	6.50147	6.50147	6.50147	11.5074	10.1119	6.50147	6.50147	chr16	46387405	46405164	+		novel			intergenic	17759
chr16:46387709-46393547-	0	0	0	1	0	0	0	0	6.50147	6.50147	6.50147	7.43196	6.50147	6.50147	6.50147	6.50147	chr16	46387708	46393547	-		novel			intergenic	5839
chr16:46387761-46393599-	0	0	0	0	0	1	0	0	6.50147	6.50147	6.50147	6.50147	6.50147	9.22541	6.50147	6.50147	chr16	46387760	46393599	-		novel			intergenic	5839
chr16:46387978-46413326-	0	0	0	1	1	0	0	0	6.50147	6.50147	6.50147	7.43196	10.5516	6.50147	6.50147	6.50147	chr16	46387977	46413326	-		novel			intergenic	25349
chr16:46388179-46405937+	0	0	0	0	0	1	0	0	6.50147	6.50147	6.50147	6.50147	6.50147	9.22541	6.50147	6.50147	chr16	46388178	46405937	+		novel			intergenic	17759
chr16:46388179-46405937-	0	0	0	0	3	0	0	0	6.50147	6.50147	6.50147	6.50147	12.0773	6.50147	6.50147	6.50147	chr16	46388178	46405937	-		novel			intergenic	17759
chr16:46388179-46413527-	0	0	0	0	0	0	2	0	6.50147	6.50147	6.50147	6.50147	6.50147	6.50147	10.8134	6.50147	chr16	46388178	46413527	-		novel			intergenic	25349
chr16:46388189-46408735-	0	0	0	0	1	0	0	0	6.50147	6.50147	6.50147	6.50147	10.5516	6.50147	6.50147	6.50147	chr16	46388188	46408735	-		novel			intergenic	20547
chr16:46388297-46394135-	0	0	0	0	1	0	4	0	6.50147	6.50147	6.50147	6.50147	10.5516	6.50147	11.7766	6.50147	chr16	46388296	46394135	-		novel			intergenic	5839
chr16:46388297-46399949-	0	0	0	0	1	0	0	0	6.50147	6.50147	6.50147	6.50147	10.5516	6.50147	6.50147	6.50147	chr16	46388296	46399949	-		novel			intergenic	11653
chr16:46388297-46406055-	0	0	0	0	1	0	0	0	6.50147	6.50147	6.50147	6.50147	10.5516	6.50147	6.50147	6.50147	chr16	46388296	46406055	-		novel			intergenic	17759
chr16:46388346-46406104-	0	0	0	0	1	0	0	0	6.50147	6.50147	6.50147	6.50147	10.5516	6.50147	6.50147	6.50147	chr16	46388345	46406104	-		novel			intergenic	17759
chr16:46388381-46394219+	0	0	0	0	0	0	0	1	6.50147	6.50147	6.50147	6.50147	6.50147	6.50147	6.50147	10.1336	chr16	46388380	46394219	+		novel			intergenic	5839
chr16:46388423-46394258-	0	0	0	0	1	0	0	0	6.50147	6.50147	6.50147	6.50147	10.5516	6.50147	6.50147	6.50147	chr16	46388422	46394258	-		novel			intergenic	5836
chr16:46388423-46400067-	0	0	0	0	0	0	0	0	6.50147	6.50147	6.50147	6.50147	6.50147	6.50147	6.50147	6.50147	chr16	46388422	46400067	-		novel			intergenic	11645
chr16:46388463-46394298+	0	0	0	0	0	2	0	0	6.50147	6.50147	6.50147	6.50147	6.50147	10.1119	6.50147	6.50147	chr16	46388462	46394298	+		novel			intergenic	5836
chr16:46388701-46391449-	0	0	0	0	1	0	0	0	6.50147	6.50147	6.50147	6.50147	10.5516	6.50147	6.50147	6.50147	chr16	46388700	46391449	-		novel			intergenic	2749
chr16:46388797-46406624+	0	0	0	0	1	0	0	0	6.50147	6.50147	6.50147	6.50147	10.5516	6.50147	6.50147	6.50147	chr16	46388796	46406624	+		novel			intergenic	17828
chr16:46388831-46394206-	0	0	0	0	0	0	0	0	6.50147	6.50147	6.50147	6.50147	6.50147	6.50147	6.50147	6.50147	chr16	46388830	46394206	-		novel			intergenic	5376
chr16:46388890-46391488+	0	0	0	0	1	0	0	0	6.50147	6.50147	6.50147	6.50147	10.5516	6.50147	6.50147	6.50147	chr16	46388889	46391488	+		novel			intergenic	2599
chr16:46388898-46391496+	0	0	0	0	1	0	0	0	6.50147	6.50147	6.50147	6.50147	10.5516	6.50147	6.50147	6.50147	chr16	46388897	46391496	+		novel			intergenic	2599
chr16:46388945-46414375+	0	0	0	0	0	1	0	0	6.50147	6.50147	6.50147	6.50147	6.50147	9.22541	6.50147	6.50147	chr16	46388944	46414375	+		novel			intergenic	25431
chr16:46389010-46403710-	0	0	0	0	0	0	1	0	6.50147	6.50147	6.50147	6.50147	6.50147	6.50147	9.88428	6.50147	chr16	46389009	46403710	-		novel			intergenic	14701
chr16:46389012-46403722+	0	0	0	0	0	2	0	0	6.50147	6.50147	6.50147	6.50147	6.50147	10.1119	6.50147	6.50147	chr16	46389011	46403722	+		novel			intergenic	14711
chr16:46389056-46400771+	0	0	0	0	0	1	0	0	6.50147	6.50147	6.50147	6.50147	6.50147	9.22541	6.50147	6.50147	chr16	46389055	46400771	+		novel			intergenic	11716
chr16:46389109-46395016-	0	0	0	0	0	4	0	0	6.50147	6.50147	6.50147	6.50147	6.50147	11.0516	6.50147	6.50147	chr16	46389108	46395016	-		novel			intergenic	5908
chr16:46389109-46406936-	0	0	0	0	1	0	0	0	6.50147	6.50147	6.50147	6.50147	10.5516	6.50147	6.50147	6.50147	chr16	46389108	46406936	-		novel			intergenic	17828
chr16:46389156-46395063+	0	0	0	0	0	0	6	0	6.50147	6.50147	6.50147	6.50147	6.50147	6.50147	12.3491	6.50147	chr16	46389155	46395063	+		novel			intergenic	5908
chr16:46389254-46407104-	0	0	0	0	1	0	0	0	6.50147	6.50147	6.50147	6.50147	10.5516	6.50147	6.50147	6.50147	chr16	46389253	46407104	-		novel			intergenic	17851
chr16:46389259-46400997+	0	0	0	0	0	1	0	0	6.50147	6.50147	6.50147	6.50147	6.50147	9.22541	6.50147	6.50147	chr16	46389258	46400997	+		novel			intergenic	11739
chr16:46389314-46414421+	4	0	0	0	0	0	0	0	11.2509	6.50147	6.50147	6.50147	6.50147	6.50147	6.50147	6.50147	chr16	46389313	46414421	+		novel			intergenic	25108
chr16:46389332-46414439+	0	0	0	0	1	0	0	0	6.50147	6.50147	6.50147	6.50147	10.5516	6.50147	6.50147	6.50147	chr16	46389331	46414439	+		novel			intergenic	25108
chr16:46389494-46401232+	0	0	0	0	0	0	7	0	6.50147	6.50147	6.50147	6.50147	6.50147	6.50147	12.5679	6.50147	chr16	46389493	46401232	+		novel			intergenic	11739
chr16:46389542-46404123+	0	0	0	0	0	2	0	0	6.50147	6.50147	6.50147	6.50147	6.50147	10.1119	6.50147	6.50147	chr16	46389541	46404123	+		novel			intergenic	14582
chr16:46389564-46395494+	1	0	0	1	5	4	0	3	9.40347	6.50147	6.50147	7.43196	12.8021	11.0516	6.50147	11.6388	chr16	46389563	46395494	+		novel			intergenic	5931
chr16:46389579-46392237+	0	0	0	0	1	0	0	0	6.50147	6.50147	6.50147	6.50147	10.5516	6.50147	6.50147	6.50147	chr16	46389578	46392237	+		novel			intergenic	2659
chr16:46389651-46413496+	0	0	0	0	1	0	0	0	6.50147	6.50147	6.50147	6.50147	10.5516	6.50147	6.50147	6.50147	chr16	46389650	46413496	+		novel			intergenic	23846
chr16:46389667-46407517+	0	0	0	0	1	0	0	0	6.50147	6.50147	6.50147	6.50147	10.5516	6.50147	6.50147	6.50147	chr16	46389666	46407517	+		novel			intergenic	17851
chr16:46389713-46433738+	0	0	0	0	0	1	0	0	6.50147	6.50147	6.50147	6.50147	6.50147	9.22541	6.50147	6.50147	chr16	46389712	46433738	+		novel			intergenic	44026
chr16:46389713-46434058+	0	0	0	0	0	0	0	1	6.50147	6.50147	6.50147	6.50147	6.50147	6.50147	6.50147	10.1336	chr16	46389712	46434058	+		novel			intergenic	44346
chr16:46389977-46396077-	0	16	0	0	0	0	0	0	6.50147	13.6352	6.50147	6.50147	6.50147	6.50147	6.50147	6.50147	chr16	46389976	46396077	-		novel			intergenic	6101
chr16:46389977-46407997-	0	0	0	0	0	1	0	0	6.50147	6.50147	6.50147	6.50147	6.50147	9.22541	6.50147	6.50147	chr16	46389976	46407997	-		novel			intergenic	18021
chr16:46389986-46392048-	0	0	0	0	1	0	0	0	6.50147	6.50147	6.50147	6.50147	10.5516	6.50147	6.50147	6.50147	chr16	46389985	46392048	-		novel			intergenic	2063
chr16:46390171-46402079-	0	0	0	0	0	0	0	0	6.50147	6.50147	6.50147	6.50147	6.50147	6.50147	6.50147	6.50147	chr16	46390170	46402079	-		novel			intergenic	11909
chr16:46390172-46421834-	0	0	0	0	0	0	1	0	6.50147	6.50147	6.50147	6.50147	6.50147	6.50147	9.88428	6.50147	chr16	46390171	46421834	-		novel			intergenic	31663
chr16:46390379-46408376+	0	0	0	0	0	0	1	0	6.50147	6.50147	6.50147	6.50147	6.50147	6.50147	9.88428	6.50147	chr16	46390378	46408376	+		novel			intergenic	17998
chr16:46390650-46408647+	0	0	0	0	1	0	0	0	6.50147	6.50147	6.50147	6.50147	10.5516	6.50147	6.50147	6.50147	chr16	46390649	46408647	+		novel			intergenic	17998
chr16:46390693-46402601+	0	0	0	0	0	0	3	0	6.50147	6.50147	6.50147	6.50147	6.50147	6.50147	11.374	6.50147	chr16	46390692	46402601	+		novel			intergenic	11909
chr16:46390695-46396805-	0	0	0	0	0	0	0	1	6.50147	6.50147	6.50147	6.50147	6.50147	6.50147	6.50147	10.1336	chr16	46390694	46396805	-		novel			intergenic	6111
chr16:46390730-46408737+	0	0	0	0	0	0	0	0	6.50147	6.50147	6.50147	6.50147	6.50147	6.50147	6.50147	6.50147	chr16	46390729	46408737	+		novel			intergenic	18008
chr16:46390875-46407934+	0	0	0	0	0	2	0	0	6.50147	6.50147	6.50147	6.50147	6.50147	10.1119	6.50147	6.50147	chr16	46390874	46407934	+		novel			intergenic	17060
chr16:46391005-46405721+	0	0	0	0	0	0	0	0	6.50147	6.50147	6.50147	6.50147	6.50147	6.50147	6.50147	6.50147	chr16	46391004	46405721	+		novel			intergenic	14717
chr16:46391034-46411761+	0	0	0	0	0	0	0	0	6.50147	6.50147	6.50147	6.50147	6.50147	6.50147	6.50147	6.50147	chr16	46391033	46411761	+		novel			intergenic	20728
chr16:46391073-46406667+	0	0	0	0	0	2	0	0	6.50147	6.50147	6.50147	6.50147	6.50147	10.1119	6.50147	6.50147	chr16	46391072	46406667	+		novel			intergenic	15595
chr16:46391076-46398036-	0	0	0	0	1	0	0	0	6.50147	6.50147	6.50147	6.50147	10.5516	6.50147	6.50147	6.50147	chr16	46391075	46398036	-		novel			intergenic	6961
chr16:46391097-46432355+	0	0	0	0	0	1	0	0	6.50147	6.50147	6.50147	6.50147	6.50147	9.22541	6.50147	6.50147	chr16	46391096	46432355	+		novel			intergenic	41259
chr16:46391196-46409197+	0	0	0	0	1	0	0	0	6.50147	6.50147	6.50147	6.50147	10.5516	6.50147	6.50147	6.50147	chr16	46391195	46409197	+		novel			intergenic	18002
chr16:46391292-46420624-	0	0	0	0	1	0	0	0	6.50147	6.50147	6.50147	6.50147	10.5516	6.50147	6.50147	6.50147	chr16	46391291	46420624	-		novel			intergenic	29333
chr16:46391305-46403223-	0	0	0	0	0	1	2	0	6.50147	6.50147	6.50147	6.50147	6.50147	9.22541	10.8134	6.50147	chr16	46391304	46403223	-		novel			intergenic	11919
chr16:46391316-46409317-	0	0	0	0	0	1	0	0	6.50147	6.50147	6.50147	6.50147	6.50147	9.22541	6.50147	6.50147	chr16	46391315	46409317	-		novel			intergenic	18002
chr16:46391332-46403250+	0	0	0	0	0	1	0	0	6.50147	6.50147	6.50147	6.50147	6.50147	9.22541	6.50147	6.50147	chr16	46391331	46403250	+		novel			intergenic	11919
chr16:46391343-46412591+	0	0	0	0	0	2	0	0	6.50147	6.50147	6.50147	6.50147	6.50147	10.1119	6.50147	6.50147	chr16	46391342	46412591	+		novel			intergenic	21249
chr16:46391414-46401714-	0	0	0	0	0	1	0	0	6.50147	6.50147	6.50147	6.50147	6.50147	9.22541	6.50147	6.50147	chr16	46391413	46401714	-		novel			intergenic	10301
chr16:46391649-46403567+	0	0	0	0	0	3	0	0	6.50147	6.50147	6.50147	6.50147	6.50147	10.6569	6.50147	6.50147	chr16	46391648	46403567	+		novel			intergenic	11919
chr16:46391672-46412413+	0	0	0	0	1	0	0	0	6.50147	6.50147	6.50147	6.50147	10.5516	6.50147	6.50147	6.50147	chr16	46391671	46412413	+		novel			intergenic	20742
chr16:46391706-46410422+	0	0	0	0	1	0	0	0	6.50147	6.50147	6.50147	6.50147	10.5516	6.50147	6.50147	6.50147	chr16	46391705	46410422	+		novel			intergenic	18717
chr16:46391743-46406635+	0	0	0	0	2	0	0	0	6.50147	6.50147	6.50147	6.50147	11.5074	6.50147	6.50147	6.50147	chr16	46391742	46406635	+		novel			intergenic	14893
chr16:46391751-46414510+	0	0	0	0	1	1	0	0	6.50147	6.50147	6.50147	6.50147	10.5516	9.22541	6.50147	6.50147	chr16	46391750	46414510	+		novel			intergenic	22760
chr16:46391770-46392182-	0	0	0	0	0	0	0	0	6.50147	6.50147	6.50147	6.50147	6.50147	6.50147	6.50147	6.50147	chr16	46391769	46392182	-		novel			intergenic	413
chr16:46391775-46403694-	0	0	0	0	0	1	0	0	6.50147	6.50147	6.50147	6.50147	6.50147	9.22541	6.50147	6.50147	chr16	46391774	46403694	-		novel			intergenic	11920
chr16:46391775-46412589-	0	0	0	0	1	0	0	0	6.50147	6.50147	6.50147	6.50147	10.5516	6.50147	6.50147	6.50147	chr16	46391774	46412589	-		novel			intergenic	20815
chr16:46391777-46412591+	0	0	0	0	0	4	4	0	6.50147	6.50147	6.50147	6.50147	6.50147	11.0516	11.7766	6.50147	chr16	46391776	46412591	+		novel			intergenic	20815
chr16:46391778-46403698+	0	0	0	0	0	1	0	0	6.50147	6.50147	6.50147	6.50147	6.50147	9.22541	6.50147	6.50147	chr16	46391777	46403698	+		novel			intergenic	11921
chr16:46391778-46412592-	0	0	0	0	0	1	0	0	6.50147	6.50147	6.50147	6.50147	6.50147	9.22541	6.50147	6.50147	chr16	46391777	46412592	-		novel			intergenic	20815
chr16:46391803-46403722+	0	0	0	0	1	0	0	0	6.50147	6.50147	6.50147	6.50147	10.5516	6.50147	6.50147	6.50147	chr16	46391802	46403722	+		novel			intergenic	11920
chr16:46391803-46428156+	0	1	0	0	0	0	0	0	6.50147	9.78163	6.50147	6.50147	6.50147	6.50147	6.50147	6.50147	chr16	46391802	46428156	+		novel			intergenic	36354
chr16:46391813-46404096+	0	0	0	0	1	0	0	0	6.50147	6.50147	6.50147	6.50147	10.5516	6.50147	6.50147	6.50147	chr16	46391812	46404096	+		novel			intergenic	12284
chr16:46391826-46428156+	0	0	0	0	0	1	0	0	6.50147	6.50147	6.50147	6.50147	6.50147	9.22541	6.50147	6.50147	chr16	46391825	46428156	+		novel			intergenic	36331
chr16:46391837-46403756+	0	0	0	0	0	1	0	0	6.50147	6.50147	6.50147	6.50147	6.50147	9.22541	6.50147	6.50147	chr16	46391836	46403756	+		novel			intergenic	11920
chr16:46391838-46403757-	0	0	0	0	2	1	0	0	6.50147	6.50147	6.50147	6.50147	11.5074	9.22541	6.50147	6.50147	chr16	46391837	46403757	-		novel			intergenic	11920
chr16:46391838-46404656-	0	0	0	0	1	0	0	0	6.50147	6.50147	6.50147	6.50147	10.5516	6.50147	6.50147	6.50147	chr16	46391837	46404656	-		novel			intergenic	12819
chr16:46391856-46404674+	0	0	0	0	3	0	0	0	6.50147	6.50147	6.50147	6.50147	12.0773	6.50147	6.50147	6.50147	chr16	46391855	46404674	+		novel			intergenic	12819
chr16:46391857-46408544+	0	0	0	0	1	0	0	0	6.50147	6.50147	6.50147	6.50147	10.5516	6.50147	6.50147	6.50147	chr16	46391856	46408544	+		novel			intergenic	16688
chr16:46391917-46403836+	0	0	0	0	0	5	0	0	6.50147	6.50147	6.50147	6.50147	6.50147	11.3611	6.50147	6.50147	chr16	46391916	46403836	+		novel			intergenic	11920
chr16:46391918-46403837-	0	0	0	0	0	1	0	0	6.50147	6.50147	6.50147	6.50147	6.50147	9.22541	6.50147	6.50147	chr16	46391917	46403837	-		novel			intergenic	11920
chr16:46392001-46403920+	0	0	0	0	3	1	0	0	6.50147	6.50147	6.50147	6.50147	12.0773	9.22541	6.50147	6.50147	chr16	46392000	46403920	+		novel			intergenic	11920
chr16:46392041-46406814-	0	0	0	0	1	0	0	0	6.50147	6.50147	6.50147	6.50147	10.5516	6.50147	6.50147	6.50147	chr16	46392040	46406814	-		novel			intergenic	14774
chr16:46392061-46428550+	0	0	0	0	0	0	0	0	6.50147	6.50147	6.50147	6.50147	6.50147	6.50147	6.50147	6.50147	chr16	46392060	46428550	+		novel			intergenic	36490
chr16:46392068-46405026+	0	1	0	0	0	0	0	0	6.50147	9.78163	6.50147	6.50147	6.50147	6.50147	6.50147	6.50147	chr16	46392067	46405026	+		novel			intergenic	12959
chr16:46392085-46404735+	0	0	0	0	0	1	0	0	6.50147	6.50147	6.50147	6.50147	6.50147	9.22541	6.50147	6.50147	chr16	46392084	46404735	+		novel			intergenic	12651
chr16:46392085-46413345+	0	0	0	0	2	0	0	0	6.50147	6.50147	6.50147	6.50147	11.5074	6.50147	6.50147	6.50147	chr16	46392084	46413345	+		novel			intergenic	21261
chr16:46392198-46409496+	0	0	0	0	1	0	0	0	6.50147	6.50147	6.50147	6.50147	10.5516	6.50147	6.50147	6.50147	chr16	46392197	46409496	+		novel			intergenic	17299
chr16:46392477-46405392+	0	0	0	0	1	0	0	0	6.50147	6.50147	6.50147	6.50147	10.5516	6.50147	6.50147	6.50147	chr16	46392476	46405392	+		novel			intergenic	12916
chr16:46392532-46408367+	0	0	0	0	1	0	0	0	6.50147	6.50147	6.50147	6.50147	10.5516	6.50147	6.50147	6.50147	chr16	46392531	46408367	+		novel			intergenic	15836
chr16:46392739-46406458+	0	0	0	0	1	0	0	0	6.50147	6.50147	6.50147	6.50147	10.5516	6.50147	6.50147	6.50147	chr16	46392738	46406458	+		novel			intergenic	13720
chr16:46392948-46407771+	0	0	0	0	2	0	0	0	6.50147	6.50147	6.50147	6.50147	11.5074	6.50147	6.50147	6.50147	chr16	46392947	46407771	+		novel			intergenic	14824
chr16:46393031-46404901-	0	0	0	0	1	0	0	0	6.50147	6.50147	6.50147	6.50147	10.5516	6.50147	6.50147	6.50147	chr16	46393030	46404901	-		novel			intergenic	11871
chr16:46393053-46398817+	0	0	0	0	0	0	0	0	6.50147	6.50147	6.50147	6.50147	6.50147	6.50147	6.50147	6.50147	chr16	46393052	46398817	+		novel			intergenic	5765
chr16:46393053-46398817-	0	0	0	0	1	0	1	0	6.50147	6.50147	6.50147	6.50147	10.5516	6.50147	9.88428	6.50147	chr16	46393052	46398817	-		novel			intergenic	5765
chr16:46393063-46398827+	0	0	0	0	0	0	0	0	6.50147	6.50147	6.50147	6.50147	6.50147	6.50147	6.50147	6.50147	chr16	46393062	46398827	+		novel			intergenic	5765
chr16:46393063-46398827-	0	0	0	0	1	0	1	0	6.50147	6.50147	6.50147	6.50147	10.5516	6.50147	9.88428	6.50147	chr16	46393062	46398827	-		novel			intergenic	5765
chr16:46393075-46398888+	0	0	0	0	0	0	0	0	6.50147	6.50147	6.50147	6.50147	6.50147	6.50147	6.50147	6.50147	chr16	46393074	46398888	+		novel			intergenic	5814
chr16:46393102-46405021+	0	0	0	0	0	0	0	0	6.50147	6.50147	6.50147	6.50147	6.50147	6.50147	6.50147	6.50147	chr16	46393101	46405021	+		novel			intergenic	11920
chr16:46393229-46405148-	0	1	0	0	0	1	0	0	6.50147	9.78163	6.50147	6.50147	6.50147	9.22541	6.50147	6.50147	chr16	46393228	46405148	-		novel			intergenic	11920
chr16:46393244-46412756+	0	0	0	0	0	3	1	0	6.50147	6.50147	6.50147	6.50147	6.50147	10.6569	9.88428	6.50147	chr16	46393243	46412756	+		novel			intergenic	19513
chr16:46393271-46405190-	0	0	0	0	0	1	0	0	6.50147	6.50147	6.50147	6.50147	6.50147	9.22541	6.50147	6.50147	chr16	46393270	46405190	-		novel			intergenic	11920
chr16:46393341-46414263+	0	0	0	0	1	0	0	0	6.50147	6.50147	6.50147	6.50147	10.5516	6.50147	6.50147	6.50147	chr16	46393340	46414263	+		novel			intergenic	20923
chr16:46393965-46415840+	0	0	0	0	2	0	0	0	6.50147	6.50147	6.50147	6.50147	11.5074	6.50147	6.50147	6.50147	chr16	46393964	46415840	+		novel			intergenic	21876
chr16:46394011-46407943+	0	0	0	0	0	4	0	0	6.50147	6.50147	6.50147	6.50147	6.50147	11.0516	6.50147	6.50147	chr16	46394010	46407943	+		novel			intergenic	13933
chr16:46394018-46413527+	0	0	0	0	0	0	1	0	6.50147	6.50147	6.50147	6.50147	6.50147	6.50147	9.88428	6.50147	chr16	46394017	46413527	+		novel			intergenic	19510
chr16:46394177-46401997+	0	0	0	0	3	0	0	0	6.50147	6.50147	6.50147	6.50147	12.0773	6.50147	6.50147	6.50147	chr16	46394176	46401997	+		novel			intergenic	7821
chr16:46394341-46400149+	0	0	0	0	1	0	0	0	6.50147	6.50147	6.50147	6.50147	10.5516	6.50147	6.50147	6.50147	chr16	46394340	46400149	+		novel			intergenic	5809
chr16:46394357-46406276+	0	0	0	0	1	0	0	0	6.50147	6.50147	6.50147	6.50147	10.5516	6.50147	6.50147	6.50147	chr16	46394356	46406276	+		novel			intergenic	11920
chr16:46394440-46400247+	0	0	0	0	0	0	0	0	6.50147	6.50147	6.50147	6.50147	6.50147	6.50147	6.50147	6.50147	chr16	46394439	46400247	+		novel			intergenic	5808
chr16:46394454-46406373+	0	0	2	0	0	0	0	0	6.50147	6.50147	10.0242	6.50147	6.50147	6.50147	6.50147	6.50147	chr16	46394453	46406373	+		novel			intergenic	11920
chr16:46394527-46408097+	0	0	0	0	0	2	0	0	6.50147	6.50147	6.50147	6.50147	6.50147	10.1119	6.50147	6.50147	chr16	46394526	46408097	+		novel			intergenic	13571
chr16:46394711-46414233-	0	0	0	0	0	0	0	0	6.50147	6.50147	6.50147	6.50147	6.50147	6.50147	6.50147	6.50147	chr16	46394710	46414233	-		novel			intergenic	19523
chr16:46394741-46414263+	0	0	0	0	1	2	0	0	6.50147	6.50147	6.50147	6.50147	10.5516	10.1119	6.50147	6.50147	chr16	46394740	46414263	+		novel			intergenic	19523
chr16:46394820-46407753+	0	0	0	0	1	0	0	0	6.50147	6.50147	6.50147	6.50147	10.5516	6.50147	6.50147	6.50147	chr16	46394819	46407753	+		novel			intergenic	12934
chr16:46395065-46406984-	0	0	0	0	0	0	1	0	6.50147	6.50147	6.50147	6.50147	6.50147	6.50147	9.88428	6.50147	chr16	46395064	46406984	-		novel			intergenic	11920
chr16:46395084-46407003-	0	0	0	0	0	2	0	0	6.50147	6.50147	6.50147	6.50147	6.50147	10.1119	6.50147	6.50147	chr16	46395083	46407003	-		novel			intergenic	11920
chr16:46395160-46407731+	0	0	0	0	2	0	0	0	6.50147	6.50147	6.50147	6.50147	11.5074	6.50147	6.50147	6.50147	chr16	46395159	46407731	+		novel			intergenic	12572
chr16:46395168-46407430+	0	0	0	0	1	0	0	0	6.50147	6.50147	6.50147	6.50147	10.5516	6.50147	6.50147	6.50147	chr16	46395167	46407430	+		novel			intergenic	12263
chr16:46395180-46407099-	0	0	0	0	0	6	0	0	6.50147	6.50147	6.50147	6.50147	6.50147	11.6159	6.50147	6.50147	chr16	46395179	46407099	-		novel			intergenic	11920
chr16:46395210-46401017+	0	0	0	0	1	0	0	0	6.50147	6.50147	6.50147	6.50147	10.5516	6.50147	6.50147	6.50147	chr16	46395209	46401017	+		novel			intergenic	5808
chr16:46395232-46407747+	0	0	0	0	1	0	0	0	6.50147	6.50147	6.50147	6.50147	10.5516	6.50147	6.50147	6.50147	chr16	46395231	46407747	+		novel			intergenic	12516
chr16:46395261-46409414+	0	0	0	0	1	0	0	0	6.50147	6.50147	6.50147	6.50147	10.5516	6.50147	6.50147	6.50147	chr16	46395260	46409414	+		novel			intergenic	14154
chr16:46395416-46407335+	0	0	0	0	0	0	0	0	6.50147	6.50147	6.50147	6.50147	6.50147	6.50147	6.50147	6.50147	chr16	46395415	46407335	+		novel			intergenic	11920
chr16:46395905-46408605-	0	0	0	0	1	0	0	0	6.50147	6.50147	6.50147	6.50147	10.5516	6.50147	6.50147	6.50147	chr16	46395904	46408605	-		novel			intergenic	12701
chr16:46396571-46408467+	0	0	0	0	0	3	0	0	6.50147	6.50147	6.50147	6.50147	6.50147	10.6569	6.50147	6.50147	chr16	46396570	46408467	+		novel			intergenic	11897
chr16:46396682-46408578-	0	0	0	0	3	1	2	0	6.50147	6.50147	6.50147	6.50147	12.0773	9.22541	10.8134	6.50147	chr16	46396681	46408578	-		novel			intergenic	11897
chr16:46396706-46408602+	0	0	0	0	5	4	15	0	6.50147	6.50147	6.50147	6.50147	12.8021	11.0516	13.6559	6.50147	chr16	46396705	46408602	+		novel			intergenic	11897
chr16:46397615-46402572-	0	0	0	0	2	0	0	0	6.50147	6.50147	6.50147	6.50147	11.5074	6.50147	6.50147	6.50147	chr16	46397614	46402572	-		novel			intergenic	4958
chr16:46397624-46408670+	0	0	0	0	0	0	0	0	6.50147	6.50147	6.50147	6.50147	6.50147	6.50147	6.50147	6.50147	chr16	46397623	46408670	+		novel			intergenic	11047
chr16:46397625-46408671-	0	0	0	0	1	0	1	0	6.50147	6.50147	6.50147	6.50147	10.5516	6.50147	9.88428	6.50147	chr16	46397624	46408671	-		novel			intergenic	11047
chr16:46397691-46408737+	0	0	0	0	0	0	1	2	6.50147	6.50147	6.50147	6.50147	6.50147	6.50147	9.88428	11.0742	chr16	46397690	46408737	+		novel			intergenic	11047
chr16:46398881-46399667+	0	0	0	0	0	0	1	0	6.50147	6.50147	6.50147	6.50147	6.50147	6.50147	9.88428	6.50147	chr16	46398880	46399667	+		novel			intergenic	787
chr16:46400004-46406114-	0	0	0	0	0	2	0	0	6.50147	6.50147	6.50147	6.50147	6.50147	10.1119	6.50147	6.50147	chr16	46400003	46406114	-		novel			intergenic	6111
chr16:46400067-46413767+	0	0	0	0	0	1	0	0	6.50147	6.50147	6.50147	6.50147	6.50147	9.22541	6.50147	6.50147	chr16	46400066	46413767	+		novel			intergenic	13701
chr16:46400227-46407767+	0	0	0	0	0	0	2	0	6.50147	6.50147	6.50147	6.50147	6.50147	6.50147	10.8134	6.50147	chr16	46400226	46407767	+		novel			intergenic	7541
chr16:46400466-46414180+	0	0	0	0	1	0	0	0	6.50147	6.50147	6.50147	6.50147	10.5516	6.50147	6.50147	6.50147	chr16	46400465	46414180	+		novel			intergenic	13715
chr16:46400477-46406588-	0	0	0	0	0	7	1	0	6.50147	6.50147	6.50147	6.50147	6.50147	11.8323	9.88428	6.50147	chr16	46400476	46406588	-		novel			intergenic	6112
chr16:46400503-46406601-	0	0	0	0	0	0	0	1	6.50147	6.50147	6.50147	6.50147	6.50147	6.50147	6.50147	10.1336	chr16	46400502	46406601	-		novel			intergenic	6099
chr16:46400513-46406624-	0	0	0	0	0	0	1	0	6.50147	6.50147	6.50147	6.50147	6.50147	6.50147	9.88428	6.50147	chr16	46400512	46406624	-		novel			intergenic	6112
chr16:46400549-46414263+	0	0	0	0	1	0	0	0	6.50147	6.50147	6.50147	6.50147	10.5516	6.50147	6.50147	6.50147	chr16	46400548	46414263	+		novel			intergenic	13715
chr16:46400988-46407099+	0	0	0	0	0	1	0	0	6.50147	6.50147	6.50147	6.50147	6.50147	9.22541	6.50147	6.50147	chr16	46400987	46407099	+		novel			intergenic	6112
chr16:46401787-46412855+	0	0	0	0	2	0	0	0	6.50147	6.50147	6.50147	6.50147	11.5074	6.50147	6.50147	6.50147	chr16	46401786	46412855	+		novel			intergenic	11069
chr16:46401840-46407951-	0	0	0	0	0	1	0	0	6.50147	6.50147	6.50147	6.50147	6.50147	9.22541	6.50147	6.50147	chr16	46401839	46407951	-		novel			intergenic	6112
chr16:46402649-46408737+	0	0	0	0	1	0	0	0	6.50147	6.50147	6.50147	6.50147	10.5516	6.50147	6.50147	6.50147	chr16	46402648	46408737	+		novel			intergenic	6089
chr16:46402846-46413808+	0	0	0	0	0	1	0	0	6.50147	6.50147	6.50147	6.50147	6.50147	9.22541	6.50147	6.50147	chr16	46402845	46413808	+		novel			intergenic	10963
chr16:46402955-46414282+	0	0	0	0	1	0	0	0	6.50147	6.50147	6.50147	6.50147	10.5516	6.50147	6.50147	6.50147	chr16	46402954	46414282	+		novel			intergenic	11328
chr16:46403387-46414371+	0	0	0	0	0	0	0	0	6.50147	6.50147	6.50147	6.50147	6.50147	6.50147	6.50147	6.50147	chr16	46403386	46414371	+		novel			intergenic	10985
chr16:46403408-46409490+	0	0	0	0	0	0	1	0	6.50147	6.50147	6.50147	6.50147	6.50147	6.50147	9.88428	6.50147	chr16	46403407	46409490	+		novel			intergenic	6083
chr16:46403613-46414453+	0	0	0	0	1	0	0	0	6.50147	6.50147	6.50147	6.50147	10.5516	6.50147	6.50147	6.50147	chr16	46403612	46414453	+		novel			intergenic	10841
chr16:46403636-46406070+	0	0	0	0	0	2	0	0	6.50147	6.50147	6.50147	6.50147	6.50147	10.1119	6.50147	6.50147	chr16	46403635	46406070	+		novel			intergenic	2435
chr16:46403689-46409186+	0	0	0	0	1	0	0	0	6.50147	6.50147	6.50147	6.50147	10.5516	6.50147	6.50147	6.50147	chr16	46403688	46409186	+		novel			intergenic	5498
chr16:46403697-46412591+	0	0	0	0	0	2	0	0	6.50147	6.50147	6.50147	6.50147	6.50147	10.1119	6.50147	6.50147	chr16	46403696	46412591	+		novel			intergenic	8895
chr16:46404028-46428444+	0	0	0	0	0	1	0	0	6.50147	6.50147	6.50147	6.50147	6.50147	9.22541	6.50147	6.50147	chr16	46404027	46428444	+		novel			intergenic	24417
chr16:46405314-46412906-	0	0	0	0	0	0	0	0	6.50147	6.50147	6.50147	6.50147	6.50147	6.50147	6.50147	6.50147	chr16	46405313	46412906	-		novel			intergenic	7593
chr16:46405990-46412999+	0	0	0	0	1	0	0	0	6.50147	6.50147	6.50147	6.50147	10.5516	6.50147	6.50147	6.50147	chr16	46405989	46412999	+		novel			intergenic	7010
chr16:46406345-46413937-	0	0	0	0	1	0	0	0	6.50147	6.50147	6.50147	6.50147	10.5516	6.50147	6.50147	6.50147	chr16	46406344	46413937	-		novel			intergenic	7593
chr16:46406363-46413955+	0	0	0	0	1	0	0	0	6.50147	6.50147	6.50147	6.50147	10.5516	6.50147	6.50147	6.50147	chr16	46406362	46413955	+		novel			intergenic	7593
chr16:46406476-46414006+	0	0	0	0	0	0	1	0	6.50147	6.50147	6.50147	6.50147	6.50147	6.50147	9.88428	6.50147	chr16	46406475	46414006	+		novel			intergenic	7531
chr16:46406626-46411969+	0	0	0	0	0	0	0	0	6.50147	6.50147	6.50147	6.50147	6.50147	6.50147	6.50147	6.50147	chr16	46406625	46411969	+		novel			intergenic	5344
chr16:46406626-46414228-	0	0	0	0	3	2	0	0	6.50147	6.50147	6.50147	6.50147	12.0773	10.1119	6.50147	6.50147	chr16	46406625	46414228	-		novel			intergenic	7603
chr16:46406661-46414263+	0	0	0	0	3	5	1	3	6.50147	6.50147	6.50147	6.50147	12.0773	11.3611	9.88428	11.6388	chr16	46406660	46414263	+		novel			intergenic	7603
chr16:46406674-46407641+	0	0	0	0	0	0	1	0	6.50147	6.50147	6.50147	6.50147	6.50147	6.50147	9.88428	6.50147	chr16	46406673	46407641	+		novel			intergenic	968
chr16:46406773-46413334+	0	0	0	0	1	0	0	0	6.50147	6.50147	6.50147	6.50147	10.5516	6.50147	6.50147	6.50147	chr16	46406772	46413334	+		novel			intergenic	6562
chr16:46406801-46414354+	0	0	0	0	0	1	0	0	6.50147	6.50147	6.50147	6.50147	6.50147	9.22541	6.50147	6.50147	chr16	46406800	46414354	+		novel			intergenic	7554
chr16:46406814-46406979+	0	0	0	0	1	0	0	0	6.50147	6.50147	6.50147	6.50147	10.5516	6.50147	6.50147	6.50147	chr16	46406813	46406979	+		novel			intergenic	166
chr16:46406925-46413718+	0	0	0	0	1	0	0	0	6.50147	6.50147	6.50147	6.50147	10.5516	6.50147	6.50147	6.50147	chr16	46406924	46413718	+		novel			intergenic	6794
chr16:46406975-46407740+	0	0	0	0	0	2	0	0	6.50147	6.50147	6.50147	6.50147	6.50147	10.1119	6.50147	6.50147	chr16	46406974	46407740	+		novel			intergenic	766
chr16:46408187-46415367+	0	0	0	0	1	0	0	0	6.50147	6.50147	6.50147	6.50147	10.5516	6.50147	6.50147	6.50147	chr16	46408186	46415367	+		novel			intergenic	7181
chr16:46408255-46411906+	0	0	0	0	1	0	0	0	6.50147	6.50147	6.50147	6.50147	10.5516	6.50147	6.50147	6.50147	chr16	46408254	46411906	+		novel			intergenic	3652
chr16:46411286-46415318+	0	0	0	0	0	0	1	0	6.50147	6.50147	6.50147	6.50147	6.50147	6.50147	9.88428	6.50147	chr16	46411285	46415318	+		novel			intergenic	4033
chr16:46411371-46415403+	0	0	0	0	0	2	0	0	6.50147	6.50147	6.50147	6.50147	6.50147	10.1119	6.50147	6.50147	chr16	46411370	46415403	+		novel			intergenic	4033
chr16:46411683-46415690-	0	0	0	0	0	1	0	0	6.50147	6.50147	6.50147	6.50147	6.50147	9.22541	6.50147	6.50147	chr16	46411682	46415690	-		novel			intergenic	4008
chr16:46411960-46416177+	0	0	0	0	1	0	0	0	6.50147	6.50147	6.50147	6.50147	10.5516	6.50147	6.50147	6.50147	chr16	46411959	46416177	+		novel			intergenic	4218
chr16:46416737-46426057+	0	0	0	0	1	0	0	0	6.50147	6.50147	6.50147	6.50147	10.5516	6.50147	6.50147	6.50147	chr16	46416736	46426057	+		novel			intergenic	9321
chr16:46417056-46426376+	0	0	0	0	0	0	0	0	6.50147	6.50147	6.50147	6.50147	6.50147	6.50147	6.50147	6.50147	chr16	46417055	46426376	+		novel			intergenic	9321
chr16:46418241-46430300-	0	0	0	0	0	3	1	0	6.50147	6.50147	6.50147	6.50147	6.50147	10.6569	9.88428	6.50147	chr16	46418240	46430300	-		novel			intergenic	12060
chr16:46419470-46431530+	1	0	0	0	0	0	1	0	9.40347	6.50147	6.50147	6.50147	6.50147	6.50147	9.88428	6.50147	chr16	46419469	46431530	+		novel			intergenic	12061
chr16:46419470-46431530-	0	0	0	0	2	0	2	0	6.50147	6.50147	6.50147	6.50147	11.5074	6.50147	10.8134	6.50147	chr16	46419469	46431530	-		novel			intergenic	12061
chr16:46419681-46431740+	0	0	0	0	3	0	0	0	6.50147	6.50147	6.50147	6.50147	12.0773	6.50147	6.50147	6.50147	chr16	46419680	46431740	+		novel			intergenic	12060
chr16:46419681-46431740-	5	0	0	0	2	0	0	0	11.5621	6.50147	6.50147	6.50147	11.5074	6.50147	6.50147	6.50147	chr16	46419680	46431740	-		novel			intergenic	12060
chr16:46419696-46431755+	0	0	0	0	3	0	1	0	6.50147	6.50147	6.50147	6.50147	12.0773	6.50147	9.88428	6.50147	chr16	46419695	46431755	+		novel			intergenic	12060
chr16:46419696-46431755-	0	0	0	0	0	1	2	0	6.50147	6.50147	6.50147	6.50147	6.50147	9.22541	10.8134	6.50147	chr16	46419695	46431755	-		novel			intergenic	12060
chr16:46420728-46421966-	0	0	0	0	0	2	0	0	6.50147	6.50147	6.50147	6.50147	6.50147	10.1119	6.50147	6.50147	chr16	46420727	46421966	-		novel			intergenic	1239
chr16:46420735-46421973-	0	0	0	0	0	2	0	0	6.50147	6.50147	6.50147	6.50147	6.50147	10.1119	6.50147	6.50147	chr16	46420734	46421973	-		novel			intergenic	1239
chr16:46420821-46432875+	0	0	0	0	0	0	0	1	6.50147	6.50147	6.50147	6.50147	6.50147	6.50147	6.50147	10.1336	chr16	46420820	46432875	+		novel			intergenic	12055
chr16:46420880-46432908-	0	0	0	0	0	0	0	0	6.50147	6.50147	6.50147	6.50147	6.50147	6.50147	6.50147	6.50147	chr16	46420879	46432908	-		novel			intergenic	12029
chr16:46420979-46433033+	0	0	0	0	1	2	0	0	6.50147	6.50147	6.50147	6.50147	10.5516	10.1119	6.50147	6.50147	chr16	46420978	46433033	+		novel			intergenic	12055
chr16:46421600-46424696-	0	0	0	0	2	0	0	0	6.50147	6.50147	6.50147	6.50147	11.5074	6.50147	6.50147	6.50147	chr16	46421599	46424696	-		novel			intergenic	3097
chr16:46421676-46433720-	0	0	0	0	0	1	0	0	6.50147	6.50147	6.50147	6.50147	6.50147	9.22541	6.50147	6.50147	chr16	46421675	46433720	-		novel			intergenic	12045
chr16:46421753-46451523-	0	0	0	0	0	2	0	0	6.50147	6.50147	6.50147	6.50147	6.50147	10.1119	6.50147	6.50147	chr16	46421752	46451523	-		novel			intergenic	29771
chr16:46421768-46455725+	0	0	0	0	0	2	0	0	6.50147	6.50147	6.50147	6.50147	6.50147	10.1119	6.50147	6.50147	chr16	46421767	46455725	+		novel			intergenic	33958
chr16:46421768-46455725-	0	0	0	0	1	0	0	0	6.50147	6.50147	6.50147	6.50147	10.5516	6.50147	6.50147	6.50147	chr16	46421767	46455725	-		novel			intergenic	33958
chr16:46421869-46423913-	0	0	0	0	0	0	0	1	6.50147	6.50147	6.50147	6.50147	6.50147	6.50147	6.50147	10.1336	chr16	46421868	46423913	-		novel			intergenic	2045
chr16:46422747-46434791-	0	0	0	0	0	1	0	0	6.50147	6.50147	6.50147	6.50147	6.50147	9.22541	6.50147	6.50147	chr16	46422746	46434791	-		novel			intergenic	12045
chr16:46423370-46435414+	0	0	0	0	1	0	0	0	6.50147	6.50147	6.50147	6.50147	10.5516	6.50147	6.50147	6.50147	chr16	46423369	46435414	+		novel			intergenic	12045
chr16:46423454-46435498+	0	0	0	0	1	0	0	0	6.50147	6.50147	6.50147	6.50147	10.5516	6.50147	6.50147	6.50147	chr16	46423453	46435498	+		novel			intergenic	12045
chr16:46424905-46435515-	0	0	0	0	1	0	0	0	6.50147	6.50147	6.50147	6.50147	10.5516	6.50147	6.50147	6.50147	chr16	46424904	46435515	-		novel			intergenic	10611
chr16:46429030-46441207+	0	0	0	0	1	0	0	0	6.50147	6.50147	6.50147	6.50147	10.5516	6.50147	6.50147	6.50147	chr16	46429029	46441207	+		novel			intergenic	12178
chr16:46429083-46499961+	0	0	0	0	0	1	0	0	6.50147	6.50147	6.50147	6.50147	6.50147	9.22541	6.50147	6.50147	chr16	46429082	46499961	+		novel			intergenic	70879
chr16:46429147-46500267+	0	0	0	0	0	1	0	0	6.50147	6.50147	6.50147	6.50147	6.50147	9.22541	6.50147	6.50147	chr16	46429146	46500267	+		novel			intergenic	71121
chr16:46432230-46438717-	0	0	0	0	0	1	0	0	6.50147	6.50147	6.50147	6.50147	6.50147	9.22541	6.50147	6.50147	chr16	46432229	46438717	-		novel			intergenic	6488
chr16:48966188-48966587-	0	0	0	0	0	3	0	0	6.50147	6.50147	6.50147	6.50147	6.50147	10.6569	6.50147	6.50147	chr16	48966187	48966587	-		novel			intergenic	400
chr16:48966192-48966591-	0	0	0	0	0	3	0	0	6.50147	6.50147	6.50147	6.50147	6.50147	10.6569	6.50147	6.50147	chr16	48966191	48966591	-		novel			intergenic	400
chr16:49510975-49511155-	0	0	0	0	1	0	0	0	6.50147	6.50147	6.50147	6.50147	10.5516	6.50147	6.50147	6.50147	chr16	49510974	49511155	-		novel			intergenic	181
chr16:49511492-49511647-	0	0	0	0	0	2	0	0	6.50147	6.50147	6.50147	6.50147	6.50147	10.1119	6.50147	6.50147	chr16	49511491	49511647	-		novel			intergenic	156
chr16:49660654-49660939-	0	0	0	0	0	1	0	0	6.50147	6.50147	6.50147	6.50147	6.50147	9.22541	6.50147	6.50147	chr16	49660653	49660939	-		novel	ENST00000262383	ZNF423	intronic	286
chr16:51074790-51075033-	0	0	0	0	0	1	0	0	6.50147	6.50147	6.50147	6.50147	6.50147	9.22541	6.50147	6.50147	chr16	51074789	51075033	-		novel			intergenic	244
chr16:53907698-53922863+	0	0	0	0	0	0	0	0	6.50147	6.50147	6.50147	6.50147	6.50147	6.50147	6.50147	6.50147	chr16	53907697	53922863	+	hsa_circ_0005941	circBase	NM_001080432	FTO	exonic	344
chr16:55830788-55834009+	0	0	0	0	0	0	0	2	6.50147	6.50147	6.50147	6.50147	6.50147	6.50147	6.50147	11.0742	chr16	55830787	55834009	+		novel			intergenic	3222
chr16:55830833-55834054-	0	0	0	0	0	0	0	2	6.50147	6.50147	6.50147	6.50147	6.50147	6.50147	6.50147	11.0742	chr16	55830832	55834054	-		novel			intergenic	3222
chr16:57602340-57603935-	0	0	0	0	0	1	0	0	6.50147	6.50147	6.50147	6.50147	6.50147	9.22541	6.50147	6.50147	chr16	57602339	57603935	-		novel	NM_153837	GPR114	antisense	1596
chr16:57602341-57603936-	0	0	0	0	0	0	0	0	6.50147	6.50147	6.50147	6.50147	6.50147	6.50147	6.50147	6.50147	chr16	57602340	57603936	-		novel	NM_153837	GPR114	antisense	1596
chr16:57602823-57603338-	0	0	0	0	0	0	0	0	6.50147	6.50147	6.50147	6.50147	6.50147	6.50147	6.50147	6.50147	chr16	57602822	57603338	-		novel	NM_153837	GPR114	antisense	516
chr16:60214762-60214953+	0	0	0	0	0	0	0	0	6.50147	6.50147	6.50147	6.50147	6.50147	6.50147	6.50147	6.50147	chr16	60214761	60214953	+		novel			intergenic	192
chr16:62585340-62585503+	0	0	0	14	0	0	0	0	6.50147	6.50147	6.50147	10.2758	6.50147	6.50147	6.50147	6.50147	chr16	62585339	62585503	+		novel			intergenic	164
chr16:64955515-64955753+	0	0	0	0	4	0	1	0	6.50147	6.50147	6.50147	6.50147	12.4847	6.50147	9.88428	6.50147	chr16	64955514	64955753	+		novel			intergenic	239
chr16:65839748-65840203+	0	0	0	0	0	0	0	0	6.50147	6.50147	6.50147	6.50147	6.50147	6.50147	6.50147	6.50147	chr16	65839747	65840203	+		novel			intergenic	456
chr16:65839761-65840216+	0	0	0	0	0	0	0	0	6.50147	6.50147	6.50147	6.50147	6.50147	6.50147	6.50147	6.50147	chr16	65839760	65840216	+		novel			intergenic	456
chr16:66969099-66982145-	0	0	0	0	0	0	0	0	6.50147	6.50147	6.50147	6.50147	6.50147	6.50147	6.50147	6.50147	chr16	66969098	66982145	-		novel	NM_003869	CES2	antisense	13047
chr16:67129152-67206910+	0	0	0	0	0	0	0	0	6.50147	6.50147	6.50147	6.50147	6.50147	6.50147	6.50147	6.50147	chr16	67129151	67206910	+		novel	NM_001538	HSF4	sense overlapping	77759
chr16:67861489-67861845-	0	0	0	0	0	0	0	3	6.50147	6.50147	6.50147	6.50147	6.50147	6.50147	6.50147	11.6388	chr16	67861488	67861845	-		novel	NM_018430	TSNAXIP1	antisense	357
chr16:67861490-67861846-	0	0	0	0	0	0	0	3	6.50147	6.50147	6.50147	6.50147	6.50147	6.50147	6.50147	11.6388	chr16	67861489	67861846	-		novel	NM_018430	TSNAXIP1	antisense	357
chr16:68155890-68157024+	0	0	1	0	0	0	0	0	6.50147	6.50147	9.14455	6.50147	6.50147	6.50147	6.50147	6.50147	chr16	68155889	68157024	+	hsa_circ_0005615	circBase	NM_004555	NFATC3	exonic	1135
chr16:69395307-69402385-	0	1	0	0	0	0	0	0	6.50147	9.78163	6.50147	6.50147	6.50147	6.50147	6.50147	6.50147	chr16	69395306	69402385	-	hsa_circ_0105826	circBase	NM_005652	TERF2	exonic	586
chr16:70765398-70778482-	0	0	0	0	0	0	0	0	6.50147	6.50147	6.50147	6.50147	6.50147	6.50147	6.50147	6.50147	chr16	70765397	70778482	-	hsa_circ_0040321	circBase	NM_018052	VAC14	exonic	290
chr16:70873892-70874788+	0	0	0	0	0	0	0	0	6.50147	6.50147	6.50147	6.50147	6.50147	6.50147	6.50147	6.50147	chr16	70873891	70874788	+		novel	NM_001270974	HYDIN	antisense	897
chr16:72604987-72666703-	0	0	0	0	0	0	1	0	6.50147	6.50147	6.50147	6.50147	6.50147	6.50147	9.88428	6.50147	chr16	72604986	72666703	-		novel	ENST00000561611	AC004158.2	intronic	61717
chr16:79351150-79351316+	0	0	0	0	0	0	0	0	6.50147	6.50147	6.50147	6.50147	6.50147	6.50147	6.50147	6.50147	chr16	79351149	79351316	+		novel			intergenic	167
chr16:81798659-81799201-	0	0	0	0	0	0	0	0	6.50147	6.50147	6.50147	6.50147	6.50147	6.50147	6.50147	6.50147	chr16	81798658	81799201	-		novel	ENST00000563954	RP11-960L18.1	antisense	543
chr16:84084342-84085761+	0	4	0	0	0	0	0	0	6.50147	11.6657	6.50147	6.50147	6.50147	6.50147	6.50147	6.50147	chr16	84084341	84085761	+		novel			intergenic	1420
chr16:84084351-84085770+	0	4	0	0	0	0	0	0	6.50147	11.6657	6.50147	6.50147	6.50147	6.50147	6.50147	6.50147	chr16	84084350	84085770	+		novel			intergenic	1420
chr16:85264694-85264858+	0	0	0	0	1	0	0	0	6.50147	6.50147	6.50147	6.50147	10.5516	6.50147	6.50147	6.50147	chr16	85264693	85264858	+		novel	TCONS_l2_00009861	XLOC_l2_005314	intronic	165
chr16:85264705-85264869+	0	0	0	0	1	0	0	0	6.50147	6.50147	6.50147	6.50147	10.5516	6.50147	6.50147	6.50147	chr16	85264704	85264869	+		novel	TCONS_l2_00009861	XLOC_l2_005314	intronic	165
chr16:85380037-85380477+	0	0	0	0	0	0	0	0	6.50147	6.50147	6.50147	6.50147	6.50147	6.50147	6.50147	6.50147	chr16	85380036	85380477	+		novel	TCONS_l2_00009861	XLOC_l2_005314	intronic	441
chr16:85380052-85380492+	0	0	0	0	0	0	0	0	6.50147	6.50147	6.50147	6.50147	6.50147	6.50147	6.50147	6.50147	chr16	85380051	85380492	+		novel	TCONS_l2_00009861	XLOC_l2_005314	intronic	441
chr16:85749872-85750041-	0	0	0	2	0	0	0	0	6.50147	6.50147	6.50147	7.99299	6.50147	6.50147	6.50147	6.50147	chr16	85749871	85750041	-		novel	ENST00000284245	C16orf74	intronic	170
chr16:85749952-85750230-	0	0	0	0	0	1	0	0	6.50147	6.50147	6.50147	6.50147	6.50147	9.22541	6.50147	6.50147	chr16	85749951	85750230	-		novel	ENST00000284245	C16orf74	intronic	279
chr16:86008644-86009224+	0	0	0	0	1	0	0	0	6.50147	6.50147	6.50147	6.50147	10.5516	6.50147	6.50147	6.50147	chr16	86008643	86009224	+		novel			intergenic	581
chr16:86141628-86141921-	0	0	0	0	1	0	0	0	6.50147	6.50147	6.50147	6.50147	10.5516	6.50147	6.50147	6.50147	chr16	86141627	86141921	-		novel			intergenic	294
chr16:86452807-86453106-	0	0	0	0	0	1	0	0	6.50147	6.50147	6.50147	6.50147	6.50147	9.22541	6.50147	6.50147	chr16	86452806	86453106	-		novel			intergenic	300
chr16:86894851-86895528+	0	0	0	0	0	0	0	0	6.50147	6.50147	6.50147	6.50147	6.50147	6.50147	6.50147	6.50147	chr16	86894850	86895528	+		novel			intergenic	678
chr16:88305459-88305727+	0	0	0	0	3	0	0	0	6.50147	6.50147	6.50147	6.50147	12.0773	6.50147	6.50147	6.50147	chr16	88305458	88305727	+		novel	ENST00000563190	LA16c-444G7.1	intronic	269
chr16:89069226-89069589+	1	0	0	0	0	0	0	0	9.40347	6.50147	6.50147	6.50147	6.50147	6.50147	6.50147	6.50147	chr16	89069225	89069589	+		novel			intergenic	364
chr16:89701022-89701180+	0	0	0	0	0	1	0	0	6.50147	6.50147	6.50147	6.50147	6.50147	9.22541	6.50147	6.50147	chr16	89701021	89701180	+		novel	ENST00000261615	DPEP1	intronic	159
chr16:89701031-89701586+	0	0	0	0	0	0	0	0	6.50147	6.50147	6.50147	6.50147	6.50147	6.50147	6.50147	6.50147	chr16	89701030	89701586	+		novel	ENST00000261615	DPEP1	intronic	556
chr16:89701094-89701362+	0	0	0	0	0	0	0	0	6.50147	6.50147	6.50147	6.50147	6.50147	6.50147	6.50147	6.50147	chr16	89701093	89701362	+		novel	ENST00000261615	DPEP1	intronic	269
chr16:89701094-89701554+	0	1	0	0	0	0	0	0	6.50147	9.78163	6.50147	6.50147	6.50147	6.50147	6.50147	6.50147	chr16	89701093	89701554	+		novel	ENST00000261615	DPEP1	intronic	461
chr16:89701102-89701323+	0	0	0	0	0	0	1	0	6.50147	6.50147	6.50147	6.50147	6.50147	6.50147	9.88428	6.50147	chr16	89701101	89701323	+		novel	ENST00000261615	DPEP1	intronic	222
chr16:89701254-89701410+	0	0	0	0	0	0	0	0	6.50147	6.50147	6.50147	6.50147	6.50147	6.50147	6.50147	6.50147	chr16	89701253	89701410	+		novel	ENST00000261615	DPEP1	intronic	157
chr16:89713974-89714309+	0	0	0	0	0	0	1	0	6.50147	6.50147	6.50147	6.50147	6.50147	6.50147	9.88428	6.50147	chr16	89713973	89714309	+		novel	NM_002768	CHMP1A	antisense	336
chr16:89973840-89974880-	0	0	0	0	0	0	0	0	6.50147	6.50147	6.50147	6.50147	6.50147	6.50147	6.50147	6.50147	chr16	89973839	89974880	-		novel	NM_014972	TCF25	antisense	1041
chr16:89973840-89975006-	0	0	0	0	0	0	0	0	6.50147	6.50147	6.50147	6.50147	6.50147	6.50147	6.50147	6.50147	chr16	89973839	89975006	-		novel	NM_014972	TCF25	antisense	1167
chr16:89973868-89975202-	0	1	0	0	0	0	0	0	6.50147	9.78163	6.50147	6.50147	6.50147	6.50147	6.50147	6.50147	chr16	89973867	89975202	-		novel	NM_014972	TCF25	antisense	1335
chr16:90183833-90184462-	0	0	0	0	1	0	0	0	6.50147	6.50147	6.50147	6.50147	10.5516	6.50147	6.50147	6.50147	chr16	90183832	90184462	-		novel	ENST00000563515	RP11-356C4.5	intronic	630
chr17:164417-164629-	0	0	0	0	0	0	0	0	6.50147	6.50147	6.50147	6.50147	6.50147	6.50147	6.50147	6.50147	chr17	164416	164629	-		novel	ENST00000323434	RPH3AL	intronic	213
chr17:164427-164639-	0	0	0	0	0	0	0	0	6.50147	6.50147	6.50147	6.50147	6.50147	6.50147	6.50147	6.50147	chr17	164426	164639	-		novel	ENST00000323434	RPH3AL	intronic	213
chr17:164448-164629-	0	0	0	0	0	0	0	0	6.50147	6.50147	6.50147	6.50147	6.50147	6.50147	6.50147	6.50147	chr17	164447	164629	-		novel	ENST00000323434	RPH3AL	intronic	182
chr17:165023-165207-	0	0	0	0	0	0	0	3	6.50147	6.50147	6.50147	6.50147	6.50147	6.50147	6.50147	11.6388	chr17	165022	165207	-		novel	ENST00000323434	RPH3AL	intronic	185
chr17:671185-671962+	0	0	0	0	1	0	0	0	6.50147	6.50147	6.50147	6.50147	10.5516	6.50147	6.50147	6.50147	chr17	671184	671962	+		novel	NM_016080	GLOD4	antisense	778
chr17:671694-671970+	0	0	0	0	1	0	0	0	6.50147	6.50147	6.50147	6.50147	10.5516	6.50147	6.50147	6.50147	chr17	671693	671970	+		novel	NM_016080	GLOD4	antisense	277
chr17:852068-852311+	0	0	0	0	0	1	0	0	6.50147	6.50147	6.50147	6.50147	6.50147	9.22541	6.50147	6.50147	chr17	852067	852311	+		novel	NM_022463	NXN	antisense	244
chr17:852121-852821+	0	0	0	0	0	0	1	0	6.50147	6.50147	6.50147	6.50147	6.50147	6.50147	9.88428	6.50147	chr17	852120	852821	+		novel	NM_022463	NXN	antisense	701
chr17:852122-852746+	0	0	0	0	0	0	1	0	6.50147	6.50147	6.50147	6.50147	6.50147	6.50147	9.88428	6.50147	chr17	852121	852746	+		novel	NM_022463	NXN	antisense	625
chr17:4650816-4651122-	0	0	0	0	0	0	0	1	6.50147	6.50147	6.50147	6.50147	6.50147	6.50147	6.50147	10.1336	chr17	4650815	4651122	-		novel			intergenic	307
chr17:5002408-5002653+	0	0	0	4	0	0	0	0	6.50147	6.50147	6.50147	8.71052	6.50147	6.50147	6.50147	6.50147	chr17	5002407	5002653	+		novel			intergenic	246
chr17:5508160-5529668+	0	0	0	0	0	0	0	0	6.50147	6.50147	6.50147	6.50147	6.50147	6.50147	6.50147	6.50147	chr17	5508159	5529668	+		novel	ENST00000572143	NLRP1	antisense	21509
chr17:6463995-6464680-	0	0	0	0	0	1	0	0	6.50147	6.50147	6.50147	6.50147	6.50147	9.22541	6.50147	6.50147	chr17	6463994	6464680	-		novel			intergenic	686
chr17:6464436-6464651+	0	0	0	0	0	0	0	0	6.50147	6.50147	6.50147	6.50147	6.50147	6.50147	6.50147	6.50147	chr17	6464435	6464651	+		novel			intergenic	216
chr17:6464453-6464873+	0	0	1	0	0	0	0	0	6.50147	6.50147	9.14455	6.50147	6.50147	6.50147	6.50147	6.50147	chr17	6464452	6464873	+		novel			intergenic	421
chr17:8640215-8640369-	0	0	0	0	0	0	0	0	6.50147	6.50147	6.50147	6.50147	6.50147	6.50147	6.50147	6.50147	chr17	8640214	8640369	-		novel	ENST00000293845	CCDC42	intronic	155
chr17:8910589-8910782+	0	0	0	0	0	1	0	0	6.50147	6.50147	6.50147	6.50147	6.50147	9.22541	6.50147	6.50147	chr17	8910588	8910782	+		novel			intergenic	194
chr17:9203625-9242322-	0	0	0	0	0	0	0	0	6.50147	6.50147	6.50147	6.50147	6.50147	6.50147	6.50147	6.50147	chr17	9203624	9242322	-		novel	ENST00000306357	STX8	intronic	38698
chr17:10016936-10018098-	0	0	0	0	0	0	0	0	6.50147	6.50147	6.50147	6.50147	6.50147	6.50147	6.50147	6.50147	chr17	10016935	10018098	-		novel	ENST00000432992	GAS7	intronic	1163
chr17:11292773-11292968+	0	0	0	0	0	0	0	0	6.50147	6.50147	6.50147	6.50147	6.50147	6.50147	6.50147	6.50147	chr17	11292772	11292968	+		novel	ENST00000409168	SHISA6	intronic	196
chr17:11292776-11292971+	0	0	0	0	0	0	0	0	6.50147	6.50147	6.50147	6.50147	6.50147	6.50147	6.50147	6.50147	chr17	11292775	11292971	+		novel	ENST00000409168	SHISA6	intronic	196
chr17:13102885-13103065+	0	0	0	0	0	0	0	0	6.50147	6.50147	6.50147	6.50147	6.50147	6.50147	6.50147	6.50147	chr17	13102884	13103065	+		novel			intergenic	181
chr17:15513798-15513985+	0	0	0	0	0	0	0	1	6.50147	6.50147	6.50147	6.50147	6.50147	6.50147	6.50147	10.1336	chr17	15513797	15513985	+		novel	NM_006382	CDRT1	antisense	188
chr17:16223525-16223688-	0	0	0	0	1	0	0	0	6.50147	6.50147	6.50147	6.50147	10.5516	6.50147	6.50147	6.50147	chr17	16223524	16223688	-		novel	NM_004278	PIGL	antisense	164
chr17:17524682-17524841-	0	0	0	0	2	0	0	0	6.50147	6.50147	6.50147	6.50147	11.5074	6.50147	6.50147	6.50147	chr17	17524681	17524841	-		novel			intergenic	160
chr17:20324220-20337050-	0	0	0	0	1	0	0	0	6.50147	6.50147	6.50147	6.50147	10.5516	6.50147	6.50147	6.50147	chr17	20324219	20337050	-		novel	uc010cqz.3	AK310665	antisense	12831
chr17:21515985-21517346+	0	0	0	0	0	0	0	1	6.50147	6.50147	6.50147	6.50147	6.50147	6.50147	6.50147	10.1336	chr17	21515984	21517346	+		novel	TCONS_00025335	XLOC_012147	sense overlapping	1362
chr17:21515987-21517348+	0	0	0	0	0	0	0	1	6.50147	6.50147	6.50147	6.50147	6.50147	6.50147	6.50147	10.1336	chr17	21515986	21517348	+		novel	TCONS_00025335	XLOC_012147	sense overlapping	1362
chr17:21757415-21834585-	0	0	0	0	4	0	0	0	6.50147	6.50147	6.50147	6.50147	12.4847	6.50147	6.50147	6.50147	chr17	21757414	21834585	-		novel	ENST00000410838	AC138761.1	sense overlapping	77171
chr17:21904354-21909074-	0	0	0	0	0	0	0	0	6.50147	6.50147	6.50147	6.50147	6.50147	6.50147	6.50147	6.50147	chr17	21904353	21909074	-		novel	ENST00000578438	RP11-1109M24.8	sense overlapping	4721
chr17:22229938-22239067-	0	0	0	0	1	0	0	0	6.50147	6.50147	6.50147	6.50147	10.5516	6.50147	6.50147	6.50147	chr17	22229937	22239067	-		novel			intergenic	9130
chr17:22244508-22251641-	0	0	0	0	0	0	0	2	6.50147	6.50147	6.50147	6.50147	6.50147	6.50147	6.50147	11.0742	chr17	22244507	22251641	-		novel			intergenic	7134
chr17:22244770-22261418-	0	0	0	0	0	0	0	1	6.50147	6.50147	6.50147	6.50147	6.50147	6.50147	6.50147	10.1336	chr17	22244769	22261418	-		novel			intergenic	16649
chr17:22246527-22248905-	0	0	0	0	3	0	0	0	6.50147	6.50147	6.50147	6.50147	12.0773	6.50147	6.50147	6.50147	chr17	22246526	22248905	-		novel			intergenic	2379
chr17:22247149-22254282+	0	0	0	0	1	0	0	0	6.50147	6.50147	6.50147	6.50147	10.5516	6.50147	6.50147	6.50147	chr17	22247148	22254282	+		novel			intergenic	7134
chr17:22247521-22252275+	0	0	0	0	0	0	0	0	6.50147	6.50147	6.50147	6.50147	6.50147	6.50147	6.50147	6.50147	chr17	22247520	22252275	+		novel			intergenic	4755
chr17:22249323-22261213+	0	0	0	0	0	0	11	0	6.50147	6.50147	6.50147	6.50147	6.50147	6.50147	13.2122	6.50147	chr17	22249322	22261213	+		novel			intergenic	11891
chr17:22251276-22261640+	0	0	0	0	0	0	0	1	6.50147	6.50147	6.50147	6.50147	6.50147	6.50147	6.50147	10.1336	chr17	22251275	22261640	+		novel			intergenic	10365
chr17:25263305-25267592+	1	0	0	0	0	0	0	0	9.40347	6.50147	6.50147	6.50147	6.50147	6.50147	6.50147	6.50147	chr17	25263304	25267592	+		novel			intergenic	4288
chr17:25263310-25267597+	1	0	0	0	0	0	0	0	9.40347	6.50147	6.50147	6.50147	6.50147	6.50147	6.50147	6.50147	chr17	25263309	25267597	+		novel			intergenic	4288
chr17:25263743-25267305+	0	0	0	0	0	2	0	0	6.50147	6.50147	6.50147	6.50147	6.50147	10.1119	6.50147	6.50147	chr17	25263742	25267305	+		novel			intergenic	3563
chr17:25263747-25267309+	0	0	0	0	0	2	0	0	6.50147	6.50147	6.50147	6.50147	6.50147	10.1119	6.50147	6.50147	chr17	25263746	25267309	+		novel			intergenic	3563
chr17:25263884-25264313+	0	0	0	0	0	1	0	0	6.50147	6.50147	6.50147	6.50147	6.50147	9.22541	6.50147	6.50147	chr17	25263883	25264313	+		novel			intergenic	430
chr17:25264903-25267020+	0	0	0	0	2	0	0	0	6.50147	6.50147	6.50147	6.50147	11.5074	6.50147	6.50147	6.50147	chr17	25264902	25267020	+		novel			intergenic	2118
chr17:25264906-25267058+	0	0	0	0	2	0	0	0	6.50147	6.50147	6.50147	6.50147	11.5074	6.50147	6.50147	6.50147	chr17	25264905	25267058	+		novel			intergenic	2153
chr17:25265398-25267546+	0	0	0	0	0	1	0	0	6.50147	6.50147	6.50147	6.50147	6.50147	9.22541	6.50147	6.50147	chr17	25265397	25267546	+		novel			intergenic	2149
chr17:25265982-25267303+	0	0	0	0	2	0	0	0	6.50147	6.50147	6.50147	6.50147	11.5074	6.50147	6.50147	6.50147	chr17	25265981	25267303	+		novel			intergenic	1322
chr17:25265995-25267316+	0	0	0	0	2	0	0	0	6.50147	6.50147	6.50147	6.50147	11.5074	6.50147	6.50147	6.50147	chr17	25265994	25267316	+		novel			intergenic	1322
chr17:27091564-27136356-	0	0	0	0	0	2	0	0	6.50147	6.50147	6.50147	6.50147	6.50147	10.1119	6.50147	6.50147	chr17	27091563	27136356	-		novel	NM_018182	FAM222B	sense overlapping	44793
chr17:27829607-27838010+	0	0	0	0	0	0	0	0	6.50147	6.50147	6.50147	6.50147	6.50147	6.50147	6.50147	6.50147	chr17	27829606	27838010	+	hsa_circ_0042768	circBase	NM_020791	TAOK1	exonic	501
chr17:27883694-27887708-	5	0	0	0	0	0	0	0	11.5621	6.50147	6.50147	6.50147	6.50147	6.50147	6.50147	6.50147	chr17	27883693	27887708	-		novel	NM_198147	ABHD15	sense overlapping	4015
chr17:27883697-27887711-	5	0	0	0	0	0	0	0	11.5621	6.50147	6.50147	6.50147	6.50147	6.50147	6.50147	6.50147	chr17	27883696	27887711	-		novel	NM_198147	ABHD15	sense overlapping	4015
chr17:29061915-29093606+	0	0	0	0	0	0	1	0	6.50147	6.50147	6.50147	6.50147	6.50147	6.50147	9.88428	6.50147	chr17	29061914	29093606	+	hsa_circ_0042854	circBase	NR_024187	SUZ12P1	exonic	247
chr17:31854507-31856813-	0	0	0	0	0	0	0	0	6.50147	6.50147	6.50147	6.50147	6.50147	6.50147	6.50147	6.50147	chr17	31854506	31856813	-		novel	ENST00000359872	ASIC2	intronic	2307
chr17:32066854-32067052-	0	0	0	0	0	0	0	0	6.50147	6.50147	6.50147	6.50147	6.50147	6.50147	6.50147	6.50147	chr17	32066853	32067052	-		novel	ENST00000359872	ASIC2	intronic	199
chr17:33478110-33478325+	1	0	0	0	0	0	0	0	9.40347	6.50147	6.50147	6.50147	6.50147	6.50147	6.50147	6.50147	chr17	33478109	33478325	+		novel	ENST00000268876	UNC45B	intronic	216
chr17:33478110-33478325-	0	0	0	1	0	0	0	0	6.50147	6.50147	6.50147	7.43196	6.50147	6.50147	6.50147	6.50147	chr17	33478109	33478325	-		novel	NM_173167	UNC45B	antisense	216
chr17:33478113-33478328+	0	0	0	0	0	0	0	0	6.50147	6.50147	6.50147	6.50147	6.50147	6.50147	6.50147	6.50147	chr17	33478112	33478328	+		novel	ENST00000268876	UNC45B	intronic	216
chr17:33478113-33478328-	46	0	113	526	9	8	0	3	14.7247	6.50147	15.7155	15.4009	13.6419	12.0204	6.50147	11.6388	chr17	33478112	33478328	-		novel	NM_173167	UNC45B	antisense	216
chr17:33478137-33478351-	0	0	0	2	0	0	0	0	6.50147	6.50147	6.50147	7.99299	6.50147	6.50147	6.50147	6.50147	chr17	33478136	33478351	-		novel	NM_173167	UNC45B	antisense	215
chr17:33478141-33478355-	0	0	0	2	0	0	0	0	6.50147	6.50147	6.50147	7.99299	6.50147	6.50147	6.50147	6.50147	chr17	33478140	33478355	-		novel	NM_173167	UNC45B	antisense	215
chr17:33478150-33478364-	0	0	0	2	0	0	0	0	6.50147	6.50147	6.50147	7.99299	6.50147	6.50147	6.50147	6.50147	chr17	33478149	33478364	-		novel	NM_173167	UNC45B	antisense	215
chr17:33478150-33478366-	0	0	1	1	0	0	0	0	6.50147	6.50147	9.14455	7.43196	6.50147	6.50147	6.50147	6.50147	chr17	33478149	33478366	-		novel	NM_173167	UNC45B	antisense	217
chr17:33478153-33478369-	0	0	1	1	0	0	0	0	6.50147	6.50147	9.14455	7.43196	6.50147	6.50147	6.50147	6.50147	chr17	33478152	33478369	-		novel	NM_173167	UNC45B	antisense	217
chr17:33478158-33478373+	0	0	0	0	0	0	0	0	6.50147	6.50147	6.50147	6.50147	6.50147	6.50147	6.50147	6.50147	chr17	33478157	33478373	+		novel	ENST00000268876	UNC45B	intronic	216
chr17:33478158-33478373-	46	0	111	499	9	8	0	3	14.7247	6.50147	15.6898	15.325	13.6419	12.0204	6.50147	11.6388	chr17	33478157	33478373	-		novel	NM_173167	UNC45B	antisense	216
chr17:33478159-33478374-	0	0	0	1	0	0	0	0	6.50147	6.50147	6.50147	7.43196	6.50147	6.50147	6.50147	6.50147	chr17	33478158	33478374	-		novel	NM_173167	UNC45B	antisense	216
chr17:34171633-34171839+	0	0	0	0	0	0	0	0	6.50147	6.50147	6.50147	6.50147	6.50147	6.50147	6.50147	6.50147	chr17	34171632	34171839	+		novel	ENST00000592237	TAF15	intronic	207
chr17:34171635-34171841+	0	0	0	0	0	0	0	0	6.50147	6.50147	6.50147	6.50147	6.50147	6.50147	6.50147	6.50147	chr17	34171634	34171841	+		novel	ENST00000592237	TAF15	intronic	207
chr17:38755280-38755572+	0	0	0	0	1	0	0	0	6.50147	6.50147	6.50147	6.50147	10.5516	6.50147	6.50147	6.50147	chr17	38755279	38755572	+		novel			intergenic	293
chr17:39243780-39263817-	18	0	0	0	0	0	0	0	13.3785	6.50147	6.50147	6.50147	6.50147	6.50147	6.50147	6.50147	chr17	39243779	39263817	-		novel	NM_031960	KRTAP4-8	sense overlapping	20038
chr17:39243830-39263867-	18	0	0	0	0	0	0	0	13.3785	6.50147	6.50147	6.50147	6.50147	6.50147	6.50147	6.50147	chr17	39243829	39263867	-		novel	NM_031960	KRTAP4-8	sense overlapping	20038
chr17:40967242-40967414-	0	0	0	0	0	0	1	0	6.50147	6.50147	6.50147	6.50147	6.50147	6.50147	9.88428	6.50147	chr17	40967241	40967414	-		novel	ENST00000361523	BECN1	intronic	173
chr17:40967249-40967421-	0	0	0	0	0	0	1	0	6.50147	6.50147	6.50147	6.50147	6.50147	6.50147	9.88428	6.50147	chr17	40967248	40967421	-		novel	ENST00000361523	BECN1	intronic	173
chr17:42040916-42055680-	0	0	0	1	0	0	0	0	6.50147	6.50147	6.50147	7.43196	6.50147	6.50147	6.50147	6.50147	chr17	42040915	42055680	-		novel	NM_004160	PYY	sense overlapping	14765
chr17:42546864-42550448-	1	0	0	0	0	0	0	0	9.40347	6.50147	6.50147	6.50147	6.50147	6.50147	6.50147	6.50147	chr17	42546863	42550448	-		novel	ENST00000434000	GPATCH8	intronic	3585
chr17:42546866-42550450-	1	0	0	0	0	0	0	0	9.40347	6.50147	6.50147	6.50147	6.50147	6.50147	6.50147	6.50147	chr17	42546865	42550450	-		novel	ENST00000434000	GPATCH8	intronic	3585
chr17:45321240-45321409+	0	0	0	0	0	0	0	0	6.50147	6.50147	6.50147	6.50147	6.50147	6.50147	6.50147	6.50147	chr17	45321239	45321409	+		novel			intergenic	170
chr17:45479498-45492285+	0	0	0	0	0	0	0	0	6.50147	6.50147	6.50147	6.50147	6.50147	6.50147	6.50147	6.50147	chr17	45479497	45492285	+	hsa_circ_0000778	circBase	NM_152347	EFCAB13	exonic	549	Waldenstrom Macroglobulinemia (WM), chronic pancreatitis, head and neck squamous cell carcinoma (HNSCC), ovarian cancer (OC), primary biliary cirrhosis (PBC), renal clear cell carcinoma, retinoblastoma
chr17:45546737-45615446+	0	0	0	0	0	1	0	0	6.50147	6.50147	6.50147	6.50147	6.50147	9.22541	6.50147	6.50147	chr17	45546736	45615446	+		novel	NM_006310	NPEPPS	sense overlapping	68710
chr17:48240284-48240439-	6	0	0	0	0	0	0	0	11.8179	6.50147	6.50147	6.50147	6.50147	6.50147	6.50147	6.50147	chr17	48240283	48240439	-		novel			intergenic	156
chr17:56021699-56104208-	0	0	0	0	0	0	0	2	6.50147	6.50147	6.50147	6.50147	6.50147	6.50147	6.50147	11.0742	chr17	56021698	56104208	-		novel	NM_006924	SRSF1	sense overlapping	82510
chr17:58711214-58725443+	0	0	0	0	1	0	0	0	6.50147	6.50147	6.50147	6.50147	10.5516	6.50147	6.50147	6.50147	chr17	58711213	58725443	+	hsa_circ_0004958	circBase	NM_003620	PPM1D	exonic	316
chr17:61948799-61986383+	0	0	0	0	0	0	0	1	6.50147	6.50147	6.50147	6.50147	6.50147	6.50147	6.50147	10.1336	chr17	61948798	61986383	+		novel	ENST00000560822	RP11-630H24.4	sense overlapping	37585
chr17:63484093-63484808-	0	0	0	0	0	1	0	0	6.50147	6.50147	6.50147	6.50147	6.50147	9.22541	6.50147	6.50147	chr17	63484092	63484808	-		novel			intergenic	716
chr17:63484112-63484261-	0	0	0	0	0	1	0	0	6.50147	6.50147	6.50147	6.50147	6.50147	9.22541	6.50147	6.50147	chr17	63484111	63484261	-		novel			intergenic	150
chr17:63484249-63484400-	0	0	0	0	0	1	0	0	6.50147	6.50147	6.50147	6.50147	6.50147	9.22541	6.50147	6.50147	chr17	63484248	63484400	-		novel			intergenic	152
chr17:64964507-64964681+	0	0	0	0	0	1	0	0	6.50147	6.50147	6.50147	6.50147	6.50147	9.22541	6.50147	6.50147	chr17	64964506	64964681	+		novel	ENST00000262138	CACNG4	intronic	175
chr17:65202772-65204395-	0	0	0	0	0	0	0	0	6.50147	6.50147	6.50147	6.50147	6.50147	6.50147	6.50147	6.50147	chr17	65202771	65204395	-		novel	ENST00000358691	HELZ	intronic	1624
chr17:67386715-67387715-	0	0	0	0	0	3	0	0	6.50147	6.50147	6.50147	6.50147	6.50147	10.6569	6.50147	6.50147	chr17	67386714	67387715	-		novel			intergenic	1001
chr17:67386718-67387718-	0	0	0	0	0	3	0	0	6.50147	6.50147	6.50147	6.50147	6.50147	10.6569	6.50147	6.50147	chr17	67386717	67387718	-		novel			intergenic	1001
chr17:67957685-67958083+	0	0	0	0	0	0	0	0	6.50147	6.50147	6.50147	6.50147	6.50147	6.50147	6.50147	6.50147	chr17	67957684	67958083	+		novel	NR_110874	LINC01497	sense overlapping	399
chr17:67957686-67958084+	0	0	0	0	0	0	0	0	6.50147	6.50147	6.50147	6.50147	6.50147	6.50147	6.50147	6.50147	chr17	67957685	67958084	+		novel	NR_110874	LINC01497	sense overlapping	399
chr17:70658560-70658745-	0	0	0	0	0	0	1	0	6.50147	6.50147	6.50147	6.50147	6.50147	6.50147	9.88428	6.50147	chr17	70658559	70658745	-		novel	ENST00000255559	SLC39A11	intronic	186
chr17:71144175-71144331+	0	0	0	0	0	1	0	0	6.50147	6.50147	6.50147	6.50147	6.50147	9.22541	6.50147	6.50147	chr17	71144174	71144331	+		novel			intergenic	157
chr17:71254197-71254492+	0	0	0	0	0	1	0	0	6.50147	6.50147	6.50147	6.50147	6.50147	9.22541	6.50147	6.50147	chr17	71254196	71254492	+		novel	NM_001129885	CPSF4L	antisense	296
chr17:72298050-72298245-	0	0	0	0	1	0	0	0	6.50147	6.50147	6.50147	6.50147	10.5516	6.50147	6.50147	6.50147	chr17	72298049	72298245	-		novel	NM_023036	DNAI2	antisense	196
chr17:72728679-72729655-	0	0	0	0	0	3	0	0	6.50147	6.50147	6.50147	6.50147	6.50147	10.6569	6.50147	6.50147	chr17	72728678	72729655	-		novel	NM_175738	RAB37	antisense	977
chr17:72731059-72731250-	0	0	0	0	0	0	0	0	6.50147	6.50147	6.50147	6.50147	6.50147	6.50147	6.50147	6.50147	chr17	72731058	72731250	-		novel	NM_175738	RAB37	antisense	192
chr17:73156242-73193452-	0	0	0	0	0	0	0	0	6.50147	6.50147	6.50147	6.50147	6.50147	6.50147	6.50147	6.50147	chr17	73156241	73193452	-		novel	NM_006937	SUMO2	sense overlapping	37211
chr17:74554052-74555125+	0	0	0	0	0	0	0	1	6.50147	6.50147	6.50147	6.50147	6.50147	6.50147	6.50147	10.1336	chr17	74554051	74555125	+		novel	ENST00000493536	SNHG16	intronic	1074
chr17:74837033-74837291-	0	0	0	0	0	0	1	0	6.50147	6.50147	6.50147	6.50147	6.50147	6.50147	9.88428	6.50147	chr17	74837032	74837291	-		novel			intergenic	259
chr17:74837060-74837318-	0	0	0	0	0	0	2	0	6.50147	6.50147	6.50147	6.50147	6.50147	6.50147	10.8134	6.50147	chr17	74837059	74837318	-		novel			intergenic	259
chr17:77673237-77673526-	0	0	0	0	0	0	0	0	6.50147	6.50147	6.50147	6.50147	6.50147	6.50147	6.50147	6.50147	chr17	77673236	77673526	-		novel			intergenic	290
chr17:77998112-77998439+	9	0	0	0	0	0	0	0	12.3907	6.50147	6.50147	6.50147	6.50147	6.50147	6.50147	6.50147	chr17	77998111	77998439	+		novel	ENST00000570952	CTD-2529O21.2	intronic	328
chr17:77998125-77998452+	9	1	0	0	0	0	0	0	12.3907	9.78163	6.50147	6.50147	6.50147	6.50147	6.50147	6.50147	chr17	77998124	77998452	+		novel	ENST00000570952	CTD-2529O21.2	intronic	328
chr17:78287684-78289766-	0	0	0	0	0	2	0	0	6.50147	6.50147	6.50147	6.50147	6.50147	10.1119	6.50147	6.50147	chr17	78287683	78289766	-		novel	NM_020954	RNF213	antisense	2083
chr17:78287693-78289775-	0	0	0	0	0	2	0	0	6.50147	6.50147	6.50147	6.50147	6.50147	10.1119	6.50147	6.50147	chr17	78287692	78289775	-		novel	NM_020954	RNF213	antisense	2083
chr17:78287780-78287974+	0	5	0	0	0	0	0	0	6.50147	11.9796	6.50147	6.50147	6.50147	6.50147	6.50147	6.50147	chr17	78287779	78287974	+		novel	ENST00000319921	RNF213	intronic	195
chr17:78287819-78288013+	0	5	0	0	0	0	0	0	6.50147	11.9796	6.50147	6.50147	6.50147	6.50147	6.50147	6.50147	chr17	78287818	78288013	+		novel	ENST00000319921	RNF213	intronic	195
chr17:78329343-78329565+	0	0	0	0	0	0	0	0	6.50147	6.50147	6.50147	6.50147	6.50147	6.50147	6.50147	6.50147	chr17	78329342	78329565	+		novel	ENST00000336301	RNF213	intronic	223
chr17:78329344-78329566+	0	0	0	0	0	0	0	0	6.50147	6.50147	6.50147	6.50147	6.50147	6.50147	6.50147	6.50147	chr17	78329343	78329566	+		novel	ENST00000336301	RNF213	intronic	223
chr17:79399472-79399856+	0	0	1	0	0	0	0	0	6.50147	6.50147	9.14455	6.50147	6.50147	6.50147	6.50147	6.50147	chr17	79399471	79399856	+		novel	NM_001291324	BAHCC1	intronic	385
chr17:79399488-79399872+	0	0	1	0	0	0	0	0	6.50147	6.50147	9.14455	6.50147	6.50147	6.50147	6.50147	6.50147	chr17	79399487	79399872	+		novel	NM_001291324	BAHCC1	intronic	385
chr17:80544118-80544312-	0	0	0	0	0	0	1	0	6.50147	6.50147	6.50147	6.50147	6.50147	6.50147	9.88428	6.50147	chr17	80544117	80544312	-		novel	NM_004514	FOXK2	antisense	195
chr17:80629086-80629297-	0	0	0	0	1	0	0	0	6.50147	6.50147	6.50147	6.50147	10.5516	6.50147	6.50147	6.50147	chr17	80629085	80629297	-		novel	ENST00000269347	RAB40B	intronic	212
chr17:80629108-80629319-	0	0	0	0	1	0	0	0	6.50147	6.50147	6.50147	6.50147	10.5516	6.50147	6.50147	6.50147	chr17	80629107	80629319	-		novel	ENST00000269347	RAB40B	intronic	212
chr17:80629355-80630166-	0	2	0	0	0	0	0	0	6.50147	10.7054	6.50147	6.50147	6.50147	6.50147	6.50147	6.50147	chr17	80629354	80630166	-		novel	ENST00000269347	RAB40B	intronic	812
chr17:80856816-80856996-	0	0	0	0	2	0	0	0	6.50147	6.50147	6.50147	6.50147	11.5074	6.50147	6.50147	6.50147	chr17	80856815	80856996	-		novel	NM_005993	TBCD	antisense	181
chr18:106756-107231-	0	0	0	0	0	0	0	3	6.50147	6.50147	6.50147	6.50147	6.50147	6.50147	6.50147	11.6388	chr18	106755	107231	-		novel	uc021ugi.1	DUX4	intronic	476
chr18:106972-107514+	0	0	3	0	0	0	0	0	6.50147	6.50147	10.5667	6.50147	6.50147	6.50147	6.50147	6.50147	chr18	106971	107514	+		novel	uc021ugi.1	DUX4	antisense	543
chr18:107887-108430+	0	0	0	0	0	0	0	0	6.50147	6.50147	6.50147	6.50147	6.50147	6.50147	6.50147	6.50147	chr18	107886	108430	+		novel	uc021ugi.1	DUX4	antisense	544
chr18:107887-108499+	0	0	0	1	0	0	0	0	6.50147	6.50147	6.50147	7.43196	6.50147	6.50147	6.50147	6.50147	chr18	107886	108499	+		novel	uc021ugi.1	DUX4	antisense	613
chr18:107887-108499-	0	0	0	0	0	0	0	5	6.50147	6.50147	6.50147	6.50147	6.50147	6.50147	6.50147	12.3593	chr18	107886	108499	-		novel	uc021ugi.1	DUX4	intronic	613
chr18:3812552-3812702+	0	0	0	0	1	0	0	0	6.50147	6.50147	6.50147	6.50147	10.5516	6.50147	6.50147	6.50147	chr18	3812551	3812702	+		novel	NM_004746	DLGAP1	antisense	151
chr18:4510709-4510906+	1	0	0	0	0	0	0	0	9.40347	6.50147	6.50147	6.50147	6.50147	6.50147	6.50147	6.50147	chr18	4510708	4510906	+		novel			intergenic	198
chr18:6272610-6272960+	0	0	0	0	1	0	0	0	6.50147	6.50147	6.50147	6.50147	10.5516	6.50147	6.50147	6.50147	chr18	6272609	6272960	+		novel	NM_173464	L3MBTL4	antisense	351
chr18:6272634-6272984+	0	0	0	0	1	0	0	0	6.50147	6.50147	6.50147	6.50147	10.5516	6.50147	6.50147	6.50147	chr18	6272633	6272984	+		novel	NM_173464	L3MBTL4	antisense	351
chr18:6400901-6401280+	0	0	0	0	0	0	0	6	6.50147	6.50147	6.50147	6.50147	6.50147	6.50147	6.50147	12.6181	chr18	6400900	6401280	+		novel	NM_173464	L3MBTL4	antisense	380
chr18:8207168-8210638-	0	0	0	0	1	0	0	5	6.50147	6.50147	6.50147	6.50147	10.5516	6.50147	6.50147	12.3593	chr18	8207167	8210638	-		novel	NM_002845	PTPRM	antisense	3471
chr18:8207254-8210724+	0	0	0	0	3	0	0	0	6.50147	6.50147	6.50147	6.50147	12.0773	6.50147	6.50147	6.50147	chr18	8207253	8210724	+		novel	ENST00000332175	PTPRM	intronic	3471
chr18:9182380-9195696+	0	0	0	0	0	0	0	0	6.50147	6.50147	6.50147	6.50147	6.50147	6.50147	6.50147	6.50147	chr18	9182379	9195696	+	hsa_circ_0046841	circBase	NM_015208	ANKRD12	exonic	286
chr18:10756276-10756471+	0	0	0	0	1	0	0	0	6.50147	6.50147	6.50147	6.50147	10.5516	6.50147	6.50147	6.50147	chr18	10756275	10756471	+		novel	NM_022068	PIEZO2	antisense	196
chr18:11916148-11924410-	0	0	0	0	0	0	0	6	6.50147	6.50147	6.50147	6.50147	6.50147	6.50147	6.50147	12.6181	chr18	11916147	11924410	-		novel	TCONS_00026425	XLOC_012771	sense overlapping	8263
chr18:12425472-12494868+	0	0	0	0	0	0	2	0	6.50147	6.50147	6.50147	6.50147	6.50147	6.50147	10.8134	6.50147	chr18	12425471	12494868	+		novel	NM_006553	SLMO1	sense overlapping	69397
chr18:14260388-14315616+	0	0	0	0	0	0	0	10	6.50147	6.50147	6.50147	6.50147	6.50147	6.50147	6.50147	13.3468	chr18	14260387	14315616	+		novel			intergenic	55229
chr18:14263867-14319089+	0	0	0	0	0	0	0	0	6.50147	6.50147	6.50147	6.50147	6.50147	6.50147	6.50147	6.50147	chr18	14263866	14319089	+		novel			intergenic	55223
chr18:14264344-14319566+	0	0	0	0	1	0	0	0	6.50147	6.50147	6.50147	6.50147	10.5516	6.50147	6.50147	6.50147	chr18	14264343	14319566	+		novel			intergenic	55223
chr18:14266279-14321517+	0	0	0	0	0	0	0	0	6.50147	6.50147	6.50147	6.50147	6.50147	6.50147	6.50147	6.50147	chr18	14266278	14321517	+		novel			intergenic	55239
chr18:14266282-14321520+	0	0	0	0	0	1	0	0	6.50147	6.50147	6.50147	6.50147	6.50147	9.22541	6.50147	6.50147	chr18	14266281	14321520	+		novel			intergenic	55239
chr18:14268793-14288378+	0	0	0	0	3	0	0	0	6.50147	6.50147	6.50147	6.50147	12.0773	6.50147	6.50147	6.50147	chr18	14268792	14288378	+		novel			intergenic	19586
chr18:14269688-14289272+	0	1	0	0	0	0	0	0	6.50147	9.78163	6.50147	6.50147	6.50147	6.50147	6.50147	6.50147	chr18	14269687	14289272	+		novel			intergenic	19585
chr18:14269887-14325127+	0	0	0	0	2	0	0	0	6.50147	6.50147	6.50147	6.50147	11.5074	6.50147	6.50147	6.50147	chr18	14269886	14325127	+		novel			intergenic	55241
chr18:14279008-14314884+	0	0	0	0	0	0	0	0	6.50147	6.50147	6.50147	6.50147	6.50147	6.50147	6.50147	6.50147	chr18	14279007	14314884	+		novel			intergenic	35877
chr18:14289340-14324995+	0	1	0	0	0	0	0	0	6.50147	9.78163	6.50147	6.50147	6.50147	6.50147	6.50147	6.50147	chr18	14289339	14324995	+		novel			intergenic	35656
chr18:14290653-14326300-	0	0	0	0	0	1	0	0	6.50147	6.50147	6.50147	6.50147	6.50147	9.22541	6.50147	6.50147	chr18	14290652	14326300	-		novel			intergenic	35648
chr18:14294335-14310676+	1	0	0	0	0	0	0	0	9.40347	6.50147	6.50147	6.50147	6.50147	6.50147	6.50147	6.50147	chr18	14294334	14310676	+		novel			intergenic	16342
chr18:14798513-14809403+	0	0	0	0	2	0	0	0	6.50147	6.50147	6.50147	6.50147	11.5074	6.50147	6.50147	6.50147	chr18	14798512	14809403	+		novel	NM_001145029	ANKRD30B	sense overlapping	10891
chr18:14800412-14811298+	1	0	0	0	0	0	0	0	9.40347	6.50147	6.50147	6.50147	6.50147	6.50147	6.50147	6.50147	chr18	14800411	14811298	+		novel	NM_001145029	ANKRD30B	sense overlapping	10887
chr18:15389542-15390054+	0	0	0	0	0	0	0	0	6.50147	6.50147	6.50147	6.50147	6.50147	6.50147	6.50147	6.50147	chr18	15389541	15390054	+		novel			intergenic	513
chr18:18513030-18514197-	0	0	0	0	0	0	0	0	6.50147	6.50147	6.50147	6.50147	6.50147	6.50147	6.50147	6.50147	chr18	18513029	18514197	-		novel			intergenic	1168
chr18:18516089-18516601+	0	0	0	43	0	0	0	0	6.50147	6.50147	6.50147	11.8218	6.50147	6.50147	6.50147	6.50147	chr18	18516088	18516601	+		novel			intergenic	513
chr18:18516097-18516609+	0	0	0	43	0	0	0	0	6.50147	6.50147	6.50147	11.8218	6.50147	6.50147	6.50147	6.50147	chr18	18516096	18516609	+		novel			intergenic	513
chr18:18519686-18519856-	0	0	0	0	0	0	0	0	6.50147	6.50147	6.50147	6.50147	6.50147	6.50147	6.50147	6.50147	chr18	18519685	18519856	-		novel			intergenic	171
chr18:18519691-18519861-	0	0	0	0	0	0	0	0	6.50147	6.50147	6.50147	6.50147	6.50147	6.50147	6.50147	6.50147	chr18	18519690	18519861	-		novel			intergenic	171
chr18:18519827-18520168-	0	0	0	0	0	0	0	3	6.50147	6.50147	6.50147	6.50147	6.50147	6.50147	6.50147	11.6388	chr18	18519826	18520168	-		novel			intergenic	342
chr18:18519836-18520177-	0	0	0	0	0	0	0	3	6.50147	6.50147	6.50147	6.50147	6.50147	6.50147	6.50147	11.6388	chr18	18519835	18520177	-		novel			intergenic	342
chr18:19824233-19853520+	0	0	0	0	0	0	0	0	6.50147	6.50147	6.50147	6.50147	6.50147	6.50147	6.50147	6.50147	chr18	19824232	19853520	+		novel	ENST00000459476	snoU13	sense overlapping	29288
chr18:20991114-20991329-	0	0	0	0	0	0	1	0	6.50147	6.50147	6.50147	6.50147	6.50147	6.50147	9.88428	6.50147	chr18	20991113	20991329	-		novel	ENST00000383233	TMEM241	intronic	216
chr18:20991146-20991359-	0	3	0	0	0	0	0	0	6.50147	11.264	6.50147	6.50147	6.50147	6.50147	6.50147	6.50147	chr18	20991145	20991359	-		novel	ENST00000383233	TMEM241	intronic	214
chr18:24173277-24173598+	0	0	0	0	1	0	0	0	6.50147	6.50147	6.50147	6.50147	10.5516	6.50147	6.50147	6.50147	chr18	24173276	24173598	+		novel	NM_198991	KCTD1	antisense	322
chr18:24173282-24173603+	0	0	0	0	1	0	0	0	6.50147	6.50147	6.50147	6.50147	10.5516	6.50147	6.50147	6.50147	chr18	24173281	24173603	+		novel	NM_198991	KCTD1	antisense	322
chr18:24173511-24173816+	0	0	0	0	3	0	0	0	6.50147	6.50147	6.50147	6.50147	12.0773	6.50147	6.50147	6.50147	chr18	24173510	24173816	+		novel	NM_198991	KCTD1	antisense	306
chr18:24173520-24173825+	0	0	0	0	3	0	0	0	6.50147	6.50147	6.50147	6.50147	12.0773	6.50147	6.50147	6.50147	chr18	24173519	24173825	+		novel	NM_198991	KCTD1	antisense	306
chr18:28864239-28869565+	0	0	1	0	0	0	0	0	6.50147	6.50147	9.14455	6.50147	6.50147	6.50147	6.50147	6.50147	chr18	28864238	28869565	+		novel			intergenic	5327
chr18:29343965-29420122-	0	0	0	0	0	1	0	0	6.50147	6.50147	6.50147	6.50147	6.50147	9.22541	6.50147	6.50147	chr18	29343964	29420122	-		novel	NM_014939	TRAPPC8	sense overlapping	76158
chr18:32500233-32530482+	0	0	0	0	1	0	0	0	6.50147	6.50147	6.50147	6.50147	10.5516	6.50147	6.50147	6.50147	chr18	32500232	32530482	+		novel	TCONS_00026484	XLOC_012810	antisense	30250
chr18:36145675-36145849+	0	0	0	0	0	1	0	0	6.50147	6.50147	6.50147	6.50147	6.50147	9.22541	6.50147	6.50147	chr18	36145674	36145849	+		novel			intergenic	175
chr18:41690554-41691813+	0	0	1	0	0	0	0	0	6.50147	6.50147	9.14455	6.50147	6.50147	6.50147	6.50147	6.50147	chr18	41690553	41691813	+		novel			intergenic	1260
chr18:42301907-42302114-	0	0	0	0	0	0	0	1	6.50147	6.50147	6.50147	6.50147	6.50147	6.50147	6.50147	10.1336	chr18	42301906	42302114	-		novel	NM_015559	SETBP1	antisense	208
chr18:45460409-45464283-	0	0	0	0	0	0	6	0	6.50147	6.50147	6.50147	6.50147	6.50147	6.50147	12.3491	6.50147	chr18	45460408	45464283	-		novel			intergenic	3875
chr18:46593465-46593788+	0	1	0	0	0	0	0	0	6.50147	9.78163	6.50147	6.50147	6.50147	6.50147	6.50147	6.50147	chr18	46593464	46593788	+		novel	NM_017653	DYM	antisense	324
chr18:46593484-46593807+	0	1	0	0	0	0	0	0	6.50147	9.78163	6.50147	6.50147	6.50147	6.50147	6.50147	6.50147	chr18	46593483	46593807	+		novel	NM_017653	DYM	antisense	324
chr18:46593485-46593808+	0	0	0	0	0	0	0	0	6.50147	6.50147	6.50147	6.50147	6.50147	6.50147	6.50147	6.50147	chr18	46593484	46593808	+		novel	NM_017653	DYM	antisense	324
chr18:46593497-46593814+	0	0	0	0	0	0	0	2	6.50147	6.50147	6.50147	6.50147	6.50147	6.50147	6.50147	11.0742	chr18	46593496	46593814	+		novel	NM_017653	DYM	antisense	318
chr18:46593498-46593821+	0	0	0	0	0	0	0	0	6.50147	6.50147	6.50147	6.50147	6.50147	6.50147	6.50147	6.50147	chr18	46593497	46593821	+		novel	NM_017653	DYM	antisense	324
chr18:46593500-46593817+	0	0	0	0	0	0	0	2	6.50147	6.50147	6.50147	6.50147	6.50147	6.50147	6.50147	11.0742	chr18	46593499	46593817	+		novel	NM_017653	DYM	antisense	318
chr18:49271750-49356789-	0	0	0	0	0	1	0	0	6.50147	6.50147	6.50147	6.50147	6.50147	9.22541	6.50147	6.50147	chr18	49271749	49356789	-		novel			intergenic	85040
chr18:54493288-54493506+	0	0	26	0	0	0	0	0	6.50147	6.50147	13.6038	6.50147	6.50147	6.50147	6.50147	6.50147	chr18	54493287	54493506	+		novel	ENST00000254442	WDR7	intronic	219
chr18:54493289-54493507+	0	0	26	0	0	0	0	0	6.50147	6.50147	13.6038	6.50147	6.50147	6.50147	6.50147	6.50147	chr18	54493288	54493507	+		novel	ENST00000254442	WDR7	intronic	219
chr18:54691767-54692111-	0	0	0	0	0	0	0	0	6.50147	6.50147	6.50147	6.50147	6.50147	6.50147	6.50147	6.50147	chr18	54691766	54692111	-		novel	NM_015285	WDR7	antisense	345
chr18:56217602-56217762-	0	0	0	0	0	0	1	0	6.50147	6.50147	6.50147	6.50147	6.50147	6.50147	9.88428	6.50147	chr18	56217601	56217762	-		novel	ENST00000361673	ALPK2	intronic	161
chr18:60758984-60759292-	0	0	0	0	2	3	0	0	6.50147	6.50147	6.50147	6.50147	11.5074	10.6569	6.50147	6.50147	chr18	60758983	60759292	-		novel			intergenic	309
chr18:72672348-72673031+	0	0	1	0	0	0	0	0	6.50147	6.50147	9.14455	6.50147	6.50147	6.50147	6.50147	6.50147	chr18	72672347	72673031	+		novel	ENST00000299687	ZNF407	intronic	684
chr18:73392654-73392827+	0	0	0	0	0	1	0	0	6.50147	6.50147	6.50147	6.50147	6.50147	9.22541	6.50147	6.50147	chr18	73392653	73392827	+		novel			intergenic	174
chr18:74297387-74297542-	0	0	0	0	0	0	0	0	6.50147	6.50147	6.50147	6.50147	6.50147	6.50147	6.50147	6.50147	chr18	74297386	74297542	-		novel	ENST00000583578	LINC00908	antisense	156
chr18:74297400-74297555-	0	0	0	0	0	0	0	0	6.50147	6.50147	6.50147	6.50147	6.50147	6.50147	6.50147	6.50147	chr18	74297399	74297555	-		novel	ENST00000583578	LINC00908	antisense	156
chr18:74679400-74679637-	0	0	0	0	3	0	0	0	6.50147	6.50147	6.50147	6.50147	12.0773	6.50147	6.50147	6.50147	chr18	74679399	74679637	-		novel	NM_007345	ZNF236	antisense	238
chr18:74679445-74679679-	0	0	0	0	0	0	0	0	6.50147	6.50147	6.50147	6.50147	6.50147	6.50147	6.50147	6.50147	chr18	74679444	74679679	-		novel	NM_007345	ZNF236	antisense	235
chr18:75669398-75669910+	0	0	0	0	0	6	0	0	6.50147	6.50147	6.50147	6.50147	6.50147	11.6159	6.50147	6.50147	chr18	75669397	75669910	+		novel			intergenic	513
chr18:75669402-75669914+	0	0	0	0	0	7	0	0	6.50147	6.50147	6.50147	6.50147	6.50147	11.8323	6.50147	6.50147	chr18	75669401	75669914	+		novel			intergenic	513
chr18:76560328-76560483-	0	0	0	0	0	0	0	0	6.50147	6.50147	6.50147	6.50147	6.50147	6.50147	6.50147	6.50147	chr18	76560327	76560483	-		novel			intergenic	156
chr18:77069379-77069702+	0	0	0	1	0	0	0	0	6.50147	6.50147	6.50147	7.43196	6.50147	6.50147	6.50147	6.50147	chr18	77069378	77069702	+		novel	ENST00000307671	ATP9B	intronic	324
chr18:77408559-77409045-	0	0	0	0	0	0	1	0	6.50147	6.50147	6.50147	6.50147	6.50147	6.50147	9.88428	6.50147	chr18	77408558	77409045	-		novel	ENST00000317008	RP11-567M16.3	intronic	487
chr18:77408587-77409073-	0	0	0	0	0	0	1	0	6.50147	6.50147	6.50147	6.50147	6.50147	6.50147	9.88428	6.50147	chr18	77408586	77409073	-		novel	ENST00000317008	RP11-567M16.3	intronic	487
chr18:77653919-77655500+	0	0	0	0	1	0	0	0	6.50147	6.50147	6.50147	6.50147	10.5516	6.50147	6.50147	6.50147	chr18	77653918	77655500	+		novel	ENST00000316249	KCNG2	intronic	1582
chr18:77679857-77680160+	0	0	0	0	0	0	1	0	6.50147	6.50147	6.50147	6.50147	6.50147	6.50147	9.88428	6.50147	chr18	77679856	77680160	+		novel	NM_025078	PQLC1	antisense	304
chr19:394998-395608+	0	0	0	0	0	0	0	5	6.50147	6.50147	6.50147	6.50147	6.50147	6.50147	6.50147	12.3593	chr19	394997	395608	+		novel			intergenic	611
chr19:395007-395617+	0	0	0	0	0	0	0	5	6.50147	6.50147	6.50147	6.50147	6.50147	6.50147	6.50147	12.3593	chr19	395006	395617	+		novel			intergenic	611
chr19:395460-481670+	0	0	0	0	0	0	0	0	6.50147	6.50147	6.50147	6.50147	6.50147	6.50147	6.50147	6.50147	chr19	395459	481670	+		novel	ENST00000516730	RNA5SP462	sense overlapping	86211
chr19:1164331-1164992+	0	0	0	0	0	1	3	0	6.50147	6.50147	6.50147	6.50147	6.50147	9.22541	11.374	6.50147	chr19	1164330	1164992	+		novel	NM_014963	SBNO2	antisense	662
chr19:1164331-1164992-	0	0	0	0	0	1	0	0	6.50147	6.50147	6.50147	6.50147	6.50147	9.22541	6.50147	6.50147	chr19	1164330	1164992	-		novel	ENST00000361757	SBNO2	intronic	662
chr19:1164429-1164647+	0	0	0	0	0	0	0	0	6.50147	6.50147	6.50147	6.50147	6.50147	6.50147	6.50147	6.50147	chr19	1164428	1164647	+		novel	NM_014963	SBNO2	antisense	219
chr19:1164448-1164666+	0	0	0	0	0	0	0	0	6.50147	6.50147	6.50147	6.50147	6.50147	6.50147	6.50147	6.50147	chr19	1164447	1164666	+		novel	NM_014963	SBNO2	antisense	219
chr19:1164450-1164692-	0	0	0	0	1	0	0	0	6.50147	6.50147	6.50147	6.50147	10.5516	6.50147	6.50147	6.50147	chr19	1164449	1164692	-		novel	ENST00000361757	SBNO2	intronic	243
chr19:1164527-1164971+	0	0	0	0	0	0	0	0	6.50147	6.50147	6.50147	6.50147	6.50147	6.50147	6.50147	6.50147	chr19	1164526	1164971	+		novel	NM_014963	SBNO2	antisense	445
chr19:1164529-1164886+	0	0	0	0	0	0	0	0	6.50147	6.50147	6.50147	6.50147	6.50147	6.50147	6.50147	6.50147	chr19	1164528	1164886	+		novel	NM_014963	SBNO2	antisense	358
chr19:1164548-1164992+	0	0	0	0	0	0	0	0	6.50147	6.50147	6.50147	6.50147	6.50147	6.50147	6.50147	6.50147	chr19	1164547	1164992	+		novel	NM_014963	SBNO2	antisense	445
chr19:1164603-1164977-	0	1	0	0	0	0	0	0	6.50147	9.78163	6.50147	6.50147	6.50147	6.50147	6.50147	6.50147	chr19	1164602	1164977	-		novel	ENST00000361757	SBNO2	intronic	375
chr19:1164621-1164995-	0	1	0	0	0	0	0	0	6.50147	9.78163	6.50147	6.50147	6.50147	6.50147	6.50147	6.50147	chr19	1164620	1164995	-		novel	ENST00000361757	SBNO2	intronic	375
chr19:1164741-1164908+	0	0	0	0	0	0	0	0	6.50147	6.50147	6.50147	6.50147	6.50147	6.50147	6.50147	6.50147	chr19	1164740	1164908	+		novel	NM_014963	SBNO2	antisense	168
chr19:1570148-1570307+	0	0	0	0	0	0	1	0	6.50147	6.50147	6.50147	6.50147	6.50147	6.50147	9.88428	6.50147	chr19	1570147	1570307	+		novel			intergenic	160
chr19:1669594-1669841+	0	0	0	0	0	1	0	0	6.50147	6.50147	6.50147	6.50147	6.50147	9.22541	6.50147	6.50147	chr19	1669593	1669841	+		novel			intergenic	248
chr19:2347773-2349537-	2	0	0	0	0	0	0	0	10.3036	6.50147	6.50147	6.50147	6.50147	6.50147	6.50147	6.50147	chr19	2347772	2349537	-		novel	NM_152988	SPPL2B	antisense	1765
chr19:2418489-2418851+	0	1	0	0	0	0	0	0	6.50147	9.78163	6.50147	6.50147	6.50147	6.50147	6.50147	6.50147	chr19	2418488	2418851	+		novel	ENST00000332578	TMPRSS9	intronic	363
chr19:2418490-2418761+	0	0	0	0	0	0	0	0	6.50147	6.50147	6.50147	6.50147	6.50147	6.50147	6.50147	6.50147	chr19	2418489	2418761	+		novel	ENST00000332578	TMPRSS9	intronic	272
chr19:2592739-2592904-	0	0	0	0	0	0	0	0	6.50147	6.50147	6.50147	6.50147	6.50147	6.50147	6.50147	6.50147	chr19	2592738	2592904	-		novel	ENST00000382159	GNG7	intronic	166
chr19:3154487-3154693+	0	0	0	0	0	0	0	0	6.50147	6.50147	6.50147	6.50147	6.50147	6.50147	6.50147	6.50147	chr19	3154486	3154693	+		novel	ENST00000262958	GNA15	intronic	207
chr19:3154497-3154703+	0	0	0	0	0	0	0	0	6.50147	6.50147	6.50147	6.50147	6.50147	6.50147	6.50147	6.50147	chr19	3154496	3154703	+		novel	ENST00000262958	GNA15	intronic	207
chr19:3332449-3332621+	0	0	0	0	0	0	0	0	6.50147	6.50147	6.50147	6.50147	6.50147	6.50147	6.50147	6.50147	chr19	3332448	3332621	+		novel			intergenic	173
chr19:3678078-3678560+	0	0	0	0	1	0	0	0	6.50147	6.50147	6.50147	6.50147	10.5516	6.50147	6.50147	6.50147	chr19	3678077	3678560	+		novel	NM_012398	PIP5K1C	antisense	483
chr19:4035990-4036603+	0	0	0	0	0	1	0	0	6.50147	6.50147	6.50147	6.50147	6.50147	9.22541	6.50147	6.50147	chr19	4035989	4036603	+		novel	ENST00000262971	PIAS4	intronic	614
chr19:5090377-5090565+	0	0	0	0	0	1	0	0	6.50147	6.50147	6.50147	6.50147	6.50147	9.22541	6.50147	6.50147	chr19	5090376	5090565	+		novel	ENST00000159111	KDM4B	intronic	189
chr19:6995138-6995506-	0	0	0	0	0	1	0	0	6.50147	6.50147	6.50147	6.50147	6.50147	9.22541	6.50147	6.50147	chr19	6995137	6995506	-		novel			intergenic	369
chr19:7020852-7058079-	0	0	0	0	0	0	0	0	6.50147	6.50147	6.50147	6.50147	6.50147	6.50147	6.50147	6.50147	chr19	7020851	7058079	-		novel	NM_001164419	MBD3L4	sense overlapping	37228
chr19:7021166-7049762-	0	0	0	0	0	0	0	0	6.50147	6.50147	6.50147	6.50147	6.50147	6.50147	6.50147	6.50147	chr19	7021165	7049762	-		novel	NM_001164419	MBD3L4	sense overlapping	28597
chr19:7258931-7259125+	0	0	0	0	0	1	0	0	6.50147	6.50147	6.50147	6.50147	6.50147	9.22541	6.50147	6.50147	chr19	7258930	7259125	+		novel	NM_000208	INSR	antisense	195
chr19:7426970-7427124+	0	0	0	0	0	0	0	1	6.50147	6.50147	6.50147	6.50147	6.50147	6.50147	6.50147	10.1336	chr19	7426969	7427124	+		novel	ENST00000576789	CTB-133G6.1	intronic	155
chr19:7708643-7708915+	0	0	0	0	0	1	0	0	6.50147	6.50147	6.50147	6.50147	6.50147	9.22541	6.50147	6.50147	chr19	7708642	7708915	+		novel	ENST00000221283	STXBP2	intronic	273
chr19:8856541-8864014-	0	0	0	1	0	0	0	0	6.50147	6.50147	6.50147	7.43196	6.50147	6.50147	6.50147	6.50147	chr19	8856540	8864014	-		novel			intergenic	7474
chr19:8856566-8864038-	0	0	0	0	0	1	0	0	6.50147	6.50147	6.50147	6.50147	6.50147	9.22541	6.50147	6.50147	chr19	8856565	8864038	-		novel			intergenic	7473
chr19:8856566-8885265-	0	3	0	0	0	0	0	0	6.50147	11.264	6.50147	6.50147	6.50147	6.50147	6.50147	6.50147	chr19	8856565	8885265	-		novel			intergenic	28700
chr19:8885242-8890553-	0	0	0	0	1	0	0	0	6.50147	6.50147	6.50147	6.50147	10.5516	6.50147	6.50147	6.50147	chr19	8885241	8890553	-		novel	ENST00000600294	CTD-2557P19.4	sense overlapping	5312
chr19:9237830-9238067+	0	0	0	0	1	0	0	0	6.50147	6.50147	6.50147	6.50147	10.5516	6.50147	6.50147	6.50147	chr19	9237829	9238067	+		novel			intergenic	238
chr19:10273343-10288043-	0	0	0	35	0	0	0	0	6.50147	6.50147	6.50147	11.533	6.50147	6.50147	6.50147	6.50147	chr19	10273342	10288043	-		novel	NM_001379	DNMT1	exonic	515
chr19:10286216-10288043-	0	0	0	0	0	0	0	0	6.50147	6.50147	6.50147	6.50147	6.50147	6.50147	6.50147	6.50147	chr19	10286215	10288043	-	hsa_circ_0049224	circBase	NM_001379	DNMT1	exonic	155
chr19:13679084-13679400-	0	0	0	0	0	0	0	1	6.50147	6.50147	6.50147	6.50147	6.50147	6.50147	6.50147	10.1336	chr19	13679083	13679400	-		novel	ENST00000574974	CACNA1A	intronic	317
chr19:14215612-14264657+	0	0	0	0	1	0	0	0	6.50147	6.50147	6.50147	6.50147	10.5516	6.50147	6.50147	6.50147	chr19	14215611	14264657	+		novel	NR_045214	LOC100507373	sense overlapping	49046
chr19:14760355-14760630-	0	0	0	0	0	0	0	0	6.50147	6.50147	6.50147	6.50147	6.50147	6.50147	6.50147	6.50147	chr19	14760354	14760630	-		novel	ENST00000253673	EMR3	intronic	276
chr19:15726958-15788478-	0	0	0	0	0	0	0	0	6.50147	6.50147	6.50147	6.50147	6.50147	6.50147	6.50147	6.50147	chr19	15726957	15788478	-		novel	NM_000896	CYP4F3	antisense	61521
chr19:15785402-15787243-	0	0	0	16	0	2	0	0	6.50147	6.50147	6.50147	10.4552	6.50147	10.1119	6.50147	6.50147	chr19	15785401	15787243	-		novel	NM_023944	CYP4F12	antisense	1842
chr19:15785402-15787763-	1	0	0	0	0	0	0	0	9.40347	6.50147	6.50147	6.50147	6.50147	6.50147	6.50147	6.50147	chr19	15785401	15787763	-		novel	NM_023944	CYP4F12	antisense	2362
chr19:15785419-15787260-	0	0	0	0	0	2	0	0	6.50147	6.50147	6.50147	6.50147	6.50147	10.1119	6.50147	6.50147	chr19	15785418	15787260	-		novel	NM_023944	CYP4F12	antisense	1842
chr19:15787328-15788826-	0	0	0	1	0	0	0	0	6.50147	6.50147	6.50147	7.43196	6.50147	6.50147	6.50147	6.50147	chr19	15787327	15788826	-		novel	NM_023944	CYP4F12	antisense	1499
chr19:15979649-15983588+	0	0	0	0	0	1	0	0	6.50147	6.50147	6.50147	6.50147	6.50147	9.22541	6.50147	6.50147	chr19	15979648	15983588	+		novel	ENST00000589193	CYP4F36P	antisense	3940
chr19:16042336-16043175+	0	0	0	0	0	0	0	0	6.50147	6.50147	6.50147	6.50147	6.50147	6.50147	6.50147	6.50147	chr19	16042335	16043175	+		novel	NM_021187	CYP4F11	antisense	840
chr19:16212238-16213753+	0	0	0	0	2	0	0	0	6.50147	6.50147	6.50147	6.50147	11.5074	6.50147	6.50147	6.50147	chr19	16212237	16213753	+		novel	NM_003290	TPM4	sense overlapping	1516
chr19:16212239-16213754+	0	0	0	0	2	0	0	0	6.50147	6.50147	6.50147	6.50147	11.5074	6.50147	6.50147	6.50147	chr19	16212238	16213754	+		novel	NM_003290	TPM4	sense overlapping	1516
chr19:21268287-21327856-	0	0	0	0	1	0	0	0	6.50147	6.50147	6.50147	6.50147	10.5516	6.50147	6.50147	6.50147	chr19	21268286	21327856	-		novel	ENST00000364165	RNA5SP469	sense overlapping	59570
chr19:21272708-21334736-	0	0	0	0	0	0	0	0	6.50147	6.50147	6.50147	6.50147	6.50147	6.50147	6.50147	6.50147	chr19	21272707	21334736	-		novel	ENST00000364165	RNA5SP469	sense overlapping	62029
chr19:23650371-23650524+	1	0	0	0	0	0	0	0	9.40347	6.50147	6.50147	6.50147	6.50147	6.50147	6.50147	6.50147	chr19	23650370	23650524	+		novel			intergenic	154
chr19:24295292-24331865+	0	0	0	0	0	0	0	0	6.50147	6.50147	6.50147	6.50147	6.50147	6.50147	6.50147	6.50147	chr19	24295291	24331865	+		novel	NM_203282	ZNF254	sense overlapping	36574
chr19:24539642-24546068+	0	0	0	0	0	2	0	0	6.50147	6.50147	6.50147	6.50147	6.50147	10.1119	6.50147	6.50147	chr19	24539641	24546068	+		novel			intergenic	6427
chr19:24539659-24546085+	0	0	0	0	0	2	0	0	6.50147	6.50147	6.50147	6.50147	6.50147	10.1119	6.50147	6.50147	chr19	24539658	24546085	+		novel			intergenic	6427
chr19:27731908-27732247-	0	0	0	0	0	0	0	6	6.50147	6.50147	6.50147	6.50147	6.50147	6.50147	6.50147	12.6181	chr19	27731907	27732247	-		novel			intergenic	340
chr19:27731953-27732292+	0	0	0	0	0	0	0	0	6.50147	6.50147	6.50147	6.50147	6.50147	6.50147	6.50147	6.50147	chr19	27731952	27732292	+		novel			intergenic	340
chr19:27731954-27732293-	0	0	0	0	0	2	0	0	6.50147	6.50147	6.50147	6.50147	6.50147	10.1119	6.50147	6.50147	chr19	27731953	27732293	-		novel			intergenic	340
chr19:27731957-27732296-	0	0	0	0	0	2	0	6	6.50147	6.50147	6.50147	6.50147	6.50147	10.1119	6.50147	12.6181	chr19	27731956	27732296	-		novel			intergenic	340
chr19:27731972-27734000-	0	0	0	0	1	0	0	0	6.50147	6.50147	6.50147	6.50147	10.5516	6.50147	6.50147	6.50147	chr19	27731971	27734000	-		novel			intergenic	2029
chr19:27731993-27732656+	0	0	0	0	0	0	2	0	6.50147	6.50147	6.50147	6.50147	6.50147	6.50147	10.8134	6.50147	chr19	27731992	27732656	+		novel			intergenic	664
chr19:27732001-27737766+	0	0	0	0	0	0	0	1	6.50147	6.50147	6.50147	6.50147	6.50147	6.50147	6.50147	10.1336	chr19	27732000	27737766	+		novel			intergenic	5766
chr19:27732001-27737766-	0	0	0	0	0	4	0	0	6.50147	6.50147	6.50147	6.50147	6.50147	11.0516	6.50147	6.50147	chr19	27732000	27737766	-		novel			intergenic	5766
chr19:27732013-27737778+	0	0	0	0	0	1	0	0	6.50147	6.50147	6.50147	6.50147	6.50147	9.22541	6.50147	6.50147	chr19	27732012	27737778	+		novel			intergenic	5766
chr19:27732013-27738458+	0	0	0	0	1	0	1	0	6.50147	6.50147	6.50147	6.50147	10.5516	6.50147	9.88428	6.50147	chr19	27732012	27738458	+		novel			intergenic	6446
chr19:27732013-27738458-	0	0	0	0	1	3	0	0	6.50147	6.50147	6.50147	6.50147	10.5516	10.6569	6.50147	6.50147	chr19	27732012	27738458	-		novel			intergenic	6446
chr19:27732018-27732685-	0	0	0	0	0	0	7	0	6.50147	6.50147	6.50147	6.50147	6.50147	6.50147	12.5679	6.50147	chr19	27732017	27732685	-		novel			intergenic	668
chr19:27732018-27739483-	0	0	0	0	0	0	0	1	6.50147	6.50147	6.50147	6.50147	6.50147	6.50147	6.50147	10.1336	chr19	27732017	27739483	-		novel			intergenic	7466
chr19:27732026-27751257-	0	0	0	0	0	0	0	3	6.50147	6.50147	6.50147	6.50147	6.50147	6.50147	6.50147	11.6388	chr19	27732025	27751257	-		novel			intergenic	19232
chr19:27732057-27739522-	0	0	0	0	1	0	0	0	6.50147	6.50147	6.50147	6.50147	10.5516	6.50147	6.50147	6.50147	chr19	27732056	27739522	-		novel			intergenic	7466
chr19:27732196-27737282+	0	0	0	0	0	3	1	0	6.50147	6.50147	6.50147	6.50147	6.50147	10.6569	9.88428	6.50147	chr19	27732195	27737282	+		novel			intergenic	5087
chr19:27732196-27737282-	0	0	0	0	1	3	0	0	6.50147	6.50147	6.50147	6.50147	10.5516	10.6569	6.50147	6.50147	chr19	27732195	27737282	-		novel			intergenic	5087
chr19:27732201-27733889+	0	0	0	1	1	2	0	0	6.50147	6.50147	6.50147	7.43196	10.5516	10.1119	6.50147	6.50147	chr19	27732200	27733889	+		novel			intergenic	1689
chr19:27732201-27733889-	0	0	0	0	0	3	2	0	6.50147	6.50147	6.50147	6.50147	6.50147	10.6569	10.8134	6.50147	chr19	27732200	27733889	-		novel			intergenic	1689
chr19:27732204-27733892+	1	0	0	0	0	0	4	0	9.40347	6.50147	6.50147	6.50147	6.50147	6.50147	11.7766	6.50147	chr19	27732203	27733892	+		novel			intergenic	1689
chr19:27732204-27733892-	0	6	0	0	2	5	1	1	6.50147	12.2372	6.50147	6.50147	11.5074	11.3611	9.88428	10.1336	chr19	27732203	27733892	-		novel			intergenic	1689
chr19:27733097-27734797-	0	0	0	0	0	2	0	0	6.50147	6.50147	6.50147	6.50147	6.50147	10.1119	6.50147	6.50147	chr19	27733096	27734797	-		novel			intergenic	1701
chr19:27733118-27734818+	0	0	0	0	0	0	2	0	6.50147	6.50147	6.50147	6.50147	6.50147	6.50147	10.8134	6.50147	chr19	27733117	27734818	+		novel			intergenic	1701
chr19:27733180-27734540-	0	0	0	0	0	0	0	5	6.50147	6.50147	6.50147	6.50147	6.50147	6.50147	6.50147	12.3593	chr19	27733179	27734540	-		novel			intergenic	1361
chr19:27733181-27734541-	0	0	0	0	0	0	0	2	6.50147	6.50147	6.50147	6.50147	6.50147	6.50147	6.50147	11.0742	chr19	27733180	27734541	-		novel			intergenic	1361
chr19:27733521-27735220-	0	0	0	0	0	0	0	2	6.50147	6.50147	6.50147	6.50147	6.50147	6.50147	6.50147	11.0742	chr19	27733520	27735220	-		novel			intergenic	1700
chr19:27734151-27740264+	0	0	0	0	3	0	5	0	6.50147	6.50147	6.50147	6.50147	12.0773	6.50147	12.0911	6.50147	chr19	27734150	27740264	+		novel			intergenic	6114
chr19:27734205-27737942+	0	0	0	0	0	0	5	0	6.50147	6.50147	6.50147	6.50147	6.50147	6.50147	12.0911	6.50147	chr19	27734204	27737942	+		novel			intergenic	3738
chr19:27734259-27737996+	0	0	0	0	0	0	5	0	6.50147	6.50147	6.50147	6.50147	6.50147	6.50147	12.0911	6.50147	chr19	27734258	27737996	+		novel			intergenic	3738
chr19:27734328-27735347+	0	1	1	0	0	0	6	3	6.50147	9.78163	9.14455	6.50147	6.50147	6.50147	12.3491	11.6388	chr19	27734327	27735347	+		novel			intergenic	1020
chr19:27734386-27736765+	0	0	0	0	0	1	0	0	6.50147	6.50147	6.50147	6.50147	6.50147	9.22541	6.50147	6.50147	chr19	27734385	27736765	+		novel			intergenic	2380
chr19:27734485-27738562+	0	0	0	0	0	0	0	18	6.50147	6.50147	6.50147	6.50147	6.50147	6.50147	6.50147	14.1892	chr19	27734484	27738562	+		novel			intergenic	4078
chr19:27734485-27740258+	0	0	0	0	2	1	0	0	6.50147	6.50147	6.50147	6.50147	11.5074	9.22541	6.50147	6.50147	chr19	27734484	27740258	+		novel			intergenic	5774
chr19:27734492-27740265+	0	0	0	0	2	1	0	0	6.50147	6.50147	6.50147	6.50147	11.5074	9.22541	6.50147	6.50147	chr19	27734491	27740265	+		novel			intergenic	5774
chr19:27734494-27738571+	0	0	0	0	0	0	0	18	6.50147	6.50147	6.50147	6.50147	6.50147	6.50147	6.50147	14.1892	chr19	27734493	27738571	+		novel			intergenic	4078
chr19:27734735-27736774+	0	0	0	0	0	0	0	6	6.50147	6.50147	6.50147	6.50147	6.50147	6.50147	6.50147	12.6181	chr19	27734734	27736774	+		novel			intergenic	2040
chr19:27734749-27736788+	0	0	0	0	0	2	0	0	6.50147	6.50147	6.50147	6.50147	6.50147	10.1119	6.50147	6.50147	chr19	27734748	27736788	+		novel			intergenic	2040
chr19:27735908-27737266+	0	0	0	0	1	0	0	0	6.50147	6.50147	6.50147	6.50147	10.5516	6.50147	6.50147	6.50147	chr19	27735907	27737266	+		novel			intergenic	1359
chr19:27790416-27867286-	0	0	0	0	0	0	0	1	6.50147	6.50147	6.50147	6.50147	6.50147	6.50147	6.50147	10.1336	chr19	27790415	27867286	-		novel			intergenic	76871
chr19:27826415-27910638-	0	0	0	0	0	1	0	0	6.50147	6.50147	6.50147	6.50147	6.50147	9.22541	6.50147	6.50147	chr19	27826414	27910638	-		novel			intergenic	84224
chr19:28006100-28073508-	0	0	0	0	0	0	1	0	6.50147	6.50147	6.50147	6.50147	6.50147	6.50147	9.88428	6.50147	chr19	28006099	28073508	-		novel			intergenic	67409
chr19:28604773-28604949-	0	0	0	0	0	0	0	0	6.50147	6.50147	6.50147	6.50147	6.50147	6.50147	6.50147	6.50147	chr19	28604772	28604949	-		novel	ENST00000586671	CTD-2043I16.1	antisense	177
chr19:28604777-28604949-	0	0	0	0	0	0	0	0	6.50147	6.50147	6.50147	6.50147	6.50147	6.50147	6.50147	6.50147	chr19	28604776	28604949	-		novel	ENST00000586671	CTD-2043I16.1	antisense	173
chr19:29506527-29506844+	0	0	0	0	1	1	0	0	6.50147	6.50147	6.50147	6.50147	10.5516	9.22541	6.50147	6.50147	chr19	29506526	29506844	+		novel			intergenic	318
chr19:29506527-29506844-	0	0	0	0	2	0	3	0	6.50147	6.50147	6.50147	6.50147	11.5074	6.50147	11.374	6.50147	chr19	29506526	29506844	-		novel			intergenic	318
chr19:29506535-29506852+	0	0	0	2	1	1	0	0	6.50147	6.50147	6.50147	7.99299	10.5516	9.22541	6.50147	6.50147	chr19	29506534	29506852	+		novel			intergenic	318
chr19:29506535-29506852-	0	0	0	0	2	1	3	0	6.50147	6.50147	6.50147	6.50147	11.5074	9.22541	11.374	6.50147	chr19	29506534	29506852	-		novel			intergenic	318
chr19:29506555-29506872+	0	0	0	0	0	0	0	0	6.50147	6.50147	6.50147	6.50147	6.50147	6.50147	6.50147	6.50147	chr19	29506554	29506872	+		novel			intergenic	318
chr19:29506555-29506872-	0	0	0	0	0	1	0	0	6.50147	6.50147	6.50147	6.50147	6.50147	9.22541	6.50147	6.50147	chr19	29506554	29506872	-		novel			intergenic	318
chr19:29506556-29506873-	0	0	0	0	0	0	0	0	6.50147	6.50147	6.50147	6.50147	6.50147	6.50147	6.50147	6.50147	chr19	29506555	29506873	-		novel			intergenic	318
chr19:29881498-29881766-	0	0	0	0	0	0	1	0	6.50147	6.50147	6.50147	6.50147	6.50147	6.50147	9.88428	6.50147	chr19	29881497	29881766	-		novel	ENST00000582581	CTC-525D6.1	intronic	269
chr19:30002854-30004947+	0	0	0	0	0	0	0	0	6.50147	6.50147	6.50147	6.50147	6.50147	6.50147	6.50147	6.50147	chr19	30002853	30004947	+		novel	NR_040029	LOC284395	antisense	2094
chr19:30002858-30004951+	0	0	0	0	0	0	0	0	6.50147	6.50147	6.50147	6.50147	6.50147	6.50147	6.50147	6.50147	chr19	30002857	30004951	+		novel	NR_040029	LOC284395	antisense	2094
chr19:30003034-30003260+	0	0	0	0	0	0	0	0	6.50147	6.50147	6.50147	6.50147	6.50147	6.50147	6.50147	6.50147	chr19	30003033	30003260	+		novel	NR_040029	LOC284395	antisense	227
chr19:30003040-30003266+	0	0	0	0	0	1	0	0	6.50147	6.50147	6.50147	6.50147	6.50147	9.22541	6.50147	6.50147	chr19	30003039	30003266	+		novel	NR_040029	LOC284395	antisense	227
chr19:30003040-30003288+	0	0	0	0	1	0	0	0	6.50147	6.50147	6.50147	6.50147	10.5516	6.50147	6.50147	6.50147	chr19	30003039	30003288	+		novel	NR_040029	LOC284395	antisense	249
chr19:30004487-30005199+	0	0	1	0	0	0	0	0	6.50147	6.50147	9.14455	6.50147	6.50147	6.50147	6.50147	6.50147	chr19	30004486	30005199	+		novel	NR_040029	LOC284395	antisense	713
chr19:30004554-30004827+	0	0	0	0	0	1	0	0	6.50147	6.50147	6.50147	6.50147	6.50147	9.22541	6.50147	6.50147	chr19	30004553	30004827	+		novel	NR_040029	LOC284395	antisense	274
[truncated: 2,696 more rows]

## Sheet: 内外显子
sense overlapping	529
Intronic	775
antisense	812
exonic	120
intergenic	2456

## Sheet: 染色体定位图表
chr1	chr1	chr2	chr3	chr4	chr5	chr6	chr7	chr8	chr9	chr10	chr11	chr12	chr13	chr14	chr15	chr16	chr17	chr18	chr19	chr20	chr21	chr22	chrM	chrX	chrY				circRNA counts	located chromosome of circRNA
chr1	chr1	chr2	chr3	chr4	chr5	chr6	chr7	chr8	chr9	chr10	chr11	chr12	chr13	chr14	chr15	chr16	chr17	chr18	chr19	chr20	chr21	chr22	chrM	chrX	chrY				chr1	255
chr1	chr1	chr2	chr3	chr4	chr5	chr6	chr7	chr8	chr9	chr10	chr11	chr12	chr13	chr14	chr15	chr16	chr17	chr18	chr19	chr20	chr21	chr22	chrM	chrX	chrY				chr2	321
chr1	chr1	chr2	chr3	chr4	chr5	chr6	chr7	chr8	chr9	chr10	chr11	chr12	chr13	chr14	chr15	chr16	chr17	chr18	chr19	chr20	chr21	chr22	chrM	chrX	chrY				chr3	137
chr1	chr1	chr2	chr3	chr4	chr5	chr6	chr7	chr8	chr9	chr10	chr11	chr12	chr13	chr14	chr15	chr16	chr17	chr18	chr19	chr20	chr21	chr22	chrM	chrX	chrY				chr4	571
chr1	chr1	chr2	chr3	chr4	chr5	chr6	chr7	chr8	chr9	chr10	chr11	chr12	chr13	chr14	chr15	chr16	chr17	chr18	chr19	chr20	chr21	chr22	chrM	chrX	chrY				chr5	125
chr1	chr1	chr2	chr3	chr4	chr5	chr6	chr7	chr8	chr9	chr10	chr11	chr12	chr13	chr14	chr15	chr16	chr17	chr18	chr19	chr20	chr21	chr22	chrM	chrX	chrY				chr6	171
chr1	chr1	chr2	chr3	chr4	chr5	chr6	chr7	chr8	chr9	chr10	chr11	chr12	chr13	chr14	chr15	chr16	chr17	chr18	chr19	chr20	chr21	chr22	chrM	chrX	chrY				chr7	339
chr1	chr1	chr2	chr3	chr4	chr5	chr6	chr7	chr8	chr9	chr10	chr11	chr12	chr13	chr14	chr15	chr16	chr17	chr18	chr19	chr20	chr21	chr22	chrM	chrX	chrY				chr8	131
chr1	chr1	chr2	chr3	chr4	chr5	chr6	chr7	chr8	chr9	chr10	chr11	chr12	chr13	chr14	chr15	chr16	chr17	chr18	chr19	chr20	chr21	chr22	chrM	chrX	chrY				chr9	107
chr1	chr1	chr2	chr3	chr4	chr5	chr6	chr7	chr8	chr9	chr10	chr11	chr12	chr13	chr14	chr15	chr16	chr17	chr18	chr19	chr20	chr21	chr22	chrM	chrX	chrY				chr10	526
chr1	chr1	chr2	chr3	chr4	chr5	chr6	chr7	chr8	chr9	chr10	chr11	chr12	chr13	chr14	chr15	chr16	chr17	chr18	chr19	chr20	chr21	chr22	chrM	chrX	chrY				chr11	158
chr1	chr1	chr2	chr3	chr4	chr5	chr6	chr7	chr8	chr9	chr10	chr11	chr12	chr13	chr14	chr15	chr16	chr17	chr18	chr19	chr20	chr21	chr22	chrM	chrX	chrY				chr12	115
chr1	chr1	chr2	chr3	chr4	chr5	chr6	chr7	chr8	chr9	chr10	chr11	chr12	chr13	chr14	chr15	chr16	chr17	chr18	chr19	chr20	chr21	chr22		chrX	chrY				chr13	63
chr1	chr1	chr2	chr3	chr4	chr5	chr6	chr7	chr8	chr9	chr10	chr11	chr12	chr13	chr14	chr15	chr16	chr17	chr18	chr19	chr20	chr21	chr22		chrX	chrY				chr14	84
chr1	chr1	chr2	chr3	chr4	chr5	chr6	chr7	chr8	chr9	chr10	chr11	chr12	chr13	chr14	chr15	chr16	chr17	chr18	chr19	chr20	chr21	chr22		chrX	chrY				chr15	134
chr1	chr1	chr2	chr3	chr4	chr5	chr6	chr7	chr8	chr9	chr10	chr11	chr12	chr13	chr14	chr15	chr16	chr17	chr18	chr19	chr20	chr21	chr22		chrX	chrY				chr16	350
chr1	chr1	chr2	chr3	chr4	chr5	chr6	chr7	chr8	chr9	chr10	chr11	chr12	chr13	chr14	chr15	chr16	chr17	chr18	chr19	chr20	chr21	chr22		chrX	chrY				chr17	119
chr1	chr1	chr2	chr3	chr4	chr5	chr6	chr7	chr8	chr9	chr10	chr11	chr12	chr13	chr14	chr15	chr16	chr17	chr18	chr19	chr20	chr21	chr22		chrX	chrY				chr18	78
chr1	chr1	chr2	chr3	chr4	chr5	chr6	chr7	chr8	chr9	chr10	chr11	chr12	chr13	chr14	chr15	chr16	chr17	chr18	chr19	chr20	chr21	chr22		chrX	chrY				chr19	187
chr1	chr1	chr2	chr3	chr4	chr5	chr6	chr7	chr8	chr9	chr10	chr11	chr12	chr13	chr14	chr15	chr16	chr17	chr18	chr19	chr20	chr21	chr22		chrX	chrY				chr20	88
chr1	chr1	chr2	chr3	chr4	chr5	chr6	chr7	chr8	chr9	chr10	chr11	chr12	chr13	chr14	chr15	chr16	chr17	chr18	chr19	chr20	chr21	chr22		chrX	chrY				chr21	153
chr1	chr1	chr2	chr3	chr4	chr5	chr6	chr7	chr8	chr9	chr10	chr11	chr12	chr13	chr14	chr15	chr16	chr17	chr18	chr19	chr20	chr21	chr22		chrX	chrY				chr22	52
chr1	chr1	chr2	chr3	chr4	chr5	chr6	chr7	chr8	chr9	chr10	chr11	chr12	chr13	chr14	chr15	chr16	chr17	chr18	chr19	chr20	chr21	chr22		chrX	chrY				chrM	13
chr1	chr1	chr2	chr3	chr4	chr5	chr6	chr7	chr8	chr9	chr10	chr11	chr12	chr13	chr14	chr15	chr16	chr17	chr18	chr19	chr20	chr21	chr22		chrX	chrY				chrX	105
chr1	chr1	chr2	chr3	chr4	chr5	chr6	chr7	chr8	chr9	chr10	chr11	chr12	chr13	chr14	chr15	chr16	chr17	chr18	chr19	chr20	chr21	chr22		chrX	chrY				chrY	310
chr1	chr1	chr2	chr3	chr4	chr5	chr6	chr7	chr8	chr9	chr10	chr11	chr12	chr13	chr14	chr15	chr16	chr17	chr18	chr19	chr20	chr21	chr22		chrX	chrY
chr1	chr1	chr2	chr3	chr4	chr5	chr6	chr7	chr8	chr9	chr10	chr11	chr12	chr13	chr14	chr15	chr16	chr17	chr18	chr19	chr20	chr21	chr22		chrX	chrY
chr1	chr1	chr2	chr3	chr4	chr5	chr6	chr7	chr8	chr9	chr10	chr11	chr12	chr13	chr14	chr15	chr16	chr17	chr18	chr19	chr20	chr21	chr22		chrX	chrY
chr1	chr1	chr2	chr3	chr4	chr5	chr6	chr7	chr8	chr9	chr10	chr11	chr12	chr13	chr14	chr15	chr16	chr17	chr18	chr19	chr20	chr21	chr22		chrX	chrY
chr1	chr1	chr2	chr3	chr4	chr5	chr6	chr7	chr8	chr9	chr10	chr11	chr12	chr13	chr14	chr15	chr16	chr17	chr18	chr19	chr20	chr21	chr22		chrX	chrY
chr1	chr1	chr2	chr3	chr4	chr5	chr6	chr7	chr8	chr9	chr10	chr11	chr12	chr13	chr14	chr15	chr16	chr17	chr18	chr19	chr20	chr21	chr22		chrX	chrY
chr1	chr1	chr2	chr3	chr4	chr5	chr6	chr7	chr8	chr9	chr10	chr11	chr12	chr13	chr14	chr15	chr16	chr17	chr18	chr19	chr20	chr21	chr22		chrX	chrY
chr1	chr1	chr2	chr3	chr4	chr5	chr6	chr7	chr8	chr9	chr10	chr11	chr12	chr13	chr14	chr15	chr16	chr17	chr18	chr19	chr20	chr21	chr22		chrX	chrY
chr1	chr1	chr2	chr3	chr4	chr5	chr6	chr7	chr8	chr9	chr10	chr11	chr12	chr13	chr14	chr15	chr16	chr17	chr18	chr19	chr20	chr21	chr22		chrX	chrY
chr1	chr1	chr2	chr3	chr4	chr5	chr6	chr7	chr8	chr9	chr10	chr11	chr12	chr13	chr14	chr15	chr16	chr17	chr18	chr19	chr20	chr21	chr22		chrX	chrY
chr1	chr1	chr2	chr3	chr4	chr5	chr6	chr7	chr8	chr9	chr10	chr11	chr12	chr13	chr14	chr15	chr16	chr17	chr18	chr19	chr20	chr21	chr22		chrX	chrY
chr1	chr1	chr2	chr3	chr4	chr5	chr6	chr7	chr8	chr9	chr10	chr11	chr12	chr13	chr14	chr15	chr16	chr17	chr18	chr19	chr20	chr21	chr22		chrX	chrY
chr1	chr1	chr2	chr3	chr4	chr5	chr6	chr7	chr8	chr9	chr10	chr11	chr12	chr13	chr14	chr15	chr16	chr17	chr18	chr19	chr20	chr21	chr22		chrX	chrY
chr1	chr1	chr2	chr3	chr4	chr5	chr6	chr7	chr8	chr9	chr10	chr11	chr12	chr13	chr14	chr15	chr16	chr17	chr18	chr19	chr20	chr21	chr22		chrX	chrY
chr1	chr1	chr2	chr3	chr4	chr5	chr6	chr7	chr8	chr9	chr10	chr11	chr12	chr13	chr14	chr15	chr16	chr17	chr18	chr19	chr20	chr21	chr22		chrX	chrY
chr1	chr1	chr2	chr3	chr4	chr5	chr6	chr7	chr8	chr9	chr10	chr11	chr12	chr13	chr14	chr15	chr16	chr17	chr18	chr19	chr20	chr21	chr22		chrX	chrY
chr1	chr1	chr2	chr3	chr4	chr5	chr6	chr7	chr8	chr9	chr10	chr11	chr12	chr13	chr14	chr15	chr16	chr17	chr18	chr19	chr20	chr21	chr22		chrX	chrY
chr1	chr1	chr2	chr3	chr4	chr5	chr6	chr7	chr8	chr9	chr10	chr11	chr12	chr13	chr14	chr15	chr16	chr17	chr18	chr19	chr20	chr21	chr22		chrX	chrY
chr1	chr1	chr2	chr3	chr4	chr5	chr6	chr7	chr8	chr9	chr10	chr11	chr12	chr13	chr14	chr15	chr16	chr17	chr18	chr19	chr20	chr21	chr22		chrX	chrY
chr1	chr1	chr2	chr3	chr4	chr5	chr6	chr7	chr8	chr9	chr10	chr11	chr12	chr13	chr14	chr15	chr16	chr17	chr18	chr19	chr20	chr21	chr22		chrX	chrY
chr1	chr1	chr2	chr3	chr4	chr5	chr6	chr7	chr8	chr9	chr10	chr11	chr12	chr13	chr14	chr15	chr16	chr17	chr18	chr19	chr20	chr21	chr22		chrX	chrY
chr1	chr1	chr2	chr3	chr4	chr5	chr6	chr7	chr8	chr9	chr10	chr11	chr12	chr13	chr14	chr15	chr16	chr17	chr18	chr19	chr20	chr21	chr22		chrX	chrY
chr1	chr1	chr2	chr3	chr4	chr5	chr6	chr7	chr8	chr9	chr10	chr11	chr12	chr13	chr14	chr15	chr16	chr17	chr18	chr19	chr20	chr21	chr22		chrX	chrY
chr1	chr1	chr2	chr3	chr4	chr5	chr6	chr7	chr8	chr9	chr10	chr11	chr12	chr13	chr14	chr15	chr16	chr17	chr18	chr19	chr20	chr21	chr22		chrX	chrY
chr1	chr1	chr2	chr3	chr4	chr5	chr6	chr7	chr8	chr9	chr10	chr11	chr12	chr13	chr14	chr15	chr16	chr17	chr18	chr19	chr20	chr21	chr22		chrX	chrY
chr1	chr1	chr2	chr3	chr4	chr5	chr6	chr7	chr8	chr9	chr10	chr11	chr12	chr13	chr14	chr15	chr16	chr17	chr18	chr19	chr20	chr21	chr22		chrX	chrY
chr1	chr1	chr2	chr3	chr4	chr5	chr6	chr7	chr8	chr9	chr10	chr11	chr12	chr13	chr14	chr15	chr16	chr17	chr18	chr19	chr20	chr21			chrX	chrY
chr1	chr1	chr2	chr3	chr4	chr5	chr6	chr7	chr8	chr9	chr10	chr11	chr12	chr13	chr14	chr15	chr16	chr17	chr18	chr19	chr20	chr21			chrX	chrY
chr1	chr1	chr2	chr3	chr4	chr5	chr6	chr7	chr8	chr9	chr10	chr11	chr12	chr13	chr14	chr15	chr16	chr17	chr18	chr19	chr20	chr21			chrX	chrY
chr1	chr1	chr2	chr3	chr4	chr5	chr6	chr7	chr8	chr9	chr10	chr11	chr12	chr13	chr14	chr15	chr16	chr17	chr18	chr19	chr20	chr21			chrX	chrY
chr1	chr1	chr2	chr3	chr4	chr5	chr6	chr7	chr8	chr9	chr10	chr11	chr12	chr13	chr14	chr15	chr16	chr17	chr18	chr19	chr20	chr21			chrX	chrY
chr1	chr1	chr2	chr3	chr4	chr5	chr6	chr7	chr8	chr9	chr10	chr11	chr12	chr13	chr14	chr15	chr16	chr17	chr18	chr19	chr20	chr21			chrX	chrY
chr1	chr1	chr2	chr3	chr4	chr5	chr6	chr7	chr8	chr9	chr10	chr11	chr12	chr13	chr14	chr15	chr16	chr17	chr18	chr19	chr20	chr21			chrX	chrY
chr1	chr1	chr2	chr3	chr4	chr5	chr6	chr7	chr8	chr9	chr10	chr11	chr12	chr13	chr14	chr15	chr16	chr17	chr18	chr19	chr20	chr21			chrX	chrY
chr1	chr1	chr2	chr3	chr4	chr5	chr6	chr7	chr8	chr9	chr10	chr11	chr12	chr13	chr14	chr15	chr16	chr17	chr18	chr19	chr20	chr21			chrX	chrY
chr1	chr1	chr2	chr3	chr4	chr5	chr6	chr7	chr8	chr9	chr10	chr11	chr12	chr13	chr14	chr15	chr16	chr17	chr18	chr19	chr20	chr21			chrX	chrY
chr1	chr1	chr2	chr3	chr4	chr5	chr6	chr7	chr8	chr9	chr10	chr11	chr12	chr13	chr14	chr15	chr16	chr17	chr18	chr19	chr20	chr21			chrX	chrY
chr1	chr1	chr2	chr3	chr4	chr5	chr6	chr7	chr8	chr9	chr10	chr11	chr12		chr14	chr15	chr16	chr17	chr18	chr19	chr20	chr21			chrX	chrY
chr1	chr1	chr2	chr3	chr4	chr5	chr6	chr7	chr8	chr9	chr10	chr11	chr12		chr14	chr15	chr16	chr17	chr18	chr19	chr20	chr21			chrX	chrY
chr1	chr1	chr2	chr3	chr4	chr5	chr6	chr7	chr8	chr9	chr10	chr11	chr12		chr14	chr15	chr16	chr17	chr18	chr19	chr20	chr21			chrX	chrY
chr1	chr1	chr2	chr3	chr4	chr5	chr6	chr7	chr8	chr9	chr10	chr11	chr12		chr14	chr15	chr16	chr17	chr18	chr19	chr20	chr21			chrX	chrY
chr1	chr1	chr2	chr3	chr4	chr5	chr6	chr7	chr8	chr9	chr10	chr11	chr12		chr14	chr15	chr16	chr17	chr18	chr19	chr20	chr21			chrX	chrY
chr1	chr1	chr2	chr3	chr4	chr5	chr6	chr7	chr8	chr9	chr10	chr11	chr12		chr14	chr15	chr16	chr17	chr18	chr19	chr20	chr21			chrX	chrY
chr1	chr1	chr2	chr3	chr4	chr5	chr6	chr7	chr8	chr9	chr10	chr11	chr12		chr14	chr15	chr16	chr17	chr18	chr19	chr20	chr21			chrX	chrY
chr1	chr1	chr2	chr3	chr4	chr5	chr6	chr7	chr8	chr9	chr10	chr11	chr12		chr14	chr15	chr16	chr17	chr18	chr19	chr20	chr21			chrX	chrY
chr1	chr1	chr2	chr3	chr4	chr5	chr6	chr7	chr8	chr9	chr10	chr11	chr12		chr14	chr15	chr16	chr17	chr18	chr19	chr20	chr21			chrX	chrY
chr1	chr1	chr2	chr3	chr4	chr5	chr6	chr7	chr8	chr9	chr10	chr11	chr12		chr14	chr15	chr16	chr17	chr18	chr19	chr20	chr21			chrX	chrY
chr1	chr1	chr2	chr3	chr4	chr5	chr6	chr7	chr8	chr9	chr10	chr11	chr12		chr14	chr15	chr16	chr17	chr18	chr19	chr20	chr21			chrX	chrY
chr1	chr1	chr2	chr3	chr4	chr5	chr6	chr7	chr8	chr9	chr10	chr11	chr12		chr14	chr15	chr16	chr17	chr18	chr19	chr20	chr21			chrX	chrY
chr1	chr1	chr2	chr3	chr4	chr5	chr6	chr7	chr8	chr9	chr10	chr11	chr12		chr14	chr15	chr16	chr17	chr18	chr19	chr20	chr21			chrX	chrY
chr1	chr1	chr2	chr3	chr4	chr5	chr6	chr7	chr8	chr9	chr10	chr11	chr12		chr14	chr15	chr16	chr17	chr18	chr19	chr20	chr21			chrX	chrY
chr1	chr1	chr2	chr3	chr4	chr5	chr6	chr7	chr8	chr9	chr10	chr11	chr12		chr14	chr15	chr16	chr17	chr18	chr19	chr20	chr21			chrX	chrY
chr1	chr1	chr2	chr3	chr4	chr5	chr6	chr7	chr8	chr9	chr10	chr11	chr12		chr14	chr15	chr16	chr17		chr19	chr20	chr21			chrX	chrY
chr1	chr1	chr2	chr3	chr4	chr5	chr6	chr7	chr8	chr9	chr10	chr11	chr12		chr14	chr15	chr16	chr17		chr19	chr20	chr21			chrX	chrY
chr1	chr1	chr2	chr3	chr4	chr5	chr6	chr7	chr8	chr9	chr10	chr11	chr12		chr14	chr15	chr16	chr17		chr19	chr20	chr21			chrX	chrY
chr1	chr1	chr2	chr3	chr4	chr5	chr6	chr7	chr8	chr9	chr10	chr11	chr12		chr14	chr15	chr16	chr17		chr19	chr20	chr21			chrX	chrY
chr1	chr1	chr2	chr3	chr4	chr5	chr6	chr7	chr8	chr9	chr10	chr11	chr12		chr14	chr15	chr16	chr17		chr19	chr20	chr21			chrX	chrY
chr1	chr1	chr2	chr3	chr4	chr5	chr6	chr7	chr8	chr9	chr10	chr11	chr12		chr14	chr15	chr16	chr17		chr19	chr20	chr21			chrX	chrY
chr1	chr1	chr2	chr3	chr4	chr5	chr6	chr7	chr8	chr9	chr10	chr11	chr12			chr15	chr16	chr17		chr19	chr20	chr21			chrX	chrY
chr1	chr1	chr2	chr3	chr4	chr5	chr6	chr7	chr8	chr9	chr10	chr11	chr12			chr15	chr16	chr17		chr19	chr20	chr21			chrX	chrY
chr1	chr1	chr2	chr3	chr4	chr5	chr6	chr7	chr8	chr9	chr10	chr11	chr12			chr15	chr16	chr17		chr19	chr20	chr21			chrX	chrY
chr1	chr1	chr2	chr3	chr4	chr5	chr6	chr7	chr8	chr9	chr10	chr11	chr12			chr15	chr16	chr17		chr19	chr20	chr21			chrX	chrY
chr1	chr1	chr2	chr3	chr4	chr5	chr6	chr7	chr8	chr9	chr10	chr11	chr12			chr15	chr16	chr17		chr19		chr21			chrX	chrY
chr1	chr1	chr2	chr3	chr4	chr5	chr6	chr7	chr8	chr9	chr10	chr11	chr12			chr15	chr16	chr17		chr19		chr21			chrX	chrY
chr1	chr1	chr2	chr3	chr4	chr5	chr6	chr7	chr8	chr9	chr10	chr11	chr12			chr15	chr16	chr17		chr19		chr21			chrX	chrY
chr1	chr1	chr2	chr3	chr4	chr5	chr6	chr7	chr8	chr9	chr10	chr11	chr12			chr15	chr16	chr17		chr19		chr21			chrX	chrY
chr1	chr1	chr2	chr3	chr4	chr5	chr6	chr7	chr8	chr9	chr10	chr11	chr12			chr15	chr16	chr17		chr19		chr21			chrX	chrY
chr1	chr1	chr2	chr3	chr4	chr5	chr6	chr7	chr8	chr9	chr10	chr11	chr12			chr15	chr16	chr17		chr19		chr21			chrX	chrY
chr1	chr1	chr2	chr3	chr4	chr5	chr6	chr7	chr8	chr9	chr10	chr11	chr12			chr15	chr16	chr17		chr19		chr21			chrX	chrY
chr1	chr1	chr2	chr3	chr4	chr5	chr6	chr7	chr8	chr9	chr10	chr11	chr12			chr15	chr16	chr17		chr19		chr21			chrX	chrY
chr1	chr1	chr2	chr3	chr4	chr5	chr6	chr7	chr8	chr9	chr10	chr11	chr12			chr15	chr16	chr17		chr19		chr21			chrX	chrY
chr1	chr1	chr2	chr3	chr4	chr5	chr6	chr7	chr8	chr9	chr10	chr11	chr12			chr15	chr16	chr17		chr19		chr21			chrX	chrY
chr1	chr1	chr2	chr3	chr4	chr5	chr6	chr7	chr8	chr9	chr10	chr11	chr12			chr15	chr16	chr17		chr19		chr21			chrX	chrY
chr1	chr1	chr2	chr3	chr4	chr5	chr6	chr7	chr8	chr9	chr10	chr11	chr12			chr15	chr16	chr17		chr19		chr21			chrX	chrY
chr1	chr1	chr2	chr3	chr4	chr5	chr6	chr7	chr8	chr9	chr10	chr11	chr12			chr15	chr16	chr17		chr19		chr21			chrX	chrY
chr1	chr1	chr2	chr3	chr4	chr5	chr6	chr7	chr8	chr9	chr10	chr11	chr12			chr15	chr16	chr17		chr19		chr21			chrX	chrY
chr1	chr1	chr2	chr3	chr4	chr5	chr6	chr7	chr8	chr9	chr10	chr11	chr12			chr15	chr16	chr17		chr19		chr21			chrX	chrY
chr1	chr1	chr2	chr3	chr4	chr5	chr6	chr7	chr8	chr9	chr10	chr11	chr12			chr15	chr16	chr17		chr19		chr21			chrX	chrY
chr1	chr1	chr2	chr3	chr4	chr5	chr6	chr7	chr8	chr9	chr10	chr11	chr12			chr15	chr16	chr17		chr19		chr21			chrX	chrY
chr1	chr1	chr2	chr3	chr4	chr5	chr6	chr7	chr8	chr9	chr10	chr11	chr12			chr15	chr16	chr17		chr19		chr21				chrY
chr1	chr1	chr2	chr3	chr4	chr5	chr6	chr7	chr8	chr9	chr10	chr11	chr12			chr15	chr16	chr17		chr19		chr21				chrY
chr1	chr1	chr2	chr3	chr4	chr5	chr6	chr7	chr8		chr10	chr11	chr12			chr15	chr16	chr17		chr19		chr21				chrY
chr1	chr1	chr2	chr3	chr4	chr5	chr6	chr7	chr8		chr10	chr11	chr12			chr15	chr16	chr17		chr19		chr21				chrY
chr1	chr1	chr2	chr3	chr4	chr5	chr6	chr7	chr8		chr10	chr11	chr12			chr15	chr16	chr17		chr19		chr21				chrY
chr1	chr1	chr2	chr3	chr4	chr5	chr6	chr7	chr8		chr10	chr11	chr12			chr15	chr16	chr17		chr19		chr21				chrY
chr1	chr1	chr2	chr3	chr4	chr5	chr6	chr7	chr8		chr10	chr11	chr12			chr15	chr16	chr17		chr19		chr21				chrY
chr1	chr1	chr2	chr3	chr4	chr5	chr6	chr7	chr8		chr10	chr11	chr12			chr15	chr16	chr17		chr19		chr21				chrY
chr1	chr1	chr2	chr3	chr4	chr5	chr6	chr7	chr8		chr10	chr11	chr12			chr15	chr16	chr17		chr19		chr21				chrY
chr1	chr1	chr2	chr3	chr4	chr5	chr6	chr7	chr8		chr10	chr11	chr12			chr15	chr16	chr17		chr19		chr21				chrY
chr1	chr1	chr2	chr3	chr4	chr5	chr6	chr7	chr8		chr10	chr11				chr15	chr16	chr17		chr19		chr21				chrY
chr1	chr1	chr2	chr3	chr4	chr5	chr6	chr7	chr8		chr10	chr11				chr15	chr16	chr17		chr19		chr21				chrY
chr1	chr1	chr2	chr3	chr4	chr5	chr6	chr7	chr8		chr10	chr11				chr15	chr16	chr17		chr19		chr21				chrY
chr1	chr1	chr2	chr3	chr4	chr5	chr6	chr7	chr8		chr10	chr11				chr15	chr16	chr17		chr19		chr21				chrY
chr1	chr1	chr2	chr3	chr4	chr5	chr6	chr7	chr8		chr10	chr11				chr15	chr16			chr19		chr21				chrY
chr1	chr1	chr2	chr3	chr4	chr5	chr6	chr7	chr8		chr10	chr11				chr15	chr16			chr19		chr21				chrY
chr1	chr1	chr2	chr3	chr4	chr5	chr6	chr7	chr8		chr10	chr11				chr15	chr16			chr19		chr21				chrY
chr1	chr1	chr2	chr3	chr4	chr5	chr6	chr7	chr8		chr10	chr11				chr15	chr16			chr19		chr21				chrY
chr1	chr1	chr2	chr3	chr4	chr5	chr6	chr7	chr8		chr10	chr11				chr15	chr16			chr19		chr21				chrY
chr1	chr1	chr2	chr3	chr4	chr5	chr6	chr7	chr8		chr10	chr11				chr15	chr16			chr19		chr21				chrY
chr1	chr1	chr2	chr3	chr4		chr6	chr7	chr8		chr10	chr11				chr15	chr16			chr19		chr21				chrY
chr1	chr1	chr2	chr3	chr4		chr6	chr7	chr8		chr10	chr11				chr15	chr16			chr19		chr21				chrY
chr1	chr1	chr2	chr3	chr4		chr6	chr7	chr8		chr10	chr11				chr15	chr16			chr19		chr21				chrY
chr1	chr1	chr2	chr3	chr4		chr6	chr7	chr8		chr10	chr11				chr15	chr16			chr19		chr21				chrY
chr1	chr1	chr2	chr3	chr4		chr6	chr7	chr8		chr10	chr11				chr15	chr16			chr19		chr21				chrY
chr1	chr1	chr2	chr3	chr4		chr6	chr7	chr8		chr10	chr11				chr15	chr16			chr19		chr21				chrY
chr1	chr1	chr2	chr3	chr4		chr6	chr7			chr10	chr11				chr15	chr16			chr19		chr21				chrY
chr1	chr1	chr2	chr3	chr4		chr6	chr7			chr10	chr11				chr15	chr16			chr19		chr21				chrY
chr1	chr1	chr2	chr3	chr4		chr6	chr7			chr10	chr11				chr15	chr16			chr19		chr21				chrY
chr1	chr1	chr2	chr3	chr4		chr6	chr7			chr10	chr11					chr16			chr19		chr21				chrY
chr1	chr1	chr2	chr3	chr4		chr6	chr7			chr10	chr11					chr16			chr19		chr21				chrY
chr1	chr1	chr2	chr3	chr4		chr6	chr7			chr10	chr11					chr16			chr19		chr21				chrY
chr1	chr1	chr2		chr4		chr6	chr7			chr10	chr11					chr16			chr19		chr21				chrY
chr1	chr1	chr2		chr4		chr6	chr7			chr10	chr11					chr16			chr19		chr21				chrY
chr1	chr1	chr2		chr4		chr6	chr7			chr10	chr11					chr16			chr19		chr21				chrY
chr1	chr1	chr2		chr4		chr6	chr7			chr10	chr11					chr16			chr19		chr21				chrY
chr1	chr1	chr2		chr4		chr6	chr7			chr10	chr11					chr16			chr19		chr21				chrY
chr1	chr1	chr2		chr4		chr6	chr7			chr10	chr11					chr16			chr19		chr21				chrY
chr1	chr1	chr2		chr4		chr6	chr7			chr10	chr11					chr16			chr19		chr21				chrY
chr1	chr1	chr2		chr4		chr6	chr7			chr10	chr11					chr16			chr19		chr21				chrY
chr1	chr1	chr2		chr4		chr6	chr7			chr10	chr11					chr16			chr19		chr21				chrY
chr1	chr1	chr2		chr4		chr6	chr7			chr10	chr11					chr16			chr19		chr21				chrY
chr1	chr1	chr2		chr4		chr6	chr7			chr10	chr11					chr16			chr19		chr21				chrY
chr1	chr1	chr2		chr4		chr6	chr7			chr10	chr11					chr16			chr19		chr21				chrY
chr1	chr1	chr2		chr4		chr6	chr7			chr10	chr11					chr16			chr19		chr21				chrY
chr1	chr1	chr2		chr4		chr6	chr7			chr10	chr11					chr16			chr19		chr21				chrY
chr1	chr1	chr2		chr4		chr6	chr7			chr10	chr11					chr16			chr19		chr21				chrY
chr1	chr1	chr2		chr4		chr6	chr7			chr10	chr11					chr16			chr19		chr21				chrY
chr1	chr1	chr2		chr4		chr6	chr7			chr10	chr11					chr16			chr19						chrY
chr1	chr1	chr2		chr4		chr6	chr7			chr10	chr11					chr16			chr19						chrY
chr1	chr1	chr2		chr4		chr6	chr7			chr10	chr11					chr16			chr19						chrY
chr1	chr1	chr2		chr4		chr6	chr7			chr10	chr11					chr16			chr19						chrY
chr1	chr1	chr2		chr4		chr6	chr7			chr10	chr11					chr16			chr19						chrY
chr1	chr1	chr2		chr4		chr6	chr7			chr10						chr16			chr19						chrY
chr1	chr1	chr2		chr4		chr6	chr7			chr10						chr16			chr19						chrY
chr1	chr1	chr2		chr4		chr6	chr7			chr10						chr16			chr19						chrY
chr1	chr1	chr2		chr4		chr6	chr7			chr10						chr16			chr19						chrY
chr1	chr1	chr2		chr4		chr6	chr7			chr10						chr16			chr19						chrY
chr1	chr1	chr2		chr4		chr6	chr7			chr10						chr16			chr19						chrY
chr1	chr1	chr2		chr4		chr6	chr7			chr10						chr16			chr19						chrY
chr1	chr1	chr2		chr4		chr6	chr7			chr10						chr16			chr19						chrY
chr1	chr1	chr2		chr4		chr6	chr7			chr10						chr16			chr19						chrY
chr1	chr1	chr2		chr4		chr6	chr7			chr10						chr16			chr19						chrY
chr1	chr1	chr2		chr4		chr6	chr7			chr10						chr16			chr19						chrY
chr1	chr1	chr2		chr4		chr6	chr7			chr10						chr16			chr19						chrY
chr1	chr1	chr2		chr4		chr6	chr7			chr10						chr16			chr19						chrY
chr1	chr1	chr2		chr4			chr7			chr10						chr16			chr19						chrY
chr1	chr1	chr2		chr4			chr7			chr10						chr16			chr19						chrY
chr1	chr1	chr2		chr4			chr7			chr10						chr16			chr19						chrY
chr1	chr1	chr2		chr4			chr7			chr10						chr16			chr19						chrY
chr1	chr1	chr2		chr4			chr7			chr10						chr16			chr19						chrY
chr1	chr1	chr2		chr4			chr7			chr10						chr16			chr19						chrY
chr1	chr1	chr2		chr4			chr7			chr10						chr16			chr19						chrY
chr1	chr1	chr2		chr4			chr7			chr10						chr16			chr19						chrY
chr1	chr1	chr2		chr4			chr7			chr10						chr16			chr19						chrY
chr1	chr1	chr2		chr4			chr7			chr10						chr16			chr19						chrY
chr1	chr1	chr2		chr4			chr7			chr10						chr16			chr19						chrY
chr1	chr1	chr2		chr4			chr7			chr10						chr16			chr19						chrY
chr1	chr1	chr2		chr4			chr7			chr10						chr16			chr19						chrY
chr1	chr1	chr2		chr4			chr7			chr10						chr16			chr19						chrY
chr1	chr1	chr2		chr4			chr7			chr10						chr16			chr19						chrY
chr1	chr1	chr2		chr4			chr7			chr10						chr16			chr19						chrY
chr1	chr1	chr2		chr4			chr7			chr10						chr16									chrY
chr1	chr1	chr2		chr4			chr7			chr10						chr16									chrY
chr1	chr1	chr2		chr4			chr7			chr10						chr16									chrY
chr1	chr1	chr2		chr4			chr7			chr10						chr16									chrY
chr1	chr1	chr2		chr4			chr7			chr10						chr16									chrY
chr1	chr1	chr2		chr4			chr7			chr10						chr16									chrY
chr1	chr1	chr2		chr4			chr7			chr10						chr16									chrY
chr1	chr1	chr2		chr4			chr7			chr10						chr16									chrY
chr1	chr1	chr2		chr4			chr7			chr10						chr16									chrY
chr1	chr1	chr2		chr4			chr7			chr10						chr16									chrY
chr1	chr1	chr2		chr4			chr7			chr10						chr16									chrY
chr1	chr1	chr2		chr4			chr7			chr10						chr16									chrY
chr1	chr1	chr2		chr4			chr7			chr10						chr16									chrY
chr1	chr1	chr2		chr4			chr7			chr10						chr16									chrY
chr1	chr1	chr2		chr4			chr7			chr10						chr16									chrY
chr1	chr1	chr2		chr4			chr7			chr10						chr16									chrY
chr1	chr1	chr2		chr4			chr7			chr10						chr16									chrY
chr1	chr1	chr2		chr4			chr7			chr10						chr16									chrY
chr1	chr1	chr2		chr4			chr7			chr10						chr16									chrY
chr1	chr1	chr2		chr4			chr7			chr10						chr16									chrY
chr1	chr1	chr2		chr4			chr7			chr10						chr16									chrY
chr1	chr1	chr2		chr4			chr7			chr10						chr16									chrY
chr1	chr1	chr2		chr4			chr7			chr10						chr16									chrY
chr1	chr1	chr2		chr4			chr7			chr10						chr16									chrY
chr1	chr1	chr2		chr4			chr7			chr10						chr16									chrY
chr1	chr1	chr2		chr4			chr7			chr10						chr16									chrY
chr1	chr1	chr2		chr4			chr7			chr10						chr16									chrY
chr1	chr1	chr2		chr4			chr7			chr10						chr16									chrY
chr1	chr1	chr2		chr4			chr7			chr10						chr16									chrY
chr1	chr1	chr2		chr4			chr7			chr10						chr16									chrY
chr1	chr1	chr2		chr4			chr7			chr10						chr16									chrY
chr1	chr1	chr2		chr4			chr7			chr10						chr16									chrY
chr1	chr1	chr2		chr4			chr7			chr10						chr16									chrY
chr1	chr1	chr2		chr4			chr7			chr10						chr16									chrY
chr1	chr1	chr2		chr4			chr7			chr10						chr16									chrY
chr1	chr1	chr2		chr4			chr7			chr10						chr16									chrY
chr1	chr1	chr2		chr4			chr7			chr10						chr16									chrY
chr1	chr1	chr2		chr4			chr7			chr10						chr16									chrY
chr1	chr1	chr2		chr4			chr7			chr10						chr16									chrY
chr1	chr1	chr2		chr4			chr7			chr10						chr16									chrY
chr1	chr1	chr2		chr4			chr7			chr10						chr16									chrY
chr1	chr1	chr2		chr4			chr7			chr10						chr16									chrY
chr1	chr1	chr2		chr4			chr7			chr10						chr16									chrY
chr1	chr1	chr2		chr4			chr7			chr10						chr16									chrY
chr1	chr1	chr2		chr4			chr7			chr10						chr16									chrY
chr1	chr1	chr2		chr4			chr7			chr10						chr16									chrY
chr1	chr1	chr2		chr4			chr7			chr10						chr16									chrY
chr1	chr1	chr2		chr4			chr7			chr10						chr16									chrY
chr1	chr1	chr2		chr4			chr7			chr10						chr16									chrY
chr1	chr1	chr2		chr4			chr7			chr10						chr16									chrY
chr1	chr1	chr2		chr4			chr7			chr10						chr16									chrY
chr1	chr1	chr2		chr4			chr7			chr10						chr16									chrY
chr1	chr1	chr2		chr4			chr7			chr10						chr16									chrY
chr1	chr1	chr2		chr4			chr7			chr10						chr16									chrY
chr1	chr1	chr2		chr4			chr7			chr10						chr16									chrY
chr1	chr1	chr2		chr4			chr7			chr10						chr16									chrY
chr1	chr1	chr2		chr4			chr7			chr10						chr16									chrY
chr1	chr1	chr2		chr4			chr7			chr10						chr16									chrY
chr1	chr1	chr2		chr4			chr7			chr10						chr16									chrY
chr1	chr1	chr2		chr4			chr7			chr10						chr16									chrY
chr1	chr1	chr2		chr4			chr7			chr10						chr16									chrY
chr1	chr1	chr2		chr4			chr7			chr10						chr16									chrY
chr1	chr1	chr2		chr4			chr7			chr10						chr16									chrY
chr1	chr1	chr2		chr4			chr7			chr10						chr16									chrY
chr1	chr1	chr2		chr4			chr7			chr10						chr16									chrY
chr1	chr1	chr2		chr4			chr7			chr10						chr16									chrY
chr1	chr1	chr2		chr4			chr7			chr10						chr16									chrY
chr1	chr1	chr2		chr4			chr7			chr10						chr16									chrY
chr10		chr2		chr4			chr7			chr10						chr16									chrY
chr10		chr2		chr4			chr7			chr10						chr16									chrY
chr10		chr2		chr4			chr7			chr10						chr16									chrY
chr10		chr2		chr4			chr7			chr10						chr16									chrY
chr10		chr2		chr4			chr7			chr10						chr16									chrY
chr10		chr2		chr4			chr7			chr10						chr16									chrY
chr10		chr2		chr4			chr7			chr10						chr16									chrY
chr10		chr2		chr4			chr7			chr10						chr16									chrY
chr10		chr2		chr4			chr7			chr10						chr16									chrY
chr10		chr2		chr4			chr7			chr10						chr16									chrY
chr10		chr2		chr4			chr7			chr10						chr16									chrY
chr10		chr2		chr4			chr7			chr10						chr16									chrY
chr10		chr2		chr4			chr7			chr10						chr16									chrY
chr10		chr2		chr4			chr7			chr10						chr16									chrY
chr10		chr2		chr4			chr7			chr10						chr16									chrY
chr10		chr2		chr4			chr7			chr10						chr16									chrY
chr10		chr2		chr4			chr7			chr10						chr16									chrY
chr10		chr2		chr4			chr7			chr10						chr16									chrY
chr10		chr2		chr4			chr7			chr10						chr16									chrY
chr10		chr2		chr4			chr7			chr10						chr16									chrY
chr10		chr2		chr4			chr7			chr10						chr16									chrY
chr10		chr2		chr4			chr7			chr10						chr16									chrY
chr10		chr2		chr4			chr7			chr10						chr16									chrY
chr10		chr2		chr4			chr7			chr10						chr16									chrY
chr10		chr2		chr4			chr7			chr10						chr16									chrY
chr10		chr2		chr4			chr7			chr10						chr16									chrY
chr10		chr2		chr4			chr7			chr10						chr16									chrY
chr10		chr2		chr4			chr7			chr10						chr16									chrY
chr10		chr2		chr4			chr7			chr10						chr16									chrY
chr10		chr2		chr4			chr7			chr10						chr16									chrY
chr10		chr2		chr4			chr7			chr10						chr16									chrY
chr10		chr2		chr4			chr7			chr10						chr16									chrY
chr10		chr2		chr4			chr7			chr10						chr16									chrY
chr10		chr2		chr4			chr7			chr10						chr16									chrY
chr10		chr2		chr4			chr7			chr10						chr16									chrY
chr10		chr2		chr4			chr7			chr10						chr16									chrY
chr10		chr2		chr4			chr7			chr10						chr16									chrY
chr10		chr2		chr4			chr7			chr10						chr16									chrY
chr10		chr2		chr4			chr7			chr10						chr16									chrY
chr10		chr2		chr4			chr7			chr10						chr16									chrY
chr10		chr2		chr4			chr7			chr10						chr16									chrY
chr10		chr2		chr4			chr7			chr10						chr16									chrY
chr10		chr2		chr4			chr7			chr10						chr16									chrY
chr10		chr2		chr4			chr7			chr10						chr16									chrY
chr10		chr2		chr4			chr7			chr10						chr16									chrY
chr10		chr2		chr4			chr7			chr10						chr16									chrY
chr10		chr2		chr4			chr7			chr10						chr16									chrY
chr10		chr2		chr4			chr7			chr10						chr16									chrY
chr10		chr2		chr4			chr7			chr10						chr16									chrY
chr10		chr2		chr4			chr7			chr10						chr16									chrY
chr10		chr2		chr4			chr7			chr10						chr16									chrY
chr10		chr2		chr4			chr7			chr10						chr16									chrY
chr10		chr2		chr4			chr7			chr10						chr16									chrY
chr10		chr2		chr4			chr7			chr10						chr16									chrY
chr10		chr2		chr4			chr7			chr10						chr16									chrY
chr10		chr2		chr4			chr7			chr10						chr16
chr10		chr2		chr4			chr7			chr10						chr16
chr10		chr2		chr4			chr7			chr10						chr16
chr10		chr2		chr4			chr7			chr10						chr16
chr10		chr2		chr4			chr7			chr10						chr16
chr10		chr2		chr4			chr7			chr10						chr16
chr10		chr2		chr4			chr7			chr10						chr16
chr10		chr2		chr4			chr7			chr10						chr16
chr10		chr2		chr4			chr7			chr10						chr16
chr10		chr2		chr4			chr7			chr10						chr16
chr10		chr2		chr4			chr7			chr10						chr16
chr10				chr4			chr7			chr10						chr16
chr10				chr4			chr7			chr10						chr16
chr10				chr4			chr7			chr10						chr16
chr10				chr4			chr7			chr10						chr16
chr10				chr4			chr7			chr10						chr16
chr10				chr4			chr7			chr10						chr16
chr10				chr4			chr7			chr10						chr16
chr10				chr4			chr7			chr10						chr16
chr10				chr4			chr7			chr10						chr16
chr10				chr4			chr7			chr10						chr16
chr10				chr4			chr7			chr10						chr16
chr10				chr4			chr7			chr10						chr16
chr10				chr4			chr7			chr10						chr16
chr10				chr4			chr7			chr10						chr16
chr10				chr4			chr7			chr10						chr16
chr10				chr4			chr7			chr10						chr16
chr10				chr4			chr7			chr10						chr16
chr10				chr4			chr7			chr10						chr16
chr10				chr4						chr10						chr16
chr10				chr4						chr10						chr16
chr10				chr4						chr10						chr16
chr10				chr4						chr10						chr16
chr10				chr4						chr10						chr16
chr10				chr4						chr10						chr16
chr10				chr4						chr10						chr16
chr10				chr4						chr10						chr16
chr10				chr4						chr10						chr16
chr10				chr4						chr10						chr16
chr10				chr4						chr10						chr16
chr10				chr4						chr10
chr10				chr4						chr10
chr10				chr4						chr10
chr10				chr4						chr10
chr10				chr4						chr10
chr10				chr4						chr10
chr10				chr4						chr10
chr10				chr4						chr10
chr10				chr4						chr10
chr10				chr4						chr10
chr10				chr4						chr10
chr10				chr4						chr10
chr10				chr4						chr10
chr10				chr4						chr10
chr10				chr4						chr10
chr10				chr4						chr10
chr10				chr4						chr10
chr10				chr4						chr10
chr10				chr4						chr10
chr10				chr4						chr10
chr10				chr4						chr10
chr10				chr4						chr10
chr10				chr4						chr10
chr10				chr4						chr10
chr10				chr4						chr10
chr10				chr4						chr10
chr10				chr4						chr10
chr10				chr4						chr10
chr10				chr4						chr10
chr10				chr4						chr10
chr10				chr4						chr10
chr10				chr4						chr10
chr10				chr4						chr10
chr10				chr4						chr10
chr10				chr4						chr10
chr10				chr4						chr10
chr10				chr4						chr10
chr10				chr4						chr10
chr10				chr4						chr10
chr10				chr4						chr10
chr10				chr4						chr10
chr10				chr4						chr10
chr10				chr4						chr10
chr10				chr4						chr10
chr10				chr4						chr10
chr10				chr4						chr10
chr10				chr4						chr10
chr10				chr4						chr10
chr10				chr4						chr10
chr10				chr4						chr10
chr10				chr4						chr10
chr10				chr4						chr10
chr10				chr4						chr10
chr10				chr4						chr10
chr10				chr4						chr10
chr10				chr4						chr10
chr10				chr4						chr10
chr10				chr4						chr10
chr10				chr4						chr10
chr10				chr4						chr10
chr10				chr4						chr10
chr10				chr4						chr10
chr10				chr4						chr10
chr10				chr4						chr10
chr10				chr4						chr10
chr10				chr4						chr10
chr10				chr4						chr10
chr10				chr4						chr10
chr10				chr4						chr10
chr10				chr4						chr10
chr10				chr4						chr10
chr10				chr4						chr10
chr10				chr4						chr10
chr10				chr4						chr10
chr10				chr4						chr10
chr10				chr4						chr10
chr10				chr4						chr10
chr10				chr4						chr10
chr10				chr4						chr10
chr10				chr4						chr10
chr10				chr4						chr10
chr10				chr4						chr10
chr10				chr4						chr10
chr10				chr4						chr10
chr10				chr4						chr10
chr10				chr4						chr10
chr10				chr4						chr10
chr10				chr4						chr10
chr10				chr4						chr10
chr10				chr4						chr10
chr10				chr4						chr10
chr10				chr4						chr10
chr10				chr4						chr10
chr10				chr4						chr10
chr10				chr4						chr10
chr10				chr4						chr10
chr10				chr4						chr10
chr10				chr4						chr10
chr10				chr4						chr10
chr10				chr4						chr10
chr10				chr4						chr10
chr10				chr4						chr10
chr10				chr4						chr10
chr10				chr4						chr10
chr10				chr4						chr10
chr10				chr4						chr10
chr10				chr4						chr10
chr10				chr4						chr10
chr10				chr4						chr10
chr10				chr4						chr10
chr10				chr4						chr10
chr10				chr4						chr10
chr10				chr4						chr10
chr10				chr4						chr10
chr10				chr4						chr10
chr10				chr4						chr10
chr10				chr4						chr10
chr10				chr4						chr10
chr10				chr4						chr10
chr10				chr4						chr10
chr10				chr4						chr10
chr10				chr4						chr10
chr10				chr4						chr10
chr10				chr4						chr10
chr10				chr4						chr10
chr10				chr4						chr10
chr10				chr4						chr10
chr10				chr4						chr10
chr10				chr4						chr10
chr10				chr4						chr10
chr10				chr4						chr10
chr10				chr4						chr10
chr10				chr4						chr10
chr10				chr4						chr10
chr10				chr4						chr10
chr10				chr4						chr10
chr10				chr4						chr10
chr10				chr4						chr10
chr10				chr4						chr10
chr10				chr4						chr10
chr10				chr4						chr10
chr10				chr4						chr10
chr10				chr4						chr10
chr10				chr4						chr10
chr10				chr4						chr10
chr10				chr4						chr10
chr10				chr4						chr10
chr10				chr4						chr10
chr10				chr4						chr10
chr10				chr4						chr10
chr10				chr4						chr10
chr10				chr4						chr10
chr10				chr4						chr10
chr10				chr4						chr10
chr10				chr4						chr10
chr10				chr4						chr10
chr10				chr4						chr10
chr10				chr4						chr10
chr10				chr4						chr10
chr10				chr4						chr10
chr10				chr4						chr10
chr10				chr4						chr10
chr10				chr4						chr10
chr10				chr4						chr10
chr10				chr4						chr10
chr10				chr4						chr10
chr10				chr4						chr10
chr10				chr4						chr10
chr10				chr4						chr10
chr10				chr4						chr10
chr10				chr4						chr10
chr10				chr4						chr10
chr10				chr4						chr10
chr10				chr4						chr10
chr10				chr4						chr10
chr10				chr4						chr10
chr10				chr4
chr10				chr4
chr10				chr4
chr10				chr4
chr10				chr4
chr10				chr4
chr10				chr4
chr10				chr4
chr10				chr4
chr10				chr4
chr10				chr4
chr10				chr4
chr10				chr4
chr10				chr4
chr10				chr4
chr10				chr4
chr10				chr4
chr10				chr4
chr10				chr4
chr10				chr4
chr10				chr4
chr10				chr4
chr10				chr4
chr10				chr4
chr10				chr4
chr10				chr4
chr10				chr4
chr10				chr4
chr10				chr4
chr10				chr4
chr10				chr4
chr10				chr4
chr10				chr4
chr10				chr4
chr10				chr4
chr10				chr4
chr10				chr4
chr10				chr4
chr10				chr4
chr10				chr4
chr10				chr4
chr10				chr4
chr10				chr4
chr10				chr4
chr10				chr4
chr10
chr10
chr10
chr10
chr10
chr10
chr10
chr10
chr10
chr10
chr10
chr10
chr10
chr10
chr10
chr10
chr10
chr10
chr10
chr10
chr10
chr10
chr10
chr10
chr10
chr10
chr10
chr10
chr10
chr10
chr10
chr10
chr10
chr10
chr10
chr10
chr10
chr10
chr10
chr10
chr10
chr10
chr10
chr10
chr10
chr10
chr10
chr10
chr10
chr10
chr10
chr10
chr10
chr10
chr10
chr10
chr10
chr10
chr10
chr10
chr10
chr10
chr10
chr10
chr10
chr10
chr10
chr10
chr10
chr10
chr10
chr10
chr10
chr10
chr10
chr10
chr10
chr10
chr10
chr10
chr10
chr10
chr10
chr10
chr10
chr10
chr10
chr10
chr10
chr10
chr10
chr10
chr10
chr10
chr10
chr10
chr10
chr10
chr10
chr10
chr10
chr10
chr10
chr10
chr10
chr10
chr10
chr10
chr10
chr10
chr10
chr10
chr10
chr10
chr10
chr10
chr10
chr10
chr10
chr10
chr10
chr10
chr10
chr10
chr10
chr10
chr10
chr10
chr10
chr10
chr10
chr10
chr10
chr10
chr10
chr10
chr10
chr10
chr10
chr10
chr10
chr10
chr10
chr10
chr10
chr10
chr10
chr10
chr10
chr10
chr10
chr10
chr10
chr10
chr10
chr10
chr10
chr10
chr10
chr10
chr10
chr10
chr10
chr10
chr10
chr10
chr10
chr10
chr10
chr10
chr10
chr10
chr10
chr10
chr10
chr10
chr10
chr10
chr10
chr10
chr10
chr10
chr10
chr10
chr10
chr10
chr10
chr10
chr10
chr10
chr10
chr10
chr10
chr10
chr10
chr10
chr10
chr10
chr10
chr10
chr10
chr10
chr10
chr10
chr10
chr10
chr10
chr10
chr10
chr10
chr11
chr11
chr11
chr11
chr11
chr11
chr11
chr11
chr11
chr11
chr11
chr11
chr11
chr11
chr11
chr11
chr11
chr11
chr11
chr11
chr11
chr11
chr11
chr11
chr11
chr11
chr11
chr11
chr11
chr11
chr11
chr11
chr11
chr11
chr11
chr11
chr11
chr11
chr11
chr11
chr11
chr11
chr11
chr11
chr11
chr11
chr11
chr11
chr11
chr11
chr11
chr11
chr11
chr11
chr11
chr11
chr11
chr11
chr11
chr11
chr11
chr11
chr11
chr11
chr11
chr11
chr11
chr11
chr11
chr11
chr11
chr11
chr11
chr11
chr11
chr11
chr11
chr11
chr11
chr11
chr11
chr11
chr11
chr11
chr11
chr11
chr11
chr11
chr11
chr11
chr11
chr11
chr11
chr11
chr11
chr11
chr11
chr11
chr11
chr11
chr11
chr11
chr11
chr11
chr11
chr11
chr11
chr11
chr11
chr11
chr11
chr11
chr11
chr11
chr11
chr11
chr11
chr11
chr11
chr11
chr11
chr11
chr11
chr11
chr11
chr11
chr11
chr11
chr11
chr11
chr11
chr11
chr11
chr11
chr11
chr11
chr11
chr11
chr11
chr11
chr11
chr11
chr11
chr11
chr11
chr11
chr11
chr11
chr11
chr11
chr11
chr11
chr11
chr11
chr11
chr11
chr11
chr11
chr12
chr12
chr12
chr12
chr12
chr12
chr12
chr12
chr12
chr12
chr12
chr12
chr12
chr12
chr12
chr12
chr12
chr12
chr12
chr12
chr12
chr12
chr12
chr12
chr12
chr12
chr12
chr12
chr12
chr12
chr12
chr12
chr12
chr12
chr12
chr12
chr12
chr12
chr12
chr12
chr12
chr12
chr12
chr12
chr12
chr12
chr12
chr12
chr12
chr12
chr12
chr12
chr12
chr12
chr12
chr12
chr12
chr12
chr12
chr12
chr12
chr12
chr12
chr12
chr12
chr12
chr12
chr12
chr12
chr12
chr12
chr12
chr12
chr12
chr12
chr12
chr12
chr12
chr12
chr12
chr12
chr12
chr12
chr12
chr12
chr12
chr12
chr12
chr12
chr12
chr12
chr12
chr12
chr12
chr12
chr12
chr12
chr12
chr12
chr12
chr12
chr12
chr12
chr12
chr12
chr12
chr12
chr12
chr12
chr12
chr12
chr12
chr12
chr12
chr12
chr13
chr13
chr13
chr13
chr13
chr13
chr13
chr13
chr13
chr13
chr13
chr13
chr13
chr13
chr13
chr13
chr13
chr13
chr13
chr13
chr13
chr13
chr13
chr13
chr13
chr13
chr13
chr13
chr13
chr13
chr13
chr13
chr13
chr13
chr13
chr13
chr13
chr13
chr13
chr13
chr13
chr13
chr13
chr13
chr13
chr13
chr13
chr13
chr13
chr13
chr13
chr13
chr13
chr13
chr13
chr13
chr13
chr13
chr13
chr13
chr13
chr13
chr13
chr14
chr14
chr14
chr14
chr14
chr14
chr14
chr14
chr14
chr14
chr14
chr14
chr14
chr14
chr14
chr14
chr14
chr14
chr14
chr14
chr14
chr14
chr14
chr14
chr14
chr14
chr14
chr14
chr14
chr14
chr14
chr14
chr14
chr14
chr14
chr14
chr14
chr14
chr14
chr14
chr14
chr14
chr14
chr14
chr14
chr14
chr14
chr14
chr14
chr14
chr14
chr14
chr14
chr14
chr14
chr14
chr14
chr14
chr14
chr14
chr14
chr14
chr14
chr14
chr14
chr14
chr14
chr14
chr14
chr14
chr14
chr14
chr14
chr14
chr14
chr14
chr14
chr14
chr14
chr14
chr14
chr14
chr14
chr14
chr15
chr15
chr15
chr15
chr15
chr15
chr15
chr15
chr15
chr15
chr15
chr15
chr15
chr15
chr15
chr15
chr15
chr15
chr15
chr15
chr15
chr15
chr15
chr15
chr15
chr15
chr15
chr15
chr15
chr15
chr15
chr15
chr15
chr15
chr15
chr15
chr15
chr15
chr15
chr15
chr15
chr15
chr15
chr15
chr15
chr15
chr15
chr15
chr15
chr15
chr15
chr15
chr15
chr15
chr15
chr15
chr15
chr15
chr15
chr15
chr15
chr15
chr15
chr15
chr15
chr15
chr15
chr15
chr15
chr15
chr15
chr15
chr15
chr15
chr15
chr15
chr15
chr15
chr15
chr15
chr15
chr15
chr15
chr15
chr15
chr15
chr15
chr15
chr15
chr15
chr15
chr15
chr15
chr15
chr15
chr15
chr15
chr15
chr15
chr15
chr15
chr15
chr15
chr15
chr15
chr15
chr15
chr15
chr15
chr15
chr15
chr15
chr15
chr15
chr15
chr15
chr15
chr15
chr15
chr15
chr15
chr15
chr15
chr15
chr15
chr15
chr15
chr15
chr15
chr15
chr15
chr15
chr15
chr15
chr16
chr16
chr16
chr16
chr16
chr16
chr16
chr16
chr16
chr16
chr16
chr16
chr16
chr16
chr16
chr16
chr16
chr16
chr16
chr16
chr16
chr16
chr16
chr16
chr16
chr16
chr16
chr16
chr16
chr16
chr16
chr16
chr16
chr16
chr16
chr16
chr16
chr16
chr16
chr16
chr16
chr16
chr16
chr16
chr16
chr16
chr16
chr16
chr16
chr16
chr16
chr16
chr16
chr16
chr16
chr16
chr16
chr16
chr16
chr16
chr16
chr16
chr16
chr16
chr16
chr16
chr16
chr16
chr16
chr16
chr16
chr16
chr16
chr16
chr16
chr16
chr16
chr16
chr16
chr16
chr16
chr16
chr16
chr16
chr16
chr16
chr16
chr16
chr16
chr16
chr16
chr16
chr16
chr16
chr16
chr16
chr16
chr16
chr16
chr16
chr16
chr16
chr16
chr16
chr16
chr16
chr16
chr16
chr16
chr16
chr16
chr16
chr16
chr16
chr16
chr16
chr16
chr16
chr16
chr16
chr16
chr16
chr16
chr16
chr16
chr16
chr16
chr16
chr16
chr16
chr16
chr16
chr16
chr16
chr16
chr16
chr16
chr16
chr16
chr16
chr16
chr16
chr16
chr16
chr16
chr16
chr16
chr16
chr16
chr16
chr16
chr16
chr16
chr16
chr16
chr16
chr16
chr16
chr16
chr16
chr16
chr16
chr16
chr16
chr16
chr16
chr16
chr16
chr16
chr16
chr16
chr16
chr16
chr16
chr16
chr16
chr16
chr16
chr16
chr16
chr16
chr16
chr16
chr16
chr16
chr16
chr16
chr16
chr16
chr16
chr16
chr16
chr16
chr16
chr16
chr16
chr16
chr16
chr16
chr16
chr16
chr16
chr16
chr16
chr16
chr16
chr16
chr16
chr16
chr16
chr16
chr16
chr16
chr16
chr16
chr16
chr16
chr16
chr16
chr16
chr16
chr16
chr16
chr16
chr16
chr16
chr16
chr16
chr16
chr16
chr16
chr16
chr16
chr16
chr16
chr16
chr16
chr16
chr16
chr16
chr16
chr16
chr16
chr16
chr16
chr16
chr16
chr16
chr16
chr16
chr16
chr16
chr16
chr16
chr16
chr16
chr16
chr16
chr16
chr16
chr16
chr16
chr16
chr16
chr16
chr16
chr16
chr16
chr16
chr16
chr16
chr16
chr16
chr16
chr16
chr16
chr16
chr16
chr16
chr16
chr16
chr16
chr16
chr16
chr16
chr16
chr16
chr16
chr16
chr16
chr16
chr16
chr16
chr16
chr16
chr16
chr16
chr16
chr16
chr16
chr16
chr16
chr16
chr16
chr16
chr16
chr16
chr16
chr16
chr16
chr16
chr16
chr16
chr16
chr16
chr16
chr16
chr16
chr16
chr16
chr16
chr16
chr16
chr16
chr16
chr16
chr16
chr16
chr16
chr16
chr16
chr16
chr16
chr16
chr16
chr16
chr16
chr16
chr16
chr16
chr16
chr16
chr16
chr16
chr16
chr16
chr16
chr16
chr16
chr16
chr17
chr17
chr17
chr17
chr17
chr17
chr17
chr17
chr17
chr17
chr17
chr17
chr17
chr17
chr17
chr17
chr17
chr17
chr17
chr17
chr17
chr17
chr17
chr17
chr17
chr17
chr17
chr17
chr17
chr17
chr17
chr17
chr17
chr17
chr17
chr17
chr17
chr17
chr17
chr17
chr17
chr17
chr17
chr17
chr17
chr17
chr17
chr17
chr17
chr17
chr17
chr17
chr17
chr17
chr17
chr17
chr17
chr17
chr17
chr17
chr17
chr17
chr17
chr17
chr17
chr17
chr17
chr17
chr17
chr17
chr17
chr17
chr17
chr17
chr17
chr17
chr17
chr17
chr17
chr17
chr17
chr17
chr17
chr17
chr17
chr17
chr17
chr17
chr17
chr17
chr17
chr17
chr17
chr17
chr17
chr17
chr17
chr17
chr17
chr17
chr17
chr17
chr17
chr17
chr17
chr17
chr17
chr17
chr17
chr17
chr17
chr17
chr17
chr17
chr17
chr17
chr17
chr17
chr17
chr18
chr18
chr18
chr18
chr18
chr18
chr18
chr18
chr18
chr18
chr18
chr18
chr18
chr18
chr18
chr18
chr18
chr18
chr18
chr18
chr18
chr18
chr18
chr18
chr18
chr18
chr18
chr18
chr18
chr18
chr18
chr18
chr18
chr18
chr18
chr18
chr18
chr18
chr18
chr18
chr18
chr18
chr18
chr18
chr18
chr18
chr18
chr18
chr18
chr18
chr18
chr18
chr18
chr18
chr18
chr18
chr18
chr18
chr18
chr18
chr18
chr18
chr18
chr18
chr18
chr18
chr18
chr18
chr18
chr18
chr18
chr18
chr18
chr18
chr18
chr18
chr18
chr18
chr19
chr19
chr19
chr19
chr19
chr19
chr19
chr19
chr19
chr19
chr19
chr19
chr19
chr19
chr19
chr19
chr19
chr19
chr19
chr19
chr19
chr19
chr19
chr19
chr19
chr19
chr19
chr19
chr19
chr19
chr19
chr19
chr19
chr19
chr19
chr19
chr19
chr19
chr19
chr19
chr19
chr19
chr19
chr19
chr19
chr19
chr19
chr19
chr19
chr19
chr19
chr19
chr19
chr19
chr19
chr19
chr19
chr19
chr19
chr19
chr19
chr19
chr19
chr19
chr19
chr19
chr19
chr19
chr19
chr19
chr19
chr19
chr19
chr19
chr19
chr19
chr19
chr19
chr19
chr19
chr19
chr19
chr19
chr19
chr19
chr19
chr19
chr19
chr19
chr19
chr19
chr19
chr19
chr19
chr19
chr19
chr19
chr19
chr19
chr19
chr19
chr19
chr19
chr19
chr19
chr19
chr19
chr19
chr19
chr19
chr19
chr19
chr19
chr19
chr19
chr19
chr19
chr19
[truncated: 2,692 more rows]

## Sheet: circRNA长度
137
150
150
150
150			长度	个数
150			<500	1671
150			500-4999	1301
150			5000-49999	1416
150			>50000	304
150
150
150
150
150
150
150
150
150
151
151
151
151
151
151
151
151
152
152
152
152
152
152
152
152
152
152
152
152
152
152
152
152
153
153
153
153
153
153
153
153
153
153
153
153
153
153
153
153
153
153
153
154
154
154
154
154
154
154
154
154
155
155
155
155
155
155
155
155
155
155
155
155
155
155
155
155
155
156
156
156
156
156
156
156
156
156
156
156
156
156
156
156
156
156
156
156
156
156
156
157
157
157
157
157
157
157
157
157
157
158
158
158
158
158
159
159
159
159
159
159
159
159
159
159
159
159
159
159
159
160
160
160
160
160
160
160
160
160
160
160
160
160
160
160
160
160
160
161
161
161
161
161
161
161
161
161
162
162
162
162
162
162
162
162
162
163
163
163
163
163
163
163
163
163
164
164
164
164
164
164
164
164
164
164
164
164
165
165
165
165
165
165
165
165
165
165
165
165
165
165
166
166
166
166
166
166
166
166
166
166
166
167
167
167
167
167
167
167
167
167
167
168
168
168
168
168
168
168
168
168
168
168
168
168
168
168
168
169
169
170
170
170
170
170
170
170
170
170
170
170
170
170
171
171
171
171
171
171
171
171
171
171
172
172
172
172
172
172
172
172
172
172
172
172
172
173
173
173
173
173
173
173
173
173
173
173
173
173
173
173
173
174
174
174
174
174
174
174
174
174
175
175
175
175
175
175
175
175
175
175
175
175
175
175
175
176
176
176
176
176
176
176
176
176
176
176
176
176
176
176
176
176
176
176
176
177
177
177
177
177
177
177
177
177
177
177
177
177
178
178
178
178
178
178
178
178
178
178
178
178
178
178
178
178
178
179
179
179
179
179
179
179
179
180
180
180
180
180
180
180
180
180
180
180
180
180
181
181
181
181
181
181
181
181
181
181
181
182
182
182
182
182
182
182
182
183
183
183
183
183
183
183
183
183
183
184
184
184
185
185
185
185
185
185
185
185
185
186
186
186
186
186
186
186
186
187
187
187
187
187
187
187
188
188
188
188
188
188
188
188
188
188
189
189
189
189
189
189
189
189
189
190
190
190
190
190
190
191
191
191
191
191
191
191
191
191
192
192
192
192
192
192
192
192
192
192
192
192
192
193
193
193
193
193
193
194
194
194
194
194
194
194
194
195
195
195
195
195
195
195
195
195
195
195
195
195
195
195
196
196
196
196
196
196
196
196
196
196
196
196
196
196
196
196
197
197
197
197
197
198
198
198
198
198
198
198
198
198
198
199
199
199
199
199
199
199
199
200
200
200
200
200
200
200
200
200
201
201
201
201
201
201
201
201
201
201
201
201
202
202
202
202
203
203
203
203
203
203
203
204
204
204
204
204
204
204
204
204
204
205
205
205
205
205
205
206
206
206
206
206
207
207
207
207
207
207
207
207
207
207
207
207
207
207
207
208
208
208
208
208
208
208
208
209
209
209
209
209
209
210
210
210
210
210
210
210
210
210
211
211
211
211
211
212
212
212
212
212
212
212
212
212
212
213
213
213
213
213
213
213
214
214
214
214
214
214
214
215
215
215
215
215
215
215
215
215
215
215
215
215
215
216
216
216
216
216
216
216
216
216
216
216
216
216
216
216
216
217
217
217
217
218
218
218
218
218
219
219
219
219
219
219
219
219
219
219
219
220
220
220
220
220
220
220
221
221
221
221
221
221
221
221
221
222
222
222
222
222
222
222
222
222
223
223
223
223
223
223
223
223
224
224
224
224
224
224
224
224
224
225
225
225
225
225
225
225
226
227
227
227
227
227
227
227
227
228
228
228
228
228
229
229
229
229
229
229
230
230
230
230
231
231
231
231
231
231
231
231
231
231
232
232
232
232
232
233
234
234
234
234
234
235
235
236
236
236
236
236
236
236
237
237
237
237
238
238
238
239
239
239
240
240
240
240
241
241
241
242
243
243
243
243
243
243
243
244
244
244
244
244
245
245
245
245
245
245
245
245
245
246
246
246
246
246
246
246
247
247
247
247
248
248
248
248
248
249
249
249
249
249
249
250
250
250
250
250
250
251
251
251
251
251
251
251
252
252
252
252
252
252
252
253
254
254
254
254
255
255
255
255
255
256
256
256
258
258
258
258
259
259
259
259
259
259
259
259
260
260
260
260
261
261
261
262
262
262
262
262
262
262
262
262
263
263
264
264
265
265
265
266
266
266
266
266
267
267
267
267
267
268
268
268
268
269
269
269
269
269
269
269
270
270
270
270
270
270
271
271
271
271
271
272
272
272
272
273
273
273
273
273
273
273
273
274
274
275
275
276
277
277
277
278
278
279
279
279
279
279
280
280
280
280
280
280
280
280
280
280
280
281
281
281
281
281
282
282
282
282
283
284
284
284
285
285
285
285
285
285
286
286
286
286
286
286
286
286
286
286
287
287
287
287
287
287
287
287
288
288
288
288
288
290
290
290
290
290
291
291
291
291
291
291
291
291
291
291
291
291
292
292
292
292
293
293
293
294
294
294
294
295
295
295
296
296
296
296
296
297
297
297
297
297
297
298
298
299
299
299
300
300
300
300
300
300
300
300
300
300
300
300
300
300
301
302
302
303
304
304
304
304
305
305
305
306
306
306
306
306
306
306
307
307
308
308
308
308
308
309
309
309
309
309
309
310
310
310
311
311
312
312
312
312
312
313
313
313
314
315
315
315
315
316
316
316
316
316
316
316
316
316
316
316
317
317
317
317
318
318
318
318
318
318
318
318
318
318
318
318
318
318
318
319
319
319
320
321
321
322
322
322
322
323
324
324
324
324
324
324
324
324
324
324
324
324
324
325
326
326
327
327
328
328
328
328
328
328
328
329
330
330
330
330
330
330
330
330
330
331
331
331
332
333
333
334
334
334
335
335
336
336
336
338
338
338
338
338
339
339
339
339
339
339
339
339
339
339
339
339
339
339
339
340
340
340
340
340
340
340
340
340
340
340
340
340
340
341
341
341
341
341
342
342
342
342
342
342
342
342
343
343
344
344
344
344
344
344
344
344
344
344
345
345
346
346
346
347
347
348
348
348
348
348
348
348
348
350
350
350
350
351
351
351
351
351
351
352
353
354
354
356
356
357
357
357
357
357
357
357
358
358
358
358
358
358
358
359
360
360
360
360
360
362
362
362
363
363
364
364
364
364
365
366
366
367
367
368
368
369
370
371
371
372
372
373
374
375
375
375
375
376
376
377
377
377
377
377
377
377
377
378
378
378
378
378
378
378
378
379
380
380
380
380
380
381
384
384
384
385
385
385
385
386
387
387
387
388
388
389
389
389
389
389
390
390
390
393
393
394
394
394
394
394
395
396
396
399
399
399
399
399
399
400
400
400
400
400
401
401
401
402
403
404
404
404
404
404
404
405
405
405
406
406
407
408
408
410
410
411
411
412
412
412
413
413
413
413
414
415
415
415
415
416
416
418
418
419
419
419
420
420
420
421
421
422
422
422
423
423
423
424
424
424
424
424
425
425
425
427
429
430
430
430
432
432
432
433
433
434
435
437
437
437
440
440
440
440
440
440
441
441
441
441
445
445
445
447
447
447
447
447
451
453
453
453
454
455
455
455
456
456
456
456
456
457
458
458
458
458
461
462
462
463
463
463
463
463
463
463
463
465
465
466
466
468
468
468
468
468
470
471
471
471
472
472
472
474
475
476
477
477
477
477
477
478
478
480
480
480
480
481
481
483
485
486
487
487
489
489
489
489
490
490
490
490
490
491
492
493
495
495
495
495
495
496
496
496
496
497
497
498
498
500
500
501
501
501
502
504
504
504
504
504
504
504
505
505
506
507
508
508
508
510
510
512
512
512
512
512
513
513
513
513
513
513
513
513
515
516
517
517
519
522
522
525
525
525
526
528
530
531
531
533
534
535
536
536
537
539
540
540
541
543
543
544
544
545
545
546
546
547
547
549
549
549
550
550
551
552
553
556
558
558
558
558
560
560
560
561
561
564
566
566
567
569
569
570
570
571
571
574
574
578
579
579
580
580
580
580
581
582
582
583
583
585
585
585
586
588
589
591
594
596
596
597
599
600
600
600
604
604
606
606
607
607
607
607
607
607
611
611
613
613
614
614
614
617
617
617
617
617
617
617
617
618
619
620
620
620
621
625
625
625
627
627
627
627
627
630
632
633
638
638
638
639
639
639
640
641
642
643
644
644
645
649
649
650
651
651
655
662
662
662
662
664
666
667
668
672
672
672
672
672
676
677
678
678
679
679
679
679
679
679
679
679
679
679
679
679
679
679
679
679
679
679
680
680
680
680
680
680
680
681
682
682
682
682
682
682
682
682
682
683
683
684
684
686
688
689
690
690
691
693
700
700
701
702
702
703
705
709
710
710
711
713
714
714
715
716
722
722
723
723
724
728
730
731
731
731
733
734
734
734
735
735
735
737
737
749
749
750
751
751
751
752
758
759
760
760
760
766
771
772
772
775
778
780
783
783
783
783
784
786
786
787
789
789
789
789
791
792
792
792
792
795
799
799
799
800
800
804
[truncated: 2,692 more rows]

## Sheet: 新旧
circBase
circBase
circBase
circBase
circBase
circBase
circBase
circBase
circBase
circBase
circBase
circBase
circBase
circBase
circBase
circBase
circBase
circBase
circBase
circBase
circBase
circBase
circBase
circBase
circBase
circBase
circBase
circBase
circBase
circBase
circBase
circBase
circBase
circBase
circBase
circBase
circBase
circBase
circBase
circBase
circBase
circBase
circBase
circBase
circBase
circBase
circBase
circBase
circBase
circBase
circBase
circBase
circBase
circBase
circBase
circBase
circBase
circBase
circBase
circBase
circBase
circBase
circBase
circBase
circBase
circBase
circBase
circBase
circBase
circBase
circBase
circBase
circBase
circBase
circBase
circBase
circBase
circBase
circBase
circBase
circBase
circBase
circBase
circBase
circBase
circBase
circBase
circBase
circBase
circBase
circBase
circBase
circBase
circBase
circBase
circBase
circBase
circBase
circBase
circBase
circBase
circBase
circBase					circBase	117
circBase					novel	4575
circBase
circBase
circBase
circBase
circBase
circBase
circBase
circBase
circBase
circBase
circBase
circBase
circBase
novel
novel
novel
novel
novel
novel
novel
novel
novel
novel
novel
novel
novel
novel
novel
novel
novel
novel
novel
novel
novel
novel
novel
novel
novel
novel
novel
novel
novel
novel
novel
novel
novel
novel
novel
novel
novel
novel
novel
novel
novel
novel
novel
novel
novel
novel
novel
novel
novel
novel
novel
novel
novel
novel
novel
novel
novel
novel
novel
novel
novel
novel
novel
novel
novel
novel
novel
novel
novel
novel
novel
novel
novel
novel
novel
novel
novel
novel
novel
novel
novel
novel
novel
novel
novel
novel
novel
novel
novel
novel
novel
novel
novel
novel
novel
novel
novel
novel
novel
novel
novel
novel
novel
novel
novel
novel
novel
novel
novel
novel
novel
novel
novel
novel
novel
novel
novel
novel
novel
novel
novel
novel
novel
novel
novel
novel
novel
novel
novel
novel
novel
novel
novel
novel
novel
novel
novel
novel
novel
novel
novel
novel
novel
novel
novel
novel
novel
novel
novel
novel
novel
novel
novel
novel
novel
novel
novel
novel
novel
novel
novel
novel
novel
novel
novel
novel
novel
novel
novel
novel
novel
novel
novel
novel
novel
novel
novel
novel
novel
novel
novel
novel
novel
novel
novel
novel
novel
novel
novel
novel
novel
novel
novel
novel
novel
novel
novel
novel
novel
novel
novel
novel
novel
novel
novel
novel
novel
novel
novel
novel
novel
novel
novel
novel
novel
novel
novel
novel
novel
novel
novel
novel
novel
novel
novel
novel
novel
novel
novel
novel
novel
novel
novel
novel
novel
novel
novel
novel
novel
novel
novel
novel
novel
novel
novel
novel
novel
novel
novel
novel
novel
novel
novel
novel
novel
novel
novel
novel
novel
novel
novel
novel
novel
novel
novel
novel
novel
novel
novel
novel
novel
novel
novel
novel
novel
novel
novel
novel
novel
novel
novel
novel
novel
novel
novel
novel
novel
novel
novel
novel
novel
novel
novel
novel
novel
novel
novel
novel
novel
novel
novel
novel
novel
novel
novel
novel
novel
novel
novel
novel
novel
novel
novel
novel
novel
novel
novel
novel
novel
novel
novel
novel
novel
novel
novel
novel
novel
novel
novel
novel
novel
novel
novel
novel
novel
novel
novel
novel
novel
novel
novel
novel
novel
novel
novel
novel
novel
novel
novel
novel
novel
novel
novel
novel
novel
novel
novel
novel
novel
novel
novel
novel
novel
novel
novel
novel
novel
novel
novel
novel
novel
novel
novel
novel
novel
novel
novel
novel
novel
novel
novel
novel
novel
novel
novel
novel
novel
novel
novel
novel
novel
novel
novel
novel
novel
novel
novel
novel
novel
novel
novel
novel
novel
novel
novel
novel
novel
novel
novel
novel
novel
novel
novel
novel
novel
novel
novel
novel
novel
novel
novel
novel
novel
novel
novel
novel
novel
novel
novel
novel
novel
novel
novel
novel
novel
novel
novel
novel
novel
novel
novel
novel
novel
novel
novel
novel
novel
novel
novel
novel
novel
novel
novel
novel
novel
novel
novel
novel
novel
novel
novel
novel
novel
novel
novel
novel
novel
novel
novel
novel
novel
novel
novel
novel
novel
novel
novel
novel
novel
novel
novel
novel
novel
novel
novel
novel
novel
novel
novel
novel
novel
novel
novel
novel
novel
novel
novel
novel
novel
novel
novel
novel
novel
novel
novel
novel
novel
novel
novel
novel
novel
novel
novel
novel
novel
novel
novel
novel
novel
novel
novel
novel
novel
novel
novel
novel
novel
novel
novel
novel
novel
novel
novel
novel
novel
novel
novel
novel
novel
novel
novel
novel
novel
novel
novel
novel
novel
novel
novel
novel
novel
novel
novel
novel
novel
novel
novel
novel
novel
novel
novel
novel
novel
novel
novel
novel
novel
novel
novel
novel
novel
novel
novel
novel
novel
novel
novel
novel
novel
novel
novel
novel
novel
novel
novel
novel
novel
novel
novel
novel
novel
novel
novel
novel
novel
novel
novel
novel
novel
novel
novel
novel
novel
novel
novel
novel
novel
novel
novel
novel
novel
novel
novel
novel
novel
novel
novel
novel
novel
novel
novel
novel
novel
novel
novel
novel
novel
novel
novel
novel
novel
novel
novel
novel
novel
novel
novel
novel
novel
novel
novel
novel
novel
novel
novel
novel
novel
novel
novel
novel
novel
novel
novel
novel
novel
novel
novel
novel
novel
novel
novel
novel
novel
novel
novel
novel
novel
novel
novel
novel
novel
novel
novel
novel
novel
novel
novel
novel
novel
novel
novel
novel
novel
novel
novel
novel
novel
novel
novel
novel
novel
novel
novel
novel
novel
novel
novel
novel
novel
novel
novel
novel
novel
novel
novel
novel
novel
novel
novel
novel
novel
novel
novel
novel
novel
novel
novel
novel
novel
novel
novel
novel
novel
novel
novel
novel
novel
novel
novel
novel
novel
novel
novel
novel
novel
novel
novel
novel
novel
novel
novel
novel
novel
novel
novel
novel
novel
novel
novel
novel
novel
novel
novel
novel
novel
novel
novel
novel
novel
novel
novel
novel
novel
novel
novel
novel
novel
novel
novel
novel
novel
novel
novel
novel
novel
novel
novel
novel
novel
novel
novel
novel
novel
novel
novel
novel
novel
novel
novel
novel
novel
novel
novel
novel
novel
novel
novel
novel
novel
novel
novel
novel
novel
novel
novel
novel
novel
novel
novel
novel
novel
novel
novel
novel
novel
novel
novel
novel
novel
novel
novel
novel
novel
novel
novel
novel
novel
novel
novel
novel
novel
novel
novel
novel
novel
novel
novel
novel
novel
novel
novel
novel
novel
novel
novel
novel
novel
novel
novel
novel
novel
novel
novel
novel
novel
novel
novel
novel
novel
novel
novel
novel
novel
novel
novel
novel
novel
novel
novel
novel
novel
novel
novel
novel
novel
novel
novel
novel
novel
novel
novel
novel
novel
novel
novel
novel
novel
novel
novel
novel
novel
novel
novel
novel
novel
novel
novel
novel
novel
novel
novel
novel
novel
novel
novel
novel
novel
novel
novel
novel
novel
novel
novel
novel
novel
novel
novel
novel
novel
novel
novel
novel
novel
novel
novel
novel
novel
novel
novel
novel
novel
novel
novel
novel
novel
novel
novel
novel
novel
novel
novel
novel
novel
novel
novel
novel
novel
novel
novel
novel
novel
novel
novel
novel
novel
novel
novel
novel
novel
novel
novel
novel
novel
novel
novel
novel
novel
novel
novel
novel
novel
novel
novel
novel
novel
novel
novel
novel
novel
novel
novel
novel
novel
novel
novel
novel
novel
novel
novel
novel
novel
novel
novel
novel
novel
novel
novel
novel
novel
novel
novel
novel
novel
novel
novel
novel
novel
novel
novel
novel
novel
novel
novel
novel
novel
novel
novel
novel
novel
novel
novel
novel
novel
novel
novel
novel
novel
novel
novel
novel
novel
novel
novel
novel
novel
novel
novel
novel
novel
novel
novel
novel
novel
novel
novel
novel
novel
novel
novel
novel
novel
novel
novel
novel
novel
novel
novel
novel
novel
novel
novel
novel
novel
novel
novel
novel
novel
novel
novel
novel
novel
novel
novel
novel
novel
novel
novel
novel
novel
novel
novel
novel
novel
novel
novel
novel
novel
novel
novel
novel
novel
novel
novel
novel
novel
novel
novel
novel
novel
novel
novel
novel
[truncated: 3,473 more rows]
