# Supplementary material for: Expression and clinical value of circRNAs in serum extracellular vesicles for gastric cancer
Source: Front Oncol. 2022 Aug 17;12:962831. doi: 10.3389/fonc.2022.962831 (PMC9428625; doi:10.3389/fonc.2022.962831)
Supplement: Supplementary file 5 [file DataSheet_1.zip › Raw data/Fig 2 Differentially Expressed circRNAs.xlsx]

## Sheet: up_Cancer_vs_Normal
	Differentially expressed circRNAs for: up_Cancer_vs_Normal Fold Change cut-off: 1.5 P-value cut-off: 0.05 Column A: CircRNAID, the ID of the identified circRNA by DCC. Column B ~ G: edgeR results for differentially expressed circRNAs. Column H ~ O: junction reads, the junction read number of each sample. Column P ~ W: logCPM by edgeR. Column W ~ AA: the coordinates of circRNA. Column AB: circBase…
		Cancer_vs_Normal up regulated circRNAs
		P-value, Fold change and Regulation						junction reads								logCPM by edgeR								Annotations
	CircRNAID	logFC	logCPM	F	PValue	FDR	regulation	81	221	228	401	A1	A2	A3	A4	81	221	228	401	A1	A2	A3	A4	chrom	txStart	txEnd	strand	circBaseID	source	best_transcript	GeneName	Catalog	predicted_sequence_length	circRNA-associated diseases
	chr1:121484069-121485087-	7.23026	12.067	5.00071	0.032888	1	up	0	5	0	42	0	0	0	1	6.50147	11.3611	6.50147	15.4076	6.50147	6.50147	6.50147	7.43196	chr1	121484068	121485087	-		novel	TCONS_00001651	XLOC_000992	sense overlapping	1019
Chr1p11	chr1:121485002-121485340+	5.74894	14.8595	6.87548	0.0171205	1	up	4	22	4	237	0	0	10	0	12.4847	13.4597	11.7766	17.9015	6.50147	6.50147	12.242	6.50147	chr1	121485001	121485340	+		novel	TCONS_00001651	XLOC_000992	antisense	339
Chr10q11	chr10:42385521-42396165-	5.64487	12.2535	3.5476	0.0437104	1	up	10	39	7	2	0	1	0	0	13.7929	14.2806	12.5679	11.0742	6.50147	9.78163	6.50147	6.50147	chr10	42385520	42396165	-		novel	TCONS_00017955	XLOC_008785	sense overlapping	10645
	chr4:49282921-49307540+	4.82113	11.4438	2.02621	0.0316848	1	up	16	6	0	6	0	0	2	0	14.4675	11.6159	6.50147	12.6181	6.50147	6.50147	10.0242	6.50147	chr4	49282920	49307540	+		novel			intergenic	24620
	chr6:58778997-58779502+	4.65828	11.6112	2.04732	0.0416758	1	up	18	15	0	0	2	0	0	0	14.6368	12.9126	6.50147	6.50147	10.3036	6.50147	6.50147	6.50147	chr6	58778996	58779502	+		novel			intergenic	506
GSTA1	chr6:52650927-52691423+	4.332	9.96395	0.753623	0.040987	1	up	1	4	0	0	0	0	0	0	10.5516	11.0516	6.50147	6.50147	6.50147	6.50147	6.50147	6.50147	chr6	52650926	52691423	+		novel	NM_145740	GSTA1	antisense	40497
Chr7q11	chr7:61967596-61970486+	2.33614	11.0852	0.494159	0.0495793	1	up	4	9	0	5	5	0	0	0	12.4847	12.1869	6.50147	12.3593	11.5621	6.50147	6.50147	6.50147	chr7	61967595	61970486	+		novel			intergenic	2891

## Sheet: down_Cancer_vs_Normal
	Differentially expressed circRNAs for: down_Cancer_vs_Normal Fold Change cut-off: 1.5 P-value cut-off: 0.05 Column A: CircRNAID, the ID of the identified circRNA by DCC. Column B ~ G: edgeR results for differentially expressed circRNAs. Column H ~ O: junction reads, the junction read number of each sample. Column P ~ W: logCPM by edgeR. Column W ~ AA: the coordinates of circRNA. Column AB: circBa…
		Cancer_vs_Normal down regulated circRNAs
		P-value, Fold change and Regulation						junction reads								logCPM by edgeR								Annotations
	CircRNAID	logFC	logCPM	F	PValue	FDR	regulation	81	221	228	401	A1	A2	A3	A4	81	221	228	401	A1	A2	A3	A4	chrom	txStart	txEnd	strand	circBaseID	source	best_transcript	GeneName	Catalog	predicted_sequence_length	circRNA-associated diseases
	chr6:119261993-119262320+	-7.03999	11.6007	0.952545	0.0470991	1	down	0	0	0	0	23	13	0	0	6.50147	6.50147	6.50147	6.50147	13.7295	13.338	6.50147	6.50147	chr6	119261992	119262320	+		novel	ENST00000518570	RP11-351A11.1	intronic	328
XLOC_13994	chr21:9827153-9827349+	-6.89882	12.0912	1.09269	0.0409665	1	down	0	0	0	0	5	0	29	57	6.50147	6.50147	6.50147	6.50147	11.5621	6.50147	13.7603	12.2195	chr21	9827152	9827349	+		novel	TCONS_00029068	XLOC_013994	antisense	197
UNC45B	chr17:33478113-33478328-	-2.64677	14.3933	1.79371	0.0421989	1	down	9	8	0	3	46	0	113	526	13.6419	12.0204	6.50147	11.6388	14.7247	6.50147	15.7155	15.4009	chr17	33478112	33478328	-		novel	NM_173167	UNC45B	antisense	216
	chr17:33478158-33478373-	-2.60939	14.3598	1.73931	0.0422676	1	down	9	8	0	3	46	0	111	499	13.6419	12.0204	6.50147	11.6388	14.7247	6.50147	15.6898	15.325	chr17	33478157	33478373	-		novel	NM_173167	UNC45B	antisense	216
