# Supplementary material for: Expression and clinical value of circRNAs in serum extracellular vesicles for gastric cancer
Source: Front Oncol. 2022 Aug 17;12:962831. doi: 10.3389/fonc.2022.962831 (PMC9428625; doi:10.3389/fonc.2022.962831)
Supplement: Supplementary file 5 [file DataSheet_1.zip › Raw data/Fig 3 BP_result(Human) UP.xls]

## Sheet: BP
#Column "GO.ID" stands for the ID of gene ontology term
#Column "Term" stands for the name of gene ontology term
#Column "Ontology" stands for the ontology of GOID belongs to
#Column "Count" stands for the number of DE genes associated with the listed GOID
#Column "Pop.Hits" stands for the number of background population genes associated with the listed GOID
#Column "List.Total" stands for the total number of DE genes
#Column "Pop.Total" stands for the total number of background population genes
#Column "Fold.Enrichment" stands for the Fold Enrichment value of the GOID, it equals (Count/Pop.Hits)/(List.Total/Pop.Total)
#Column "Pvalue" stands for the significance testing value of the GOID
#Column "FDR" stands for the false discovery rate of the GOID, using Benjamini & Hochberg (1995) method
#Column "Enrichment.Score" stands for the Enrichment Score value of the GOID, it equals (-log10(Pvalue))
#Column "Gene.Ratio" stands for the Gene Ratio value genes associated with the GOID, it equals (Count/List.Total)
#Column "GENES" stands for the DE genes associated with the GOID
GO.ID	Term	Ontology	Count	Pop.Hits	List.Total	Pop.Total	Fold.Enrichment	Pvalue	FDR	Enrichment.Score	Gene.Ratio	GENES
GO:1901685	glutathione derivative metabolic process	Biological process	1	27	1	16119	597	0.00167504	1	2.77597	1	GSTA1
GO:1901687	glutathione derivative biosynthetic process	Biological process	1	27	1	16119	597	0.00167504	1	2.77597	1	GSTA1
GO:0006749	glutathione metabolic process	Biological process	1	48	1	16119	335.812	0.00297785	1	2.5261	1	GSTA1
GO:0006518	peptide metabolic process	Biological process	1	101	1	16119	159.594	0.0062659	1	2.20302	1	GSTA1
GO:0006805	xenobiotic metabolic process	Biological process	1	156	1	16119	103.327	0.00967802	1	2.01421	1	GSTA1
GO:0071466	cellular response to xenobiotic stimulus	Biological process	1	157	1	16119	102.669	0.00974006	1	2.01144	1	GSTA1
GO:0009410	response to xenobiotic stimulus	Biological process	1	162	1	16119	99.5	0.0100503	1	1.99782	1	GSTA1
GO:0043603	cellular amide metabolic process	Biological process	1	167	1	16119	96.521	0.0103604	1	1.98462	1	GSTA1
GO:0006575	cellular modified amino acid metabolic process	Biological process	1	203	1	16119	79.4039	0.0125938	1	1.89984	1	GSTA1
GO:0006790	sulfur compound metabolic process	Biological process	1	322	1	16119	50.059	0.0199764	1	1.69948	1	GSTA1
GO:0006520	cellular amino acid metabolic process	Biological process	1	467	1	16119	34.5161	0.028972	1	1.53802	1	GSTA1
GO:0030855	epithelial cell differentiation	Biological process	1	549	1	16119	29.3607	0.0340592	1	1.46777	1	GSTA1
