# Supplementary material for: Expression and clinical value of circRNAs in serum extracellular vesicles for gastric cancer
Source: Front Oncol. 2022 Aug 17;12:962831. doi: 10.3389/fonc.2022.962831 (PMC9428625; doi:10.3389/fonc.2022.962831)
Supplement: Supplementary file 5 [file DataSheet_1.zip › Raw data/Fig 3 CC_result(Human) DOWN.xls]

## Sheet: CC
#Column "GO.ID" stands for the ID of gene ontology term
#Column "Term" stands for the name of gene ontology term
#Column "Ontology" stands for the ontology of GOID belongs to
#Column "Count" stands for the number of DE genes associated with the listed GOID
#Column "Pop.Hits" stands for the number of background population genes associated with the listed GOID
#Column "List.Total" stands for the total number of DE genes
#Column "Pop.Total" stands for the total number of background population genes
#Column "Fold.Enrichment" stands for the Fold Enrichment value of the GOID, it equals (Count/Pop.Hits)/(List.Total/Pop.Total)
#Column "Pvalue" stands for the significance testing value of the GOID
#Column "FDR" stands for the false discovery rate of the GOID, using Benjamini & Hochberg (1995) method
#Column "Enrichment.Score" stands for the Enrichment Score value of the GOID, it equals (-log10(Pvalue))
#Column "Gene.Ratio" stands for the Gene Ratio value genes associated with the GOID, it equals (Count/List.Total)
#Column "GENES" stands for the DE genes associated with the GOID
GO.ID	Term	Ontology	Count	Pop.Hits	List.Total	Pop.Total	Fold.Enrichment	Pvalue	FDR	Enrichment.Score	Gene.Ratio	GENES
GO:0005623	cell	Cellular component	415	15949	443	17839	1.04781	0.00111344	0.0663504	2.95333	0.936795	RANBP9//ATP9A//GPC6//PDIA6//TRDN//SLC12A7//ADCY2//TMED1//UPK1A//CDCA5//PALM2//NEDD1//CCR6//CCR8//ADORA2A//SLC35G1//DGKB//TRPV3//PLPPR5//SLC30A8//DLG1//EEF2//EFNA5//VSTM4//AKT1//ALDH3A1//ACSL1//ALDH3B1//RAB11FIP2//ENPP4//MYO16//COBL//SERBP1//KCNV1//KCNH5//TNFRSF21//GLE1//GNAI3//GNAQ//SLC26A11//HAS3//KCNIP3//HMGCS1//HTR2A//IGF2//HCN1//IL1RAP//IL6R//ITGB3//KCNJ2//KCNJ16//ACHE//MMP15//MYO1B//MTM1//MY…
GO:0044464	cell part	Cellular component	414	15913	443	17839	1.04765	0.00130994	0.0663504	2.88275	0.934537	RANBP9//ATP9A//GPC6//PDIA6//TRDN//SLC12A7//ADCY2//TMED1//UPK1A//CDCA5//PALM2//NEDD1//CCR6//CCR8//ADORA2A//SLC35G1//DGKB//TRPV3//PLPPR5//SLC30A8//DLG1//EEF2//EFNA5//VSTM4//AKT1//ALDH3A1//ACSL1//ALDH3B1//RAB11FIP2//ENPP4//MYO16//COBL//SERBP1//KCNV1//KCNH5//TNFRSF21//GLE1//GNAI3//GNAQ//SLC26A11//HAS3//KCNIP3//HMGCS1//HTR2A//IGF2//HCN1//IL1RAP//IL6R//ITGB3//KCNJ2//KCNJ16//ACHE//MMP15//MYO1B//MTM1//MY…
GO:0005622	intracellular	Cellular component	376	13838	443	17839	1.09416	6.51056e-05	0.0130069	4.18638	0.848758	XPC//ELP4//ENY2//KAT2B//RNF13//PITPNB//GCNT1//NDST1//TRIM23//RND3//TMED7//ST8SIA3//NDFIP2//CSGALNACT1//SCOC//ST8SIA4//CHST9//CUL3//TNKS//UBR3//FBXO21//RNF2//C1D//NEDD1//GNAI3//CCNT2//SMG6//ATG2B//SQSTM1//TMEM74//PSMD13//PAAF1//CDCA5//PRKDC//PURA//ATP1B4//MYCN//REST//PRM1//H2AFV//FOXD3//MXD1//ASXL2//NCOA3//SALL4//CALM3//ZNF365//MEX3B//TRIM5//UBTF//RACGAP1//SV2B//MYH9//PHC1//MAPK8//EEF2//CCSAP//ARL…
GO:0044424	intracellular part	Cellular component	370	13507	443	17839	1.10309	3.53957e-05	0.0130069	4.45105	0.835214	UBR3//FBXO21//RNF2//GNAI3//CCNT2//PSMD13//PAAF1//EEF2//CDKN1C//RRAGB//TRDN//C1D//CAMKK2//NUP50//ZNF268//ADCY2//IFI44L//COPS5//PACSIN2//KLF12//CDCA5//EFCAB13//DGKB//DAZL//DLG1//APOBEC3A//AKT1//ALDH3A1//ALDH3B1//RASA3//MTF2//DZIP1//ZNF365//MYO16//TNIK//SMG1//FRMD4B//LPIN1//SMG6//ZNF346//FLRT2//TTLL1//TNFAIP8//GALK2//DCAF13//ERC2//SERBP1//MYCBP//PLEK2//DAZAP1//ELP4//RANBP6//GLE1//EML4//GNAQ//CCDC141…
GO:0043226	organelle	Cellular component	352	12754	443	17839	1.11138	6.76561e-05	0.0130069	4.16969	0.794582	CCSAP//ARL13B//TULP4//AKT1//ALDH3B1//KIF5B//PLN//ALS2//CALM3//STX7//PTCH1//CEP41//TMEM74//MYO1D//SQSTM1//RRAGB//PACSIN2//CYP3A5//SENP5//ALDH3A1//RAB11FIP2//PDXDC1//SLC26A11//GRHL1//ACOX1//CCDC53//ABHD5//NDFIP2//TMEM165//SALL4//ZMIZ1//VAMP7//VBP1//PKD2L1//MIEF2//DUT//DHFRL1//AK4//ACSL1//PLA2G15//NUDT13//MYCBP//GPD1//MRPL15//GRSF1//C5ORF63//OTC//RRM2B//MIEF1//MAPK8//MAPK10//STXBP1//FASTKD1//C22ORF2…
GO:0043229	intracellular organelle	Cellular component	329	11704	443	17839	1.13195	4.47942e-05	0.0130069	4.34878	0.742664	RRAGB//PACSIN2//CYP3A5//SENP5//ALDH3A1//RAB11FIP2//PDXDC1//SLC26A11//GRHL1//ACOX1//CCDC53//ABHD5//NDFIP2//TMEM165//SALL4//ZMIZ1//PTCH1//VAMP7//VBP1//STX7//PKD2L1//TMEM74//MYO1D//SQSTM1//MIEF2//DUT//DHFRL1//AK4//AKT1//ACSL1//PLA2G15//NUDT13//MYCBP//GPD1//MRPL15//GRSF1//C5ORF63//OTC//RRM2B//PLN//MIEF1//MAPK8//MAPK10//STXBP1//FASTKD1//C22ORF29//LRRK1//C14ORF159//HSDL2//RPUSD4//GTPBP10//HRK//ATPIF1//…
GO:0043227	membrane-bounded organelle	Cellular component	326	11822	443	17839	1.11044	0.00047091	0.0535841	3.32706	0.735892	RRAGB//PACSIN2//CYP3A5//SENP5//ALDH3A1//RAB11FIP2//PDXDC1//SLC26A11//GRHL1//ACOX1//CCDC53//ABHD5//NDFIP2//TMEM165//SALL4//ZMIZ1//PTCH1//VAMP7//VBP1//STX7//PKD2L1//TFPI//MIEF2//DUT//DHFRL1//AK4//AKT1//ACSL1//PLA2G15//NUDT13//MYCBP//GPD1//MRPL15//GRSF1//C5ORF63//OTC//RRM2B//PLN//MIEF1//MAPK8//MAPK10//STXBP1//FASTKD1//C22ORF29//LRRK1//C14ORF159//HSDL2//RPUSD4//GTPBP10//HRK//ATPIF1//PDIA6//TRDN//CDS1…
GO:0043231	intracellular membrane-bounded organelle	Cellular component	302	10658	443	17839	1.14103	0.000126534	0.0194609	3.89779	0.681716	MIEF2//DUT//DHFRL1//AK4//AKT1//ACSL1//PLA2G15//NUDT13//MYCBP//GPD1//MRPL15//GRSF1//C5ORF63//OTC//RRM2B//ACOX1//PLN//MIEF1//NDFIP2//MAPK8//MAPK10//STXBP1//FASTKD1//C22ORF29//LRRK1//C14ORF159//HSDL2//RPUSD4//GTPBP10//HRK//ATPIF1//PDIA6//TRDN//CDS1//ERP29//KDELR2//TMED1//UPK1A//TXNRD3//TOR1AIP2//DLG1//ALDH3A1//ARSG//TRAM1//TMEM50A//SLC26A11//KCNIP3//TMED7//KLHL14//TFPI//TMEM50B//SRD5A3//PLEKHF2//TXN…
GO:0005737	cytoplasm	Cellular component	294	10474	443	17839	1.13032	0.000489894	0.0535841	3.3099	0.663657	MID1//MAP10//AXIN2//SLC30A8//COMMD9//HPS1//HTR2A//DUSP16//TMEM74//MYO1D//SQSTM1//COBL//PARD3//AKAP12//TRDN//JPH3//CCSAP//RACGAP1//SV2B//VPS41//ERP29//TMED7//PLEKHF2//CTSV//RAB27A//VAMP7//KIF5B//RALA//STX7//COPS5//GGA2//SGIP1//STXBP1//PDIA6//ITGB3//NAP1L1//HPS4//GNAI3//CD36//MEX3B//TRIM5//RNF13//PITPNB//GCNT1//NDST1//TRIM23//RND3//ST8SIA3//NDFIP2//CSGALNACT1//SCOC//ST8SIA4//CHST9//CUL3//TNKS//NEDD…
GO:0044422	organelle part	Cellular component	227	8062	443	17839	1.13383	0.00559922	0.195718	2.25187	0.512415	TFPI//NUP50//TOR1AIP2//LPIN1//RANBP6//GNAQ//MX1//MRTO4//TNKS//PLN//CCSAP//ARL13B//RP1L1//KIF5B//B9D1//NEDD1//AKT1//DZIP1//CEP41//PTCH1//PKD2L1//MURC//MYOZ2//CALM3//KAT2B//MTM1//SLC30A8//VAMP7//RAB27A//PACSIN2//RAB11FIP2//RALA//CAMK2D//CD36//RNF13//ATP1B4//SLC25A10//DHFRL1//MRPL15//OTC//PITPNB//GCNT1//NDST1//TRIM23//RND3//TMED7//ST8SIA3//NDFIP2//CSGALNACT1//SCOC//ST8SIA4//CHST9//CUL3//MIEF2//ACSL1…
GO:0044444	cytoplasmic part	Cellular component	225	7897	443	17839	1.14733	0.00305417	0.130481	2.51511	0.507901	ATG2B//SQSTM1//CCSAP//ARL13B//RP1L1//MIEF2//DUT//DHFRL1//AK4//AKT1//ACSL1//PLA2G15//NUDT13//MYCBP//GPD1//MRPL15//GRSF1//C5ORF63//OTC//RRM2B//ACOX1//PLN//MIEF1//NDFIP2//MAPK8//MAPK10//STXBP1//FASTKD1//C22ORF29//LRRK1//C14ORF159//HSDL2//RPUSD4//GTPBP10//HRK//ATPIF1//RANBP9//WASF2//RNF41//RRAGB//PACSIN2//USP18//CDCA5//NEDD1//CCR6//CCR8//NANP//SLC35G1//DLG1//EEF2//ALDH3A1//ALDH3B1//RASA3//NT5C2//SMG1…
GO:0044446	intracellular organelle part	Cellular component	220	7847	443	17839	1.12898	0.00863079	0.276545	2.06395	0.496614	LPIN1//ATP1B4//KAT2B//MYCN//REST//PRM1//H2AFV//CDCA5//PRIM1//C1D//NUP50//EIF5AL1//GLE1//ENY2//TNKS//KHDRBS3//MSL3//IFI44L//COPS5//SNRNP27//NUDT21//PACSIN2//KLF12//TSEN15//NEDD1//EFCAB13//CREB1//EID2//DUT//PHC1//APOBEC3A//SENP5//AKT1//ALDH3A1//MTF2//RAB11FIP2//DZIP1//SNRNP200//MYO16//TNIK//ZNF281//DAZAP1//ELP4//FOXD3//SLC26A11//RACGAP1//GRHL1//HMGCS1//PRMT2//HES1//ATXN1L//JARID2//LOXL2//MAX//FOXO4…
GO:0005634	nucleus	Cellular component	194	6789	443	17839	1.1507	0.00710979	0.237714	2.14814	0.437923	C1D//PRKDC//PURA//TNKS//CDCA5//FOXD3//MXD1//ASXL2//NCOA3//KAT2B//H2AFV//SOX2//CREB1//PHC1//RNF2//XPC//ELP4//ENY2//SMG6//UBTF//LPIN1//ATP1B4//RNF13//NUP50//EIF5AL1//GLE1//KHDRBS3//MSL3//IFI44L//COPS5//SNRNP27//NUDT21//PACSIN2//KLF12//TSEN15//NEDD1//EFCAB13//EID2//DUT//APOBEC3A//SENP5//AKT1//ALDH3A1//MTF2//RAB11FIP2//DZIP1//SNRNP200//MYO16//TNIK//ZNF281//DAZAP1//SLC26A11//RACGAP1//GRHL1//HMGCS1//PR…
GO:0043233	organelle lumen	Cellular component	132	4178	443	17839	1.27225	0.00104418	0.0663504	2.98122	0.297968	CREB1//DHFRL1//AK4//OTC//LYRM4//PDP2//PMPCB//PDIA6//ERP29//ARSG//ARSD//MYDGF//TXNDC5//GPC6//CTSV//TRDN//ACOX1//LONP2//HGF//IGF2//GRSF1//C1D//KHDRBS3//NUP50//MSL3//IFI44L//COPS5//SNRNP27//NUDT21//PACSIN2//KLF12//CDCA5//TSEN15//NEDD1//EFCAB13//EID2//DUT//PHC1//APOBEC3A//SENP5//AKT1//ALDH3A1//MTF2//RAB11FIP2//DZIP1//SNRNP200//MYO16//TNIK//LPIN1//ZNF281//DAZAP1//ELP4//FOXD3//SLC26A11//RACGAP1//GRHL1/…
GO:0031974	membrane-enclosed lumen	Cellular component	132	4233	443	17839	1.25572	0.00176142	0.0796781	2.75414	0.297968	CREB1//DHFRL1//AK4//OTC//LYRM4//PDP2//PMPCB//PDIA6//ERP29//ARSG//ARSD//MYDGF//TXNDC5//GPC6//ACOX1//LONP2//TRDN//CTSV//HGF//IGF2//GRSF1//C1D//KHDRBS3//NUP50//MSL3//IFI44L//COPS5//SNRNP27//NUDT21//PACSIN2//KLF12//CDCA5//TSEN15//NEDD1//EFCAB13//EID2//DUT//PHC1//APOBEC3A//SENP5//AKT1//ALDH3A1//MTF2//RAB11FIP2//DZIP1//SNRNP200//MYO16//TNIK//LPIN1//ZNF281//DAZAP1//ELP4//FOXD3//SLC26A11//RACGAP1//GRHL1/…
GO:0070013	intracellular organelle lumen	Cellular component	130	4124	443	17839	1.26938	0.00127068	0.0663504	2.89597	0.293454	CREB1//DHFRL1//AK4//OTC//LYRM4//PDP2//PMPCB//PDIA6//ERP29//ARSG//ARSD//MYDGF//TXNDC5//GPC6//CTSV//TRDN//ACOX1//LONP2//GRSF1//C1D//KHDRBS3//NUP50//MSL3//IFI44L//COPS5//SNRNP27//NUDT21//PACSIN2//KLF12//CDCA5//TSEN15//NEDD1//EFCAB13//EID2//DUT//PHC1//APOBEC3A//SENP5//AKT1//ALDH3A1//MTF2//RAB11FIP2//DZIP1//SNRNP200//MYO16//TNIK//LPIN1//ZNF281//DAZAP1//ELP4//FOXD3//SLC26A11//RACGAP1//GRHL1//HMGCS1//PR…
GO:0032991	macromolecular complex	Cellular component	129	4555	443	17839	1.14043	0.0462191	0.515108	1.33518	0.291196	ATP1B4//MYCN//REST//KCNIP3//DZIP1//IL1RAP//MYH9//PARD3//SALL4//KIDINS220//ALS2//BCL3//STXBP1//UTRN//ACVR2B//CDCA5//FOXD3//MXD1//ASXL2//NCOA3//KAT2B//H2AFV//RNF2//ICE2//PRM1//PRIM1//PSMD13//PAAF1//ZNF365//MAPK8//FGL2//PURA//PBX1//PRKDC//SOX2//LHX3//NUDT21//COPS5//RANBP9//MID1//ELP4//VBP1//MYO16//MYO1B//MYO1D//MED12L//C1D//N4BP2L2//TRDN//JPH3//AXIN2//WASF2//PHC1//GEMIN8//VPS41//PDIA6//SMG6//B9D1//T…
GO:0044428	nuclear part	Cellular component	122	3782	443	17839	1.29899	0.000795932	0.0612071	3.09912	0.275395	C1D//LPIN1//ATP1B4//NUP50//EIF5AL1//GLE1//ENY2//TNKS//KHDRBS3//MSL3//IFI44L//COPS5//SNRNP27//NUDT21//PACSIN2//KLF12//CDCA5//TSEN15//NEDD1//EFCAB13//CREB1//EID2//DUT//PHC1//APOBEC3A//SENP5//AKT1//ALDH3A1//MTF2//RAB11FIP2//DZIP1//SNRNP200//MYO16//TNIK//ZNF281//DAZAP1//ELP4//FOXD3//SLC26A11//RACGAP1//GRHL1//HMGCS1//PRMT2//HES1//ATXN1L//JARID2//LOXL2//MAX//FOXO4//NFATC3//RRM2B//PBX1//ACOX1//MRTO4//CT…
GO:0012505	endomembrane system	Cellular component	119	3726	443	17839	1.28609	0.0013805	0.0663504	2.85996	0.268623	PDIA6//TRDN//CDS1//ERP29//KDELR2//TMED1//UPK1A//TXNRD3//TOR1AIP2//DLG1//ALDH3A1//ARSG//TRAM1//TMEM50A//SLC26A11//KCNIP3//TMED7//PLN//NDFIP2//KLHL14//TFPI//TMEM50B//SRD5A3//PLEKHF2//TXNDC5//GPAT3//SQSTM1//PKD2L1//LPIN1//ATP1B4//RAB11FIP2//MYO1D//SCOC//STX7//RRAGB//KLK11//RHOBTB3//PDXDC1//GGA2//GNAI3//GRHL1//KCNJ2//ACHE//TMEM165//PTCH1//PTHLH//SH3RF1//RAB27A//GOLGA8N//GOLGA8J//GOLGA8K//GOLGA8M//GOL…
GO:0043234	protein complex	Cellular component	116	3873	443	17839	1.20608	0.0133389	0.379911	1.87488	0.261851	PSMD13//PAAF1//KAT2B//ZNF365//MAPK8//FGL2//PURA//PBX1//PRKDC//SOX2//LHX3//NUDT21//COPS5//RANBP9//MID1//ELP4//ICE2//MYH9//CDCA5//VBP1//MYO16//MYO1B//MYO1D//MED12L//C1D//N4BP2L2//REST//TRDN//JPH3//AXIN2//WASF2//PHC1//RNF2//GEMIN8//BCL3//VPS41//PDIA6//SMG6//B9D1//TRPV3//ITGB3//TGFBR3//GPR63//PKD2L1//ACVR2B//TPT1//ENY2//CCDC53//RACGAP1//PRIM1//RRAGB//CPSF2//KIF5B//HPS1//HPS4//MTF2//JARID2//LAMC1//PRM…
GO:0043228	non-membrane-bounded organelle	Cellular component	114	3837	443	17839	1.19641	0.017913	0.417428	1.74683	0.257336	KAT2B//MAPK8//CDCA5//HMGB3//LOXL2//GTPBP10//C1D//TSEN15//NEDD1//SPTY2D1//CTSV//SENP5//SMG6//ZNF346//DCAF13//PRMT2//ATXN1L//YPEL2//NFATC3//PAFAH1B2//ACOX1//MRTO4//MBIP//GPATCH2//PRKDC//ATXN7//KRI1//TSPYL1//UBTF//XPC//NOL10//PER2//DDX18//ABHD5//ATG2B//LMLN//NUDT21//CCSAP//ZNF365//B9D1//GNAI3//CCDC141//CEP85L//MAP10//ALS2//CALM3//AXIN2//CEP41//DZIP1//AKT1//MID1//MYH9//PARD3//PACSIN2//TNIK//FRMD4B//E…
GO:0043232	intracellular non-membrane-bounded organelle	Cellular component	114	3837	443	17839	1.19641	0.017913	0.417428	1.74683	0.257336	KAT2B//MAPK8//CDCA5//HMGB3//LOXL2//GTPBP10//C1D//TSEN15//NEDD1//SPTY2D1//CTSV//SENP5//SMG6//ZNF346//DCAF13//PRMT2//ATXN1L//YPEL2//NFATC3//PAFAH1B2//ACOX1//MRTO4//MBIP//GPATCH2//PRKDC//ATXN7//KRI1//TSPYL1//UBTF//XPC//NOL10//PER2//DDX18//ABHD5//ATG2B//LMLN//NUDT21//CCSAP//ZNF365//B9D1//GNAI3//CCDC141//CEP85L//MAP10//ALS2//CALM3//AXIN2//CEP41//DZIP1//AKT1//MID1//MYH9//PARD3//PACSIN2//TNIK//FRMD4B//E…
GO:0031981	nuclear lumen	Cellular component	113	3421	443	17839	1.33012	0.000557442	0.0535841	3.2538	0.255079	C1D//KHDRBS3//NUP50//MSL3//IFI44L//COPS5//SNRNP27//NUDT21//PACSIN2//KLF12//CDCA5//TSEN15//NEDD1//EFCAB13//CREB1//EID2//DUT//PHC1//APOBEC3A//SENP5//AKT1//ALDH3A1//MTF2//RAB11FIP2//DZIP1//SNRNP200//MYO16//TNIK//LPIN1//ZNF281//DAZAP1//ELP4//FOXD3//SLC26A11//RACGAP1//GRHL1//HMGCS1//PRMT2//HES1//ATXN1L//JARID2//LOXL2//MAX//FOXO4//NFATC3//RRM2B//PBX1//ACOX1//MRTO4//CTDSPL2//RSF1//CPSF2//POLR2E//ASXL2//…
GO:0005654	nucleoplasm	Cellular component	95	2790	443	17839	1.37115	0.000652988	0.0557942	3.18509	0.214447	ELP4//ENY2//KAT2B//POLR2E//MBIP//CPSF2//NUDT21//ICE2//RPRD2//MED12L//PHC1//RNF2//MAX//SQSTM1//GPATCH2//ZMIZ1//ATXN7//JARID2//KMT2D//MTF2//MSL3//GEMIN8//KHDRBS3//NUP50//IFI44L//COPS5//SNRNP27//PACSIN2//KLF12//CDCA5//TSEN15//NEDD1//EFCAB13//CREB1//EID2//DUT//APOBEC3A//SENP5//AKT1//ALDH3A1//RAB11FIP2//DZIP1//SNRNP200//MYO16//TNIK//LPIN1//ZNF281//DAZAP1//FOXD3//SLC26A11//RACGAP1//GRHL1//HMGCS1//PRMT2…
GO:0098588	bounding membrane of organelle	Cellular component	74	2307	443	17839	1.29167	0.0119422	0.353212	1.92292	0.167043	RNF13//PITPNB//GCNT1//NDST1//TRIM23//RND3//TMED7//ST8SIA3//NDFIP2//CSGALNACT1//SCOC//ST8SIA4//CHST9//CUL3//TNKS//PDIA6//CDS1//KDELR2//TMED1//EIF5AL1//CYP3A5//SLC35G1//TOR1AIP2//DLG1//ACSL1//LPIN1//TRAM1//FLRT2//SEC31B//MX1//ACER3//SERINC1//KLHL14//SC5D//VAMP7//SRD5A3//GPAT3//LRAT//SLC30A8//RAB27A//GGA2//VPS41//MYO1B//MYD88//TMEM165//CD1C//PTCH1//CAMK2D//CD36//ATG2B//ARL13B//PKD2L1//TMEM74//TRDN//…
GO:0098805	whole membrane	Cellular component	62	2002	443	17839	1.24708	0.0392738	0.497144	1.4059	0.139955	SLC30A8//VAMP7//RAB27A//GGA2//VPS41//MYO1B//MYD88//TMEM165//CD1C//PTCH1//CAMK2D//CD36//ATG2B//TMEM74//SEC31B//ITGB3//ATP9A//PLEKHF2//STX7//RNF13//PACSIN2//RAB11FIP2//ACSL1//ACOX1//MIEF2//LPIN1//ARG1//MIEF1//RRAGB//HGSNAT//GNAI3//GNAQ//SLC26A11//TRIM23//SV2B//NDFIP2//TMED7//EFNA5//HTR2A//PLVAP//SGIP1//DLG1//IL6R//MYO1D//MEGF11//SLC12A6//UPK1A//TNIK//MFSD4B//CLDN6//PLEK2//UTRN//ERC2//CNTNAP4//ADCY2…
GO:0042995	cell projection	Cellular component	57	1795	443	17839	1.27873	0.0314283	0.485565	1.50268	0.128668	WASF2//FRMD4B//COBL//MTM1//MYH9//ALS2//CCSAP//ARL13B//TULP4//CTSV//FLRT2//KIF5B//ARG1//MYO1D//OPRK1//KLHL14//VAMP7//SH3RF1//NEDD1//AKT1//DZIP1//B9D1//CEP41//PTCH1//CREB1//ADGRL3//TNFRSF21//HTR2A//HCN1//SEMA6A//ADCY2//DRP2//KCNIP3//ATXN1L//MAX//PURA//RAB27A//CNTNAP4//MYO1B//UTRN//PKD2L1//KCNJ2//GNAQ//RP1L1//PACSIN2//ITGB3//ERC2//CALM3//PLEK2//DLG1//CD36//PARD3//CAMK2D//STXBP1//MAPK10//DNAJC6//CAMK…
GO:0005794	Golgi apparatus	Cellular component	48	1424	443	17839	1.35737	0.0187239	0.418307	1.7276	0.108352	ATP9A//GGA2//GCNT1//SCOC//VAMP7//RNF13//PITPNB//NDST1//TRIM23//RND3//TMED7//ST8SIA3//NDFIP2//CSGALNACT1//ST8SIA4//CHST9//CUL3//TNKS//GPC6//VPS41//ACER3//MYO1B//TMEM165//RRAGB//KLK11//KDELR2//TMED1//DLG1//RHOBTB3//PDXDC1//GNAI3//SLC26A11//GRHL1//KCNIP3//KCNJ2//ACHE//PTCH1//PTHLH//SH3RF1//RAB27A//GOLGA8N//GOLGA8J//GOLGA8K//GOLGA8M//GOLGA8O//GOLGA8H//AXIN2//CD36
GO:0043005	neuron projection	Cellular component	34	947	443	17839	1.44576	0.0201015	0.418307	1.69677	0.0767494	CCSAP//CREB1//COBL//ADGRL3//TNFRSF21//HTR2A//HCN1//MYO1D//SEMA6A//ALS2//ADCY2//DRP2//KCNIP3//ATXN1L//MAX//OPRK1//PURA//RAB27A//CNTNAP4//ERC2//UTRN//CALM3//KCNJ2//PTCH1//PARD3//DLG1//CAMK2D//STXBP1//CTSV//FLRT2//KIF5B//ARG1//KLHL14//VAMP7
GO:0005730	nucleolus	Cellular component	29	824	443	17839	1.41722	0.0378009	0.497144	1.4225	0.0654628	UBTF//POLR2E//C1D//TSEN15//NEDD1//SPTY2D1//CTSV//SENP5//SMG6//ZNF346//DCAF13//PRMT2//ATXN1L//YPEL2//NFATC3//PAFAH1B2//ACOX1//MRTO4//MBIP//GPATCH2//PRKDC//ATXN7//KRI1//TSPYL1//XPC//NOL10//GTPBP10//PER2//DDX18
GO:0000323	lytic vacuole	Cellular component	23	517	443	17839	1.79145	0.00530427	0.194237	2.27537	0.0519187	RRAGB//CTSV//ARSG//PLA2G15//HPS1//ARSD//RAB27A//STX7//HPS4//CD1C//SQSTM1//RNF13//HGSNAT//TMEM74//VPS41//GNAI3//GNAQ//SLC26A11//TRIM23//TMEM165//VAMP7//GPC6//TXNDC5
GO:0005764	lysosome	Cellular component	23	517	443	17839	1.79145	0.00530427	0.194237	2.27537	0.0519187	RRAGB//RNF13//HGSNAT//TMEM74//VPS41//GNAI3//GNAQ//SLC26A11//TRIM23//TMEM165//VAMP7//STX7//GPC6//CTSV//TXNDC5//SQSTM1//ARSG//PLA2G15//HPS1//ARSD//RAB27A//HPS4//CD1C
GO:0005773	vacuole	Cellular component	23	606	443	17839	1.52835	0.0295708	0.483829	1.52914	0.0519187	SQSTM1//RRAGB//CTSV//ARSG//PLA2G15//HPS1//ARSD//RAB27A//STX7//HPS4//CD1C//RNF13//HGSNAT//TMEM74//VPS41//GNAI3//GNAQ//SLC26A11//TRIM23//TMEM165//VAMP7//GPC6//TXNDC5
GO:0098797	plasma membrane protein complex	Cellular component	19	500	443	17839	1.53021	0.04464	0.504826	1.35028	0.0428894	GNAI3//ATP1B4//TRDN//SGIP1//GJD3//GJA3//KCNV1//KCNIP3//KCNJ2//KCNJ16//UTRN//CASP3//TGFBR3//ITGB3//DLG1//MYH9//IL6R//TRAT1//CD6
GO:0030424	axon	Cellular component	17	428	443	17839	1.59945	0.0394354	0.497144	1.40411	0.0383747	MYO1D//DLG1//PARD3//CAMK2D//STXBP1//KCNIP3//OPRK1//COBL//PTCH1//CCSAP//CREB1//ADGRL3//TNFRSF21//HTR2A//HCN1//SEMA6A//ALS2
GO:0030141	secretory granule	Cellular component	14	329	443	17839	1.71356	0.0360882	0.497144	1.44263	0.0316027	RACGAP1//SV2B//SLC30A8//RAB27A//VAMP7//STXBP1//STX7//GNAI3//HPS4//ITGB3//CD36//HGF//IGF2//CTSV
GO:0045121	membrane raft	Cellular component	13	287	443	17839	1.82401	0.0276698	0.472846	1.55799	0.0293454	MYO1D//PACSIN2//EFNA5//HTR2A//PTCH1//PLVAP//ADCY2//DLG1//EEF2//GJA3//GNAI3//CASP3//CD36
GO:0098857	membrane microdomain	Cellular component	13	288	443	17839	1.81768	0.0283521	0.473973	1.54741	0.0293454	ADCY2//DLG1//EEF2//GJA3//GNAI3//CASP3//CD36//MYO1D//PACSIN2//EFNA5//HTR2A//PTCH1//PLVAP
GO:0005765	lysosomal membrane	Cellular component	12	269	443	17839	1.79637	0.0370088	0.497144	1.43169	0.027088	VAMP7//RRAGB//RNF13//HGSNAT//TMEM74//VPS41//GNAI3//GNAQ//SLC26A11//TRIM23//TMEM165//STX7
GO:0098852	lytic vacuole membrane	Cellular component	12	269	443	17839	1.79637	0.0370088	0.497144	1.43169	0.027088	RRAGB//RNF13//HGSNAT//TMEM74//VPS41//GNAI3//GNAQ//SLC26A11//TRIM23//TMEM165//VAMP7//STX7
GO:0005770	late endosome	Cellular component	10	193	443	17839	2.08646	0.0226646	0.424105	1.64465	0.0225734	RNF13//VPS41//TMEM165//VAMP7//NDFIP2//RAB27A//MTM1//KIDINS220//STX7//SQSTM1
GO:0001726	ruffle	Cellular component	8	158	443	17839	2.03892	0.0438047	0.502773	1.35848	0.0180587	PACSIN2//ITGB3//WASF2//FRMD4B//COBL//MTM1//MYH9//ALS2
GO:0031091	platelet alpha granule	Cellular component	6	63	443	17839	3.83511	0.00466575	0.18884	2.33108	0.013544	ITGB3//CD36//HGF//IGF2//STXBP1//VAMP7
GO:0036064	ciliary basal body	Cellular component	6	86	443	17839	2.80944	0.0201266	0.418307	1.69623	0.013544	NEDD1//CCSAP//AKT1//DZIP1//B9D1//CEP41
GO:0044853	plasma membrane raft	Cellular component	6	86	443	17839	2.80944	0.0201266	0.418307	1.69623	0.013544	PACSIN2//EFNA5//HTR2A//PTCH1//PLVAP//MYO1D
GO:0000123	histone acetyltransferase complex	Cellular component	6	89	443	17839	2.71474	0.0234001	0.424105	1.63078	0.013544	MBIP//KAT2B//MSL3//ENY2//ATXN7//ELP4
GO:0031248	protein acetyltransferase complex	Cellular component	6	100	443	17839	2.41612	0.0383936	0.497144	1.41574	0.013544	ELP4//MBIP//KAT2B//MSL3//ENY2//ATXN7
GO:1902493	acetyltransferase complex	Cellular component	6	100	443	17839	2.41612	0.0383936	0.497144	1.41574	0.013544	ELP4//ENY2//KAT2B//MBIP//ATXN7//MSL3
GO:0031902	late endosome membrane	Cellular component	6	103	443	17839	2.34575	0.0433426	0.502773	1.36309	0.013544	NDFIP2//RAB27A//RNF13//VPS41//TMEM165//VAMP7
GO:0042470	melanosome	Cellular component	6	103	443	17839	2.34575	0.0433426	0.502773	1.36309	0.013544	PDIA6//ERP29//ITGB3//NAP1L1//RAB27A//HPS4
GO:0048770	pigment granule	Cellular component	6	103	443	17839	2.34575	0.0433426	0.502773	1.36309	0.013544	PDIA6//ERP29//ITGB3//NAP1L1//RAB27A//HPS4
GO:0001772	immunological synapse	Cellular component	5	33	443	17839	6.10131	0.00123435	0.0663504	2.90856	0.0112867	DLG1//MYH9//STX7//CD6//CD28
GO:0031594	neuromuscular junction	Cellular component	5	54	443	17839	3.72858	0.0107613	0.331018	1.96813	0.0112867	DLG1//ACHE//MYH9//UTRN//CAMK2D
GO:0035097	histone methyltransferase complex	Cellular component	5	71	443	17839	2.83582	0.0315712	0.485565	1.50071	0.0112867	MTF2//JARID2//MAX//RNF2//KMT2D
GO:0030667	secretory granule membrane	Cellular component	5	73	443	17839	2.75812	0.0350086	0.497144	1.45582	0.0112867	ITGB3//CD36//VAMP7//SLC30A8//RAB27A
GO:0005643	nuclear pore	Cellular component	5	74	443	17839	2.72085	0.0368107	0.497144	1.43403	0.0112867	NUP50//EIF5AL1//GLE1//ENY2//TNKS
GO:0005901	caveola	Cellular component	5	76	443	17839	2.64925	0.0405832	0.502773	1.39165	0.0112867	PACSIN2//EFNA5//HTR2A//PTCH1//PLVAP
GO:0033017	sarcoplasmic reticulum membrane	Cellular component	4	39	443	17839	4.13012	0.0155432	0.412162	1.80846	0.00902935	TRDN//JPH3//PLN//CAMK2D
GO:0005771	multivesicular body	Cellular component	4	40	443	17839	4.02686	0.0169403	0.417428	1.77108	0.00902935	NDFIP2//RAB27A//TPT1//LRAT
GO:0031519	PcG protein complex	Cellular component	4	44	443	17839	3.66078	0.0232993	0.424105	1.63266	0.00902935	MTF2//JARID2//PHC1//RNF2
GO:0030173	integral component of Golgi membrane	Cellular component	4	48	443	17839	3.35572	0.030932	0.485565	1.50959	0.00902935	ST8SIA3//ACER3//CSGALNACT1//ST8SIA4
GO:0031228	intrinsic component of Golgi membrane	Cellular component	4	53	443	17839	3.03914	0.042315	0.502773	1.37351	0.00902935	ST8SIA3//ACER3//CSGALNACT1//ST8SIA4
GO:0044295	axonal growth cone	Cellular component	3	21	443	17839	5.75266	0.0145092	0.398484	1.83836	0.00677201	COBL//PARD3//PTCH1
GO:0005605	basal lamina	Cellular component	3	22	443	17839	5.49118	0.0164963	0.417428	1.78261	0.00677201	LAMC1//DLG1//ACHE
GO:0005790	smooth endoplasmic reticulum	Cellular component	3	33	443	17839	3.66078	0.0478942	0.526152	1.31972	0.00677201	ERP29//KCNJ2//MYO1D
GO:0014701	junctional sarcoplasmic reticulum membrane	Cellular component	2	10	443	17839	8.05372	0.0242661	0.424105	1.615	0.00451467	TRDN//JPH3
GO:0031010	ISWI-type complex	Cellular component	2	10	443	17839	8.05372	0.0242661	0.424105	1.615	0.00451467	HMGXB4//RSF1
GO:0044292	dendrite terminus	Cellular component	2	10	443	17839	8.05372	0.0242661	0.424105	1.615	0.00451467	COBL//PTCH1
GO:0070938	contractile ring	Cellular component	2	10	443	17839	8.05372	0.0242661	0.424105	1.615	0.00451467	MYH9//UTRN
GO:0035102	PRC1 complex	Cellular component	2	12	443	17839	6.71144	0.0344471	0.497144	1.46285	0.00451467	PHC1//RNF2
