# Supplementary material for: Expression and clinical value of circRNAs in serum extracellular vesicles for gastric cancer
Source: Front Oncol. 2022 Aug 17;12:962831. doi: 10.3389/fonc.2022.962831 (PMC9428625; doi:10.3389/fonc.2022.962831)
Supplement: Supplementary file 5 [file DataSheet_1.zip › Raw data/Fig 3 CC_result(Human) UP.xls]

## Sheet: CC
#Column "GO.ID" stands for the ID of gene ontology term
#Column "Term" stands for the name of gene ontology term
#Column "Ontology" stands for the ontology of GOID belongs to
#Column "Count" stands for the number of DE genes associated with the listed GOID
#Column "Pop.Hits" stands for the number of background population genes associated with the listed GOID
#Column "List.Total" stands for the total number of DE genes
#Column "Pop.Total" stands for the total number of background population genes
#Column "Fold.Enrichment" stands for the Fold Enrichment value of the GOID, it equals (Count/Pop.Hits)/(List.Total/Pop.Total)
#Column "Pvalue" stands for the significance testing value of the GOID
#Column "FDR" stands for the false discovery rate of the GOID, using Benjamini & Hochberg (1995) method
#Column "Enrichment.Score" stands for the Enrichment Score value of the GOID, it equals (-log10(Pvalue))
#Column "Gene.Ratio" stands for the Gene Ratio value genes associated with the GOID, it equals (Count/List.Total)
#Column "GENES" stands for the DE genes associated with the GOID
GO.ID	Term	Ontology	Count	Pop.Hits	List.Total	Pop.Total	Fold.Enrichment	Pvalue	FDR	Enrichment.Score	Gene.Ratio	GENES
GO:0005622	intracellular	Cellular component	366	13838	435	17839	1.08465	0.000360083	0.193325	3.4436	0.841379	ERCC4//SAP18//CBX5//ZNF217//SGMS1//CD55//HS3ST5//RAB11FIP5//GCNT1//TMED7//SH3GLB1//TMCO1//GOLPH3L//SMPD4//ERGIC1//COG6//RAB6A//RHO//GNPTAB//WLS//RAB33B//CHST9//COG3//B3GALT2//SLC33A1//TRIP11//SNAP29//DOPEY2//WWP2//RCHY1//PPP2R2A//PPP2R5E//NKD1//PBRM1//TUBE1//THOC3//PSMD6//PIGA//PDS5A//HJURP//SEPT6//SPO11//NSMCE3//SP100//MAF//RB1//UBE2A//HIST1H2BD//TCF3//DFFA//FOXD3//HDAC2//MBD1//RBBP4//BRD8//VPS3…
GO:0044424	intracellular part	Cellular component	355	13507	435	17839	1.07783	0.0017466	0.381636	2.75781	0.816092	WWP2//RCHY1//PPP2R2A//PPP2R5E//NKD1//PSMD6//CPSF6//SPRY3//SAP18//TRIM22//ADIRF//DIDO1//TRIM9//OSBPL9//OSBPL10//EFCAB13//ZFP42//JMY//AFAP1L1//CSE1L//PRSS36//NKX2-5//SEPT10//CYB5A//TTC23L//RDH10//DAG1//DFFA//ETF1//LRTOMT//UNC5CL//DZIP1//CARD8//RUFY3//TRAK1//WDR47//ELL2//KLHDC10//PEG10//SEPT8//UBXN4//ADNP//CAPN7//ETHE1//ISCU//AMACR//FLRT2//FSHB//NEIL2//GK5//ALS2CL//TENM4//SERBP1//CKAP2//RAB30//RASSF…
GO:0043226	organelle	Cellular component	332	12754	435	17839	1.06751	0.012696	0.479701	1.89633	0.763218	CCSAP//NPHP3//CCDC40//RAB39B//PACRG//EPS8//TF//CASK//RIPK2//SORD//SH3GLB1//RAB6A//SNAP29//SLC4A7//BMP7//CBR1//ECI2//CNR1//CTGF//CYB5A//RDH10//RAB11FIP5//STEAP2//ERO1A//NOVA1//PKP1//ATXN1//VEZF1//UGT2A3//MAK16//BRD8//NDUFA11//DBT//TRAK1//ETHE1//ISCU//AMACR//DISC1//HMGCS2//MCL1//AK3//MPC1//DHX29//XAF1//AMBRA1//MAPK8//NIT2//ADCK1//ALDH18A1//RAP1GDS1//CERK//FAM213A//DGAT2//SLC25A12//TOMM70//UBXN2A//U…
GO:0005737	cytoplasm	Cellular component	276	10474	435	17839	1.08063	0.0232785	0.546519	1.63304	0.634483	CKAP2//COMMD9//CHMP3//SORT1//TF//WLS//SLC8A3//SH3GLB1//RAB6A//SNAP29//SLC4A7//CTGF//EPS8//ARF6//PHLDB2//UHMK1//ARV1//ITPR1//CCSAP//KIT//CD55//TMED7//RAB11FIP5//FFAR4//TRIM9//SEPT6//DISC1//CDK16//STEAP2//DENND4C//AMBRA1//SYT6//AJUBA//SGMS1//HS3ST5//GCNT1//TMCO1//GOLPH3L//SMPD4//ERGIC1//COG6//RHO//GNPTAB//RAB33B//CHST9//COG3//B3GALT2//SLC33A1//TRIP11//DOPEY2//TUBE1//PIGA//VPS36//CCDC40//LAMP2//DRAM…
GO:0005654	nucleoplasm	Cellular component	82	2790	435	17839	1.20529	0.0383457	0.648451	1.41628	0.188506	SAP18//CBX5//ZNF217//POLR3C//ERCC4//WDR33//CPSF6//ELL2//TRIM22//HDAC2//RBBP4//RECQL5//MED8//RB1//SP100//PIAS2//RCHY1//MBD1//CDK12//SRSF1//SRSF2//THAP7//THOC3//KMT2C//SUZ12//PHF1//BRD8//ATXN1//TCEB1//DNAJB6//ECI2//ADIRF//SUPT16H//EFCAB13//CSE1L//DAG1//DFFA//ESRRG//DZIP1//CARD8//PDS5A//CAPN7//ETHE1//NEIL2//RNF169//GNL3//FOXD3//SCAI//HIST1H2BD//KPNA4//MCL1//NR3C2//C11ORF73//PGR//PKP1//NCAPG2//PBRM1/…
GO:0098588	bounding membrane of organelle	Cellular component	69	2307	435	17839	1.22654	0.0410384	0.648967	1.38681	0.158621	CD55//HS3ST5//SGMS1//RAB11FIP5//GCNT1//TMED7//SH3GLB1//TMCO1//GOLPH3L//SMPD4//ERGIC1//COG6//RAB6A//RHO//GNPTAB//WLS//RAB33B//CHST9//COG3//B3GALT2//SLC33A1//TRIP11//SNAP29//DOPEY2//SBF2//SPTLC1//CYB5A//RDH10//UBXN4//FLRT2//KDSR//CYP4V2//ERO1A//MR1//ITPR1//NR3C2//PIGA//SORT1//ARV1//SLC8A3//TMEM106C//SCD5//KIAA1715//DGAT2//DPM1//TMEM30A//ARFGEF3//STEAP2//TF//ANTXR1//STAB2//CACNG8//WNT6//CAMK2G//CASK…
GO:0098805	whole membrane	Cellular component	62	2002	435	17839	1.27002	0.0284895	0.595742	1.54532	0.142529	SBF2//RAB11FIP5//TMEM30A//ARFGEF3//STEAP2//SORT1//TF//ANTXR1//RHO//STAB2//CACNG8//WNT6//WLS//CAMK2G//SH3GLB1//SNAP29//ITPR1//LAMP2//OSBPL9//VPS36//CHMP3//ARF6//PEX5L//CYB5A//MCL1//PGR//AMBRA1//SLC8A3//TOMM70//GDAP2//DRAM1//SYT6//TRIP11//TMED7//BMPR2//ITGA6//HFE2//DAG1//NAIP//AJAP1//SLC2A2//SLC4A11//CASK//SLC4A7//DSG1//ATP8B1//ADAM17//CNTNAP2//KIRREL//UTRN//EPS8//SNTG1//PLEKHA1//SHISA9//KCTD12//GR…
GO:0042995	cell projection	Cellular component	57	1795	435	17839	1.30224	0.0229374	0.546519	1.63946	0.131034	WASF2//ARF6//CCSAP//NPHP3//CCDC40//RAB39B//PACRG//FLRT2//TENM4//NAIP//CDK16//DAG1//RUFY3//AJUBA//ICK//DZIP1//DISC1//AFAP1L1//SORD//CNR1//UHMK1//ADNP//CNTNAP2//GRM3//KIF1A//SCN2A//CHL1//TRIM9//ERO1A//PEX5L//PLXDC1//SORT1//BMPR2//UTRN//EPS8//ATP8B1//SLC4A7//NPY2R//KCNJ2//SLC8A3//RHO//SNTG1//PLEKHA1//ADAM17//TSHZ3//ANTXR1//WLS//KIRREL//AMBRA1//SNAP29//SLC2A2//SHISA9//KCNQ3//TNFRSF1B//SEPT6//CASK//CA…
GO:0097458	neuron part	Cellular component	45	1270	435	17839	1.45308	0.00742444	0.392544	2.12934	0.103448	RHO//TRIM9//SEPT6//DISC1//CDK16//RAB39B//PACRG//FLRT2//TENM4//NAIP//CNR1//EPS8//RUFY3//TSHZ3//UTRN//SYT6//ATP8B1//SLC4A7//UHMK1//WLS//KCTD12//GRM3//CASK//ADNP//CNTNAP2//KCNJ2//KIF1A//MAGOHB//PLXDC1//SORT1//SRR//BMPR2//TNFRSF1B//KIRREL//SLC8A3//CAMK2G//SNAP29//CCSAP//SCN2A//CHL1//ERO1A//PEX5L//SHISA9//DAG1//KCNQ3
GO:0030054	cell junction	Cellular component	42	1154	435	17839	1.49254	0.00615914	0.392544	2.21048	0.0965517	WASF2//DSG1//FLRT2//KIT//KIRREL//RHO//SLC2A2//ADAM17//AJUBA//CASK//DAG1//CD200//CRTAM//PKP1//ITGA6//AJAP1//PLXDC1//CLDN10//KCNJ2//SCN2A//ARF6//LPP//DIXDC1//ADAM9//PHLDB2//TRIM9//KCTD12//OLFM3//AFAP1L1//SYT6//EPS8//RUFY3//GABRA4//DISC1//CDK16//C11ORF73//PTPRR//CACNG8//SLC8A3//SHISA9//UTRN//NETO1
GO:0098589	membrane region	Cellular component	39	1139	435	17839	1.40418	0.020292	0.546519	1.69268	0.0896552	TRIP11//SORT1//TF//LAMP2//ITGA6//BMPR2//HFE2//DAG1//NAIP//AJAP1//SLC2A2//SLC4A11//CASK//SLC4A7//DSG1//ATP8B1//TMEM30A//ADAM17//KIRREL//RHO//CNR1//CD55//TNFRSF1B//SNAP29//CNTNAP2//ANTXR1//ARF6//UTRN//EPS8//SNTG1//PLEKHA1//WLS//SHISA9//KCTD12//GRM3//GABRA4//DISC1//CACNG8//NETO1
GO:0044463	cell projection part	Cellular component	37	955	435	17839	1.58884	0.0037343	0.381636	2.42779	0.0850575	CNR1//EPS8//RUFY3//TSHZ3//UTRN//KIRREL//GRM3//KCNJ2//SLC8A3//UHMK1//BMPR2//CAMK2G//ANTXR1//ATP8B1//SLC2A2//ARF6//SNTG1//PLEKHA1//ADAM17//RHO//CASK//WLS//CNTNAP2//DAG1//KCNQ3//SCN2A//TNFRSF1B//SEPT6//CCSAP//CCDC40//AMBRA1//ICK//DZIP1//DISC1//PACRG//SNAP29//SHISA9
GO:0043005	neuron projection	Cellular component	35	947	435	17839	1.51565	0.00958862	0.433744	2.01824	0.0804598	CCSAP//CNR1//UHMK1//RUFY3//ADNP//CNTNAP2//DISC1//GRM3//KIF1A//SCN2A//CHL1//TRIM9//ERO1A//PEX5L//PLXDC1//SORT1//BMPR2//EPS8//TSHZ3//UTRN//KCNJ2//SLC8A3//WLS//KIRREL//SHISA9//SEPT6//DAG1//KCNQ3//TNFRSF1B//RAB39B//PACRG//FLRT2//TENM4//NAIP//CDK16
GO:0098590	plasma membrane region	Cellular component	33	938	435	17839	1.44275	0.0223738	0.546519	1.65026	0.0758621	ITGA6//BMPR2//TF//HFE2//DAG1//NAIP//AJAP1//SLC2A2//SLC4A11//CASK//SLC4A7//DSG1//ATP8B1//TMEM30A//ADAM17//KIRREL//RHO//ANTXR1//ARF6//UTRN//EPS8//SNTG1//PLEKHA1//SHISA9//KCTD12//GRM3//GABRA4//DISC1//CACNG8//NETO1//SNAP29//CNTNAP2//WLS
GO:0044451	nucleoplasm part	Cellular component	29	706	435	17839	1.68451	0.00446648	0.381636	2.35003	0.0666667	SAP18//CBX5//ZNF217//POLR3C//ERCC4//CPSF6//ELL2//RECQL5//MED8//KMT2C//ATXN1//HDAC2//RBBP4//WDR33//TCEB1//TRIM22//RB1//SP100//PIAS2//RCHY1//MBD1//CDK12//SRSF1//SRSF2//THAP7//THOC3//SUZ12//PHF1//BRD8
GO:0000139	Golgi membrane	Cellular component	26	669	435	17839	1.59378	0.0134515	0.479701	1.87123	0.0597701	SGMS1//STEAP2//RHO//GOLPH3L//SORT1//COG3//TMED7//CD55//HS3ST5//RAB11FIP5//GCNT1//SH3GLB1//TMCO1//SMPD4//ERGIC1//COG6//RAB6A//GNPTAB//WLS//RAB33B//CHST9//B3GALT2//SLC33A1//TRIP11//SNAP29//DOPEY2
GO:0044456	synapse part	Cellular component	22	601	435	17839	1.50117	0.038789	0.648451	1.41129	0.0505747	TRIM9//SEPT6//DISC1//CDK16//SYT6//SNAP29//ATXN1//SHISA9//KCTD12//GRM3//CASK//DAG1//GABRA4//CACNG8//UTRN//NETO1//KCNJ2//SLC8A3//EPS8//ITPR1//BMPR2//CAMK2G
GO:0005911	cell-cell junction	Cellular component	18	388	435	17839	1.90249	0.00717913	0.392544	2.14393	0.0413793	DAG1//CD200//CRTAM//DSG1//PKP1//KCNJ2//SCN2A//PLXDC1//CLDN10//WASF2//FLRT2//KIT//KIRREL//RHO//SLC2A2//ADAM17//AJUBA//CASK
GO:0031253	cell projection membrane	Cellular component	16	300	435	17839	2.18716	0.00296311	0.381636	2.52825	0.0367816	ANTXR1//ATP8B1//SLC2A2//ARF6//UTRN//EPS8//SNTG1//PLEKHA1//ADAM17//RHO//CASK//CNTNAP2//WLS//SHISA9//SNAP29//KIRREL
GO:0031252	cell leading edge	Cellular component	15	357	435	17839	1.72308	0.0295219	0.595742	1.52986	0.0344828	WASF2//ARF6//DAG1//RUFY3//AJUBA//CNTNAP2//ANTXR1//EPS8//SNTG1//PLEKHA1//ADAM17//WLS//SHISA9//JMY//PHLDB2
GO:0016604	nuclear body	Cellular component	14	348	435	17839	1.6498	0.046984	0.694822	1.32805	0.0321839	TRIM22//CBX5//RB1//SP100//PIAS2//SAP18//RCHY1//MBD1//CDK12//SRSF1//SRSF2//THAP7//THOC3//CPSF6
GO:0016323	basolateral plasma membrane	Cellular component	11	212	435	17839	2.12784	0.0152086	0.487307	1.81791	0.0252874	ITGA6//BMPR2//TF//HFE2//DAG1//NAIP//AJAP1//SLC2A2//SLC4A11//CASK//SLC4A7
GO:0016607	nuclear speck	Cellular component	10	192	435	17839	2.1359	0.0196405	0.546519	1.70685	0.0229885	SAP18//TRIM22//RCHY1//MBD1//CDK12//SRSF1//SRSF2//THAP7//THOC3//PIAS2
GO:0019867	outer membrane	Cellular component	9	188	435	17839	1.96321	0.0413516	0.648967	1.38351	0.0206897	DAG1//CYB5A//RAB11FIP5//MCL1//SH3GLB1//PGR//AMBRA1//SLC8A3//TOMM70
GO:0031256	leading edge membrane	Cellular component	8	136	435	17839	2.41231	0.0184428	0.546519	1.73417	0.0183908	ANTXR1//EPS8//SNTG1//PLEKHA1//ADAM17//CNTNAP2//WLS//SHISA9
GO:0005741	mitochondrial outer membrane	Cellular component	8	160	435	17839	2.05046	0.0426354	0.655732	1.37023	0.0183908	TOMM70//CYB5A//RAB11FIP5//MCL1//SH3GLB1//PGR//AMBRA1//SLC8A3
GO:0035097	histone methyltransferase complex	Cellular component	6	71	435	17839	3.46557	0.0076569	0.392544	2.11595	0.0137931	SUZ12//HDAC2//PHF1//RBBP4//CBX5//KMT2C
GO:0034708	methyltransferase complex	Cellular component	6	90	435	17839	2.73395	0.022714	0.546519	1.64371	0.0137931	CBX5//KMT2C//SUZ12//HDAC2//PHF1//RBBP4
GO:0031985	Golgi cisterna	Cellular component	6	93	435	17839	2.64575	0.0261896	0.592347	1.58187	0.0137931	SGMS1//GOLPH3L//SORT1//COG3//GCNT1//RAB30
GO:0005801	cis-Golgi network	Cellular component	5	42	435	17839	4.88205	0.00341031	0.381636	2.46721	0.0114943	CTGF//UBXN2A//RAB30//COG3//TRIP11
GO:0031519	PcG protein complex	Cellular component	5	44	435	17839	4.66014	0.00418436	0.381636	2.37837	0.0114943	SUZ12//HDAC2//PHF1//RBBP4//PCGF3
GO:0008328	ionotropic glutamate receptor complex	Cellular component	5	49	435	17839	4.18461	0.00665463	0.392544	2.17688	0.0114943	EPS8//OLFM3//CACNG8//SHISA9//NETO1
GO:0000118	histone deacetylase complex	Cellular component	5	59	435	17839	3.47536	0.0143473	0.479701	1.84323	0.0114943	HDAC2//RBBP4//SAP18//CBX5//ZNF217
GO:0044304	main axon	Cellular component	5	63	435	17839	3.2547	0.0186243	0.546519	1.72992	0.0114943	CNTNAP2//DAG1//KCNQ3//SCN2A//TNFRSF1B
GO:0070603	SWI/SNF superfamily-type complex	Cellular component	5	73	435	17839	2.80885	0.0327479	0.595742	1.48482	0.0114943	PBRM1//RBBP4//RB1//HDAC2//BRD8
GO:0035098	ESC/E(Z) complex	Cellular component	4	16	435	17839	10.2523	0.000502795	0.193325	3.29861	0.0091954	SUZ12//HDAC2//PHF1//RBBP4
GO:0035145	exon-exon junction complex	Cellular component	4	23	435	17839	7.13203	0.00213737	0.381636	2.67012	0.0091954	SAP18//UHMK1//MAGOHB//SRSF1
GO:0008287	protein serine/threonine phosphatase complex	Cellular component	4	49	435	17839	3.34769	0.0312027	0.595742	1.50581	0.0091954	PPP2R2A//PPP2R5E//NKD1//ITPR1
GO:1903293	phosphatase complex	Cellular component	4	49	435	17839	3.34769	0.0312027	0.595742	1.50581	0.0091954	PPP2R2A//PPP2R5E//NKD1//ITPR1
GO:0045178	basal part of cell	Cellular component	4	53	435	17839	3.09503	0.0400106	0.648967	1.39783	0.0091954	ITGA6//BMPR2//TF//PHLDB2
GO:0033268	node of Ranvier	Cellular component	3	15	435	17839	8.20184	0.00526671	0.392544	2.27846	0.00689655	DAG1//KCNQ3//SCN2A
GO:0031527	filopodium membrane	Cellular component	3	18	435	17839	6.83487	0.00894778	0.430053	2.04828	0.00689655	ARF6//UTRN//ANTXR1
GO:0000159	protein phosphatase type 2A complex	Cellular component	3	20	435	17839	6.15138	0.012059	0.479701	1.91869	0.00689655	PPP2R2A//PPP2R5E//NKD1
GO:0016010	dystrophin-associated glycoprotein complex	Cellular component	3	21	435	17839	5.85846	0.0138186	0.479701	1.85953	0.00689655	DAG1//SNTG1//UTRN
GO:0090665	glycoprotein complex	Cellular component	3	21	435	17839	5.85846	0.0138186	0.479701	1.85953	0.00689655	DAG1//UTRN//SNTG1
GO:0032281	AMPA glutamate receptor complex	Cellular component	3	28	435	17839	4.39384	0.0300395	0.595742	1.52231	0.00689655	OLFM3//CACNG8//SHISA9
GO:0009925	basal plasma membrane	Cellular component	3	33	435	17839	3.72811	0.0457908	0.690454	1.33922	0.00689655	ITGA6//BMPR2//TF
GO:0070938	contractile ring	Cellular component	2	10	435	17839	8.20184	0.0234527	0.546519	1.62981	0.0045977	DAG1//UTRN
GO:0017119	Golgi transport complex	Cellular component	2	12	435	17839	6.83487	0.033312	0.595742	1.4774	0.0045977	COG6//COG3
GO:0071437	invadopodium	Cellular component	2	12	435	17839	6.83487	0.033312	0.595742	1.4774	0.0045977	AFAP1L1//RUFY3
GO:0071782	endoplasmic reticulum tubular network	Cellular component	2	12	435	17839	6.83487	0.033312	0.595742	1.4774	0.0045977	ARV1//KIAA1715
GO:0016580	Sin3 complex	Cellular component	2	13	435	17839	6.30911	0.0387446	0.648451	1.41179	0.0045977	HDAC2//RBBP4
