# Supplementary material for: Expression and clinical value of circRNAs in serum extracellular vesicles for gastric cancer
Source: Front Oncol. 2022 Aug 17;12:962831. doi: 10.3389/fonc.2022.962831 (PMC9428625; doi:10.3389/fonc.2022.962831)
Supplement: Supplementary file 5 [file DataSheet_1.zip › Raw data/Fig 3 hsa_pathwayResult.xls]

## Sheet: hsa
#Column "PathwayID" stands for Pathway identifiers used in KEGG
#Column "Definition" stands for the definition of the PathwayID
#Column "OriginalWebSite"stands for The map's website,the nodes with red frame and red symbol are associated with the DE genes, green nodes have no significance
#Column "p-value"
"Fisher-Pvalue" stands for the enrichment p-value of the PathwayID used Fisher's exact test
#Column "SelectionCounts" stands for the Count of the DE genes' entities directly associated with the listed PathwayID
#Column "SelectionSize" stands for the total number of the DE genes' entities
#Column "Count" stands for the count of the chosen background population genes' entities associated with the listed PathwayID
#Column "Size" stands for the total number of chosen background population genes' entities
#Column "FDR" stands for the false discovery rate of the PathwayID
#Column "Enrichment_Score" stands for the Enrichment Score value of the PathwayID, it equals "-log10(Pvalue)"
#Column "GeneRatio" stands for the Gene Ratio value of the PathwayID, it equals "SelectionCounts/SelectionSize"
#Column "GENES" stands for the DE genes associated with the PathwayID
PathwayID	Definition	OriginalWebSite	Fisher-Pvalue	SelectionCounts	SelectionSize	Count	Size	FDR	Enrichment_Score	GeneRatio	Genes
hsa00480	Glutathione metabolism	http://www.genome.jp/kegg-bin/show_pathway?hsa00480+2938	0.0074392	1	1	52	6990	0.879828	2.12847	1	GSTA1
hsa00982	Drug metabolism - cytochrome P450	http://www.genome.jp/kegg-bin/show_pathway?hsa00982+2938	0.00987124	1	1	69	6990	0.879828	2.00563	1	GSTA1
hsa00980	Metabolism of xenobiotics by cytochrome P450	http://www.genome.jp/kegg-bin/show_pathway?hsa00980+2938	0.0104435	1	1	73	6990	0.879828	1.98115	1	GSTA1
hsa05204	Chemical carcinogenesis	http://www.genome.jp/kegg-bin/show_pathway?hsa05204+2938	0.011731	1	1	82	6990	0.879828	1.93066	1	GSTA1
