# Supplementary material for: Expression and clinical value of circRNAs in serum extracellular vesicles for gastric cancer
Source: Front Oncol. 2022 Aug 17;12:962831. doi: 10.3389/fonc.2022.962831 (PMC9428625; doi:10.3389/fonc.2022.962831)
Supplement: Supplementary file 5 [file DataSheet_1.zip › Raw data/Fig 4 Fig 5 training set and validation set.xlsx]

## Sheet: Sheet1
validation set	18S	750	△CT	△△CT（8.37）	2-△△CT	751	△CT	△△CT（15.24）	2-△△CT	在用	756	△CT	△△CT（14.62)	2-△△CT	CEA	性别	年龄	高血压	部位	大小cm	分化	Bormann分型	T	N	M	分期	大便潜血
A1	21.9834	27.46	5.47662	-2.89338	7.43011	35.7023	13.7189	-1.52105	2.87	2.87	37.67	15.6866	1.06662	0.477438	1.79
A2	22.8835	30	7.11647	-1.25353	2.38425	35.9795	13.096	-2.14405	4.42	4.42	39.59	16.7065	2.08647	0.235457	1.35
A3	20.2264	28.53	8.30359	-0.0664072	1.04711	36.0879	15.8615	0.621488	0.65	0.65	35.1	14.8736	0.253593	0.838805	2.52
A4	23.1618	28.52	5.35818	-3.01182	8.06583	37.5862	14.4244	-0.815575	1.76	1.76	36.05	12.8882	-1.73182	3.32147	1.55
A5	21.7743	31.1	9.32573	0.95573	0.515581	38.0434	16.2691	1.02915	0.49	0.49	34.13	12.3557	-2.26427	4.80411	1.67
A6	21.494	32.02	10.526	2.15599	0.22438	39.5705	18.0765	2.8365	0.14	0.14	35.18	13.686	-0.934013	1.91058	1.46
A7	19.1472	30.01	10.8628	2.49283	0.177657	35.3586	16.2114	0.971431	0.51	0.51	35.06	15.9128	1.29283	0.40815	5.05
A8	20.3078	30.67	10.3622	1.99223	0.25135	39.6067	19.2989	4.05889	0.06	0.06	35.52	15.2122	0.592232	0.663316	1.73
A9	22.5948	34.65	12.0552	3.68521	0.0777395	39.1211	16.5263	1.2863	0.41	0.41	36.55	13.9552	-0.664791	1.58534	2.94
A10	22.3833	30.34	7.9567	-0.413304	1.33173	39.2228	16.8395	1.59946	0.33	0.33	36.73	14.3467	-0.273304	1.20857	2.19
A11	20.6782	28.06	7.38184	-0.988164	1.98366	36.1026	15.4244	0.184425	0.88	0.88	38.89	18.2118	3.59184	0.0829373	5.66
A12	24.1628	30.13	5.96722	-2.40278	5.28822	37.2011	13.0384	-2.20163	4.6	4.6	38.75	14.5872	-0.0327832	1.02298	2.81
A13	22.3073	29.99	7.68269	-0.687309	1.61028	36.7154	14.4081	-0.831877	1.78	1.78	38.03	15.7227	1.10269	0.465647	2.1
A14	23.8579	29.2	5.34209	-3.02791	8.15625	39.1124	15.2545	0.0144996	0.99	0.99	38.44	14.5821	-0.0379068	1.02662	1.57
A15	22.3211	30.61	8.28888	-0.0811172	1.05784	39.5611	17.24	2	0.25	0.25	36.4	14.0789	-0.541117	1.4551	3.5
A16	22.9948	28.93	5.93524	-2.43476	5.40676	36.2899	13.2951	-1.94486	3.85	3.85	37.98	14.9852	0.365237	0.776341	1.2
A17	20.5293	30.69	10.1607	1.79074	0.289023	38.4131	17.8839	2.64386	0.16	0.16	38.92	18.3907	3.77074	0.0732644	1.16
A18	20.7075	30.25	9.54247	1.17247	0.44366	39.132	18.4244	3.18442	0.11	0.11	37.55	16.8425	2.22247	0.214274	3.96
A19	20.9913	32.98	11.9887	3.61875	0.0814045	32.3703	11.379	-3.86096	14.53	14.53	35.07	14.0787	-0.541252	1.45524	1.51
A20	21.0368	30.04	9.0032	0.6332	0.644745	36.3815	15.3447	0.104697	0.93	0.93	38.08	17.0432	2.4232	0.186442	1.18
A21	21.9189	30.36	8.44112	0.0711178	0.9519	39.3433	17.4244	2.18442	0.22	0.22	38.96	17.0411	2.42112	0.186711	1.28
A22	21.838	29.8	7.96204	-0.407964	1.32681	36.078	14.24	-1	2	2	35.16	13.322	-1.29796	2.45882	3.17
A23	21.242	30.67	9.428	1.058	0.480297	37.1951	15.9531	0.713119	0.61	0.61	33.46	12.218	-2.402	5.28535	1.71
A24	21.0285	32.44	11.4115	3.04154	0.121453	39.7424	18.7139	3.47393	0.09	0.09	38.8	17.7715	3.15154	0.112536	2.68
A25	24.5313	31.01	6.47872	-1.89128	3.70964	39.8605	15.3293	0.0892673	0.94	0.94	38.57	14.0387	-0.581278	1.49617	2.36
A26	21.1258	30.1	8.97417	0.604171	0.657849	36.3658	15.24	0	1	1	34.83	13.7042	-0.915829	1.88665	1.65
A27	21.5774	28.15	6.57256	-1.79744	3.47603	35.9221	14.3447	-0.895303	1.86	1.86	37.89	16.3126	1.69256	0.309378	2.81
A28	23.2677	31.37	8.10229	-0.267713	1.2039	38.9421	15.6744	0.434403	0.74	0.74	36.74	13.4723	-1.14771	2.21562	2.91
A29	21.6903	31.53	9.83971	1.46971	0.361055	36.6316	14.9413	-0.298658	1.23	1.23	38.59	16.8997	2.27971	0.205939	1.69
A30	26.2474	33.2	6.95259	-1.41741	2.67105	41.1655	14.9181	-0.321928	1.25	1.25	39.03	12.7826	-1.83741	3.57368	1.68
A31	21.8691	31.39	9.52094	1.15094	0.450331	37.505	15.6359	0.395929	0.76	0.76	38.92	17.0509	2.43094	0.185444	2.07
A32	24.0901	39.06	14.9699	6.59989	0.0103095	39.0913	15.0012	-0.238787	1.18	1.18	39.2	15.1099	0.489885	0.712082	2.04
A36	24.1877	31	6.81231	-1.55769	2.94383	39.7317	15.544	0.304006	0.81	0.81	37.25	13.0623	-1.55769	2.94383	1.06
A38	27.5934	36.09	8.49661	0.126614	0.915978	42.4772	14.8839	-0.356144	1.28	1.28	40.98	13.3866	-1.23339	2.35118	1.95
A39	25.0976	31.78	6.68243	-1.68757	3.22113	37.9289	12.8313	-2.40871	5.31	5.31	39.62	14.5224	-0.097566	1.06997	1.52
A40	24.288	32.73	8.44199	0.0719854	0.951328	38.6562	14.3682	-0.871844	1.83	1.83	38.94	14.652	0.0319854	0.978073	1.49
A41	23.0189	31.28	8.26109	-0.108905	1.07841	39.4109	16.392	1.152	0.45	0.45	38.8	15.7811	1.16109	0.447173	2.24
A42	21.7983	31.37	9.57174	1.20174	0.434752	35.2392	13.4409	-1.79909	3.48	3.48	35.34	13.5417	-1.07826	2.1115	3.37
A43	24.6846	31.79	7.10543	-1.26457	2.40255	36.7104	12.0259	-3.21412	9.28	9.28	37.84	13.1554	-1.46457	2.75981	5.07
A44	19.8568	30.33	10.4732	2.10325	0.232734	35.9593	16.1025	0.862496	0.55	0.55	36.37	16.5132	1.89325	0.269201	1.51
A45	24.8148	32.24	7.42521	-0.944793	1.92491	38.0192	13.2044	-2.03562	4.1	4.1	39.37	14.5552	-0.0647929	1.04593	1.22
A46	24.9424	33.17	8.22765	-0.142351	1.1037	39.3424	14.4	-0.83996	1.79	1.79	39.93	14.9876	0.367649	0.775044	1.53
A47	22.8843	31.42	8.53573	0.165734	0.891475	37.7681	14.8839	-0.356144	1.28	1.28	39.58	16.6957	2.07573	0.237215	1.07
A48	25.8263	39.6	13.7737	5.40366	0.0236231	39.7215	13.8952	-1.34483	2.54	2.54	39.3	13.4737	-1.14634	2.21352	1.9
B1	22.1282	30.92	8.79176	0.421764	0.746511	39.36	17.2318	1.99176	0.251431		36.08	13.9518	-0.668236	1.58913	1.62
B2	22.1425	31.62	9.47749	1.10749	0.464101	39	16.8575	1.61749	0.325902		39.98	17.8375	3.21749	0.107508	1.38
B3	21.1895	30.77	9.58046	1.21046	0.43213	36.67	15.4805	0.240463	0.846474		39.5	18.3105	3.69046	0.0774569	1.75
B4	24.0436	30.65	6.60645	-1.76355	3.39533	39.85	15.8064	0.566447	0.675278		36.11	12.0664	-2.55355	5.87078	1.73
B5	23.9125	31.16	7.24755	-1.12245	2.17717	38.06	14.1475	-1.09245	2.13236		39.85	15.9375	1.31755	0.401216	3.78
B6	18.6594	30.8	12.1406	3.77063	0.0732702	39.83	21.1706	5.93063	0.0163947		30.77	12.1106	-2.50937	5.69372	1.2
B7	20.4811	28.96	8.47893	0.108928	0.927277	34.57	14.0889	-1.15107	2.22079		35.35	14.8689	0.248928	0.841522	1.46
B8	22.3529	30.96	8.60706	0.237062	0.848472	36.92	14.5671	-0.672938	1.59432		37.83	15.4771	0.857062	0.552076	1.48
B9	21.7434	30.86	9.11655	0.746554	0.596026	37.61	15.8666	0.626554	0.647722		37.4	15.6566	1.03655	0.48749	1.32
B10	20.3141	30.49	10.1759	1.80585	0.286012	35.42	15.1059	-0.134148	1.09744		34.49	14.1759	-0.444148	1.36051	1.47
B11	20.5479	31.27	10.7221	2.35206	0.195866	38.79	18.2421	3.00206	0.124822		38.7	18.1521	3.53206	0.0864457	1.07
B12	21.0594	30.1	9.04061	0.670607	0.628242	38.12	17.0606	1.82061	0.283102		38.53	17.4706	2.85061	0.138638	1.75
B13	22.8207	32.06	9.23932	0.869318	0.547406	39.63	16.8093	1.56932	0.336968		38.67	15.8493	1.22932	0.426519	1.02
B15	23.3483	31.52	8.17167	-0.198328	1.14737	37.82	14.4717	-0.768328	1.70329		36.37	13.0217	-1.59833	3.02792	3.31
B16	20.8076	28.66	7.85237	-0.517632	1.4316	33.96	13.1524	-2.08763	4.2505		36.49	15.6824	1.06237	0.478846	1.1
B17	19.9086	25.89	5.98136	-2.38864	5.23664	38.04	18.1314	2.89136	0.134777		31.67	11.7614	-2.85864	7.25332	1.44
B18	19.9336	27.22	7.28641	-1.08359	2.1193	39.45	19.5164	4.27641	0.0516026		32.76	12.8264	-1.79359	3.46676	2.07
B19	23.8877	31.93	8.04226	-0.327743	1.25505	37.35	13.4623	-1.77774	3.42889		38.94	15.0523	0.432257	0.741101	7.06
B20	27.0076	32.35	5.34243	-3.02757	8.15438	39.64	12.6324	-2.60757	6.09478		39.2	12.1924	-2.42757	5.37988	1.7
B21	21.371	29.28	7.90899	-0.461006	1.3765	33.45	12.079	-3.16101	8.94453		35.66	14.289	-0.331006	1.25789	1.83
B22	26.1706	31.35	5.17937	-3.19063	9.13012	39.87	13.6994	-1.54063	2.90922		39.15	12.9794	-1.64063	3.11803	1.81
B23	22.2127	32.16	9.94732	1.57732	0.335104	39.09	16.8773	1.63732	0.321453		38.97	16.7573	2.13732	0.227302	2.32
B25	26.5543	31.72	5.16573	-3.20427	9.21682	38.29	11.7357	-3.50427	11.3472		39.54	12.9857	-1.63427	3.1043	3.42
B26	24.5847	32.11	7.52533	-0.84467	1.79585	39.1	14.5153	-0.72467	1.65252		39.65	15.0653	0.44533	0.734416	1.9
B27	22.3064	30.28	7.97355	-0.396448	1.31626	35.56	13.2536	-1.98645	3.9626		34.66	12.3536	-2.26645	4.81137	2.46
B28	23.2707	31.56	8.28934	-0.0806565	1.0575	39.45	16.1793	0.939343	0.52147		37.52	14.2493	-0.370657	1.29294	2.85
B29	23.2924	30.39	7.09765	-1.27235	2.41555	35.96	12.6676	-2.57235	5.94778		38.61	15.3176	0.697648	0.616576	1.45
B30	22.0313	31.03	8.99871	0.628709	0.646755	38.97	16.9387	1.69871	0.308062		36.9	14.8687	0.248709	0.841649	1.14
B31	21.5449	30.89	9.34512	0.975123	0.508696	36.9	15.3551	0.115123	0.923304		35.85	14.3051	-0.314877	1.24391	0.9
B32	22.7475	31	8.25252	-0.117475	1.08483	35.58	12.8325	-2.40748	5.30545		35.36	12.6125	-2.00748	4.02078	1.65
B33	23.5311	32.04	8.50891	0.138913	0.908203	39.93	16.3989	1.15891	0.44785		39.26	15.7289	1.10891	0.463643	1.93
B34	22.042	29.44	7.39802	-0.97198	1.96153	34.2	12.158	-3.08198	8.46776		35.01	12.968	-1.65198	3.14265	2.17
B35	21.2571	31.8	10.5429	2.17293	0.22176	39.44	18.1829	2.94293	0.130044		39.85	18.5929	3.97293	0.0636839	1.56
B36	23.1289	31.09	7.96113	-0.408866	1.32764	38.6	15.4711	0.231134	0.851965		37.49	14.3611	-0.258866	1.19654	1.89
B37	22.1895	30.75	8.56053	0.190527	0.876285	38.33	16.1405	0.900527	0.535691		38.92	16.7305	2.11053	0.231562	2.57
B38	23.4922	31.27	7.77776	-0.592244	1.50759	36.6	13.1078	-2.13224	4.38399		37.87	14.3778	-0.242244	1.18283	2.25
B39	23.1066	30.41	7.30343	-1.06657	2.09445	36.16	13.0534	-2.18657	4.55223		35.63	12.5234	-2.09657	4.27692	1.25
B40	22.6303	32.23	9.59972	1.22972	0.4264	39.58	16.9497	1.70972	0.305719		37.94	15.3097	0.689721	0.619974	0.68
B41	22.8819	32.31	9.4281	1.0581	0.480263	38.14	15.2581	0.0181028	0.987531		38.78	15.8981	1.2781	0.412337	1.81
B42	25.64	32.49	6.85003	-1.51997	2.86786	39.56	13.92	-1.31997	2.49662		39.84	14.2	-0.419974	1.3379	1.92
B43	26.5476	31.23	4.68244	-3.68756	12.8845	39.45	12.9024	-2.33756	5.05449		38.94	12.3924	-2.22756	4.68343	1.19
B44	21.1245	31.26	10.1355	1.76546	0.294133	39.67	18.5455	3.30546	0.101148		37.18	16.0555	1.43546	0.369729	0.76
B45	24.1747	31.74	7.56531	-0.804692	1.74677	37.27	13.0953	-2.14469	4.42198		37.77	13.5953	-1.02469	2.03453	0.98
B47	20.7513	30.8	10.0487	1.6787	0.312363	35.1	14.3487	-0.891297	1.85484		33.01	12.2587	-2.3613	5.13832	0.86
B48	22.3766	31.28	8.90339	0.533388	0.69093	36.55	14.1734	-1.06661	2.09451		39.21	16.8334	2.21339	0.215627	2.6
										在用						性别	年龄转化	高血压	部位	大小cm	分化	Bormann分型	T	N	M	分期	大便潜血	原始年龄
D2	23.6705	30.08	6.40954	-1.96046	3.89185	37.0908	13.4203	-1.81967	3.53	3.53	36.77	13.0995	-1.52046	2.86882	10.71	2	1	0	1	2	3	4	4	1	0	3	0	32
D3	25.4162	33.03	7.61377	-0.756231	1.68907	38.2179	12.8017	-2.43829	5.42	5.42	39.84	14.4238	-0.196231	1.1457	4.6	1	1	0	3	2	3	2	4	0	0	2	0	39
D4	22.3985	29.08	6.68146	-1.68854	3.22331	35.501	13.1025	-2.1375	4.4	4.4	37.81	15.4115	0.791459	0.577759	2.52	2	1	1	1	1	3	2	1	0	0	1	0	49
D5	19.2858	26.62	7.33417	-1.03583	2.0503	33.0875	13.8017	-1.43829	2.71	2.71	30.56	11.2742	-3.34583	10.1671	2.19	1	2	0	3	2	3	3	4	1	0	3	0	65
D6	21.0223	30.74	9.71769	1.34769	0.39292	34.7976	13.7753	-1.46467	2.76	2.76	33.45	12.4277	-2.19231	4.57036	3.72	1	1	0	2	1	3	3	1	0	0	1	0	51
D7	22.1038	28.12	6.01619	-2.35381	5.11172	35.1579	13.0541	-2.18587	4.55	4.55	36.57	14.4662	-0.153809	1.1125	2.24	1	1	0	1	1	3	4	4	1	1	4	0	61
D8	21.6098	31.48	9.87015	1.50015	0.353516	34.8284	13.2185	-2.02148	4.06	4.06	35.77	14.1602	-0.459847	1.3754	4.71	1	2	0	4	1	2	2	1	0	0	1	1	67
D9	21.3635	28.45	7.08649	-1.28351	2.4343	34.3405	12.977	-2.26303	4.8	4.8	33.77	12.4065	-2.21351	4.63802	3.46	1	1	0	1	2	3	4	4	1	0	3	0	55
D10	23.759	29.45	5.69104	-2.67896	6.40396	35.4505	11.6916	-3.54844	11.7	11.7	35.98	12.221	-2.39896	5.27425	5.97	1	2	1	1	2	3	3	4	1	1	4	0	66
D12	24.0494	31.95	7.90062	-0.469375	1.38451	38.1323	14.083	-1.15704	2.23	2.23	38.48	14.4306	-0.189375	1.14027	6.38	1	1	0	1	2	3	4	4	1	0	3	0	59
D13	22.9175	29.77	6.85255	-1.51745	2.86285	36.3501	13.4326	-1.80735	3.5	3.5	39.4	16.4825	1.86255	0.27499	11.48	2	2	1	2	1	3	2	1	0	0	1	0	73
D14	18.7474	25.09	6.34258	-2.02742	4.07676	32.1116	13.3642	-1.87578	3.67	3.67	31.01	12.2626	-2.35742	5.12454	11.8	2	2	0	2	2	3	2	3	1	0	2	0	68
D15	22.3892	28.66	6.27078	-2.09922	4.28478	37.0734	14.6842	-0.555816	1.47	1.47	39.5	17.1108	2.49078	0.17791	3.17	1	1	1	3	1	3	2	1	0	0	1	0	60
D16	23.9489	33.23	9.28113	0.911126	0.53177	38.2107	14.2618	-0.978196	1.97	1.97	36.77	12.8211	-1.79887	3.47949	1.73	2	1	0	3	2	3	4	4	1	0	3	0	48
D18	22.2986	28.24	5.94144	-2.42856	5.38355	33.1449	10.8463	-4.39369	21.02	21.02	35.89	13.5914	-1.02856	2.03998	5.56	2	1	0	4	2	3	4	4	1	1	4	0	57
D19	23.238	29.08	5.842	-2.528	5.76771	37.0081	13.7701	-1.46989	2.77	2.77	35.67	12.432	-2.188	4.55673	4.24	2	1	1	1	2	3	1	4	1	0	3	1	60
D20	23.8988	30.02	6.12116	-2.24884	4.75301	36.4698	12.571	-2.66903	6.36	6.36	38.5	14.6012	-0.0188409	1.01315	11.85	1	2	0	2	2	3	3	4	1	0	3	0	62
D22	22.365	28.8	6.43495	-1.93505	3.82391	34.4097	12.0447	-3.19535	9.16	9.16	36.77	14.405	-0.215047	1.16074	14.5	1	1	0	4	2	2	3	4	1	1	4	0	29
D23	22.8031	28.11	5.30694	-3.06306	8.35745	35.8796	13.0765	-2.1635	4.48	4.48	35.09	12.2869	-2.33306	5.03874	7.44	1	2	1	2	1	3	1	2	1	1	4	0	63
D25	22.8317	32.25	9.41833	1.04833	0.483529	36.3232	13.4915	-1.74846	3.36	3.36	35.78	12.9483	-1.67167	3.18584	4.53	1	2	0	3	1	3	2	4	0	0	3	0	66
D26	19.7845	27.09	7.30553	-1.06447	2.0914	30.7857	11.0012	-4.23879	18.88	18.88	32.67	12.8855	-1.73447	3.32757	3.51	1	2	1	4	2	3	4	4	1	1	4	0	68
D27	20.4552	26.66	6.20481	-2.16519	4.48526	34.2892	13.834	-1.40599	2.65	2.65	32.23	11.7748	-2.84519	7.18601	1.59	1	1	0	1	1	3	2	4	0	0	2	0	52
D28	20.3281	26.02	5.69191	-2.67809	6.40009	32.3478	12.0197	-3.22033	9.32	9.32	33.46	13.1319	-1.48809	2.80518	4.47	1	2	0	1	2	3	2	3	1	1	4	0	63
D29	22.4639	29.28	6.8161	-1.5539	2.9361	35.0394	12.5755	-2.66448	6.34	6.34	35.88	13.4161	-1.2039	2.30362	4.79	1	1	0	4	2	3	3	4	1	0	3	0	53
D30	26.0819	31.32	5.23814	-3.13186	8.76563	38.771	12.6891	-2.5509	5.86	5.86	38.63	12.5481	-2.07186	4.20428	5.36	1	1	0	3	2	2	2	4	1	0	3	0	59
D31	22.2002	28.88	6.67982	-1.69018	3.22697	34.5703	12.3701	-2.86987	7.31	7.31	34.68	12.4798	-2.14018	4.40818	2.15	1	2	0	1	2	3	4	4	1	1	4	1	74
D32	23.2714	29.77	6.49858	-1.87142	3.65893	38.0572	14.7858	-0.454176	1.37	1.37	35.77	12.4986	-2.12142	4.35123	11.3	2	1	0	2	1	3	2	4	1	0	3	1	46
D33	22.1153	27.67	5.55468	-2.81532	7.03877	35.7704	13.655	-1.58496	3	3	34.67	12.5547	-2.06532	4.18528	1.66	1	2	0	3	2	3	2	4	1	1	4	0	68
D34	22.9197	28.34	5.42033	-2.94967	7.7257	35.7108	12.7911	-2.4489	5.46	5.46	35.96	13.0403	-1.57967	2.989	5.3	2	2	0	4	2	3	2	4	1	0	3	1	71
D35	22.7617	31.33	8.56832	0.198323	0.871563	37.3694	14.6077	-0.632268	1.55	1.55	35.99	13.2283	-1.39168	2.62383	3.8	1	2	0	4	2	3	2	4	0	0	2	1	71
D36	22.2473	28.66	6.41272	-1.95728	3.8833	36.1596	13.9123	-1.32769	2.51	2.51	36.03	13.7827	-0.837281	1.78668	2.19	1	2	1	2	1	1	2	1	0	0	1	0	79
D40	23.0895	29.03	5.94051	-2.42949	5.38704	34.7124	11.6229	-3.61706	12.27	12.27	35.87	12.7805	-1.83949	3.57884	1.25	2	2	0	3	2	3	3	3	1	1	4	0	64
D41	28.6239	33.01	4.38606	-3.98394	15.8229	42.7799	14.1559	-1.08406	2.12	2.12	39.78	11.1561	-3.46394	11.0345	12.63	2	1	0	1	2	3	4	4	1	1	4	0	53
D42	24.4752	30.66	6.18481	-2.18519	4.54788	37.2796	12.8044	-2.43563	5.41	5.41	38.52	14.0448	-0.575194	1.48988	11.64	1	1	1	1	2	2	1	4	1	0	3	1	60
D43	26.5401	32.34	5.79987	-2.57013	5.93863	40.8466	14.3064	-0.933573	1.91	1.91	37.98	11.4399	-3.18013	9.0639	13.19	1	2	0	4	2	2	3	4	1	0	3	0	71
D45	23.8137	30.02	6.20628	-2.16372	4.48067	37.6808	13.867	-1.37295	2.59	2.59	35.99	12.1763	-2.44372	5.44041	2.23	2	2	0	1	2	3	3	4	1	0	3	0	74
D46	24.3044	32.31	8.00558	-0.364418	1.28736	37.7704	13.466	-1.774	3.42	3.42	39.51	15.2056	0.585582	0.666381	12.14	1	1	1	1	2	3	3	4	1	0	3	1	58
D47	27.5671	32.24	4.67291	-3.69709	12.9699	40.6598	13.0927	-2.14731	4.43	4.43	37.48	9.91291	-4.70709	26.1202	4.48	1	2	0	1	2	3	2	4	0	0	2	0	68
D48	28.2207	36.77	8.54927	0.179266	0.883152	43.3903	15.1696	-0.0703893	1.05	1.05	39.46	11.2393	-3.38073	10.416	2.91	1	1	0	4	1	3	2	3	1	0	3	0	61
D49	24.1399	32.3	8.1601	-0.209903	1.15661	36.21	12.0701	-3.16993	9	9	36.88	12.7401	-1.8799	3.6805	2.31	1	1	1	1	1	3	2	3	1	1	4	1	59
D51	24.487	31.08	6.59299	-1.77701	3.42714	37.616	13.129	-2.11103	4.32	4.32	38.01	13.523	-1.09701	2.1391	12.35	2	1	0	1	2	3	2	4	1	0	3	1	42
D52	25.2798	32.15	6.87019	-1.49981	2.82806	37.869	12.5892	-2.65076	6.28	6.28	38.03	12.7502	-1.86981	3.65485	8.78	1	2	0	3	2	2	3	4	0	0	2	0	65
D53	21.9003	31.63	9.72973	1.35973	0.389654	37.0976	15.1974	-0.0426443	1.03	1.03	35.67	13.7697	-0.850266	1.80283	8.14	1	1	0	4	1	3	2	2	1	0	2	0	54
D54	25.3495	32.76	7.41048	-0.959523	1.94467	38.6484	13.2989	-1.94111	3.84	3.84	38.57	13.2205	-1.39952	2.63814	1.68	1	2	0	1	1	1	2	1	0	0	1	0	69
D56	22.9195	28.34	5.42048	-2.94952	7.72493	36.096	13.1765	-2.0635	4.18	4.18	34.2	11.2805	-3.33952	10.1227	8.81	2	2	0	4	2	3	4	4	1	1	4	0	63
D57	24.1214	30.02	5.89862	-2.47138	5.54575	38.3118	14.1904	-1.04963	2.07	2.07	37.49	13.3686	-1.25138	2.38069	2.71	1	2	0	4	2	3	1	1	1	0	2	1	76
D58	23.574	30.09	6.51595	-1.85405	3.61513	40.5037	16.9297	1.68966	0.31	0.31	35.98	12.406	-2.21405	4.63975	7.03	1	2	0	4	2	2	3	4	1	1	4	0	62
D59	22.7623	28.77	6.00767	-2.36233	5.14199	34.2603	11.498	-3.74201	13.38	13.38	34.09	11.3277	-3.29233	9.7969	4.92	1	1	0	4	2	3	3	1	1	1	4	0	53
D60	25.7345	33.57	7.83554	-0.534463	1.4484	39.7728	14.0384	-1.20163	2.3	2.3	39.76	14.0255	-0.594463	1.50991	3.96	1	1	1	2	1	3	2	2	0	0	1	1	59
D61	23.2468	29.78	6.53316	-1.83684	3.57227	36.5197	13.2728	-1.96717	3.91	3.91	37.33	14.0832	-0.536839	1.45079	2.73	2	1	0	1	2	2	2	4	1	0	3	1	51
D63	26.413	32.78	6.36699	-2.00301	4.00835	38.1805	11.7675	-3.47249	11.1	11.1	38.21	11.797	-2.82301	7.07636	13.65	1	2	0	1	2	3	3	4	1	1	4	1	62
D64	25.6641	32.47	6.80593	-1.56407	2.95688	39.4926	13.8286	-1.41143	2.66	2.66	39.05	13.3859	-1.23407	2.3523	2.62	1	1	1	1	1	3	3	2	1	0	2	1	53
D65	24.1015	33.51	9.40852	1.03852	0.486825	36.9005	12.799	-2.44095	5.43	5.43	38.43	14.3285	-0.291475	1.22389	7.41	1	2	0	4	1	2	3	4	1	0	3	0	63
D66	26.3456	32.5	6.15441	-2.21559	4.64472	39.5784	13.2328	-2.0072	4.02	4.02	38.17	11.8244	-2.79559	6.94315	4.35	1	2	0	4	1	2	2	1	1	0	2	0	65
D67	25.2802	33.09	7.80983	-0.560172	1.47444	38.5678	13.2877	-1.95233	3.87	3.87	37.24	11.9598	-2.66017	6.32108	3.22	2	1	0	1	1	3	1	1	0	0	1	0	47
D68	25.5042	32.69	7.18584	-1.18416	2.27231	40.4222	14.9181	-0.321928	1.25	1.25	39.07	13.5658	-1.05416	2.07651	2.35	1	2	1	1	1	2	1	1	0	0	1	0	66
D69	24.5454	32.64	8.09463	-0.275373	1.21031	37.6251	13.0797	-2.16027	4.47	4.47	39.87	15.3246	0.704627	0.613601	1.19	2	1	1	1	1	3	3	4	1	0	3	0	49
D71	23.0965	31.4	8.30353	-0.0664733	1.04715	36.0088	12.9123	-2.32769	5.02	5.02	37.74	14.6435	0.0235267	0.983825	1.61	1	2	0	3	2	3	3	4	1	0	3	0	63
D72	26.4005	33.32	6.91948	-1.45052	2.73306	39.8792	13.4787	-1.76129	3.39	3.39	38.06	11.6595	-2.96052	7.78402	11.08	2	1	0	1	1	2	2	1	0	0	1	0	43
D73	24.2725	30.45	6.17752	-2.19248	4.57092	37.5714	13.2989	-1.94111	3.84	3.84	39.46	15.1875	0.567516	0.674778	2.92	1	1	0	1	2	3	4	4	0	0	2	1	60
D74	25.168	33.95	8.78204	0.412036	0.751562	39.002	13.834	-1.40599	2.65	2.65	39.17	14.002	-0.617964	1.53471	2.11	1	2	0	1	1	1	2	1	0	0	1	0	62
D75	29.4305	35.96	6.52952	-1.84048	3.58129	41.9007	12.4702	-2.76977	6.82	6.82	39.56	10.1295	-4.49048	22.4786	2.21	1	2	1	3	2	2	3	4	0	0	2	0	82
D76	25.1628	31.01	5.84716	-2.52284	5.74714	39.1219	13.959	-1.28096	2.43	2.43	39.1	13.9372	-0.682844	1.6053	1.85	1	2	0	3	2	3	3	3	1	0	3	0	72
D77	25.047	31.67	6.62301	-1.74699	3.35657	39.2726	14.2256	-1.01436	2.02	2.02	39.75	14.703	0.0830114	0.944085	2.07	2	1	0	2	1	1	1	1	0	0	1	0	46
D78	21.0466	27.06	6.01336	-2.35664	5.12177	33.7581	12.7114	-2.52857	5.77	5.77	34.02	12.9734	-1.64664	3.13104	1.6	2	1	0	4	2	3	4	4	1	0	3	0	51
D79	22.0888	29.77	7.68123	-0.688769	1.61191	34.8229	12.7341	-2.50589	5.68	5.68	35.67	13.5812	-1.03877	2.05447	11	1	2	0	3	1	2	1	1	0	0	1	0	70
D82	22.9596	29.44	6.48038	-1.88962	3.70537	38.634	15.6744	0.434403	0.74	0.74	38.88	15.9204	1.30038	0.406019	2.12	2	1	0	2	1	3	2	1	0	0	1	0	53
D86	24.3499	34.4	10.0501	1.68009	0.312064	38.1785	13.8286	-1.41143	2.66	2.66	37.55	13.2001	-1.41991	2.6757	2.78	1	1	0	3	2	3	4	4	1	0	3	0	52
D88	21.1402	26.87	5.72981	-2.64019	6.23412	33.3534	12.2132	-3.0268	8.15	8.15	33.2	12.0598	-2.56019	5.89784	3.14	1	1	0	1	2	3	3	4	1	0	3	0	54
D90	23.3915	29.66	6.26853	-2.10147	4.29146	36.8365	13.4451	-1.79494	3.47	3.47	39.26	15.8685	1.24853	0.420876	1.45	1	1	0	4	1	1	1	2	0	0	1	1	51
D93	21.0769	28.09	7.01307	-1.35693	2.56139	34.481	13.4041	-1.83592	3.57	3.57	34.55	13.4731	-1.14693	2.21442	1.11	1	1	0	4	2	3	4	2	1	0	3	0	47
D94	21.8866	28.17	6.28343	-2.08657	4.24738	35.3192	13.4326	-1.80735	3.5	3.5	36.04	14.1534	-0.466573	1.38182	11.48	1	2	0	1	2	3	4	4	1	1	4	0	69
D95	24.9198	30.03	5.11017	-3.25983	9.5787	38.069	13.1491	-2.09085	4.26	4.26	37.35	12.4302	-2.18983	4.56251	3.13	1	2	0	1	2	3	4	4	1	1	4	0	70
D96	22.4472	29.09	6.64279	-1.72721	3.31088	37.4731	15.0259	-0.214125	1.16	1.16	39.15	16.7028	2.08279	0.236058	2.21	1	2	1	3	1	1	1	2	0	0	1	0	68
D97	24.9729	30.11	5.13712	-3.23288	9.40142	39.9498	14.977	-0.263034	1.2	1.2	39.18	14.2071	-0.412879	1.33134	2.56	1	2	1	1	2	3	4	4	1	1	4	0	79
D100	20.4076	28.09	7.68244	-0.687558	1.61056	33.1115	12.7039	-2.53605	5.8	5.8	34.67	14.2624	-0.357558	1.28126	3.69	1	2	0	2	1	3	2	2	1	0	2	0	69
D101	21.1047	27.56	6.45532	-1.91468	3.7703	35.0816	13.977	-1.26303	2.4	2.4	36.74	15.6353	1.01532	0.494718	2.07	1	2	0	3	1	1	3	1	0	0	1	0	68
D103	23.6838	30.1	6.41625	-1.95375	3.87381	36.5397	12.856	-2.38405	5.22	5.22	36.75	13.0662	-1.55375	2.9358	3.06	1	1	1	1	1	3	4	4	1	1	4	1	48
D104	22.3788	30.02	7.64118	-0.728816	1.65728	36.0778	13.699	-1.54102	2.91	2.91	36.67	14.2912	-0.328816	1.25598	1.01	1	2	0	3	2	3	1	3	1	0	2	1	63
D106	21.084	27.17	6.08605	-2.28395	4.8701	34.2297	13.1458	-2.09424	4.27	4.27	35.83	14.746	0.126048	0.916338	1.53	1	1	0	1	2	3	4	3	1	0	2	0	60
D107	23.15	29.22	6.07002	-2.29998	4.92452	37.2591	14.1091	-1.13093	2.19	2.19	36.07	12.92	-1.69998	3.24897	0.4	1	2	0	1	2	3	4	4	1	1	4	1	68
D108	23.6002	30.23	6.62978	-1.74022	3.34086	36.4153	12.8151	-2.42492	5.37	5.37	39.42	15.8198	1.19978	0.435342	3.06	1	2	1	4	1	3	2	2	1	0	2	0	71
D110	24.4864	30.55	6.06363	-2.30637	4.94637	38.7192	14.2328	-1.0072	2.01	2.01	38.81	14.3236	-0.296371	1.22805	1.85	2	1	0	1	1	3	2	3	1	0	2	0	53
D111	25.0775	32.8	7.72251	-0.647487	1.56644	38.6899	13.6124	-1.62761	3.09	3.09	36.87	11.7925	-2.82749	7.09837	2.96	1	2	0	1	1	3	2	2	1	0	2	1	72
D112	23.4773	29.66	6.18272	-2.18728	4.55447	36.9818	13.5045	-1.73552	3.33	3.33	36.09	12.6127	-2.00728	4.02024	1.76	1	1	0	1	2	3	4	4	1	1	4	1	61
D113	23.8277	30.23	6.40227	-1.96773	3.91152	37.2197	13.392	-1.848	3.6	3.6	39.45	15.6223	1.00227	0.499213	10.21	2	1	0	1	2	3	2	3	1	0	3	0	31
D114	20.4935	28.65	8.15652	-0.213484	1.15948	33.033	12.5396	-2.70044	6.5	6.5	34.67	14.1765	-0.443484	1.35988	1.01	2	1	0	2	1	3	2	3	1	0	2	0	53
D115	21.4058	29.03	7.62417	-0.745831	1.67694	37.2673	15.8615	0.621488	0.65	0.65	34.88	13.4742	-1.14583	2.21274	3.93	1	2	0	4	2	3	2	2	1	0	2	0	73
D116	21.8106	33.95	12.1394	3.7694	0.0733327	36.3194	14.5088	-0.731183	1.66	1.66	39.13	17.3194	2.6994	0.153957	0.72	1	1	0	2	1	3	1	1	0	0	1	1	48
D117	26.0622	32.09	6.02778	-2.34222	5.07082	39.4502	13.388	-1.852	3.61	3.61	39.72	13.6578	-0.962218	1.9483	0.26	2	1	0	2	2	3	2	3	1	0	2	1	43
D118	23.6784	30.02	6.34156	-2.02844	4.07963	37.4486	13.7701	-1.46989	2.77	2.77	37.02	13.3416	-1.27844	2.42576	2.52	1	1	1	2	2	3	2	3	1	0	2	0	53
D119	24.6173	31.19	6.57267	-1.79733	3.47576	37.2628	12.6455	-2.59455	6.04	6.04	37.81	13.1927	-1.42733	2.68948	1.86	1	2	0	2	2	3	3	1	0	0	1	0	62
D120	30.1573	36.29	6.13273	-2.23727	4.71505	44.822	14.6647	-0.575312	1.49	1.49	39.78	9.62273	-4.99727	31.9396	2.34	2	1	0	3	2	2	3	3	1	0	2	0	54
D121	23.4923	35.32	11.8277	3.45767	0.0910202	37.4278	13.9355	-1.30451	2.47	2.47	39.75	16.2577	1.63767	0.321375	4	1	1	0	1	1	2	2	2	0	0	1	0	44
D122	22.9824	34.62	11.6376	3.26763	0.103836	38.0461	15.0637	-0.176323	1.13	1.13	39.82	16.8376	2.21763	0.214995	3.17	1	2	0	3	1	2	2	1	0	0	1	1	62
D123	23.4093	34.64	11.2307	2.86069	0.137672	37.2433	13.834	-1.40599	2.65	2.65	38.64	15.2307	0.610688	0.654884	0.32	1	1	0	3	1	2	2	1	1	0	2	0	61
D124	25.4406	36.12	10.6794	2.30944	0.201739	39.8087	14.3682	-0.871844	1.83	1.83	39.51	14.0694	-0.550562	1.46466	0.64	1	1	0	1	1	1	1	1	0	0	1	0	56
D125	23.1246	33.94	10.8154	2.44538	0.183598	38.2403	15.1157	-0.124328	1.09	1.09	39.16	16.0354	1.41538	0.374912	2.37	1	2	0	2	1	3	2	2	0	0	1	1	62
D126	25.3706	36.83	11.4594	3.08943	0.117486	38.5029	13.1323	-2.10769	4.31	4.31	37.34	11.9694	-2.65057	6.27914	2.21	2	2	1	2	1	1	1	2	0	0	1	1	69
D127	21.4003	32.76	11.3597	2.98973	0.125893	34.7923	13.392	-1.848	3.6	3.6	36.17	14.7697	0.149725	0.901422	0.29	2	1	0	2	1	3	2	1	0	0	1	1	46
D130	25.0244	35.37	10.3456	1.9756	0.254265	39.1269	14.1025	-1.1375	2.2	2.2	39.66	14.6356	0.0155974	0.989247	1.74	1	2	1	1	1	2	1	2	0	0	1	1	75
D133	28.5807	35.45	6.8693	-1.5007	2.8298	43.0133	14.4326	-0.807355	1.75	1.75	39.98	11.3993	-3.2207	9.32241	1.55	1	2	0	3	1	2	1	1	0	0	1	0	67
D134	21.0242	26.88	5.85581	-2.51419	5.71278	35.4902	14.466	-0.773996	1.71	1.71	32.09	11.0658	-3.55419	11.7468	3.76	1	1	0	1	2	2	2	2	1	0	2	0	60
D135	24.2839	34.56	10.2761	1.9061	0.266813	36.7584	12.4745	-2.76553	6.8	6.8	35.72	11.4361	-3.1839	9.08763	2.21	1	2	0	3	1	1	1	1	0	0	1	0	63
D137	23.7263	30.04	6.31368	-2.05632	4.15923	34.9167	11.1904	-4.04963	16.56	16.56	36.47	12.7437	-1.87632	3.67137	2.06	1	1	0	1	2	3	4	3	1	0	2	0	61
D138	26.52	33.42	6.89997	-1.47003	2.77028	39.8189	13.2989	-1.94111	3.84	3.84	38.79	12.27	-2.35003	5.09835	1.82	2	1	0	4	1	1	1	1	0	0	1	0	58
D139	25.5656	32.64	7.07441	-1.29559	2.45477	37.287	11.7215	-3.51854	11.46	11.46	37.18	11.6144	-3.00559	8.03103	2.3	1	2	1	1	2	3	2	3	0	0	1	1	75
D140	28.1006	34.99	6.88941	-1.48059	2.79063	38.9483	10.8477	-4.39232	21	21	38.96	10.8594	-3.76059	13.5535	0.65	2	2	0	4	1	2	1	1	1	0	1	0	68
D141	25.4283	33.54	8.1117	-0.258296	1.19606	37.9091	12.4808	-2.75916	6.77	6.77	39.42	13.9917	-0.628296	1.54574	1.22	1	2	1	3	2	3	2	3	0	0	2	0	65
D142	24.5682	30.04	5.47182	-2.89818	7.45484	36.616	12.0478	-3.19219	9.14	9.14	38.61	14.0418	-0.578177	1.49296	1.21	1	2	0	3	2	3	2	4	1	1	4	0	62
D143	23.6823	30.16	6.47773	-1.89227	3.71219	37.29	13.6077	-1.63227	3.1	3.1	37.41	13.7277	-0.892271	1.8561	8.44	1	2	0	4	2	2	3	4	1	1	4	0	71
D144	23.3884	30.22	6.83161	-1.53839	2.9047	35.9369	12.5485	-2.69153	6.46	6.46	36.09	12.7016	-1.91839	3.78001	1.23	1	1	0	3	2	3	2	3	1	0	3	1	25
K1	22.2017	29.02	6.81827	-1.55173	2.93169	36.11	13.9083	-1.33173	2.51705		37.96	15.7583	1.13827	0.454305	0.84
K3	21.9235	28.33	6.40646	-1.96354	3.90019	35.88	13.9565	-1.28354	2.43436		31.98	10.0565	-4.56354	23.6463	3.01
K4	22.8095	29.279	6.46949	-1.90051	3.73345	35.77	12.9605	-2.2795	4.85511		38.22	15.4105	0.790496	0.578145	0.77
K5	23.1184	29.35	6.23165	-2.13835	4.40259	38.09	14.9716	-0.268352	1.20443		35.52	12.4016	-2.21835	4.65361	2.43
K7	20.8313	27.98	7.14874	-1.22126	2.33151	33.82	12.9887	-2.25126	4.761		36.45	15.6187	0.998737	0.500438	1.1
K8	22.8862	29.54	6.65375	-1.71625	3.28581	37.24	14.3538	-0.886249	1.84836		38.72	15.8338	1.21375	0.431146	1.13
K9	25.2608	35.87	10.6092	2.23921	0.211802	37.69	12.4292	-2.81079	7.01667		35.83	10.5692	-4.05079	16.5733	4.27
K10	21.9575	27.98	6.02254	-2.34746	5.08928	36.77	14.8125	-0.427463	1.34487		37.93	15.9725	1.35254	0.391603	1.36
K12	24.4622	32.56	8.09779	-0.272208	1.20765	37.98	13.5178	-1.72221	3.29941		36.92	12.4578	-2.16221	4.47599	1.77
K14	18.3784	26.11	7.73161	-0.638388	1.55659	33.01	14.6316	-0.608388	1.52455		30.78	12.4016	-2.21839	4.65373	1.41
K15	21.0083	28.5644	7.55607	-0.813933	1.758	36.22	15.2117	-0.0283312	1.01983		37.47	16.4617	1.84167	0.278999	1.82
K17	22.2932	29.74	7.44677	-0.923225	1.89635	35.66	13.3668	-1.87323	3.66351		36.13	13.8368	-0.783225	1.72097	3.63
K18	24.8774	30.65	5.77257	-2.59743	6.05208	38.67	13.7926	-1.44743	2.72722		36.67	11.7926	-2.82743	7.09809	2.61
K21	20.211	27.6173	7.40635	-0.963649	1.95024	33.76	13.549	-1.69098	3.22877		36.51	16.299	1.67902	0.312296	4.04
K23	21.4672	34.98	13.5128	5.14279	0.0283051	34.23	12.7628	-2.47721	5.56819		36.36	14.8928	0.272792	0.827716	2.88
K24	20.8875	28.5843	7.69685	-0.67315	1.59455	34.44	13.5525	-1.68747	3.22092		34.42	13.5325	-1.08747	2.12501	1.19
K26	21.2005	29.2099	8.00938	-0.360624	1.28398	34.8	13.5995	-1.64055	3.11784		36.44	15.2395	0.619453	0.650918	5.11
K27	19.1256	25.2982	6.17252	-2.19748	4.58678	32.11	12.9844	-2.25564	4.77545		33.54	14.4144	-0.205637	1.1532	2.63
K28	23.6495	30.6	6.95048	-1.41952	2.67497	38.99	15.3405	0.100475	0.932726		34.84	11.1905	-3.42952	10.7743	1.13
K29	24.604	37.34	12.736	4.366	0.0484955	36.2	11.596	-3.644	12.5012		35.77	11.166	-3.454	10.9586	1.56
K30	19.3177	26.0417	6.72408	-1.64592	3.12947	35.32	16.0023	0.762334	0.589542		34.88	15.5623	0.942334	0.52039	3.32
K31	20.7316	28.8636	8.13204	-0.237964	1.17933	36.22	15.4884	0.248393	0.841834		33.65	12.9184	-1.70161	3.25263	1.68
K32	20.6009	33.1	12.4991	4.12909	0.0571507	36.32	15.7191	0.479086	0.717432		35.17	14.5691	-0.0509138	1.03592	4.6
K34	18.763	29.03	10.267	1.89701	0.268498	33.44	14.677	-0.562985	1.47732		30.88	12.117	-2.50299	5.66857	2.54
K35	20.6462	27.3035	6.65728	-1.71272	3.27778	35.56	14.9138	-0.326179	1.25369		34.83	14.1838	-0.436179	1.35302	0.73
K36	20.3908	26.7741	6.3833	-1.9867	3.9633	36.15	15.7592	0.519194	0.697762		32.62	12.2292	-2.39081	5.2445	0.43
K38	21.6559	27.8887	6.23282	-2.13718	4.39901	35.92	14.2641	-0.975865	1.96682		34.1	12.4441	-2.17586	4.51856	0.98
K40	25.2114	31.56	6.3486	-2.0214	4.05978	39.09	13.8786	-1.3614	2.56935		37.44	12.2286	-2.3914	5.24667	1.76
K41	21.8096	29.78	7.9704	-0.399597	1.31914	37.13	15.3204	0.080403	0.945793		33.45	11.6404	-2.9796	7.88766	0.92
K42	19.999	29.1793	9.18022	0.810224	0.570293	34.56	14.561	-0.67904	1.60107		35.8	15.801	1.18096	0.441058	1.52
K43	22.5818	31.11	8.52819	0.158187	0.896151	34.87	12.2882	-2.95181	7.73721		37.78	15.1982	0.578187	0.669805	5.33
training set
	18S	750	△CT	△△CT（7.49）	2-△△CT	751	△CT	△△CT（1.805）	2-△△CT		756	△CT	△△CT（3.117）	2-△△CT
C1	29.9514	38.1648	8.21344	0.723436	0.605653	31.2173	1.26591	-0.539085	1.45305		34.7027	4.75139	1.63439	0.322106
C2	28.5206	35.235	6.71434	-0.775656	1.71197	31.4505	2.92989	1.12489	0.458536		32.9207	4.40004	1.28304	0.41093
C3	30.4078	36.0753	5.66753	-1.82247	3.53685	31.8964	1.48863	-0.316366	1.24519		32.8407	2.43293	-0.684066	1.60666
C4	29.3496	37.2086	7.85902	0.369017	0.77431	33.0143	3.66467	1.85967	0.27554		33.0446	3.69497	0.577967	0.669907
C5	30.0125	35.1441	5.13163	-2.35837	5.12792	30.754	0.741509	-1.06349	2.08998		31.8432	1.83071	-1.28629	2.439
C6	30.89	38.0075	7.11744	-0.372556	1.29464	34.6655	3.77551	1.97051	0.255163		35.6531	4.76311	1.64611	0.319502
C7	31.129	36.9834	5.85441	-1.63559	3.10714	31.1436	0.0146806	-1.79032	3.45891		31.6518	0.522879	-2.59412	6.03821
C8	29.9048	39.3204	9.41565	1.92565	0.263222	32.2275	2.32267	0.517667	0.698501		33.159	3.25418	0.137182	0.909294
C9	29.4366	37.2947	7.85808	0.368081	0.774812	30.9958	1.55911	-0.245895	1.18583		31.7125	2.27582	-0.841182	1.79152
C10	31.3583	39.56	8.20175	0.711747	0.61058	33.4125	2.05428	0.24928	0.841316		34.3389	2.98064	-0.136365	1.09913
G1	29.4353	36.2529	6.81757	-0.672429	1.59375	28.7	-0.735281	-2.54028	5.81702		31.707	2.27169	-0.845315	1.79666
G4	27.9395	32.194	4.25447	-3.23553	9.4187	29.8519	1.91241	0.107408	0.928254		30.5317	2.59213	-0.524869	1.4388
G10	28.9394	33.9219	4.98254	-2.50746	5.68616	30.4421	1.50271	-0.30229	1.2331		31.0139	2.07447	-1.04253	2.05983
G11	30.3359	33.8511	3.51516	-3.97484	15.7234	30.4044	0.0684617	-1.73654	3.33235		30.2047	-0.131265	-3.24827	9.50222
G12	27.382	34.9383	7.55625	0.0662452	0.955121	27.21	-0.172009	-1.97701	3.93676		30.5603	3.17834	0.0613363	0.958376
G14	28.3376	33.1212	4.78364	-2.70636	6.52673	29.2331	0.895497	-0.909503	1.8784		30.3868	2.04923	-1.06777	2.09619
M7	29.7371	35.1378	5.40068	-2.08932	4.25549	29.13	-0.607097	-2.4121	5.32247		31.6894	1.95233	-1.16467	2.24182
M9	28.4399	36.1183	7.67844	0.18844	0.877554	28.1	-0.339892	-2.14489	4.42259		30.01	1.57011	-1.54689	2.92187
M12	29.0778	34.4342	5.35642	-2.13358	4.38804	29.67	0.592243	-1.21276	2.3178		32.2921	3.21429	0.0972947	0.934784
M13	28.5301	35.2532	6.72309	-0.766908	1.70162	30.4937	1.96359	0.15859	0.8959		31.3102	2.78014	-0.336858	1.263
