# Supplementary material for: Expression and clinical value of circRNAs in serum extracellular vesicles for gastric cancer
Source: Front Oncol. 2022 Aug 17;12:962831. doi: 10.3389/fonc.2022.962831 (PMC9428625; doi:10.3389/fonc.2022.962831)
Supplement: Supplementary file 5 [file DataSheet_1.zip › Raw data/Fig 5 TNM╖╓╞┌▒φ┤∩.xlsx]

## Sheet: Chr10q11
Chr10q11	TNM分期
3.22	1
0.39	1
0.35	1
2.86	1
4.28	1
3.88	1
1.94	1
5.55	1
5.14	1
4.64	1
1.47	1
2.27	1
2.73	1
0.75	1
3.36	1
1.61	1
3.71	1
3.77	1
0.07	1
3.48	1
0.1	1
0.14	1
0.2	1
0.13	1
2.83	1
0.27	1
2.77	1
2.79	1
8.36	2
0.39	2
1.45	2
2.96	2
4.29	2
2.56	2
3.31	2
1.61	2
3.34	2
1.57	2
1.68	2
0.09	2
0.18	2
0.12	2
0.25	2
5.71	2
4.08	3
6.4	3
5.39	3
0.88	3
1.16	3
5.75	3
1.66	3
4.87	3
4.95	3
3.91	3
1.16	3
5.07	3
4.08	3
4.72	3
4.16	3
2.45	3
1.2	3
2.9	3
3.89	4
1.69	4
2.05	4
5.11	4
2.43	4
6.4	4
1.38	4
0.53	4
5.38	4
5.77	4
4.75	4
3.82	4
0.48	4
2.09	4
4.49	4
2.94	4
8.77	4
3.23	4
3.66	4
7.04	4
7.73	4
0.87	4
15.82	4
4.55	4
5.94	4
4.48	4
1.29	4
12.97	4
3.43	4
2.83	4
7.72	4
3.62	4
3.57	4
4.01	4
0.49	4
1.21	4
1.05	4
4.57	4
3.58	4
5.12	4
0.31	4
6.23	4
4.25	4
9.58	4
9.4	4
3.87	4
4.92	4
4.55	4
7.45	4
3.71	4

## Sheet: Chr1p11
Chr1p11	TNM分期
4.4	1
2.76	1
4.06	1
3.5	1
1.47	1
2.51	1
3.84	1
2.07	1
13.38	1
4.02	1
3.87	1
1.25	1
3.39	1
2.65	1
2.02	1
5.68	1
0.74	1
2.4	1
1.66	1
6.04	1
1.13	1
2.65	1
1.83	1
3.6	1
1.75	1
6.8	1
3.84	1
21	1
4.48	2
1.03	2
2.3	2
2.66	2
3.47	2
3.57	2
1.16	2
5.8	2
5.37	2
3.09	2
0.65	2
2.47	2
1.09	2
4.31	2
2.2	2
1.71	2
3.67	3
9.32	3
12.27	3
1.05	3
9	3
2.43	3
2.91	3
4.27	3
2.01	3
3.6	3
6.5	3
3.61	3
2.77	3
1.49	3
16.56	3
11.46	3
6.77	3
6.46	3
3.53	4
5.42	4
2.71	4
4.55	4
4.8	4
11.7	4
2.23	4
1.97	4
21.02	4
2.77	4
6.36	4
9.16	4
3.36	4
18.88	4
2.65	4
6.34	4
5.86	4
7.31	4
1.37	4
3	4
5.46	4
1.55	4
2.12	4
5.41	4
1.91	4
2.59	4
3.42	4
4.43	4
4.32	4
6.28	4
4.18	4
0.31	4
3.91	4
11.1	4
5.43	4
4.47	4
5.02	4
3.84	4
6.82	4
5.77	4
2.66	4
8.15	4
3.5	4
4.26	4
1.2	4
5.22	4
2.19	4
3.33	4
9.14	4
3.1	4

## Sheet: Chr7q11
Chr7q11	TNM分期
0.577759	1
4.57036	1
1.3754	1
0.27499	1
0.17791	1
1.78668	1
2.63814	1
2.38069	1
9.7969	1
6.94315	1
6.32108	1
2.07651	1
7.78402	1
1.53471	1
0.944085	1
2.05447	1
0.406019	1
0.494718	1
0.153957	1
2.68948	1
0.214995	1
0.654884	1
1.46466	1
0.901422	1
9.32241	1
9.08763	1
5.09835	1
13.5535	1
5.03874	2
1.80283	2
1.50991	2
2.3523	2
0.420876	2
2.21442	2
0.236058	2
1.28126	2
0.435342	2
7.09837	2
2.21274	2
0.321375	2
0.374912	2
6.27914	2
0.989247	2
11.7468	2
5.12454	3
2.80518	3
3.57884	3
10.416	3
3.6805	3
1.6053	3
1.25598	3
0.916338	3
1.22805	3
0.499213	3
1.35988	3
1.9483	3
2.42576	3
31.9396	3
3.67137	3
8.03103	3
1.54574	3
3.78001	3
2.86882	4
1.1457	4
10.1671	4
1.1125	4
4.63802	4
5.27425	4
1.14027	4
3.47949	4
2.03998	4
4.55673	4
1.01315	4
1.16074	4
3.18584	4
3.32757	4
7.18601	4
2.30362	4
4.20428	4
4.40818	4
4.35123	4
4.18528	4
2.989	4
2.62383	4
11.0345	4
1.48988	4
9.0639	4
5.44041	4
0.666381	4
26.1202	4
2.1391	4
3.65485	4
10.1227	4
4.63975	4
1.45079	4
7.07636	4
1.22389	4
0.613601	4
0.983825	4
0.674778	4
22.4786	4
3.13104	4
2.6757	4
5.89784	4
1.38182	4
4.56251	4
1.33134	4
2.9358	4
3.24897	4
4.02024	4
1.49296	4
1.8561	4
