# Supplementary material for: Expression and clinical value of circRNAs in serum extracellular vesicles for gastric cancer
Source: Front Oncol. 2022 Aug 17;12:962831. doi: 10.3389/fonc.2022.962831 (PMC9428625; doi:10.3389/fonc.2022.962831)
Supplement: Supplementary file 5 [file DataSheet_1.zip › Raw data/Fig 6 ROC Chr10q11+Chr1p11+Chr7q11.xls]

## Sheet: Sheet1
Group	Chr10q11	Chr1p11	Chr7q11	CEA	Chr10q11+Chr1p11+Chr7q11	Chr10q11+Chr1p11+Chr7q11+CEA
0	7.43	2.87	0.48	1.79	0.7518	0.69798
0	2.38	4.42	0.24	1.35	0.68234	0.57322
0	1.05	0.65	0.84	2.52	0.33793	0.34176
0	8.07	1.76	3.32	1.55	0.86814	0.81516
0	0.52	0.49	4.8	1.67	0.66909	0.57981
0	0.22	0.14	1.91	1.46	0.35559	0.28199
0	0.18	0.51	0.41	5.05	0.2616	0.45109
0	0.25	0.06	0.66	1.73	0.24934	0.21228
0	0.08	0.41	1.59	2.94	0.34574	0.37628
0	1.33	0.33	1.21	2.19	0.35304	0.33312
0	1.98	0.88	0.08	5.66	0.32703	0.57828
0	5.29	4.6	1.02	2.81	0.83501	0.83075
0	1.61	1.78	0.47	2.1	0.42847	0.39359
0	8.16	0.99	1.03	1.57	0.67295	0.60636
0	1.06	0.25	1.46	3.5	0.35773	0.43488
0	5.41	3.85	0.78	1.2	0.77928	0.67984
0	0.29	0.16	0.07	1.16	0.21678	0.15988
0	0.44	0.11	0.21	3.96	0.22712	0.32981
0	0.08	14.53	1.46	1.51	0.99122	0.98009
0	0.64	0.93	0.19	1.18	0.29226	0.21691
0	0.95	0.22	0.19	1.28	0.24885	0.19063
0	1.33	2	2.46	3.17	0.62635	0.65437
0	0.48	0.61	5.29	1.71	0.71755	0.63231
0	0.12	0.09	0.11	2.68	0.21008	0.22907
0	3.71	0.94	1.5	2.36	0.53457	0.51937
0	0.66	1	1.89	1.65	0.45046	0.3757
0	3.48	1.86	0.31	2.81	0.4985	0.52065
0	1.2	0.74	2.22	2.91	0.47979	0.50283
0	0.36	1.23	0.21	1.69	0.3082	0.2578
0	2.67	1.25	3.57	1.68	0.70709	0.62731
0	0.45	0.76	0.19	2.07	0.27261	0.25138
0	0.01	1.18	0.71	2.04	0.33324	0.30016
0	2.94	0.81	2.94	1.06	0.62595	0.49855
0	0.92	1.28	2.35	1.95	0.53232	0.47279
0	3.22	5.31	1.07	1.52	0.82728	0.74892
0	0.95	1.83	0.98	1.49	0.45443	0.36778
0	1.08	0.45	0.45	2.24	0.29017	0.27961
0	0.43	3.48	2.11	3.37	0.68966	0.71915
0	2.4	9.28	2.76	5.07	0.97348	0.98303
0	0.23	0.55	0.27	1.51	0.2558	0.20556
0	1.92	4.1	1.05	1.22	0.70622	0.58651
0	1.1	1.79	0.78	1.53	0.43779	0.35713
0	0.89	1.28	0.24	1.07	0.33424	0.24281
0	0.02	2.54	2.21	1.9	0.6006	0.52767
1	3.89	3.53	2.87	10.71	0.84423	0.98451
1	1.69	5.42	1.15	4.6	0.79953	0.86782
1	3.22	4.4	0.58	2.52	0.73665	0.71569
1	2.05	2.71	10.17	2.19	0.9798	0.96796
1	0.39	2.76	4.57	3.72	0.81217	0.84036
1	5.11	4.55	1.11	2.24	0.83298	0.80107
1	0.35	4.06	1.38	4.71	0.67395	0.78557
1	2.43	4.8	4.64	3.46	0.93182	0.93444
1	6.4	11.7	5.27	5.97	0.99791	0.99883
1	1.38	2.23	1.14	6.38	0.52605	0.78338
1	2.86	3.5	3.27	11.48	0.84028	0.9873
1	4.08	3.67	5.12	11.8	0.93358	0.99538
1	4.28	1.47	0.18	3.17	0.48208	0.53789
1	0.53	1.97	3.48	1.73	0.68231	0.5968
1	5.38	21.02	2.04	5.56	0.99976	0.99981
1	5.77	2.77	4.56	4.24	0.91411	0.93928
1	4.75	6.36	1.01	11.85	0.90045	0.99324
1	3.82	9.16	1.16	14.5	0.96	0.99877
1	8.36	4.48	5.04	7.44	0.9744	0.99304
1	0.48	3.36	3.19	4.53	0.76446	0.83984
1	2.09	18.88	3.33	3.51	0.99942	0.99913
1	4.49	2.65	7.19	1.59	0.95765	0.92831
1	6.4	9.32	2.81	4.47	0.98671	0.98983
1	2.94	6.34	2.3	4.79	0.91597	0.94678
1	8.77	5.86	4.2	5.36	0.98042	0.98955
1	3.23	7.31	4.41	2.15	0.97399	0.95952
1	3.66	1.37	4.35	11.3	0.8012	0.98324
1	7.04	3	4.19	1.66	0.92575	0.88906
1	7.73	5.46	2.99	5.3	0.95768	0.97792
1	0.87	1.55	2.62	3.8	0.58145	0.65954
1	3.88	2.51	1.79	2.19	0.70699	0.66807
1	5.39	12.27	3.58	1.25	0.99619	0.99076
1	15.82	2.12	11.03	12.63	0.99815	0.9999
1	4.55	5.41	1.49	11.64	0.87968	0.99123
1	5.94	1.91	9.06	13.19	0.97809	0.999
1	4.48	2.59	5.44	2.23	0.91828	0.89345
1	1.29	3.42	0.67	12.14	0.59009	0.96625
1	12.97	4.43	26.12	4.48	1	0.99999
1	0.88	1.05	10.42	2.91	0.95874	0.95031
1	1.16	9	3.68	2.31	0.97449	0.96067
1	3.43	4.32	2.14	12.35	0.83679	0.99019
1	2.83	6.28	3.65	8.78	0.94623	0.98991
1	0.39	1.03	1.8	8.14	0.43359	0.81674
1	1.94	3.84	2.64	1.68	0.80119	0.72492
1	7.72	4.18	10.12	8.81	0.99539	0.99906
1	5.55	2.07	2.38	2.71	0.77192	0.7691
1	3.62	0.31	4.64	7.03	0.74884	0.91966
1	5.14	13.38	9.8	4.92	0.99976	0.99977
1	1.45	2.3	1.51	3.96	0.57089	0.66381
1	3.57	3.91	1.45	2.73	0.77464	0.76595
1	4.01	11.1	7.08	13.65	0.99805	0.9999
1	2.96	2.66	2.35	2.62	0.7311	0.71703
1	0.49	5.43	1.22	7.41	0.77087	0.93102
1	4.64	4.02	6.94	4.35	0.97269	0.97925
1	1.47	3.87	6.32	3.22	0.93965	0.9362
1	2.27	1.25	2.08	2.35	0.55969	0.53544
1	1.21	4.47	0.61	1.19	0.67491	0.54816
1	1.05	5.02	0.98	1.61	0.74216	0.65051
1	2.73	3.39	7.78	11.08	0.96561	0.99684
1	4.57	3.84	0.67	2.92	0.74547	0.7534
1	0.75	2.65	1.53	2.11	0.57694	0.52507
1	3.58	6.82	22.48	2.21	0.99997	0.99992
1	5.75	2.43	1.61	1.85	0.74911	0.69359
1	3.36	2.02	0.94	2.07	0.56909	0.52589
1	5.12	5.77	3.13	1.6	0.94559	0.91096
1	1.61	5.68	2.05	11	0.86016	0.98682
1	3.71	0.74	0.41	2.12	0.41134	0.38886
1	0.31	2.66	2.68	2.78	0.66457	0.65648
1	6.23	8.15	5.9	3.14	0.99345	0.99189
1	4.29	3.47	0.42	1.45	0.68771	0.59488
1	2.56	3.57	2.21	1.11	0.77351	0.65639
1	4.25	3.5	1.38	11.48	0.76212	0.98062
1	9.58	4.26	4.56	3.13	0.97273	0.97203
1	3.31	1.16	0.24	2.21	0.41827	0.40006
1	9.4	1.2	1.33	2.56	0.75498	0.75703
1	1.61	5.8	1.28	3.69	0.82718	0.85269
1	3.77	2.4	0.49	2.07	0.57909	0.53662
1	3.87	5.22	2.94	3.06	0.91386	0.91061
1	1.66	2.91	1.26	1.01	0.61258	0.47482
1	4.87	4.27	0.92	1.53	0.79997	0.72349
1	4.92	2.19	3.25	0.4	0.81685	0.66992
1	3.34	5.37	0.44	3.06	0.79685	0.80271
1	4.95	2.01	1.23	1.85	0.65754	0.5991
1	1.57	3.09	7.1	2.96	0.94068	0.93238
1	4.55	3.33	4.02	1.76	0.89727	0.8514
1	3.91	3.6	0.5	10.21	0.69136	0.96031
1	1.16	6.5	1.36	1.01	0.85689	0.74957
1	1.68	0.65	2.21	3.93	0.49028	0.59463
1	0.07	1.66	0.15	0.72	0.32842	0.21625
1	5.07	3.61	1.95	0.26	0.82687	0.67352
1	4.08	2.77	2.43	2.52	0.77916	0.76027
1	3.48	6.04	2.69	1.86	0.92515	0.88786
1	4.72	1.49	31.94	2.34	1	0.99999
1	0.09	2.47	0.32	4	0.41683	0.52564
1	0.1	1.13	0.21	3.17	0.29102	0.33976
1	0.14	2.65	0.65	0.32	0.46725	0.29245
1	0.2	1.83	1.46	0.64	0.46921	0.31627
1	0.18	1.09	0.37	2.37	0.3035	0.29662
1	0.12	4.31	6.28	2.21	0.93539	0.90669
1	0.13	3.6	0.9	0.29	0.58123	0.38299
1	0.25	2.2	0.99	1.74	0.46151	0.38967
1	2.83	1.75	9.32	1.55	0.965	0.93726
1	5.71	1.71	11.75	3.76	0.99117	0.99132
1	0.27	6.8	9.09	2.21	0.9913	0.98453
1	4.16	16.56	3.67	2.06	0.99913	0.99807
1	2.77	3.84	5.1	1.82	0.92281	0.88291
1	2.45	11.46	8.03	2.3	0.99847	0.99697
1	2.79	21	13.55	0.65	1	0.99997
1	1.2	6.77	1.55	1.22	0.87796	0.79096
1	7.45	9.14	1.49	1.21	0.98026	0.96042
1	3.71	3.1	1.86	8.44	0.75131	0.94749
1	2.9	6.46	3.78	1.23	0.95252	0.90883

## Sheet: Sheet2
Chr10q11、Chr1p11、Chr7q11和CEA对胃癌的诊断价值
	cutoff	Sens.(95% CI)	Spec.(95% CI)	+LR	-LR	+PV	-PV	AUC(95% CI)
Chr10q11	1.33	76.8 ( 67.9- 84.2)	65.9 ( 50.1- 79.5)	2.25	0.35	85.1	52.7	0.726（0.649-0.795）
Chr1p11	2	82.1 ( 73.8- 88.7)	77.3 ( 62.2- 88.5)	3.61	0.23	90.2	63	0.822（0.753-0.879）
Chr7q11	1.07	79.5 ( 70.8- 86.5)	59.1 ( 43.3- 73.7)	1.94	0.35	83.2	53.1	0.749（0.673-0.815）
CEA	2.1	70.5 ( 61.2- 78.8)	63.6 ( 47.8- 77.6)	1.94	0.46	83.2	45.9	0.691（0.612-0.762）
Chr10q11+Chr1p11+Chr7q11		73.2 ( 64.0- 81.1)	84.1 ( 69.9- 93.3)	4.6	0.32	92.1	55.2	0.839（0.772-0.893）
Chr10q11+Chr1p11+Chr7q11+CEA		80.4 ( 71.8- 87.3)	81.8 ( 67.3- 91.8)	4.42	0.24	91.8	62.1	0.866(0.803-0.915)
