# Supplementary material for: Expression and clinical value of circRNAs in serum extracellular vesicles for gastric cancer
Source: Front Oncol. 2022 Aug 17;12:962831. doi: 10.3389/fonc.2022.962831 (PMC9428625; doi:10.3389/fonc.2022.962831)
Supplement: Supplementary file 5 [file DataSheet_1.zip › Raw data/Fig 7 Differentially Expressed mRNAs (group).xlsx]

## Sheet: up.Cancer_vs_Normal
Cancer vs Normal.up Fold Change: 1.3 p-value: 0.05 FPKM >= 0.1 in at least one group Column A: gene, the gene name. Column B: gene_id, the Ensembl gene identifier. Column C: biotype, protein_coding. Column D: strand, transcription direction. Column E: locus, genomic locus. chromosome: start-end. Column F ~ G, FPKM value of each group. Column H: fold change, fold change between two groups (inf: in…
Cancer vs Normal up-regulated genes
gene	gene_id	biotype	strand	locus	Cancer_FPKM	Normal_FPKM	Fold change	log2(fold change)	p_value	FDR	Regulation	GeneID	Synonyms	dbXrefs	chromosome	map_location	description	pathway	GO-CC	GO-MF	GO-BP
GCLC	ENSG00000001084	protein_coding	-	chr6:53362138-53481969	46.3105	13.4369	3.44652	1.78514	0.0197	0.211201	up	2729	GCL|GCS|GLCL|GLCLC	MIM:606857|HGNC:HGNC:4311|Ensembl:ENSG00000001084|HPRD:06032|Vega:OTTHUMG00000160220	6	6p12	glutamate-cysteine ligase catalytic subunit	hsa00270(Cysteine and methionine metabolism)//hsa00480(Glutathione metabolism)//	GO:0016021(integral component of membrane)//GO:0017109(glutamate-cysteine ligase complex)//GO:0005829(cytosol)	GO:0050662(coenzyme binding)//GO:0004357(glutamate-cysteine ligase activity)//GO:0005524(ATP binding)//GO:0046982(protein heterodimerization activity)//GO:0000287(magnesium ion binding)//GO:0043531(ADP binding)//GO:0016595(glutamate binding)	GO:0006750(glutathione biosynthetic process)//GO:0006979(response to oxidative stress)//GO:0006534(cysteine metabolic process)//GO:0043066(negative regulation of apoptotic process)//GO:0045454(cell redox homeostasis)//GO:0006536(glutamate metabolic process)//GO:0006805(xenobiotic metabolic process)//GO:2001237(negative regulation of extrinsic apoptotic signaling pathway)//GO:0008637(apoptotic mit…
BAD	ENSG00000002330	protein_coding	-	chr11:64037301-64056972	78.135	0	inf	inf	0.0059	0.116649	up	572	BBC2|BCL2L8	MIM:603167|HGNC:HGNC:936|Ensembl:ENSG00000002330|HPRD:04409|Vega:OTTHUMG00000134302	11	11q13.1	BCL2 associated agonist of cell death	hsa04012(ErbB signaling pathway)//hsa04014(Ras signaling pathway)//hsa04022(cGMP-PKG signaling pathway)//hsa04024(cAMP signaling pathway)//hsa04151(PI3K-Akt signaling pathway)//hsa04210(Apoptosis)//hsa04370(VEGF signaling pathway)//hsa04510(Focal adhesion)//hsa04722(Neurotrophin signaling pathway)//hsa04910(Insulin signaling pathway)//hsa04919(Thyroid hormone signaling pathway)//hsa05010(Alzheime…	GO:0005739(mitochondrion)//GO:0005741(mitochondrial outer membrane)//GO:0005829(cytosol)	GO:0019901(protein kinase binding)//GO:0005515(protein binding)//GO:0046982(protein heterodimerization activity)//GO:0008289(lipid binding)//GO:0043422(protein kinase B binding)//GO:0030346(protein phosphatase 2B binding)//GO:0008656(cysteine-type endopeptidase activator activity involved in apoptotic process)//GO:0005543(phospholipid binding)//GO:0071889(14-3-3 protein binding)	GO:0071396(cellular response to lipid)//GO:0045862(positive regulation of proteolysis)//GO:0021987(cerebral cortex development)//GO:0032024(positive regulation of insulin secretion)//GO:0042593(glucose homeostasis)//GO:0097192(extrinsic apoptotic signaling pathway in absence of ligand)//GO:2000078(positive regulation of type B pancreatic cell development)//GO:0007283(spermatogenesis)//GO:0045579(…
SLC22A16	ENSG00000004809	protein_coding	-	chr6:110745889-110797844	47.3037	0	inf	inf	5e-05	0.0028035	up	85413	CT2|FLIPT2|HEL-S-18|OAT6|OCT6|OKB1|dJ261K5.1	MIM:608276|HGNC:HGNC:20302|Ensembl:ENSG00000004809|HPRD:12202|Vega:OTTHUMG00000016171	6	6q22.1|6q21-q22.1	solute carrier family 22 member 16		GO:0016021(integral component of membrane)//GO:0005887(integral component of plasma membrane)//GO:0005886(plasma membrane)	GO:0005275(amine transmembrane transporter activity)//GO:0015101(organic cation transmembrane transporter activity)//GO:0015226(carnitine transmembrane transporter activity)//GO:0022857(transmembrane transporter activity)	GO:1902603(carnitine transmembrane transport)//GO:0046717(acid secretion)//GO:0007338(single fertilization)//GO:0030317(sperm motility)//GO:0007283(spermatogenesis)//GO:0030154(cell differentiation)//GO:0015695(organic cation transport)//GO:0007275(multicellular organism development)//GO:0015879(carnitine transport)//GO:0055085(transmembrane transport)//GO:0015837(amine transport)
THSD7A	ENSG00000005108	protein_coding	-	chr7:11221358-11871824	62.8046	5.10585	12.3005	3.62065	0.0465	0.308186	up	221981	-	MIM:612249|HGNC:HGNC:22207|Ensembl:ENSG00000005108|Vega:OTTHUMG00000152346	7	7p21.3	thrombospondin type 1 domain containing 7A		GO:0016021(integral component of membrane)//GO:0070062(extracellular exosome)//GO:0005886(plasma membrane)		GO:0030154(cell differentiation)//GO:0001525(angiogenesis)
CROT	ENSG00000005469	protein_coding	+	chr7:86974996-87029111	60.1574	0	inf	inf	5e-05	0.0028035	up	54677	COT	MIM:606090|HGNC:HGNC:2366|Ensembl:ENSG00000005469|HPRD:12081|Vega:OTTHUMG00000023653	7	7q21.1	carnitine O-octanoyltransferase	hsa04146(Peroxisome)	GO:0043231(intracellular membrane-bounded organelle)//GO:0005739(mitochondrion)//GO:0005777(peroxisome)//GO:0005782(peroxisomal matrix)	GO:0005102(receptor binding)//GO:0016746(transferase activity, transferring acyl groups)//GO:0008458(carnitine O-octanoyltransferase activity)	GO:0044255(cellular lipid metabolic process)//GO:0006631(fatty acid metabolic process)//GO:0008152(metabolic process)//GO:0044281(small molecule metabolic process)//GO:0015936(coenzyme A metabolic process)//GO:0051791(medium-chain fatty acid metabolic process)//GO:0009437(carnitine metabolic process)//GO:0006635(fatty acid beta-oxidation)//GO:0006091(generation of precursor metabolites and energy…
AGK	ENSG00000006530	protein_coding	+	chr7:141229002-141401953	60.7176	1.12137	54.1459	5.75878	0.0001	0.00534	up	55750	CATC5|CTRCT38|MTDPS10|MULK	MIM:610345|HGNC:HGNC:21869|HPRD:08554	7	7q34	acylglycerol kinase	hsa00561(Glycerolipid metabolism)//	GO:0043231(intracellular membrane-bounded organelle)//GO:0005739(mitochondrion)//GO:0005741(mitochondrial outer membrane)	GO:0005524(ATP binding)//GO:0047620(acylglycerol kinase activity)//GO:0016301(kinase activity)//GO:0001729(ceramide kinase activity)//GO:0004143(diacylglycerol kinase activity)	GO:0044255(cellular lipid metabolic process)//GO:0044281(small molecule metabolic process)//GO:0035338(long-chain fatty-acyl-CoA biosynthetic process)//GO:0016310(phosphorylation)//GO:0019432(triglyceride biosynthetic process)//GO:0046834(lipid phosphorylation)//GO:0046513(ceramide biosynthetic process)
IFRD1	ENSG00000006652	protein_coding	+	chr7:112063022-112131117	65.4941	6.68051	9.80372	3.29333	5e-05	0.0028035	up	3475	PC4|TIS7	MIM:603502|HGNC:HGNC:5456|Ensembl:ENSG00000006652|HPRD:04612	7	7q31.1	interferon related developmental regulator 1		GO:0005634(nucleus)//GO:0005737(cytoplasm)		GO:0043403(skeletal muscle tissue regeneration)//GO:0048671(negative regulation of collateral sprouting)//GO:0007518(myoblast fate determination)//GO:0030517(negative regulation of axon extension)//GO:0014706(striated muscle tissue development)
MGST1	ENSG00000008394	protein_coding	+	chr12:16500075-16763528	140.746	26.4812	5.31496	2.41006	0.0479	0.313025	up	4257	GST12|MGST|MGST-I	MIM:138330|HGNC:HGNC:7061|Ensembl:ENSG00000008394|HPRD:00705|Vega:OTTHUMG00000168816	12	12p12.3-p12.1	microsomal glutathione S-transferase 1	hsa00480(Glutathione metabolism)//hsa00980(Metabolism of xenobiotics by cytochrome P450)//hsa00982(Drug metabolism - cytochrome P450)//hsa05204(Chemical carcinogenesis)	GO:0016021(integral component of membrane)//GO:0045177(apical part of cell)//GO:0005789(endoplasmic reticulum membrane)//GO:0005743(mitochondrial inner membrane)//GO:0005739(mitochondrion)//GO:0005741(mitochondrial outer membrane)//GO:0005783(endoplasmic reticulum)//GO:0005778(peroxisomal membrane)//GO:0005634(nucleus)	GO:0043295(glutathione binding)//GO:0042803(protein homodimerization activity)//GO:0004602(glutathione peroxidase activity)//GO:0005515(protein binding)//GO:0004364(glutathione transferase activity)	GO:0055114(oxidation-reduction process)//GO:0071449(cellular response to lipid hydroperoxide)//GO:0044281(small molecule metabolic process)//GO:0042493(response to drug)//GO:1901687(glutathione derivative biosynthetic process)//GO:0006749(glutathione metabolic process)//GO:0098869(cellular oxidant detoxification)//GO:0032496(response to lipopolysaccharide)//GO:0070207(protein homotrimerization)//…
NISCH	ENSG00000010322	protein_coding	+	chr3:52489133-52527087	69.4885	3.57125	19.4577	4.28227	0.00605	0.118196	up	11188	I-1|IR1|IRAS|hIRAS	MIM:615507|HGNC:HGNC:18006|Ensembl:ENSG00000010322|HPRD:11391|Vega:OTTHUMG00000158571	3	3p21.1	nischarin		GO:0016020(membrane)//GO:0005886(plasma membrane)//GO:0005769(early endosome)//GO:0055037(recycling endosome)//GO:0005829(cytosol)	GO:0035091(phosphatidylinositol binding)//GO:0005515(protein binding)//GO:0005178(integrin binding)//GO:0042802(identical protein binding)	GO:0016601(Rac protein signal transduction)//GO:0030336(negative regulation of cell migration)//GO:0006006(glucose metabolic process)//GO:0008217(regulation of blood pressure)//GO:0032228(regulation of synaptic transmission, GABAergic)//GO:0048243(norepinephrine secretion)//GO:0030036(actin cytoskeleton organization)//GO:0006915(apoptotic process)
EXTL3	ENSG00000012232	protein_coding	+	chr8:28457985-28613116	64.0882	24.5169	2.61404	1.38628	0.0249	0.235437	up	2137	BOTV|EXTL1L|EXTR1|REGR|RPR	MIM:605744|HGNC:HGNC:3518|Ensembl:ENSG00000012232|HPRD:09306|Vega:OTTHUMG00000102146	8	8p21	exostosin like glycosyltransferase 3	hsa00534(Glycosaminoglycan biosynthesis - heparan sulfate / heparin)//	GO:0005783(endoplasmic reticulum)//GO:0016021(integral component of membrane)//GO:0005789(endoplasmic reticulum membrane)	GO:0004872(receptor activity)//GO:0008375(acetylglucosaminyltransferase activity)//GO:0046872(metal ion binding)//GO:0001888(glucuronyl-galactosyl-proteoglycan 4-alpha-N-acetylglucosaminyltransferase activity)	GO:0006024(glycosaminoglycan biosynthetic process)//GO:0015012(heparan sulfate proteoglycan biosynthetic process)//GO:0044267(cellular protein metabolic process)//GO:0030968(endoplasmic reticulum unfolded protein response)//GO:0030307(positive regulation of cell growth)//GO:0036498(IRE1-mediated unfolded protein response)
POU2F2	ENSG00000028277	protein_coding	-	chr19:42590262-42700737	77.7093	29.7291	2.61391	1.38621	0.01615	0.203403	up	5452	OCT2|OTF2|Oct-2	MIM:164176|HGNC:HGNC:9213|Ensembl:ENSG00000028277|HPRD:01251|Vega:OTTHUMG00000165991	19	19q13.2	POU class 2 homeobox 2		GO:0005634(nucleus)//GO:0005737(cytoplasm)	GO:0019904(protein domain specific binding)//GO:0003700(transcription factor activity, sequence-specific DNA binding)//GO:0043565(sequence-specific DNA binding)//GO:0000978(RNA polymerase II core promoter proximal region sequence-specific DNA binding)//GO:0001077(transcriptional activator activity, RNA polymerase II core promoter proximal region sequence-specific binding)//GO:0003677(DNA binding)	GO:0006366(transcription from RNA polymerase II promoter)//GO:0006351(transcription, DNA-templated)//GO:0006959(humoral immune response)//GO:0002380(immunoglobulin secretion involved in immune response)//GO:0045944(positive regulation of transcription from RNA polymerase II promoter)//GO:0048469(cell maturation)//GO:0002335(mature B cell differentiation)//GO:0006355(regulation of transcription, D…
TSSC1	ENSG00000032389	protein_coding	-	chr2:3192695-3381653	73.2938	0	inf	inf	0.002	0.0590211	up	7260	-	MIM:608998|HGNC:HGNC:12383|Ensembl:ENSG00000032389|HPRD:10287|Vega:OTTHUMG00000090329	2	2p25.3	tumor suppressing subtransferable candidate 1
SH3YL1	ENSG00000035115	protein_coding	-	chr2:217729-278283	60.6016	0.707928	85.6042	6.41961	5e-05	0.0028035	up	26751	RAY	HGNC:HGNC:29546|Ensembl:ENSG00000035115|HPRD:15336|Vega:OTTHUMG00000151359	2	2p25.3	SH3 and SYLF domain containing 1		GO:0032587(ruffle membrane)	GO:0035091(phosphatidylinositol binding)//GO:0005515(protein binding)//GO:0019902(phosphatase binding)	GO:1900027(regulation of ruffle assembly)//GO:0006661(phosphatidylinositol biosynthetic process)
TG	ENSG00000042832	protein_coding	+	chr8:133879202-134147147	71.5243	8.08091	8.851	3.14584	5e-05	0.0028035	up	7038	AITD3|TGN	MIM:188450|HGNC:HGNC:11764|Ensembl:ENSG00000042832|HPRD:01782|Vega:OTTHUMG00000164649	8	8q24	thyroglobulin	hsa04918(Thyroid hormone synthesis)//hsa05320(Autoimmune thyroid disease)	GO:0048471(perinuclear region of cytoplasm)//GO:0005576(extracellular region)//GO:0043234(protein complex)//GO:0005794(Golgi apparatus)//GO:0005783(endoplasmic reticulum)//GO:0005615(extracellular space)	GO:0032403(protein complex binding)//GO:0042803(protein homodimerization activity)//GO:0052689(carboxylic ester hydrolase activity)//GO:0051087(chaperone binding)//GO:0043168(anion binding)//GO:0005179(hormone activity)	GO:0045056(transcytosis)//GO:0042403(thyroid hormone metabolic process)//GO:0031641(regulation of myelination)//GO:0032496(response to lipopolysaccharide)//GO:0009268(response to pH)//GO:0015705(iodide transport)//GO:0042446(hormone biosynthetic process)//GO:0030878(thyroid gland development)//GO:0007165(signal transduction)
RCN1	ENSG00000049449	protein_coding	+	chr11:31806339-32127301	197.431	37.9458	5.20295	2.37933	0.03985	0.289804	up	5954	HEL-S-84|PIG20|RCAL|RCN	MIM:602735|HGNC:HGNC:9934|Ensembl:ENSG00000049449|HPRD:04111|Vega:OTTHUMG00000166227	11	11p13	reticulocalbin 1		GO:0005783(endoplasmic reticulum)//GO:0005788(endoplasmic reticulum lumen)	GO:0005515(protein binding)//GO:0005509(calcium ion binding)	GO:0043010(camera-type eye development)//GO:0001701(in utero embryonic development)
NEDD4L	ENSG00000049759	protein_coding	+	chr18:55711598-56068772	126.474	31.08	4.06933	2.02479	0.04715	0.311024	up	23327	NEDD4-2|NEDD4.2|RSP5|hNEDD4-2	MIM:606384|HGNC:HGNC:7728|Ensembl:ENSG00000049759|HPRD:05903|Vega:OTTHUMG00000179875	18	18q21.31	neural precursor cell expressed, developmentally down-regulated 4-like, E3 ubiquitin protein ligase	hsa04120(Ubiquitin mediated proteolysis)//hsa04144(Endocytosis)//hsa04960(Aldosterone-regulated sodium reabsorption)	GO:0005622(intracellular)//GO:0005886(plasma membrane)//GO:0005829(cytosol)//GO:0070062(extracellular exosome)//GO:0005654(nucleoplasm)	GO:0015459(potassium channel regulator activity)//GO:0004842(ubiquitin-protein transferase activity)//GO:0044325(ion channel binding)//GO:0016874(ligase activity)//GO:0017080(sodium channel regulator activity)//GO:0005515(protein binding)//GO:0019871(sodium channel inhibitor activity)//GO:0019870(potassium channel inhibitor activity)	GO:0070936(protein K48-linked ubiquitination)//GO:0042176(regulation of protein catabolic process)//GO:0034765(regulation of ion transmembrane transport)//GO:1903861(positive regulation of dendrite extension)//GO:0030104(water homeostasis)//GO:1902306(negative regulation of sodium ion transmembrane transport)//GO:0000122(negative regulation of transcription from RNA polymerase II promoter)//GO:00…
PLEKHA5	ENSG00000052126	protein_coding	+	chr12:19282647-19529334	51.1474	17.8518	2.86511	1.51859	0.04525	0.306021	up	54477	PEPP-2|PEPP2	MIM:607770|HGNC:HGNC:30036|Ensembl:ENSG00000052126|HPRD:09684|Vega:OTTHUMG00000167921	12	12p12	pleckstrin homology domain containing A5		GO:0005654(nucleoplasm)//GO:0016020(membrane)//GO:0005737(cytoplasm)//GO:0005829(cytosol)	GO:0070273(phosphatidylinositol-4-phosphate binding)//GO:0005545(1-phosphatidylinositol binding)//GO:0010314(phosphatidylinositol-5-phosphate binding)//GO:0032266(phosphatidylinositol-3-phosphate binding)//GO:0080025(phosphatidylinositol-3,5-bisphosphate binding)//GO:0005515(protein binding)	GO:0061458(reproductive system development)//GO:0008150(biological_process)
SDCCAG8	ENSG00000054282	protein_coding	+	chr1:243419319-244014381	67.395	7.29462	9.23902	3.20774	5e-05	0.0028035	up	10806	BBS16|CCCAP|CCCAP SLSN7|HSPC085|NPHP10|NY-CO-8|SLSN7|hCCCAP	MIM:613524|HGNC:HGNC:10671|Ensembl:ENSG00000054282|HPRD:10215|Vega:OTTHUMG00000039996	1	1q43	serologically defined colon cancer antigen 8		GO:0005813(centrosome)//GO:0005814(centriole)//GO:0034451(centriolar satellite)//GO:0005911(cell-cell junction)//GO:0005829(cytosol)	GO:0005515(protein binding)	GO:0051297(centrosome organization)//GO:0000278(mitotic cell cycle)//GO:0006996(organelle organization)//GO:0001764(neuron migration)//GO:0035148(tube formation)//GO:0000086(G2/M transition of mitotic cell cycle)//GO:0030010(establishment of cell polarity)
CYFIP2	ENSG00000055163	protein_coding	+	chr5:156687131-157002783	81.0677	4.88638	16.5906	4.05229	0.01525	0.20025	up	26999	PIR121	MIM:606323|HGNC:HGNC:13760|Ensembl:ENSG00000055163|HPRD:07556|Vega:OTTHUMG00000163484	5	5q33.3	cytoplasmic FMR1 interacting protein 2	hsa03013(RNA transport)//hsa04810(Regulation of actin cytoskeleton)	GO:0070062(extracellular exosome)//GO:0043005(neuron projection)//GO:0016020(membrane)//GO:0048471(perinuclear region of cytoplasm)//GO:0005829(cytosol)//GO:0045202(synapse)//GO:0030054(cell junction)//GO:0005634(nucleus)//GO:0005737(cytoplasm)	GO:0005515(protein binding)	GO:0048010(vascular endothelial growth factor receptor signaling pathway)//GO:0045862(positive regulation of proteolysis)//GO:0045087(innate immune response)//GO:0007264(small GTPase mediated signal transduction)//GO:0038096(Fc-gamma receptor signaling pathway involved in phagocytosis)//GO:0016337(single organismal cell-cell adhesion)//GO:0097202(activation of cysteine-type endopeptidase activity…
SNRNP40	ENSG00000060688	protein_coding	-	chr1:31732416-31769662	80.6759	0	inf	inf	5e-05	0.0028035	up	9410	40K|HPRP8BP|PRP8BP|PRPF8BP|SPF38|WDR57	MIM:607797|HGNC:HGNC:30857|Ensembl:ENSG00000060688|HPRD:08481|Vega:OTTHUMG00000003790	1	1p35.2	small nuclear ribonucleoprotein, U5 40kDa subunit	hsa03040(Spliceosome)	GO:0005682(U5 snRNP)//GO:0071011(precatalytic spliceosome)//GO:0071013(catalytic step 2 spliceosome)//GO:0005654(nucleoplasm)//GO:0005732(small nucleolar ribonucleoprotein complex)//GO:0005737(cytoplasm)	GO:0044822(poly(A) RNA binding)//GO:0005515(protein binding)	GO:0000398(mRNA splicing, via spliceosome)//GO:0010467(gene expression)//GO:0008380(RNA splicing)//GO:0006396(RNA processing)//GO:0000375(RNA splicing, via transesterification reactions)
RPL18	ENSG00000063177	protein_coding	-	chr19:49118584-49140695	167.851	19.198	8.74313	3.12815	0.00815	0.139749	up	6141	L18	MIM:604179|HGNC:HGNC:10310|Ensembl:ENSG00000063177|HPRD:16046|Vega:OTTHUMG00000169760	19	19q13	ribosomal protein L18	hsa03010(Ribosome)	GO:0016020(membrane)//GO:0005829(cytosol)//GO:0005737(cytoplasm)//GO:0005730(nucleolus)//GO:0005634(nucleus)//GO:0005840(ribosome)//GO:0005925(focal adhesion)//GO:0022625(cytosolic large ribosomal subunit)	GO:0003735(structural constituent of ribosome)//GO:0003723(RNA binding)	GO:0006415(translational termination)//GO:0001887(selenium compound metabolic process)//GO:0044267(cellular protein metabolic process)//GO:0000184(nuclear-transcribed mRNA catabolic process, nonsense-mediated decay)//GO:0044281(small molecule metabolic process)//GO:0006614(SRP-dependent cotranslational protein targeting to membrane)//GO:0019083(viral transcription)//GO:0010467(gene expression)//G…
CTSA	ENSG00000064601	protein_coding	+	chr20:44517263-44540794	77.1468	0	inf	inf	0.03005	0.25307	up	5476	GLB2|GSL|NGBE|PPCA|PPGB	MIM:613111|HGNC:HGNC:9251|Ensembl:ENSG00000064601|HPRD:02020|Vega:OTTHUMG00000033078	20	20q13.1	cathepsin A	hsa04142(Lysosome)//hsa04614(Renin-angiotensin system)	GO:0005764(lysosome)//GO:0070062(extracellular exosome)//GO:0016020(membrane)//GO:0043202(lysosomal lumen)//GO:0043231(intracellular membrane-bounded organelle)//GO:0005739(mitochondrion)//GO:0005783(endoplasmic reticulum)//GO:0005654(nucleoplasm)//GO:0098575(lumenal side of lysosomal membrane)	GO:0004180(carboxypeptidase activity)//GO:0008047(enzyme activator activity)//GO:0004185(serine-type carboxypeptidase activity)	GO:0044267(cellular protein metabolic process)//GO:0061684(chaperone-mediated autophagy)//GO:0044281(small molecule metabolic process)//GO:1904714(regulation of chaperone-mediated autophagy)//GO:0006488(dolichol-linked oligosaccharide biosynthetic process)//GO:0006687(glycosphingolipid metabolic process)//GO:0051603(proteolysis involved in cellular protein catabolic process)//GO:0043687(post-tran…
HMG20B	ENSG00000064961	protein_coding	+	chr19:3506270-3579086	111.793	0	inf	inf	5e-05	0.0028035	up	10362	BRAF25|BRAF35|HMGX2|HMGXB2|PP7706|SMARCE1r|SOXL|pp8857	MIM:605535|HGNC:HGNC:5002|Ensembl:ENSG00000064961|HPRD:05703|Vega:OTTHUMG00000150437	19	19p13.3	high mobility group 20B		GO:0005654(nucleoplasm)//GO:0005694(chromosome)	GO:0046982(protein heterodimerization activity)//GO:0005515(protein binding)//GO:0003677(DNA binding)	GO:0006325(chromatin organization)//GO:0033234(negative regulation of protein sumoylation)//GO:0045666(positive regulation of neuron differentiation)//GO:0007596(blood coagulation)//GO:0016568(chromatin modification)//GO:0006351(transcription, DNA-templated)//GO:0007049(cell cycle)//GO:0035914(skeletal muscle cell differentiation)//GO:0006355(regulation of transcription, DNA-templated)
PKM	ENSG00000067225	protein_coding	-	chr15:72491369-72524164	191.827	48.761	3.93404	1.97601	0.0063	0.121389	up	5315	CTHBP|HEL-S-30|OIP3|PK3|PKM2|TCB|THBP1	MIM:179050|HGNC:HGNC:9021|Ensembl:ENSG00000067225|HPRD:01529|Vega:OTTHUMG00000172709	15	15q22	pyruvate kinase, muscle	hsa00010(Glycolysis / Gluconeogenesis)//hsa00230(Purine metabolism)//hsa00620(Pyruvate metabolism)//	GO:0005886(plasma membrane)//GO:0005929(cilium)//GO:1903561(extracellular vesicle)//GO:0005829(cytosol)//GO:0005739(mitochondrion)//GO:0031982(vesicle)//GO:0070062(extracellular exosome)//GO:0031012(extracellular matrix)//GO:0005634(nucleus)//GO:0043209(myelin sheath)//GO:0005737(cytoplasm)	GO:0043531(ADP binding)//GO:0005524(ATP binding)//GO:0004743(pyruvate kinase activity)//GO:0000287(magnesium ion binding)//GO:0023026(MHC class II protein complex binding)//GO:0030955(potassium ion binding)//GO:0016301(kinase activity)//GO:0044822(poly(A) RNA binding)//GO:0005515(protein binding)	GO:0012501(programmed cell death)//GO:0044281(small molecule metabolic process)//GO:0031100(organ regeneration)//GO:0006096(glycolytic process)//GO:0001666(response to hypoxia)//GO:0006754(ATP biosynthetic process)//GO:0001889(liver development)//GO:0009629(response to gravity)//GO:0006006(glucose metabolic process)//GO:0043403(skeletal muscle tissue regeneration)//GO:0005975(carbohydrate metabol…
KIF2A	ENSG00000068796	protein_coding	+	chr5:61601988-61924409	48.9915	2.13508	22.946	4.52017	0.00865	0.145647	up	3796	CDCBM3|HK2|KIF2	MIM:602591|HGNC:HGNC:6318|HPRD:03996	5	5q12-q13	kinesin heavy chain member 2A		GO:0005871(kinesin complex)//GO:0097228(sperm principal piece)//GO:0016020(membrane)//GO:0005829(cytosol)//GO:0005813(centrosome)//GO:0005876(spindle microtubule)//GO:0005730(nucleolus)//GO:0005634(nucleus)//GO:0000922(spindle pole)	GO:0003777(microtubule motor activity)//GO:0005524(ATP binding)//GO:0003774(motor activity)//GO:0016887(ATPase activity)//GO:0008017(microtubule binding)//GO:0005515(protein binding)	GO:0008152(metabolic process)//GO:0007052(mitotic spindle organization)//GO:0007018(microtubule-based movement)//GO:0090307(mitotic spindle assembly)//GO:0007596(blood coagulation)//GO:0051301(cell division)//GO:0007264(small GTPase mediated signal transduction)//GO:0000278(mitotic cell cycle)//GO:0030154(cell differentiation)//GO:0007399(nervous system development)//GO:0019886(antigen processing…
SIRT2	ENSG00000068903	protein_coding	-	chr19:39369194-39399533	44.6827	7.27318	6.1435	2.61906	0.0147	0.196713	up	22933	SIR2|SIR2L|SIR2L2	MIM:604480|HGNC:HGNC:10886|Ensembl:ENSG00000068903|HPRD:10377|Vega:OTTHUMG00000150480	19	19q13	sirtuin 2		GO:0097456(terminal loop)//GO:0005814(centriole)//GO:0097386(glial cell projection)//GO:0035748(myelin sheath abaxonal region)//GO:0005737(cytoplasm)//GO:0043219(lateral loop)//GO:0043220(Schmidt-Lanterman incisure)//GO:0043209(myelin sheath)//GO:0005813(centrosome)//GO:0005819(spindle)//GO:0033270(paranode region of axon)//GO:0030426(growth cone)//GO:0005720(nuclear heterochromatin)//GO:0005634(…	GO:0070403(NAD+ binding)//GO:0034979(NAD-dependent protein deacetylase activity)//GO:0008270(zinc ion binding)//GO:0048487(beta-tubulin binding)//GO:0042903(tubulin deacetylase activity)//GO:0042826(histone deacetylase binding)//GO:0043130(ubiquitin binding)//GO:0003682(chromatin binding)//GO:0003950(NAD+ ADP-ribosyltransferase activity)//GO:0008134(transcription factor binding)//GO:0035035(histo…	GO:0016458(gene silencing)//GO:0051301(cell division)//GO:0051781(positive regulation of cell division)//GO:0016575(histone deacetylation)//GO:0006471(protein ADP-ribosylation)//GO:0022011(myelination in peripheral nervous system)//GO:0051775(response to redox state)//GO:0042177(negative regulation of protein catabolic process)//GO:0008285(negative regulation of cell proliferation)//GO:0006914(au…
VPS35	ENSG00000069329	protein_coding	-	chr16:46690053-46723430	77.7751	13.0797	5.94625	2.57198	0.02565	0.240099	up	55737	MEM3|PARK17	MIM:601501|HGNC:HGNC:13487|HPRD:06085	16	16q12	VPS35 retromer complex component	hsa04144(Endocytosis)	GO:0005768(endosome)//GO:0070062(extracellular exosome)//GO:0030904(retromer complex)//GO:0005770(late endosome)//GO:0005829(cytosol)//GO:0005765(lysosomal membrane)//GO:0097481(neuronal postsynaptic density)//GO:0030906(retromer, cargo-selective complex)//GO:0097422(tubular endosome)//GO:0005769(early endosome)	GO:0005515(protein binding)//GO:0008565(protein transporter activity)	GO:0042147(retrograde transport, endosome to Golgi)//GO:0045056(transcytosis)//GO:0016055(Wnt signaling pathway)//GO:0090263(positive regulation of canonical Wnt signaling pathway)//GO:1902823(negative regulation of late endosome to lysosome transport)//GO:0031647(regulation of protein stability)//GO:0006886(intracellular protein transport)//GO:1990126(retrograde transport, endosome to plasma mem…
ST6GALNAC2	ENSG00000070731	protein_coding	-	chr17:74553845-74583038	48.5319	6.22047	7.80198	2.96384	0.0139	0.192914	up	10610	SAITL1|SIAT7|SIAT7B|SIATL1|ST6GalNAII|STHM	MIM:610137|HGNC:HGNC:10867|Ensembl:ENSG00000070731|HPRD:10231|Vega:OTTHUMG00000180301	17	17q25.1	ST6 (alpha-N-acetyl-neuraminyl-2,3-beta-galactosyl-1,3)-N-acetylgalactosaminide alpha-2,6-sialyltransferase 2		GO:0016021(integral component of membrane)//GO:0030173(integral component of Golgi membrane)//GO:0005794(Golgi apparatus)//GO:0000139(Golgi membrane)	GO:0008373(sialyltransferase activity)	GO:0044267(cellular protein metabolic process)//GO:0006488(dolichol-linked oligosaccharide biosynthetic process)//GO:0009311(oligosaccharide metabolic process)//GO:0006493(protein O-linked glycosylation)//GO:0043687(post-translational protein modification)//GO:0016266(O-glycan processing)//GO:0001574(ganglioside biosynthetic process)//GO:0018279(protein N-linked glycosylation via asparagine)//GO:…
MS4A12	ENSG00000071203	protein_coding	+	chr11:60260250-60274903	71.5917	0	inf	inf	0.008	0.138444	up	54860	Ms4a10	MIM:606550|HGNC:HGNC:13370|Ensembl:ENSG00000071203|HPRD:08410|Vega:OTTHUMG00000165364	11	11q12	membrane spanning 4-domains A12		GO:0016021(integral component of membrane)	GO:0005515(protein binding)
SEL1L	ENSG00000071537	protein_coding	-	chr14:81937892-82000205	94.0843	7.09228	13.2657	3.72963	0.04135	0.293109	up	6400	PRO1063|SEL1-LIKE|SEL1L1	MIM:602329|HGNC:HGNC:10717|Ensembl:ENSG00000071537|HPRD:07532|Vega:OTTHUMG00000171419	14	14q31	SEL1L ERAD E3 ligase adaptor subunit	hsa04141(Protein processing in endoplasmic reticulum)	GO:0005789(endoplasmic reticulum membrane)//GO:0016021(integral component of membrane)//GO:0036513(Derlin-1 retrotranslocation complex)//GO:0000836(Hrd1p ubiquitin ligase complex)	GO:0005515(protein binding)	GO:0044267(cellular protein metabolic process)//GO:0006457(protein folding)//GO:0030970(retrograde protein transport, ER to cytosol)//GO:0007219(Notch signaling pathway)//GO:0050821(protein stabilization)//GO:0030433(ER-associated ubiquitin-dependent protein catabolic process)//GO:0043687(post-translational protein modification)//GO:0036503(ERAD pathway)//GO:0018279(protein N-linked glycosylation…
MAP3K13	ENSG00000073803	protein_coding	+	chr3:185000728-185216845	70.5163	11.7058	6.02403	2.59073	0.00035	0.0158262	up	9175	LZK|MEKK13|MLK	MIM:604915|HGNC:HGNC:6852|Ensembl:ENSG00000073803|HPRD:05372|Vega:OTTHUMG00000156673	3	3q27	mitogen-activated protein kinase kinase kinase 13	hsa04010(MAPK signaling pathway)	GO:0008385(IkappaB kinase complex)//GO:0005622(intracellular)//GO:0016020(membrane)	GO:0004674(protein serine/threonine kinase activity)//GO:0042803(protein homodimerization activity)//GO:0005524(ATP binding)//GO:0004709(MAP kinase kinase kinase activity)//GO:0042802(identical protein binding)//GO:0019901(protein kinase binding)//GO:0046872(metal ion binding)//GO:0005515(protein binding)	GO:0006468(protein phosphorylation)//GO:0046777(protein autophosphorylation)//GO:0000186(activation of MAPKK activity)//GO:0007254(JNK cascade)//GO:0051092(positive regulation of NF-kappaB transcription factor activity)
REXO2	ENSG00000076043	protein_coding	+	chr11:114262164-114321001	51.768	0	inf	inf	0.00195	0.0581577	up	25996	CGI-114|REX2|RFN|SFN	MIM:607149|HGNC:HGNC:17851|Ensembl:ENSG00000076043|HPRD:06192|Vega:OTTHUMG00000168271	11	11q23.2	RNA exonuclease 2	hsa03008(Ribosome biogenesis in eukaryotes)	GO:0005634(nucleus)//GO:0005759(mitochondrial matrix)//GO:0005739(mitochondrion)//GO:0005730(nucleolus)//GO:0005758(mitochondrial intermembrane space)//GO:0005925(focal adhesion)	GO:0003676(nucleic acid binding)//GO:0008408(3'-5' exonuclease activity)//GO:0000175(3'-5'-exoribonuclease activity)	GO:0090503(RNA phosphodiester bond hydrolysis, exonucleolytic)//GO:0090305(nucleic acid phosphodiester bond hydrolysis)//GO:0009117(nucleotide metabolic process)//GO:0006139(nucleobase-containing compound metabolic process)
RAPGEF3	ENSG00000079337	protein_coding	-	chr12:48099867-48231681	65.6938	22.4839	2.92183	1.54687	0.01585	0.202902	up	10411	CAMP-GEFI|EPAC|EPAC1|HSU79275|bcm910	MIM:606057|HGNC:HGNC:16629|Ensembl:ENSG00000079337|HPRD:06928|Vega:OTTHUMG00000133667	12	12q13.1	Rap guanine nucleotide exchange factor 3	hsa04015(Rap1 signaling pathway)//hsa04024(cAMP signaling pathway)//	GO:0097470(ribbon synapse)//GO:0005886(plasma membrane)//GO:0012505(endomembrane system)//GO:0045177(apical part of cell)//GO:1990794(basolateral part of cell)//GO:0030027(lamellipodium)//GO:1990796(photoreceptor cell terminal bouton)//GO:0016020(membrane)//GO:0009925(basal plasma membrane)//GO:0030864(cortical actin cytoskeleton)//GO:0030175(filopodium)//GO:0048471(perinuclear region of cytoplas…	GO:0019904(protein domain specific binding)//GO:0044325(ion channel binding)//GO:0005085(guanyl-nucleotide exchange factor activity)//GO:0017034(Rap guanyl-nucleotide exchange factor activity)//GO:0005515(protein binding)//GO:0030552(cAMP binding)	GO:1904474(cellular response to L-dopa)//GO:0030168(platelet activation)//GO:1990791(dorsal root ganglion development)//GO:0046827(positive regulation of protein export from nucleus)//GO:0032486(Rap protein signal transduction)//GO:0061028(establishment of endothelial barrier)//GO:0006112(energy reserve metabolic process)//GO:1904453(positive regulation of hydrogen:potassium-exchanging ATPase act…
ZNF446	ENSG00000083838	protein_coding	+	chr19:58985383-59023780	65.7832	1.83954	35.7606	5.1603	0.0207	0.216136	up	55663	ZKSCAN20|ZSCAN30|ZSCAN52	HGNC:HGNC:21036|Ensembl:ENSG00000083838|HPRD:07934|Vega:OTTHUMG00000183541	19	19q13.43	zinc finger protein 446		GO:0005634(nucleus)//GO:0005615(extracellular space)	GO:0000981(RNA polymerase II transcription factor activity, sequence-specific DNA binding)//GO:0003676(nucleic acid binding)//GO:0046872(metal ion binding)//GO:0003677(DNA binding)//GO:0003700(transcription factor activity, sequence-specific DNA binding)	GO:0006357(regulation of transcription from RNA polymerase II promoter)//GO:0006351(transcription, DNA-templated)//GO:0006355(regulation of transcription, DNA-templated)
PPIE	ENSG00000084072	protein_coding	+	chr1:40157853-40254533	49.7661	5.90627	8.42595	3.07484	0.00825	0.140175	up	10450	CYP-33|CYP33	MIM:602435|HGNC:HGNC:9258|Ensembl:ENSG00000084072|HPRD:03893|Vega:OTTHUMG00000009248	1	1p32	peptidylprolyl isomerase E	hsa03040(Spliceosome)	GO:0071013(catalytic step 2 spliceosome)//GO:0005654(nucleoplasm)//GO:0005634(nucleus)	GO:0003676(nucleic acid binding)//GO:0003723(RNA binding)//GO:0000166(nucleotide binding)//GO:0016018(cyclosporin A binding)//GO:0044822(poly(A) RNA binding)//GO:0003755(peptidyl-prolyl cis-trans isomerase activity)//GO:0005515(protein binding)	GO:0006283(transcription-coupled nucleotide-excision repair)//GO:0000413(protein peptidyl-prolyl isomerization)//GO:0000398(mRNA splicing, via spliceosome)//GO:0006457(protein folding)//GO:0006289(nucleotide-excision repair)//GO:0045070(positive regulation of viral genome replication)//GO:0006281(DNA repair)//GO:0006355(regulation of transcription, DNA-templated)
APLP2	ENSG00000084234	protein_coding	+	chr11:129936835-130014706	129.679	8.57916	15.1156	3.91797	5e-05	0.0028035	up	334	APLP-2|APPH|APPL2|CDEBP	MIM:104776|HGNC:HGNC:598|Ensembl:ENSG00000084234|HPRD:00103|Vega:OTTHUMG00000165767	11	11q24	amyloid beta precursor like protein 2		GO:0016020(membrane)//GO:0005886(plasma membrane)//GO:0005634(nucleus)//GO:0016021(integral component of membrane)//GO:0070062(extracellular exosome)	GO:0046914(transition metal ion binding)//GO:0004867(serine-type endopeptidase inhibitor activity)//GO:0008201(heparin binding)//GO:0042802(identical protein binding)//GO:0005515(protein binding)//GO:0003677(DNA binding)	GO:0030901(midbrain development)//GO:0007176(regulation of epidermal growth factor-activated receptor activity)//GO:0030198(extracellular matrix organization)//GO:0006878(cellular copper ion homeostasis)//GO:0030900(forebrain development)//GO:0007617(mating behavior)//GO:0007626(locomotory behavior)//GO:0001967(suckling behavior)//GO:0008203(cholesterol metabolic process)//GO:0010951(negative reg…
MECOM	ENSG00000085276	protein_coding	-	chr3:168801286-169381406	42.4373	2.33482	18.1758	4.18395	0.0045	0.0970442	up	2122	AML1-EVI-1|EVI1|MDS1|MDS1-EVI1|PRDM3|RUSAT2	MIM:165215|HGNC:HGNC:3498|Ensembl:ENSG00000085276|HPRD:01310|Vega:OTTHUMG00000158596	3	3q26.2	MDS1 and EVI1 complex locus	hsa04010(MAPK signaling pathway)//hsa05200(Pathways in cancer)//hsa05220(Chronic myeloid leukemia)	GO:0000118(histone deacetylase complex)//GO:0005794(Golgi apparatus)//GO:0005829(cytosol)//GO:0043231(intracellular membrane-bounded organelle)//GO:0016607(nuclear speck)//GO:0005654(nucleoplasm)//GO:0005634(nucleus)//GO:0005737(cytoplasm)//GO:0016235(aggresome)	GO:0003676(nucleic acid binding)//GO:0042803(protein homodimerization activity)//GO:0003700(transcription factor activity, sequence-specific DNA binding)//GO:0046872(metal ion binding)//GO:0005515(protein binding)//GO:0003677(DNA binding)	GO:0072001(renal system development)//GO:0060039(pericardium development)//GO:0090336(positive regulation of brown fat cell differentiation)//GO:0051726(regulation of cell cycle)//GO:0045893(positive regulation of transcription, DNA-templated)//GO:0009617(response to bacterium)//GO:0006351(transcription, DNA-templated)//GO:0030512(negative regulation of transforming growth factor beta receptor si…
DDHD2	ENSG00000085788	protein_coding	+	chr8:38082735-38239790	146.579	42.4036	3.45676	1.78942	0.0035	0.0849545	up	23259	SAMWD1|SPG54|iPLA(1)gamma	MIM:615003|HGNC:HGNC:29106|Ensembl:ENSG00000085788|HPRD:16788|Vega:OTTHUMG00000164095	8	8p11.23	DDHD domain containing 2		GO:0005815(microtubule organizing center)//GO:0005793(endoplasmic reticulum-Golgi intermediate compartment)//GO:0005794(Golgi apparatus)//GO:0005737(cytoplasm)//GO:0005829(cytosol)	GO:0046872(metal ion binding)//GO:0016787(hydrolase activity)	GO:0006644(phospholipid metabolic process)//GO:0044281(small molecule metabolic process)//GO:0006654(phosphatidic acid biosynthetic process)//GO:0016042(lipid catabolic process)//GO:0046474(glycerophospholipid biosynthetic process)//GO:0090141(positive regulation of mitochondrial fission)
PSMC5	ENSG00000087191	protein_coding	+	chr17:61896792-61909379	82.6065	5.13733	16.0796	4.00716	0.00435	0.0956488	up	5705	S8|SUG-1|SUG1|TBP10|TRIP1|p45|p45/SUG	MIM:601681|HGNC:HGNC:9552|Ensembl:ENSG00000087191|HPRD:03400|Vega:OTTHUMG00000179013	17	17q23.3	proteasome 26S subunit, ATPase 5	hsa03050(Proteasome)//hsa05169(Epstein-Barr virus infection)	GO:0070062(extracellular exosome)//GO:0031597(cytosolic proteasome complex)//GO:0016020(membrane)//GO:0031595(nuclear proteasome complex)//GO:0072562(blood microparticle)//GO:0005829(cytosol)//GO:0008540(proteasome regulatory particle, base subcomplex)//GO:0016234(inclusion body)//GO:0031410(cytoplasmic vesicle)//GO:0000502(proteasome complex)//GO:0005654(nucleoplasm)//GO:0005634(nucleus)//GO:002…	GO:0003712(transcription cofactor activity)//GO:0005524(ATP binding)//GO:0031531(thyrotropin-releasing hormone receptor binding)//GO:0036402(proteasome-activating ATPase activity)//GO:0008134(transcription factor binding)//GO:0016887(ATPase activity)//GO:0017025(TBP-class protein binding)//GO:0005515(protein binding)	GO:0002474(antigen processing and presentation of peptide antigen via MHC class I)//GO:0043488(regulation of mRNA stability)//GO:0034641(cellular nitrogen compound metabolic process)//GO:0090261(positive regulation of inclusion body assembly)//GO:0048011(neurotrophin TRK receptor signaling pathway)//GO:0043066(negative regulation of apoptotic process)//GO:0043161(proteasome-mediated ubiquitin-dep…
RFX2	ENSG00000087903	protein_coding	-	chr19:5978413-6199583	90.2083	22.2524	4.05387	2.0193	0.03105	0.257774	up	5990	-	MIM:142765|HGNC:HGNC:9983|Ensembl:ENSG00000087903|HPRD:00824|Vega:OTTHUMG00000180711	19	19p13.3	regulatory factor X2		GO:0005634(nucleus)	GO:0000978(RNA polymerase II core promoter proximal region sequence-specific DNA binding)//GO:0003677(DNA binding)//GO:0003700(transcription factor activity, sequence-specific DNA binding)	GO:0006357(regulation of transcription from RNA polymerase II promoter)//GO:0006351(transcription, DNA-templated)//GO:0006355(regulation of transcription, DNA-templated)
OAS1	ENSG00000089127	protein_coding	+	chr12:113344581-113455556	93.4234	0	inf	inf	5e-05	0.0028035	up	4938	E18/E16|IFI-4|OIAS|OIASI	MIM:164350|HGNC:HGNC:8086|Ensembl:ENSG00000089127|HPRD:08879|Vega:OTTHUMG00000169792	12	12q24.2	2'-5'-oligoadenylate synthetase 1	hsa05160(Hepatitis C)//hsa05162(Measles)//hsa05164(Influenza A)//hsa05168(Herpes simplex infection)	GO:0005576(extracellular region)//GO:0005829(cytosol)//GO:0005739(mitochondrion)//GO:0005783(endoplasmic reticulum)//GO:0005634(nucleus)//GO:0005737(cytoplasm)	GO:0008270(zinc ion binding)//GO:0001730(2'-5'-oligoadenylate synthetase activity)//GO:0005524(ATP binding)//GO:0003725(double-stranded RNA binding)//GO:0046872(metal ion binding)//GO:0005515(protein binding)//GO:0016740(transferase activity)//GO:0016779(nucleotidyltransferase activity)	GO:0045071(negative regulation of viral genome replication)//GO:0008152(metabolic process)//GO:0035457(cellular response to interferon-alpha)//GO:0060337(type I interferon signaling pathway)//GO:0051259(protein oligomerization)//GO:0042593(glucose homeostasis)//GO:0060333(interferon-gamma-mediated signaling pathway)//GO:0006006(glucose metabolic process)//GO:0019221(cytokine-mediated signaling pa…
FUS	ENSG00000089280	protein_coding	+	chr16:31191430-31203127	121.409	23.8172	5.09754	2.3498	0.0451	0.306021	up	2521	ALS6|ETM4|FUS1|HNRNPP2|POMP75|TLS	MIM:137070|HGNC:HGNC:4010|Ensembl:ENSG00000089280|HPRD:00660|Vega:OTTHUMG00000132395	16	16p11.2	FUS RNA binding protein	hsa05202(Transcriptional misregulation in cancer)	GO:0044327(dendritic spine head)//GO:0043204(perikaryon)//GO:0048471(perinuclear region of cytoplasm)//GO:0005844(polysome)//GO:0005654(nucleoplasm)//GO:0005634(nucleus)	GO:0003676(nucleic acid binding)//GO:0008270(zinc ion binding)//GO:0031489(myosin V binding)//GO:0003723(RNA binding)//GO:0042802(identical protein binding)//GO:0046965(retinoid X receptor binding)//GO:0030331(estrogen receptor binding)//GO:0000166(nucleotide binding)//GO:0044822(poly(A) RNA binding)//GO:0046966(thyroid hormone receptor binding)//GO:0035255(ionotropic glutamate receptor binding)/…	GO:0000398(mRNA splicing, via spliceosome)//GO:0010467(gene expression)//GO:0008380(RNA splicing)//GO:1903506(regulation of nucleic acid-templated transcription)//GO:0071277(cellular response to calcium ion)
GPATCH2L	ENSG00000089916	protein_coding	+	chr14:76618258-76729817	42.2396	10.7207	3.93998	1.97819	0.01205	0.179959	up	55668	C14orf118	HGNC:HGNC:20210|Ensembl:ENSG00000089916|HPRD:16594|Vega:OTTHUMG00000171490	14	14q24.3	G-patch domain containing 2 like		GO:0016021(integral component of membrane)	GO:0005515(protein binding)
NDUFB2	ENSG00000090266	protein_coding	+	chr7:140218219-140624564	55.3449	0	inf	inf	5e-05	0.0028035	up	4708	AGGG|CI-AGGG	MIM:603838|HGNC:HGNC:7697|Ensembl:ENSG00000090266|HPRD:11953|Vega:OTTHUMG00000157424	7	7q34	NADH:ubiquinone oxidoreductase subunit B2	hsa00190(Oxidative phosphorylation)//	GO:0005743(mitochondrial inner membrane)//GO:0005747(mitochondrial respiratory chain complex I)	GO:0008137(NADH dehydrogenase (ubiquinone) activity)	GO:0006120(mitochondrial electron transport, NADH to ubiquinone)//GO:0022904(respiratory electron transport chain)//GO:0044281(small molecule metabolic process)//GO:0044237(cellular metabolic process)//GO:0032981(mitochondrial respiratory chain complex I assembly)
ITGA6	ENSG00000091409	protein_coding	+	chr2:173292081-173489823	67.7834	2.13449	31.7563	4.98897	5e-05	0.0028035	up	3655	CD49f|ITGA6B|VLA-6	MIM:147556|HGNC:HGNC:6142|Ensembl:ENSG00000091409|HPRD:00945|Vega:OTTHUMG00000132277	2	2q31.1	integrin subunit alpha 6	hsa04151(PI3K-Akt signaling pathway)//hsa04510(Focal adhesion)//hsa04512(ECM-receptor interaction)//hsa04514(Cell adhesion molecules (CAMs))//hsa04640(Hematopoietic cell lineage)//hsa04810(Regulation of actin cytoskeleton)//hsa05145(Toxoplasmosis)//hsa05200(Pathways in cancer)//hsa05222(Small cell lung cancer)//hsa05410(Hypertrophic cardiomyopathy (HCM))//hsa05412(Arrhythmogenic right ventricular…	GO:0005604(basement membrane)//GO:0005886(plasma membrane)//GO:0009986(cell surface)//GO:0009897(external side of plasma membrane)//GO:0009925(basal plasma membrane)//GO:0016021(integral component of membrane)//GO:0008305(integrin complex)//GO:0030056(hemidesmosome)//GO:0005925(focal adhesion)	GO:0046872(metal ion binding)//GO:0005515(protein binding)//GO:0005178(integrin binding)	GO:0031581(hemidesmosome assembly)//GO:0072001(renal system development)//GO:2001237(negative regulation of extrinsic apoptotic signaling pathway)//GO:0050900(leukocyte migration)//GO:0043588(skin development)//GO:0010668(ectodermal cell differentiation)//GO:0030198(extracellular matrix organization)//GO:0043065(positive regulation of apoptotic process)//GO:0022409(positive regulation of cell-cel…
UNC13D	ENSG00000092929	protein_coding	-	chr17:73823305-73840798	116.139	0	inf	inf	0.0018	0.0563832	up	201294	FHL3|HLH3|HPLH3|Munc13-4	MIM:608897|HGNC:HGNC:23147|Ensembl:ENSG00000092929|HPRD:10598|Vega:OTTHUMG00000179895	17	17q25.1	unc-13 homolog D (C. elegans)		GO:0005764(lysosome)//GO:0055037(recycling endosome)//GO:0016020(membrane)//GO:0033093(Weibel-Palade body)//GO:0005770(late endosome)//GO:0070382(exocytic vesicle)	GO:0017137(Rab GTPase binding)//GO:0005515(protein binding)	GO:1903307(positive regulation of regulated secretory pathway)//GO:0043320(natural killer cell degranulation)//GO:0043304(regulation of mast cell degranulation)//GO:1900026(positive regulation of substrate adhesion-dependent cell spreading)//GO:0006909(phagocytosis)//GO:0051607(defense response to virus)//GO:0002432(granuloma formation)//GO:0045921(positive regulation of exocytosis)//GO:0002467(g…
NUP50	ENSG00000093000	protein_coding	+	chr22:45559721-45583896	82.6752	8.08332	10.2278	3.35443	0.00585	0.116315	up	10762	NPAP60|NPAP60L	MIM:604646|HGNC:HGNC:8065|Ensembl:ENSG00000093000|HPRD:05226|Vega:OTTHUMG00000151265	22	22q13.31	nucleoporin 50kDa	hsa03013(RNA transport)	GO:0031965(nuclear membrane)//GO:0005654(nucleoplasm)//GO:0016021(integral component of membrane)//GO:0005643(nuclear pore)//GO:0005737(cytoplasm)	GO:0005515(protein binding)	GO:0044267(cellular protein metabolic process)//GO:0005975(carbohydrate metabolic process)//GO:0015758(glucose transport)//GO:0043687(post-translational protein modification)//GO:0019054(modulation by virus of host process)//GO:0008645(hexose transport)//GO:0008033(tRNA processing)//GO:0031047(gene silencing by RNA)//GO:0015031(protein transport)//GO:0019083(viral transcription)//GO:0019048(modul…
ECHDC1	ENSG00000093144	protein_coding	-	chr6:127609854-127664754	43.0801	0	inf	inf	5e-05	0.0028035	up	55862	HEL-S-76|MMCD|dJ351K20.2	MIM:612136|HGNC:HGNC:21489|Ensembl:ENSG00000093144|HPRD:13260|Vega:OTTHUMG00000015523	6	6q22.33	ethylmalonyl-CoA decarboxylase 1	hsa00640(Propanoate metabolism)	GO:0016021(integral component of membrane)//GO:0070062(extracellular exosome)//GO:0005829(cytosol)	GO:0003824(catalytic activity)//GO:0016831(carboxy-lyase activity)//GO:0004492(methylmalonyl-CoA decarboxylase activity)	GO:0008152(metabolic process)
IKZF5	ENSG00000095574	protein_coding	-	chr10:124690418-124768366	79.6005	0.00461236	17258.3	14.075	0.0294	0.252444	up	64376	PEGASUS|ZNFN1A5	MIM:606238|HGNC:HGNC:14283|Ensembl:ENSG00000095574|HPRD:05873|Vega:OTTHUMG00000019192	10	10q26	IKAROS family zinc finger 5		GO:0005634(nucleus)	GO:0046872(metal ion binding)//GO:0000977(RNA polymerase II regulatory region sequence-specific DNA binding)//GO:0003700(transcription factor activity, sequence-specific DNA binding)	GO:0006351(transcription, DNA-templated)//GO:0006355(regulation of transcription, DNA-templated)
MYO9B	ENSG00000099331	protein_coding	+	chr19:17186590-17325346	54.8042	0.958698	57.1654	5.83707	0.00395	0.0922819	up	4650	CELIAC4|MYR5	MIM:602129|HGNC:HGNC:7609|Ensembl:ENSG00000099331|HPRD:03677|Vega:OTTHUMG00000182707	19	19p13.1	myosin IXB		GO:0048471(perinuclear region of cytoplasm)//GO:0030027(lamellipodium)//GO:0005938(cell cortex)//GO:0016020(membrane)//GO:0015629(actin cytoskeleton)//GO:0001726(ruffle)//GO:0005829(cytosol)//GO:0031941(filamentous actin)//GO:0032433(filopodium tip)//GO:0016459(myosin complex)//GO:0005737(cytoplasm)	GO:0043531(ADP binding)//GO:0008270(zinc ion binding)//GO:0000146(microfilament motor activity)//GO:0042803(protein homodimerization activity)//GO:0005524(ATP binding)//GO:0005515(protein binding)//GO:0005516(calmodulin binding)//GO:0005096(GTPase activator activity)//GO:0043008(ATP-dependent protein binding)//GO:0003774(motor activity)//GO:0030898(actin-dependent ATPase activity)//GO:0016887(ATP…	GO:0008152(metabolic process)//GO:0032011(ARF protein signal transduction)//GO:0051056(regulation of small GTPase mediated signal transduction)//GO:0007264(small GTPase mediated signal transduction)//GO:0072673(lamellipodium morphogenesis)//GO:0043547(positive regulation of GTPase activity)//GO:0048246(macrophage chemotaxis)//GO:0007266(Rho protein signal transduction)//GO:0030048(actin filament-…
EIF3L	ENSG00000100129	protein_coding	+	chr22:38226861-38285414	138.708	14.5282	9.54748	3.25512	0.01005	0.159633	up	51386	EIF3EIP|EIF3S11|EIF3S6IP|HSPC021|HSPC025|MSTP005	HGNC:HGNC:18138|Ensembl:ENSG00000100129|HPRD:10932|Vega:OTTHUMG00000150671	22	22q	eukaryotic translation initiation factor 3 subunit L		GO:0016020(membrane)//GO:0005829(cytosol)//GO:0033290(eukaryotic 48S preinitiation complex)//GO:0001650(fibrillar center)//GO:0005852(eukaryotic translation initiation factor 3 complex)//GO:0005654(nucleoplasm)//GO:0016282(eukaryotic 43S preinitiation complex)	GO:0044822(poly(A) RNA binding)//GO:0005515(protein binding)//GO:0003743(translation initiation factor activity)	GO:0044267(cellular protein metabolic process)//GO:0010467(gene expression)//GO:0001731(formation of translation preinitiation complex)//GO:0006412(translation)//GO:0006413(translational initiation)//GO:0006446(regulation of translational initiation)
SUN2	ENSG00000100242	protein_coding	-	chr22:39101727-39190203	53.293	16.1349	3.30296	1.72376	0.03875	0.286629	up	25777	UNC84B	MIM:613569|HGNC:HGNC:14210|Ensembl:ENSG00000100242|HPRD:15611|Vega:OTTHUMG00000151031	22	22q13.1	Sad1 and UNC84 domain containing 2		GO:0000794(condensed nuclear chromosome)//GO:0005635(nuclear envelope)//GO:0010008(endosome membrane)//GO:0034993(LINC complex)//GO:0005639(integral component of nuclear inner membrane)//GO:0031965(nuclear membrane)//GO:0000784(nuclear chromosome, telomeric region)	GO:0043495(protein anchor)//GO:0008017(microtubule binding)//GO:0005515(protein binding)//GO:0042802(identical protein binding)//GO:0005521(lamin binding)	GO:0006998(nuclear envelope organization)//GO:0007052(mitotic spindle organization)//GO:0007097(nuclear migration)//GO:0051642(centrosome localization)//GO:0090292(nuclear matrix anchoring at nuclear membrane)//GO:0090286(cytoskeletal anchoring at nuclear membrane)//GO:0031022(nuclear migration along microfilament)//GO:0030335(positive regulation of cell migration)
TOM1	ENSG00000100284	protein_coding	+	chr22:35694830-35743987	91.477	0	inf	inf	5e-05	0.0028035	up	10043	-	MIM:604700|HGNC:HGNC:11982|Ensembl:ENSG00000100284|HPRD:05265|Vega:OTTHUMG00000150958	22	22q13.1	target of myb1 membrane trafficking protein		GO:0005768(endosome)//GO:0070062(extracellular exosome)//GO:0016020(membrane)//GO:0005829(cytosol)//GO:0005622(intracellular)//GO:0005769(early endosome)//GO:0005737(cytoplasm)	GO:0005515(protein binding)//GO:0030276(clathrin binding)	GO:0006897(endocytosis)//GO:0016197(endosomal transport)//GO:0015031(protein transport)//GO:0006886(intracellular protein transport)
IFT27	ENSG00000100360	protein_coding	-	chr22:37154245-37172300	45.9317	9.80635	4.68387	2.2277	0.028	0.247782	up	11020	BBS19|RABL4|RAYL	MIM:615870|HGNC:HGNC:18626|Ensembl:ENSG00000100360|Vega:OTTHUMG00000150544	22	22q13.1	intraflagellar transport 27		GO:0031514(motile cilium)//GO:0097228(sperm principal piece)//GO:0005813(centrosome)//GO:0030992(intraciliary transport particle B)//GO:0072372(primary cilium)//GO:0005929(cilium)//GO:0097542(ciliary tip)//GO:0005622(intracellular)//GO:0097225(sperm midpiece)	GO:0005515(protein binding)//GO:0005525(GTP binding)	GO:0042073(intraciliary transport)//GO:0007224(smoothened signaling pathway)//GO:0007264(small GTPase mediated signal transduction)//GO:0006886(intracellular protein transport)//GO:0006996(organelle organization)
PABPN1	ENSG00000100836	protein_coding	+	chr14:23654524-23795394	385.385	30.9494	12.452	3.63831	0.00985	0.157797	up	8106	OPMD|PAB2|PABII|PABP-2|PABP2	MIM:602279|HGNC:HGNC:8565|HPRD:03787	14	14q11.2	poly(A) binding protein, nuclear 1	hsa03015(mRNA surveillance pathway)//hsa05164(Influenza A)	GO:0030529(intracellular ribonucleoprotein complex)//GO:0005654(nucleoplasm)//GO:0042405(nuclear inclusion body)//GO:0005634(nucleus)//GO:0005737(cytoplasm)	GO:0044822(poly(A) RNA binding)//GO:0000166(nucleotide binding)//GO:0003676(nucleic acid binding)//GO:0005515(protein binding)//GO:0003723(RNA binding)	GO:0008380(RNA splicing)//GO:0006396(RNA processing)//GO:0031124(mRNA 3'-end processing)//GO:0000398(mRNA splicing, via spliceosome)//GO:0010467(gene expression)//GO:0006936(muscle contraction)//GO:0046778(modification by virus of host mRNA processing)//GO:0006366(transcription from RNA polymerase II promoter)//GO:0019048(modulation by virus of host morphology or physiology)//GO:0006369(terminati…
SEL1L2	ENSG00000101251	protein_coding	-	chr20:13829892-16033842	142.263	0	inf	inf	0.0025	0.0690517	up	80343	C20orf50	MIM:614289|HGNC:HGNC:15897|Ensembl:ENSG00000101251|Vega:OTTHUMG00000031910	20	20p12.1	SEL1L2 ERAD E3 ligase adaptor subunit	hsa04141(Protein processing in endoplasmic reticulum)	GO:0016021(integral component of membrane)
MYL12A	ENSG00000101608	protein_coding	+	chr18:3247478-3278282	47.1723	2.96813	15.8929	3.99031	0.00805	0.138881	up	10627	HEL-S-24|MLC-2B|MLCB|MRCL3|MRLC3|MYL2B	HGNC:HGNC:16701|Ensembl:ENSG00000101608|HPRD:14735|Vega:OTTHUMG00000131509	18	18p11.31	myosin light chain 12A	hsa04510(Focal adhesion)//hsa04530(Tight junction)//hsa04611(Platelet activation)//hsa04670(Leukocyte transendothelial migration)//hsa04810(Regulation of actin cytoskeleton)	GO:0030018(Z disc)//GO:0070062(extracellular exosome)//GO:0016460(myosin II complex)//GO:0001725(stress fiber)//GO:0005829(cytosol)//GO:0016459(myosin complex)	GO:0005515(protein binding)//GO:0005509(calcium ion binding)//GO:0035254(glutamate receptor binding)	GO:0008360(regulation of cell shape)//GO:0007411(axon guidance)//GO:0048013(ephrin receptor signaling pathway)//GO:0070527(platelet aggregation)//GO:0006936(muscle contraction)//GO:0072661(protein targeting to plasma membrane)
RBBP7	ENSG00000102054	protein_coding	-	chrX:16804549-16888537	44.7991	13.2332	3.38534	1.7593	0.03615	0.273171	up	5931	RbAp46	MIM:300825|HGNC:HGNC:9890|Ensembl:ENSG00000102054|HPRD:04231|Vega:OTTHUMG00000021198	X	Xp22.2	retinoblastoma binding protein 7		GO:0035098(ESC/E(Z) complex)//GO:0005654(nucleoplasm)//GO:0005634(nucleus)//GO:0016581(NuRD complex)	GO:0003723(RNA binding)//GO:0005515(protein binding)	GO:0045814(negative regulation of gene expression, epigenetic)//GO:0006325(chromatin organization)//GO:0034080(CENP-A containing nucleosome assembly)//GO:0008283(cell proliferation)//GO:0040029(regulation of gene expression, epigenetic)//GO:0010467(gene expression)//GO:0006351(transcription, DNA-templated)//GO:0070370(cellular heat acclimation)//GO:0006334(nucleosome assembly)//GO:0048545(respons…
PHKB	ENSG00000102893	protein_coding	+	chr16:47178233-47735434	98.1991	2.51369	39.0657	5.28783	0.00395	0.0922819	up	5257	-	MIM:172490|HGNC:HGNC:8927|Ensembl:ENSG00000102893|HPRD:01407|Vega:OTTHUMG00000133102	16	16q12-q13	phosphorylase kinase, beta	hsa04020(Calcium signaling pathway)//hsa04910(Insulin signaling pathway)//hsa04922(Glucagon signaling pathway)	GO:0005886(plasma membrane)//GO:0005964(phosphorylase kinase complex)//GO:0005829(cytosol)	GO:0003824(catalytic activity)//GO:0004689(phosphorylase kinase activity)//GO:0005516(calmodulin binding)//GO:0005515(protein binding)	GO:0008152(metabolic process)//GO:0044281(small molecule metabolic process)//GO:0005977(glycogen metabolic process)//GO:0006468(protein phosphorylation)//GO:0006006(glucose metabolic process)//GO:0005975(carbohydrate metabolic process)//GO:0006091(generation of precursor metabolites and energy)//GO:0005980(glycogen catabolic process)
NFAT5	ENSG00000102908	protein_coding	+	chr16:69598996-69738569	54.2856	0.55717	97.4311	6.60631	5e-05	0.0028035	up	10725	NF-AT5|NFATL1|NFATZ|OREBP|TONEBP	MIM:604708|HGNC:HGNC:7774|Ensembl:ENSG00000102908|HPRD:05272|Vega:OTTHUMG00000137572	16	16q22.1	nuclear factor of activated T-cells 5, tonicity-responsive		GO:0005654(nucleoplasm)//GO:0016021(integral component of membrane)//GO:0005634(nucleus)//GO:0005737(cytoplasm)	GO:0001077(transcriptional activator activity, RNA polymerase II core promoter proximal region sequence-specific binding)//GO:0000978(RNA polymerase II core promoter proximal region sequence-specific DNA binding)//GO:0005515(protein binding)//GO:0003700(transcription factor activity, sequence-specific DNA binding)	GO:0001816(cytokine production)//GO:0007588(excretion)//GO:0006970(response to osmotic stress)//GO:0006366(transcription from RNA polymerase II promoter)//GO:0045944(positive regulation of transcription from RNA polymerase II promoter)//GO:0070884(regulation of calcineurin-NFAT signaling cascade)//GO:0006355(regulation of transcription, DNA-templated)//GO:0007165(signal transduction)
SETD6	ENSG00000103037	protein_coding	+	chr16:58549382-58663790	90.2498	14.1215	6.39095	2.67603	0.0206	0.215493	up	79918	-	MIM:616424|HGNC:HGNC:26116|Ensembl:ENSG00000103037|HPRD:07956|Vega:OTTHUMG00000150276	16	16q21	SET domain containing 6		GO:0005634(nucleus)//GO:0005737(cytoplasm)	GO:0016279(protein-lysine N-methyltransferase activity)//GO:0005515(protein binding)//GO:0051059(NF-kappaB binding)	GO:0018026(peptidyl-lysine monomethylation)//GO:0032088(negative regulation of NF-kappaB transcription factor activity)//GO:0048863(stem cell differentiation)//GO:0050727(regulation of inflammatory response)//GO:0034968(histone lysine methylation)//GO:0019827(stem cell population maintenance)
TSC2	ENSG00000103197	protein_coding	+	chr16:2089815-2185899	135.553	25.9244	5.2288	2.38648	0.0408	0.291023	up	7249	LAM|PPP1R160|TSC4	MIM:191092|HGNC:HGNC:12363|Ensembl:ENSG00000103197|HPRD:01850|Vega:OTTHUMG00000128745	16	16p13.3	tuberous sclerosis 2		GO:0005764(lysosome)//GO:0033596(TSC1-TSC2 complex)//GO:0016020(membrane)//GO:0048471(perinuclear region of cytoplasm)//GO:0005794(Golgi apparatus)//GO:0005829(cytosol)//GO:0005634(nucleus)//GO:0005737(cytoplasm)	GO:0019902(phosphatase binding)//GO:0042803(protein homodimerization activity)//GO:0031267(small GTPase binding)//GO:0005096(GTPase activator activity)//GO:0005515(protein binding)//GO:0071889(14-3-3 protein binding)	GO:0046626(regulation of insulin receptor signaling pathway)//GO:0032007(negative regulation of TOR signaling)//GO:0050918(positive chemotaxis)//GO:0016192(vesicle-mediated transport)//GO:0008285(negative regulation of cell proliferation)//GO:0046323(glucose import)//GO:0048009(insulin-like growth factor receptor signaling pathway)//GO:0001843(neural tube closure)//GO:0044861(protein transport in…
GSPT1	ENSG00000103342	protein_coding	-	chr16:11945505-12009939	99.6147	17.3486	5.74195	2.52154	0.03275	0.261792	up	2935	551G9.2|ETF3A|GST1|eRF3a	MIM:139259|HGNC:HGNC:4621|Ensembl:ENSG00000103342|HPRD:00753|Vega:OTTHUMG00000172956	16	16p13.1	G1 to S phase transition 1	hsa03015(mRNA surveillance pathway)	GO:0005622(intracellular)//GO:0018444(translation release factor complex)//GO:0005829(cytosol)	GO:0044822(poly(A) RNA binding)//GO:0003924(GTPase activity)//GO:0003747(translation release factor activity)//GO:0005515(protein binding)//GO:0005525(GTP binding)	GO:0000184(nuclear-transcribed mRNA catabolic process, nonsense-mediated decay)//GO:0006479(protein methylation)//GO:0008152(metabolic process)//GO:0000082(G1/S transition of mitotic cell cycle)//GO:0002184(cytoplasmic translational termination)
CLUAP1	ENSG00000103351	protein_coding	+	chr16:3415098-3627401	43.2327	4.76247	9.07778	3.18234	5e-05	0.0028035	up	23059	CFAP22|FAP22|IFT38	MIM:616787|HGNC:HGNC:19009|Ensembl:ENSG00000103351|HPRD:10013|Vega:OTTHUMG00000177581	16	16p13.3	clusterin associated protein 1		GO:0005929(cilium)//GO:0005813(centrosome)//GO:0043231(intracellular membrane-bounded organelle)//GO:0030992(intraciliary transport particle B)//GO:0072372(primary cilium)//GO:0097542(ciliary tip)//GO:0005654(nucleoplasm)	GO:0005515(protein binding)	GO:0042384(cilium assembly)//GO:0006996(organelle organization)
HERC1	ENSG00000103657	protein_coding	-	chr15:63900816-64126141	53.7298	3.47726	15.4518	3.9497	5e-05	0.0028035	up	8925	p532|p619	MIM:605109|HGNC:HGNC:4867|Ensembl:ENSG00000103657|HPRD:06894|Vega:OTTHUMG00000172433	15	15q22	HECT and RLD domain containing E3 ubiquitin protein ligase family member 1	hsa04120(Ubiquitin mediated proteolysis)	GO:0016020(membrane)//GO:0005794(Golgi apparatus)//GO:0005737(cytoplasm)//GO:0005829(cytosol)	GO:0004842(ubiquitin-protein transferase activity)//GO:0005086(ARF guanyl-nucleotide exchange factor activity)//GO:0016874(ligase activity)	GO:0010507(negative regulation of autophagy)//GO:0031175(neuron projection development)//GO:0016567(protein ubiquitination)//GO:0043547(positive regulation of GTPase activity)//GO:0021702(cerebellar Purkinje cell differentiation)//GO:0006810(transport)//GO:0050885(neuromuscular process controlling balance)
HOMER2	ENSG00000103942	protein_coding	-	chr15:83509837-83772195	50.6385	7.5537	6.7038	2.74498	0.01775	0.206911	up	9455	ACPD|CPD|DFNA68|HOMER-2|VESL-2	MIM:604799|HGNC:HGNC:17513|Ensembl:ENSG00000103942|HPRD:07269|Vega:OTTHUMG00000172462	15	15q24.3	homer scaffolding protein 2	hsa04068(FoxO signaling pathway)//hsa04724(Glutamatergic synapse)	GO:0005886(plasma membrane)//GO:0045177(apical part of cell)//GO:0030425(dendrite)//GO:0014069(postsynaptic density)//GO:0030054(cell junction)//GO:0005730(nucleolus)//GO:0005634(nucleus)//GO:0045211(postsynaptic membrane)//GO:0005737(cytoplasm)//GO:0043025(neuronal cell body)	GO:0019904(protein domain specific binding)//GO:0042803(protein homodimerization activity)//GO:0003779(actin binding)//GO:0035256(G-protein coupled glutamate receptor binding)//GO:0046982(protein heterodimerization activity)//GO:0030160(GKAP/Homer scaffold activity)//GO:0005515(protein binding)	GO:0008277(regulation of G-protein coupled receptor protein signaling pathway)//GO:0048148(behavioral response to cocaine)//GO:0007216(G-protein coupled glutamate receptor signaling pathway)//GO:0035584(calcium-mediated signaling using intracellular calcium source)//GO:0048875(chemical homeostasis within a tissue)
RIPK2	ENSG00000104312	protein_coding	+	chr8:90769974-90803291	51.5423	0	inf	inf	5e-05	0.0028035	up	8767	CARD3|CARDIAK|CCK|GIG30|RICK|RIP2	MIM:603455|HGNC:HGNC:10020|Ensembl:ENSG00000104312|HPRD:04585|Vega:OTTHUMG00000163809	8	8q21	receptor interacting serine/threonine kinase 2	hsa04621(NOD-like receptor signaling pathway)//hsa04722(Neurotrophin signaling pathway)//hsa05131(Shigellosis)//hsa05152(Tuberculosis)	GO:0043234(protein complex)//GO:0031982(vesicle)//GO:0005856(cytoskeleton)//GO:0005737(cytoplasm)//GO:0005829(cytosol)	GO:0004674(protein serine/threonine kinase activity)//GO:0042803(protein homodimerization activity)//GO:0005102(receptor binding)//GO:0004871(signal transducer activity)//GO:0050700(CARD domain binding)//GO:0030274(LIM domain binding)//GO:0004715(non-membrane spanning protein tyrosine kinase activity)//GO:0016301(kinase activity)//GO:0005515(protein binding)//GO:0005524(ATP binding)	GO:0034166(toll-like receptor 10 signaling pathway)//GO:0007249(I-kappaB kinase/NF-kappaB signaling)//GO:0043123(positive regulation of I-kappaB kinase/NF-kappaB signaling)//GO:0046641(positive regulation of alpha-beta T cell proliferation)//GO:0016310(phosphorylation)//GO:0050852(T cell receptor signaling pathway)//GO:0042098(T cell proliferation)//GO:0035666(TRIF-dependent toll-like receptor si…
LILRB1	ENSG00000104972	protein_coding	+	chr19:55084386-55150343	45.6985	0	inf	inf	5e-05	0.0028035	up	10859	CD85J|ILT-2|ILT2|LIR-1|LIR1|MIR-7|MIR7	MIM:604811|HGNC:HGNC:6605|Ensembl:ENSG00000104972|HPRD:07273|Vega:OTTHUMG00000065695	19	19q13.4	leukocyte immunoglobulin like receptor B1	hsa04380(Osteoclast differentiation)	GO:0009897(external side of plasma membrane)//GO:0016021(integral component of membrane)//GO:0005576(extracellular region)//GO:0005886(plasma membrane)//GO:0005737(cytoplasm)	GO:0032393(MHC class I receptor activity)//GO:0042803(protein homodimerization activity)//GO:0008157(protein phosphatase 1 binding)//GO:0030107(HLA-A specific inhibitory MHC class I receptor activity)//GO:0042169(SH2 domain binding)//GO:0030109(HLA-B specific inhibitory MHC class I receptor activity)//GO:0042288(MHC class I protein binding)	GO:2001180(negative regulation of interleukin-10 secretion)//GO:0010628(positive regulation of gene expression)//GO:0002767(immune response-inhibiting cell surface receptor signaling pathway)//GO:0097028(dendritic cell differentiation)//GO:0046636(negative regulation of alpha-beta T cell activation)//GO:0031623(receptor internalization)//GO:0001915(negative regulation of T cell mediated cytotoxic…
URI1	ENSG00000105176	protein_coding	+	chr19:30414550-30506611	58.0378	0	inf	inf	5e-05	0.0028035	up	8725	C19orf2|NNX3|PPP1R19|RMP|URI	MIM:603494|HGNC:HGNC:13236|Ensembl:ENSG00000105176|HPRD:11943|Vega:OTTHUMG00000177923	19	19q12	URI1 prefoldin-like chaperone		GO:0005665(DNA-directed RNA polymerase II, core complex)//GO:0030425(dendrite)//GO:0043231(intracellular membrane-bounded organelle)//GO:0005739(mitochondrion)//GO:0005634(nucleus)//GO:0005737(cytoplasm)	GO:0001106(RNA polymerase II transcription corepressor activity)//GO:0004864(protein phosphatase inhibitor activity)//GO:0019212(phosphatase inhibitor activity)//GO:0003682(chromatin binding)//GO:0051219(phosphoprotein binding)//GO:0005515(protein binding)	GO:0071363(cellular response to growth factor stimulus)//GO:2001243(negative regulation of intrinsic apoptotic signaling pathway)//GO:0006351(transcription, DNA-templated)//GO:0010923(negative regulation of phosphatase activity)//GO:0009615(response to virus)//GO:0001558(regulation of cell growth)//GO:0000122(negative regulation of transcription from RNA polymerase II promoter)//GO:0006357(regula…
CYTH2	ENSG00000105443	protein_coding	+	chr19:48949029-48985571	49.2489	11.3077	4.35532	2.12278	0.0028	0.0740547	up	9266	ARNO|CTS18|CTS18.1|PSCD2|PSCD2L|SEC7L|Sec7p-L|Sec7p-like	MIM:602488|HGNC:HGNC:9502|Ensembl:ENSG00000105443|HPRD:03925|Vega:OTTHUMG00000150245	19	19q13.33	cytohesin 2		GO:0016020(membrane)//GO:0005886(plasma membrane)//GO:0030426(growth cone)//GO:0005737(cytoplasm)	GO:0008289(lipid binding)//GO:0070679(inositol 1,4,5 trisphosphate binding)//GO:0005086(ARF guanyl-nucleotide exchange factor activity)//GO:0005515(protein binding)	GO:0006897(endocytosis)//GO:0030036(actin cytoskeleton organization)//GO:0032012(regulation of ARF protein signal transduction)//GO:0043547(positive regulation of GTPase activity)
GTPBP10	ENSG00000105793	protein_coding	+	chr7:89964536-90839905	82.7824	12.0923	6.84585	2.77523	0.0002	0.00958462	up	85865	ObgH2|UG0751c10	MIM:610920|HGNC:HGNC:25106|Ensembl:ENSG00000105793|HPRD:14262|Vega:OTTHUMG00000023655	7	7q21.13	GTP-binding protein 10 (putative)		GO:0005730(nucleolus)//GO:0005739(mitochondrion)//GO:0005694(chromosome)	GO:0044822(poly(A) RNA binding)//GO:0003924(GTPase activity)//GO:0000287(magnesium ion binding)//GO:0005515(protein binding)//GO:0005525(GTP binding)	GO:0008152(metabolic process)//GO:0042254(ribosome biogenesis)
NAMPT	ENSG00000105835	protein_coding	-	chr7:105888730-105926772	45.8385	2.05346	22.3226	4.48043	0.00785	0.136692	up	10135	1110035O14Rik|PBEF|PBEF1|VF|VISFATIN	MIM:608764|HGNC:HGNC:30092|Ensembl:ENSG00000105835|HPRD:09938|Vega:OTTHUMG00000140388	7	7q22.3	nicotinamide phosphoribosyltransferase	hsa00760(Nicotinate and nicotinamide metabolism)//	GO:0005654(nucleoplasm)//GO:0070062(extracellular exosome)//GO:0030054(cell junction)//GO:0005615(extracellular space)//GO:0005829(cytosol)	GO:0005125(cytokine activity)//GO:0047280(nicotinamide phosphoribosyltransferase activity)//GO:0042803(protein homodimerization activity)//GO:0004514(nicotinate-nucleotide diphosphorylase (carboxylating) activity)//GO:0008144(drug binding)//GO:0005515(protein binding)	GO:0006769(nicotinamide metabolic process)//GO:0008286(insulin receptor signaling pathway)//GO:0032922(circadian regulation of gene expression)//GO:0051770(positive regulation of nitric-oxide synthase biosynthetic process)//GO:0007267(cell-cell signaling)//GO:0008284(positive regulation of cell proliferation)//GO:0009435(NAD biosynthetic process)//GO:0007565(female pregnancy)//GO:0048661(positive…
SSBP1	ENSG00000106028	protein_coding	+	chr7:141404137-141488440	54.9052	0	inf	inf	0.0306	0.254939	up	6742	Mt-SSB|SOSS-B1|SSBP|mtSSB	MIM:600439|HGNC:HGNC:11317|Ensembl:ENSG00000106028|HPRD:02703|Vega:OTTHUMG00000157572	7	7q34	single-stranded DNA binding protein 1, mitochondrial	hsa03030(DNA replication)//hsa03430(Mismatch repair)//hsa03440(Homologous recombination)	GO:0042645(mitochondrial nucleoid)//GO:0005634(nucleus)//GO:0005739(mitochondrion)//GO:0005759(mitochondrial matrix)//GO:0070062(extracellular exosome)	GO:0044822(poly(A) RNA binding)//GO:0003697(single-stranded DNA binding)//GO:0003682(chromatin binding)//GO:0005515(protein binding)	GO:0070584(mitochondrion morphogenesis)//GO:0007005(mitochondrion organization)//GO:0006996(organelle organization)//GO:0051096(positive regulation of helicase activity)//GO:0006260(DNA replication)
FKBP14	ENSG00000106080	protein_coding	-	chr7:29959718-30066300	42.8463	2.79291	15.3411	3.93933	0.029	0.250544	up	55033	EDSKMH|FKBP22|IPBP12	MIM:614505|HGNC:HGNC:18625|Ensembl:ENSG00000106080|HPRD:16898|Vega:OTTHUMG00000023442	7	7p14.3	FK506 binding protein 14		GO:0005788(endoplasmic reticulum lumen)//GO:0005789(endoplasmic reticulum membrane)	GO:0005528(FK506 binding)//GO:0003755(peptidyl-prolyl cis-trans isomerase activity)//GO:0005509(calcium ion binding)	GO:0044267(cellular protein metabolic process)//GO:0000413(protein peptidyl-prolyl isomerization)//GO:0030968(endoplasmic reticulum unfolded protein response)//GO:0006457(protein folding)//GO:0061077(chaperone-mediated protein folding)//GO:0036498(IRE1-mediated unfolded protein response)
GARS	ENSG00000106105	protein_coding	+	chr7:30536236-30673649	51.8628	2.70039	19.2057	4.26346	5e-05	0.0028035	up	2617	CMT2D|DSMAV|GlyRS|HMN5|SMAD1	MIM:600287|HGNC:HGNC:4162|Ensembl:ENSG00000106105|HPRD:02617|Vega:OTTHUMG00000152769	7	7p15	glycyl-tRNA synthetase	hsa00970(Aminoacyl-tRNA biosynthesis)	GO:0070062(extracellular exosome)//GO:0030424(axon)//GO:0005829(cytosol)//GO:0005759(mitochondrial matrix)//GO:0005654(nucleoplasm)//GO:0005737(cytoplasm)//GO:0030141(secretory granule)	GO:0005524(ATP binding)//GO:0004820(glycine-tRNA ligase activity)//GO:0046983(protein dimerization activity)	GO:0006426(glycyl-tRNA aminoacylation)//GO:0010467(gene expression)//GO:0006418(tRNA aminoacylation for protein translation)//GO:0015966(diadenosine tetraphosphate biosynthetic process)
TAF6	ENSG00000106290	protein_coding	-	chr7:99690350-99726118	61.8016	0	inf	inf	5e-05	0.0028035	up	6878	MGC:8964|TAF(II)70|TAF(II)80|TAF2E|TAFII-70|TAFII-80|TAFII70|TAFII80|TAFII85	MIM:602955|HGNC:HGNC:11540|Ensembl:ENSG00000106290|HPRD:11807|Vega:OTTHUMG00000154771	7	7q22.1	TATA-box binding protein associated factor 6	hsa03022(Basal transcription factors)//hsa05168(Herpes simplex infection)	GO:0005669(transcription factor TFIID complex)//GO:0033276(transcription factor TFTC complex)//GO:0005654(nucleoplasm)//GO:0005634(nucleus)//GO:0071339(MLL1 complex)//GO:0005737(cytoplasm)	GO:0046982(protein heterodimerization activity)//GO:0005515(protein binding)//GO:0003677(DNA binding)//GO:0003700(transcription factor activity, sequence-specific DNA binding)	GO:0006366(transcription from RNA polymerase II promoter)//GO:0045786(negative regulation of cell cycle)//GO:0010467(gene expression)//GO:0006352(DNA-templated transcription, initiation)//GO:0006367(transcription initiation from RNA polymerase II promoter)//GO:0008285(negative regulation of cell proliferation)//GO:0006368(transcription elongation from RNA polymerase II promoter)//GO:0006355(regul…
MEST	ENSG00000106484	protein_coding	+	chr7:130125882-130148500	79.3972	1.72069	46.1427	5.52803	0.01785	0.207561	up	4232	PEG1	MIM:601029|HGNC:HGNC:7028|Ensembl:ENSG00000106484|HPRD:06776|Vega:OTTHUMG00000156661	7	7q32	mesoderm specific transcript		GO:0005783(endoplasmic reticulum)//GO:0016021(integral component of membrane)//GO:0070062(extracellular exosome)//GO:0005789(endoplasmic reticulum membrane)	GO:0003824(catalytic activity)//GO:0016787(hydrolase activity)	GO:0007498(mesoderm development)//GO:0008152(metabolic process)//GO:0010883(regulation of lipid storage)
PRUNE2	ENSG00000106772	protein_coding	-	chr9:79226291-79521003	56.5597	12.3906	4.56473	2.19053	0.00735	0.13337	up	158471	BMCC1|BNIPXL|C9orf65|KIAA0367	MIM:610691|HGNC:HGNC:25209|Ensembl:ENSG00000106772|HPRD:12970|Vega:OTTHUMG00000020047	9	9q21.2	prune homolog 2 (Drosophila)		GO:0016021(integral component of membrane)//GO:0005737(cytoplasm)	GO:0016462(pyrophosphatase activity)//GO:0004309(exopolyphosphatase activity)//GO:0046872(metal ion binding)	GO:0006798(polyphosphate catabolic process)//GO:0006915(apoptotic process)//GO:0008152(metabolic process)
DOCK8	ENSG00000107099	protein_coding	+	chr9:213107-746105	42.0114	14.2238	2.95361	1.56248	0.00845	0.143139	up	81704	HEL-205|MRD2|ZIR8	MIM:611432|HGNC:HGNC:19191|Ensembl:ENSG00000107099|HPRD:10920|Vega:OTTHUMG00000078789	9	9p24.3	dedicator of cytokinesis 8		GO:0005622(intracellular)//GO:0016020(membrane)//GO:0031252(cell leading edge)//GO:0005829(cytosol)	GO:0005515(protein binding)//GO:0005085(guanyl-nucleotide exchange factor activity)	GO:0007596(blood coagulation)//GO:0036336(dendritic cell migration)//GO:0061485(memory T cell proliferation)//GO:0001771(immunological synapse formation)//GO:0007264(small GTPase mediated signal transduction)//GO:0043547(positive regulation of GTPase activity)//GO:0070233(negative regulation of T cell apoptotic process)
ABCA2	ENSG00000107331	protein_coding	-	chr9:139901685-139931234	63.5425	9.34246	6.80149	2.76585	0.0241	0.233383	up	20	ABC2	MIM:600047|HGNC:HGNC:32|Ensembl:ENSG00000107331|HPRD:08967|Vega:OTTHUMG00000020958	9	9q34	ATP binding cassette subfamily A member 2	hsa02010(ABC transporters)//hsa04142(Lysosome)	GO:0005768(endosome)//GO:0016021(integral component of membrane)//GO:0043190(ATP-binding cassette (ABC) transporter complex)//GO:0010008(endosome membrane)//GO:0005815(microtubule organizing center)//GO:0005764(lysosome)//GO:0005765(lysosomal membrane)//GO:0016020(membrane)//GO:0016023(cytoplasmic, membrane-bounded vesicle)	GO:0005524(ATP binding)//GO:0000166(nucleotide binding)//GO:0042626(ATPase activity, coupled to transmembrane movement of substances)//GO:0005215(transporter activity)//GO:0016887(ATPase activity)	GO:0008152(metabolic process)//GO:0042493(response to drug)//GO:0048545(response to steroid hormone)//GO:0006629(lipid metabolic process)//GO:0033700(phospholipid efflux)//GO:0042632(cholesterol homeostasis)//GO:0032383(regulation of intracellular cholesterol transport)//GO:0006357(regulation of transcription from RNA polymerase II promoter)//GO:0055085(transmembrane transport)//GO:0006810(transp…
ARHGAP21	ENSG00000107863	protein_coding	-	chr10:24872537-25012597	44.4336	14.6136	3.04057	1.60434	0.01095	0.168672	up	57584	ARHGAP10	MIM:609870|HGNC:HGNC:23725|Ensembl:ENSG00000107863|HPRD:06445|Vega:OTTHUMG00000017825	10	10p12.1|10p12.3	Rho GTPase activating protein 21		GO:0005886(plasma membrane)//GO:0030659(cytoplasmic vesicle membrane)//GO:0005794(Golgi apparatus)//GO:0030054(cell junction)//GO:0000139(Golgi membrane)//GO:0005856(cytoskeleton)	GO:0005096(GTPase activator activity)//GO:0005515(protein binding)	GO:0072384(organelle transport along microtubule)//GO:0051684(maintenance of Golgi location)//GO:0030100(regulation of endocytosis)//GO:0043547(positive regulation of GTPase activity)//GO:0051683(establishment of Golgi localization)//GO:0007030(Golgi organization)//GO:0007165(signal transduction)
FAM208B	ENSG00000108021	protein_coding	+	chr10:5726800-5805703	59.2093	8.93684	6.62532	2.72799	0.02035	0.214076	up	54906	C10orf18|bA318E3.2	HGNC:HGNC:23484|Ensembl:ENSG00000108021|Vega:OTTHUMG00000017605	10	10p15.1	family with sequence similarity 208 member B		GO:0005654(nucleoplasm)//GO:0005634(nucleus)//GO:0005737(cytoplasm)	GO:0005515(protein binding)
CSF3	ENSG00000108342	protein_coding	+	chr17:38171613-38174066	99.409	0	inf	inf	5e-05	0.0028035	up	1440	C17orf33|CSF3OS|GCSF	MIM:138970|HGNC:HGNC:2438|Ensembl:ENSG00000108342|HPRD:00736|Vega:OTTHUMG00000133247	17	17q11.2-q12	colony stimulating factor 3	hsa04060(Cytokine-cytokine receptor interaction)//hsa04151(PI3K-Akt signaling pathway)//hsa04630(Jak-STAT signaling pathway)//hsa04640(Hematopoietic cell lineage)//hsa05144(Malaria)	GO:0005576(extracellular region)//GO:0005615(extracellular space)	GO:0019899(enzyme binding)//GO:0008083(growth factor activity)//GO:0005130(granulocyte colony-stimulating factor receptor binding)//GO:0005125(cytokine activity)	GO:0008284(positive regulation of cell proliferation)//GO:2000251(positive regulation of actin cytoskeleton reorganization)//GO:0042993(positive regulation of transcription factor import into nucleus)//GO:0051897(positive regulation of protein kinase B signaling)//GO:0030851(granulocyte differentiation)//GO:1901215(negative regulation of neuron death)//GO:0033138(positive regulation of peptidyl-s…
SLC6A4	ENSG00000108576	protein_coding	-	chr17:28521336-28563020	73.9836	0	inf	inf	5e-05	0.0028035	up	6532	5-HTT|5-HTTLPR|5HTT|HTT|OCD1|SERT|SERT1|hSERT	MIM:182138|HGNC:HGNC:11050|Ensembl:ENSG00000108576|HPRD:01640|Vega:OTTHUMG00000132751	17	17q11.2	solute carrier family 6 (neurotransmitter transporter), member 4	hsa04726(Serotonergic synapse)	GO:0016021(integral component of membrane)//GO:0005887(integral component of plasma membrane)//GO:0098793(presynapse)//GO:0010008(endosome membrane)//GO:0012505(endomembrane system)//GO:0005886(plasma membrane)//GO:0005829(cytosol)//GO:0043005(neuron projection)//GO:0045121(membrane raft)	GO:0050998(nitric-oxide synthase binding)//GO:0017137(Rab GTPase binding)//GO:0042803(protein homodimerization activity)//GO:0005335(serotonin:sodium symporter activity)//GO:0017075(syntaxin-1 binding)//GO:0005328(neurotransmitter:sodium symporter activity)//GO:0008504(monoamine transmembrane transporter activity)//GO:0019811(cocaine binding)//GO:0051015(actin filament binding)//GO:0017022(myosin…	GO:0051260(protein homooligomerization)//GO:0015844(monoamine transport)//GO:0010628(positive regulation of gene expression)//GO:0007623(circadian rhythm)//GO:0051610(serotonin uptake)//GO:0042310(vasoconstriction)//GO:0071321(cellular response to cGMP)//GO:0046621(negative regulation of organ growth)//GO:0007268(synaptic transmission)//GO:0048854(brain morphogenesis)//GO:0021794(thalamus develop…
HLF	ENSG00000108924	protein_coding	+	chr17:53342372-53402426	65.3418	0	inf	inf	5e-05	0.0028035	up	3131	-	MIM:142385|HGNC:HGNC:4977|Ensembl:ENSG00000108924|HPRD:00797|Vega:OTTHUMG00000177840	17	17q22	hepatic leukemia factor		GO:0005634(nucleus)	GO:0043565(sequence-specific DNA binding)//GO:0003690(double-stranded DNA binding)//GO:0003677(DNA binding)//GO:0003700(transcription factor activity, sequence-specific DNA binding)	GO:0035914(skeletal muscle cell differentiation)//GO:0006366(transcription from RNA polymerase II promoter)//GO:0007275(multicellular organism development)//GO:0006355(regulation of transcription, DNA-templated)//GO:0048511(rhythmic process)
DDX6	ENSG00000110367	protein_coding	-	chr11:118575315-118661858	42.9273	2.98894	14.3621	3.84419	0.01305	0.185954	up	1656	HLR2|P54|RCK	MIM:600326|HGNC:HGNC:2747|Ensembl:ENSG00000110367|HPRD:02638	11	11q23.3	DEAD-box helicase 6	hsa03018(RNA degradation)	GO:0016442(RISC complex)//GO:0000932(cytoplasmic mRNA processing body)//GO:0016020(membrane)//GO:0005829(cytosol)//GO:0043231(intracellular membrane-bounded organelle)//GO:0005737(cytoplasm)//GO:0010494(cytoplasmic stress granule)	GO:0003676(nucleic acid binding)//GO:0019904(protein domain specific binding)//GO:0005524(ATP binding)//GO:0004386(helicase activity)//GO:0003724(RNA helicase activity)//GO:0044822(poly(A) RNA binding)//GO:0005515(protein binding)//GO:0004004(ATP-dependent RNA helicase activity)	GO:0006417(regulation of translation)//GO:0033962(cytoplasmic mRNA processing body assembly)//GO:0010467(gene expression)//GO:0045665(negative regulation of neuron differentiation)//GO:0019074(viral RNA genome packaging)//GO:0000288(nuclear-transcribed mRNA catabolic process, deadenylation-dependent decay)//GO:0043928(exonucleolytic nuclear-transcribed mRNA catabolic process involved in deadenyla…
RSRC2	ENSG00000111011	protein_coding	-	chr12:122989189-123011547	136.811	17.6406	7.7555	2.95522	5e-05	0.0028035	up	65117	-	HGNC:HGNC:30559|Ensembl:ENSG00000111011|HPRD:13342|Vega:OTTHUMG00000167572	12	12q24.31	arginine/serine-rich coiled-coil 2			GO:0044822(poly(A) RNA binding)//GO:0005515(protein binding)
ARPC3	ENSG00000111229	protein_coding	-	chr12:110810704-110888227	137.455	20.8601	6.58937	2.72014	0.0268	0.243941	up	10094	ARC21|p21-Arc	MIM:604225|HGNC:HGNC:706|Ensembl:ENSG00000111229|HPRD:09175|Vega:OTTHUMG00000134333	12	12q24.11	actin related protein 2/3 complex subunit 3	hsa04144(Endocytosis)//hsa04666(Fc gamma R-mediated phagocytosis)//hsa04810(Regulation of actin cytoskeleton)//hsa05100(Bacterial invasion of epithelial cells)//hsa05130(Pathogenic Escherichia coli infection)//hsa05131(Shigellosis)//hsa05132(Salmonella infection)	GO:0070062(extracellular exosome)//GO:0030027(lamellipodium)//GO:0016020(membrane)//GO:0015629(actin cytoskeleton)//GO:0005829(cytosol)//GO:0005885(Arp2/3 protein complex)//GO:0005925(focal adhesion)	GO:0005515(protein binding)//GO:0051015(actin filament binding)//GO:0005200(structural constituent of cytoskeleton)	GO:0007411(axon guidance)//GO:0048013(ephrin receptor signaling pathway)//GO:0045087(innate immune response)//GO:0007264(small GTPase mediated signal transduction)//GO:0034314(Arp2/3 complex-mediated actin nucleation)//GO:0038096(Fc-gamma receptor signaling pathway involved in phagocytosis)//GO:0006928(movement of cell or subcellular component)
CNOT2	ENSG00000111596	protein_coding	+	chr12:70132460-70748773	62.2148	15.6651	3.97154	1.9897	0.0002	0.00958462	up	4848	CDC36|HSPC131|NOT2|NOT2H	MIM:604909|HGNC:HGNC:7878|Ensembl:ENSG00000111596|HPRD:05367|Vega:OTTHUMG00000169481	12	12q15	CCR4-NOT transcription complex subunit 2	hsa03018(RNA degradation)	GO:0030015(CCR4-NOT core complex)//GO:0000932(cytoplasmic mRNA processing body)//GO:0016020(membrane)//GO:0005829(cytosol)//GO:0030014(CCR4-NOT complex)//GO:0005634(nucleus)//GO:0005737(cytoplasm)	GO:0004535(poly(A)-specific ribonuclease activity)//GO:0005515(protein binding)//GO:0001226(RNA polymerase II transcription corepressor binding)//GO:0001104(RNA polymerase II transcription cofactor activity)	GO:0001829(trophectodermal cell differentiation)//GO:0031047(gene silencing by RNA)//GO:2000036(regulation of stem cell population maintenance)//GO:0090503(RNA phosphodiester bond hydrolysis, exonucleolytic)//GO:0010467(gene expression)//GO:0006351(transcription, DNA-templated)//GO:0017148(negative regulation of translation)//GO:0000288(nuclear-transcribed mRNA catabolic process, deadenylation-de…
ST8SIA1	ENSG00000111728	protein_coding	-	chr12:22199107-22589975	60.5625	10.4566	5.79179	2.53401	0.0145	0.19638	up	6489	GD3S|SIAT8|SIAT8-A|SIAT8A|ST8SiaI	MIM:601123|HGNC:HGNC:10869|Ensembl:ENSG00000111728|HPRD:03078|Vega:OTTHUMG00000169098	12	12p12.1-p11.2	ST8 alpha-N-acetyl-neuraminide alpha-2,8-sialyltransferase 1	hsa00601(Glycosphingolipid biosynthesis - lacto and neolacto series)//hsa00603(Glycosphingolipid biosynthesis - globo series)//hsa00604(Glycosphingolipid biosynthesis - ganglio series)//	GO:0016021(integral component of membrane)//GO:0030173(integral component of Golgi membrane)//GO:0005794(Golgi apparatus)//GO:0000139(Golgi membrane)	GO:0003828(alpha-N-acetylneuraminate alpha-2,8-sialyltransferase activity)//GO:0008373(sialyltransferase activity)	GO:0008284(positive regulation of cell proliferation)//GO:0006488(dolichol-linked oligosaccharide biosynthetic process)//GO:0044267(cellular protein metabolic process)//GO:0034605(cellular response to heat)//GO:0005975(carbohydrate metabolic process)//GO:0043687(post-translational protein modification)//GO:0018279(protein N-linked glycosylation via asparagine)//GO:0006688(glycosphingolipid biosyn…
PHF1	ENSG00000112511	protein_coding	+	chr6:33378175-33386094	67.2955	12.7098	5.29478	2.40457	0.02795	0.247782	up	5252	MTF2L2|PCL1|PHF2|TDRD19C|hPHF1	MIM:602881|HGNC:HGNC:8919|Ensembl:ENSG00000112511|HPRD:04195|Vega:OTTHUMG00000031105	6	6p21.3	PHD finger protein 1		GO:0035861(site of double-strand break)//GO:0005815(microtubule organizing center)//GO:0035098(ESC/E(Z) complex)//GO:0005654(nucleoplasm)//GO:0005634(nucleus)//GO:0005737(cytoplasm)	GO:0003700(transcription factor activity, sequence-specific DNA binding)//GO:0008270(zinc ion binding)//GO:0005515(protein binding)//GO:0035064(methylated histone binding)	GO:0006974(cellular response to DNA damage stimulus)//GO:0016568(chromatin modification)//GO:0040029(regulation of gene expression, epigenetic)//GO:0010467(gene expression)//GO:0006351(transcription, DNA-templated)//GO:0031060(regulation of histone methylation)//GO:0061087(positive regulation of histone H3-K27 methylation)//GO:0045814(negative regulation of gene expression, epigenetic)//GO:006108…
VEGFA	ENSG00000112715	protein_coding	+	chr6:43737920-43754224	54.2126	20.0248	2.70727	1.43684	0.0025	0.0690517	up	7422	MVCD1|VEGF|VPF	MIM:192240|HGNC:HGNC:12680|Ensembl:ENSG00000112715|HPRD:01889|Vega:OTTHUMG00000014745	6	6p12	vascular endothelial growth factor A	hsa04014(Ras signaling pathway)//hsa04015(Rap1 signaling pathway)//hsa04060(Cytokine-cytokine receptor interaction)//hsa04066(HIF-1 signaling pathway)//hsa04150(mTOR signaling pathway)//hsa04151(PI3K-Akt signaling pathway)//hsa04370(VEGF signaling pathway)//hsa04510(Focal adhesion)//	GO:0005576(extracellular region)//GO:0009986(cell surface)//GO:0031093(platelet alpha granule lumen)//GO:0016020(membrane)//GO:0005578(proteinaceous extracellular matrix)//GO:0005615(extracellular space)//GO:0005737(cytoplasm)//GO:0030141(secretory granule)	GO:0008083(growth factor activity)//GO:0005125(cytokine activity)//GO:0042803(protein homodimerization activity)//GO:0005161(platelet-derived growth factor receptor binding)//GO:0008201(heparin binding)//GO:0001968(fibronectin binding)//GO:0042802(identical protein binding)//GO:0038191(neuropilin binding)//GO:0005172(vascular endothelial growth factor receptor binding)//GO:0048018(receptor agonis…	GO:0002042(cell migration involved in sprouting angiogenesis)//GO:0038091(positive regulation of cell proliferation by VEGF-activated platelet derived growth factor receptor signaling pathway)//GO:0010595(positive regulation of endothelial cell migration)//GO:0045766(positive regulation of angiogenesis)//GO:0030823(regulation of cGMP metabolic process)//GO:0061419(positive regulation of transcrip…
BRD8	ENSG00000112983	protein_coding	-	chr5:137475454-137549032	100.178	0	inf	inf	0.02815	0.247782	up	10902	SMAP|SMAP2|p120	MIM:602848|HGNC:HGNC:19874|Ensembl:ENSG00000112983|HPRD:04166|Vega:OTTHUMG00000129204	5	5q31	bromodomain containing 8		GO:0005654(nucleoplasm)//GO:0035267(NuA4 histone acetyltransferase complex)//GO:0005739(mitochondrion)//GO:0005634(nucleus)//GO:0000812(Swr1 complex)	GO:0005515(protein binding)//GO:0004887(thyroid hormone receptor activity)//GO:0003700(transcription factor activity, sequence-specific DNA binding)	GO:0006325(chromatin organization)//GO:0030522(intracellular receptor signaling pathway)//GO:0006351(transcription, DNA-templated)//GO:0040008(regulation of growth)//GO:0043968(histone H2A acetylation)//GO:0007166(cell surface receptor signaling pathway)//GO:0006357(regulation of transcription from RNA polymerase II promoter)//GO:0043967(histone H4 acetylation)//GO:0006355(regulation of transcrip…
NNT	ENSG00000112992	protein_coding	+	chr5:43571695-43707507	76.9441	5.39686	14.2572	3.83362	0.01065	0.165414	up	23530	GCCD4	MIM:607878|HGNC:HGNC:7863|Ensembl:ENSG00000112992|HPRD:09715|Vega:OTTHUMG00000096961	5	5p12	nicotinamide nucleotide transhydrogenase	hsa00760(Nicotinate and nicotinamide metabolism)//	GO:0016020(membrane)//GO:0005743(mitochondrial inner membrane)//GO:0005739(mitochondrion)//GO:0016021(integral component of membrane)//GO:0005746(mitochondrial respiratory chain)	GO:0050661(NADP binding)//GO:0008746(NAD(P)+ transhydrogenase activity)//GO:0008750(NAD(P)+ transhydrogenase (AB-specific) activity)//GO:0051287(NAD binding)//GO:0003957(NAD(P)+ transhydrogenase (B-specific) activity)	GO:0055114(oxidation-reduction process)//GO:0072593(reactive oxygen species metabolic process)//GO:0015992(proton transport)//GO:0044281(small molecule metabolic process)//GO:0006740(NADPH regeneration)//GO:1902600(hydrogen ion transmembrane transport)//GO:0044237(cellular metabolic process)//GO:0045454(cell redox homeostasis)//GO:0006099(tricarboxylic acid cycle)
SKP1	ENSG00000113558	protein_coding	-	chr5:133450401-133706738	70.3902	13.7461	5.12073	2.35635	0.00325	0.08099	up	6500	EMC19|OCP-II|OCP2|SKP1A|TCEB1L|p19A	MIM:601434|HGNC:HGNC:10899|HPRD:03255	5	5q31	S-phase kinase-associated protein 1	hsa04110(Cell cycle)//hsa04114(Oocyte meiosis)//hsa04120(Ubiquitin mediated proteolysis)//hsa04141(Protein processing in endoplasmic reticulum)//hsa04310(Wnt signaling pathway)//hsa04350(TGF-beta signaling pathway)//hsa04710(Circadian rhythm)//hsa05168(Herpes simplex infection)	GO:0070062(extracellular exosome)//GO:0019005(SCF ubiquitin ligase complex)//GO:0031467(Cul7-RING ubiquitin ligase complex)//GO:0005654(nucleoplasm)//GO:0031519(PcG protein complex)//GO:0005634(nucleus)//GO:0005737(cytoplasm)//GO:0005829(cytosol)	GO:0061630(ubiquitin protein ligase activity)//GO:0004842(ubiquitin-protein transferase activity)//GO:0097602(cullin family protein binding)//GO:0005515(protein binding)//GO:0008013(beta-catenin binding)	GO:0034166(toll-like receptor 10 signaling pathway)//GO:0035666(TRIF-dependent toll-like receptor signaling pathway)//GO:0034142(toll-like receptor 4 signaling pathway)//GO:0051403(stress-activated MAPK cascade)//GO:0007623(circadian rhythm)//GO:0033209(tumor necrosis factor-mediated signaling pathway)//GO:0000086(G2/M transition of mitotic cell cycle)//GO:0034146(toll-like receptor 5 signaling p…
PDGFRB	ENSG00000113721	protein_coding	-	chr5:149432853-149535435	58.9932	0.599323	98.433	6.62107	0.00535	0.10948	up	5159	CD140B|IBGC4|IMF1|JTK12|KOGS|PDGFR|PDGFR-1|PDGFR1|PENTT	MIM:173410|HGNC:HGNC:8804|Ensembl:ENSG00000113721|HPRD:01423|Vega:OTTHUMG00000130053	5	5q33.1	platelet derived growth factor receptor beta	hsa04010(MAPK signaling pathway)//hsa04014(Ras signaling pathway)//hsa04015(Rap1 signaling pathway)//hsa04020(Calcium signaling pathway)//hsa04060(Cytokine-cytokine receptor interaction)//	GO:0005886(plasma membrane)//GO:0031226(intrinsic component of plasma membrane)//GO:0009986(cell surface)//GO:0016020(membrane)//GO:0016021(integral component of membrane)//GO:0043202(lysosomal lumen)//GO:0070062(extracellular exosome)//GO:0005737(cytoplasm)//GO:0005634(nucleus)//GO:0016324(apical plasma membrane)//GO:0005925(focal adhesion)//GO:0016023(cytoplasmic, membrane-bounded vesicle)	GO:0004992(platelet activating factor receptor activity)//GO:0043548(phosphatidylinositol 3-kinase binding)//GO:0004713(protein tyrosine kinase activity)//GO:0019901(protein kinase binding)//GO:0005102(receptor binding)//GO:0005161(platelet-derived growth factor receptor binding)//GO:0005019(platelet-derived growth factor beta-receptor activity)//GO:0005524(ATP binding)//GO:0048407(platelet-deriv…	GO:0035441(cell migration involved in vasculogenesis)//GO:0061298(retina vasculature development in camera-type eye)//GO:0043066(negative regulation of apoptotic process)//GO:0048839(inner ear development)//GO:0045840(positive regulation of mitotic nuclear division)//GO:0072262(metanephric glomerular mesangial cell proliferation involved in metanephros development)//GO:0032956(regulation of actin…
WDR75	ENSG00000115368	protein_coding	+	chr2:190306158-190340291	61.0188	0	inf	inf	0.00565	0.113547	up	84128	NET16|UTP17	HGNC:HGNC:25725|Ensembl:ENSG00000115368|HPRD:07775|Vega:OTTHUMG00000132660	2	2q32.2	WD repeat domain 75	hsa03008(Ribosome biogenesis in eukaryotes)	GO:0005730(nucleolus)//GO:0000124(SAGA complex)	GO:0044822(poly(A) RNA binding)//GO:0003712(transcription cofactor activity)	GO:0006357(regulation of transcription from RNA polymerase II promoter)//GO:1903146(regulation of mitophagy)//GO:1903955(positive regulation of protein targeting to mitochondrion)//GO:0016573(histone acetylation)
STK16	ENSG00000115661	protein_coding	+	chr2:220094478-220142892	66.604	0	inf	inf	0.0022	0.0629357	up	8576	KRCT|MPSK|PKL12|TSF1	MIM:604719|HGNC:HGNC:11394|Ensembl:ENSG00000115661|HPRD:05281|Vega:OTTHUMG00000154520	2	2q35	serine/threonine kinase 16		GO:0016020(membrane)//GO:0048471(perinuclear region of cytoplasm)//GO:0005798(Golgi-associated vesicle)//GO:0005737(cytoplasm)	GO:0004674(protein serine/threonine kinase activity)//GO:0004715(non-membrane spanning protein tyrosine kinase activity)//GO:0004672(protein kinase activity)//GO:0005524(ATP binding)//GO:0001077(transcriptional activator activity, RNA polymerase II core promoter proximal region sequence-specific binding)//GO:0005515(protein binding)	GO:0018108(peptidyl-tyrosine phosphorylation)//GO:0006468(protein phosphorylation)//GO:0046777(protein autophosphorylation)//GO:0006366(transcription from RNA polymerase II promoter)//GO:0045944(positive regulation of transcription from RNA polymerase II promoter)//GO:0071560(cellular response to transforming growth factor beta stimulus)
BIRC6	ENSG00000115760	protein_coding	+	chr2:32582095-32843966	84.3957	2.64219	31.9415	4.99736	5e-05	0.0028035	up	57448	APOLLON|BRUCE	MIM:605638|HGNC:HGNC:13516|Ensembl:ENSG00000115760|HPRD:05731|Vega:OTTHUMG00000150528	2	2p22.3	baculoviral IAP repeat containing 6	hsa04120(Ubiquitin mediated proteolysis)	GO:0005768(endosome)//GO:0005802(trans-Golgi network)//GO:0005815(microtubule organizing center)//GO:0030496(midbody)//GO:0016020(membrane)//GO:0000922(spindle pole)	GO:0016874(ligase activity)//GO:0004842(ubiquitin-protein transferase activity)//GO:0061631(ubiquitin conjugating enzyme activity)//GO:0005515(protein binding)//GO:0004869(cysteine-type endopeptidase inhibitor activity)	GO:0008284(positive regulation of cell proliferation)//GO:0007067(mitotic nuclear division)//GO:0060712(spongiotrophoblast layer development)//GO:2001237(negative regulation of extrinsic apoptotic signaling pathway)//GO:0006468(protein phosphorylation)//GO:0051301(cell division)//GO:0016567(protein ubiquitination)//GO:0060711(labyrinthine layer development)//GO:0042127(regulation of cell prolifer…
DCAF17	ENSG00000115827	protein_coding	+	chr2:172173918-172341562	55.3879	9.85651	5.61942	2.49042	0.00365	0.0882136	up	80067	C2orf37	MIM:612515|HGNC:HGNC:25784|Ensembl:ENSG00000115827|HPRD:08579|Vega:OTTHUMG00000132259	2	2q31.1	DDB1 and CUL4 associated factor 17		GO:0005730(nucleolus)//GO:0016021(integral component of membrane)//GO:0080008(Cul4-RING E3 ubiquitin ligase complex)		GO:0016567(protein ubiquitination)
GON4L	ENSG00000116580	protein_coding	-	chr1:155579566-155829191	83.9999	14.3858	5.83908	2.54574	0.02985	0.25307	up	54856	GON-4|GON4|YARP	MIM:610393|HGNC:HGNC:25973|Ensembl:ENSG00000116580|HPRD:13370|Vega:OTTHUMG00000014106	1	1q22	gon-4-like (C. elegans)		GO:0005634(nucleus)	GO:0003677(DNA binding)	GO:0006351(transcription, DNA-templated)//GO:0006355(regulation of transcription, DNA-templated)
PDC	ENSG00000116703	protein_coding	-	chr1:186404292-186439423	43.5725	0	inf	inf	0.0044	0.0959953	up	5132	MEKA|PHD|PhLOP|PhLP	MIM:171490|HGNC:HGNC:8759|Ensembl:ENSG00000116703|HPRD:01373|Vega:OTTHUMG00000035575	1	1q25.2	phosducin		GO:0005829(cytosol)//GO:0005634(nucleus)//GO:0001750(photoreceptor outer segment)//GO:0005737(cytoplasm)//GO:0001917(photoreceptor inner segment)	GO:0008479(queuine tRNA-ribosyltransferase activity)//GO:0004859(phospholipase inhibitor activity)	GO:0008616(queuosine biosynthetic process)//GO:0043086(negative regulation of catalytic activity)//GO:0007602(phototransduction)//GO:0007186(G-protein coupled receptor signaling pathway)//GO:0007601(visual perception)
AKT3	ENSG00000117020	protein_coding	-	chr1:243419319-244014381	49.7742	4.51968	11.0127	3.4611	0.00065	0.0264098	up	10000	MPPH|MPPH2|PKB-GAMMA|PKBG|PRKBG|RAC-PK-gamma|RAC-gamma|STK-2	MIM:611223|HGNC:HGNC:393|Ensembl:ENSG00000117020|HPRD:06441|Vega:OTTHUMG00000039994	1	1q44	v-akt murine thymoma viral oncogene homolog 3	hsa04010(MAPK signaling pathway)//hsa04012(ErbB signaling pathway)//hsa04014(Ras signaling pathway)//hsa04015(Rap1 signaling pathway)//hsa04022(cGMP-PKG signaling pathway)//hsa04024(cAMP signaling pathway)//hsa04062(Chemokine signaling pathway)//hsa04066(HIF-1 signaling pathway)//hsa04068(FoxO signaling pathway)//hsa04071(Sphingolipid signaling pathway)//	GO:0005622(intracellular)//GO:0005886(plasma membrane)//GO:0005794(Golgi apparatus)//GO:0005737(cytoplasm)//GO:0005654(nucleoplasm)	GO:0004672(protein kinase activity)//GO:0005515(protein binding)//GO:0004674(protein serine/threonine kinase activity)//GO:0005524(ATP binding)	GO:0000002(mitochondrial genome maintenance)//GO:0006468(protein phosphorylation)//GO:0018105(peptidyl-serine phosphorylation)//GO:0035556(intracellular signal transduction)//GO:0007165(signal transduction)
HMGCL	ENSG00000117305	protein_coding	-	chr1:24128374-24165110	43.0864	0	inf	inf	5e-05	0.0028035	up	3155	HL	MIM:613898|HGNC:HGNC:5005|Ensembl:ENSG00000117305|HPRD:02003|Vega:OTTHUMG00000002963	1	1p36.1-p35	3-hydroxymethyl-3-methylglutaryl-CoA lyase	hsa00072(Synthesis and degradation of ketone bodies)//hsa00280(Valine, leucine and isoleucine degradation)//hsa00650(Butanoate metabolism)//	GO:0005743(mitochondrial inner membrane)//GO:0005739(mitochondrion)//GO:0005759(mitochondrial matrix)//GO:0005777(peroxisome)	GO:0042803(protein homodimerization activity)//GO:0005102(receptor binding)//GO:0000287(magnesium ion binding)//GO:0004419(hydroxymethylglutaryl-CoA lyase activity)//GO:0000062(fatty-acyl-CoA binding)//GO:0030145(manganese ion binding)//GO:0046872(metal ion binding)//GO:0031406(carboxylic acid binding)	GO:0046951(ketone body biosynthetic process)//GO:0042594(response to starvation)//GO:0070542(response to fatty acid)//GO:0044281(small molecule metabolic process)//GO:0001889(liver development)//GO:0006552(leucine catabolic process)//GO:0051262(protein tetramerization)//GO:0046950(cellular ketone body metabolic process)//GO:0007005(mitochondrion organization)//GO:0007584(response to nutrient)//GO…
C1orf63	ENSG00000117616	protein_coding	-	chr1:25568727-25756683	48.8923	9.6612	5.06068	2.33933	0.0132	0.185961	up
CREB1	ENSG00000118260	protein_coding	+	chr2:208038357-208490652	56.7663	13.1885	4.30424	2.10576	0.00775	0.136671	up	1385	CREB	MIM:123810|HGNC:HGNC:2345|Ensembl:ENSG00000118260|HPRD:00442|Vega:OTTHUMG00000132936	2	2q34	cAMP responsive element binding protein 1	hsa04022(cGMP-PKG signaling pathway)//hsa04024(cAMP signaling pathway)//hsa04151(PI3K-Akt signaling pathway)//hsa04152(AMPK signaling pathway)//	GO:1990589(ATF4-CREB1 transcription factor complex)//GO:0030424(axon)//GO:0005719(nuclear euchromatin)//GO:0005759(mitochondrial matrix)//GO:0005654(nucleoplasm)//GO:0005634(nucleus)	GO:0035035(histone acetyltransferase binding)//GO:0003712(transcription cofactor activity)//GO:0001102(RNA polymerase II activating transcription factor binding)//GO:0003700(transcription factor activity, sequence-specific DNA binding)//GO:0043565(sequence-specific DNA binding)//GO:0019899(enzyme binding)//GO:0000978(RNA polymerase II core promoter proximal region sequence-specific DNA binding)//…	GO:0034166(toll-like receptor 10 signaling pathway)//GO:1990090(cellular response to nerve growth factor stimulus)//GO:0045600(positive regulation of fat cell differentiation)//GO:0046889(positive regulation of lipid biosynthetic process)//GO:0008542(visual learning)//GO:0035666(TRIF-dependent toll-like receptor signaling pathway)//GO:0034142(toll-like receptor 4 signaling pathway)//GO:0048011(ne…
CCNI	ENSG00000118816	protein_coding	-	chr4:77968310-77997158	70.154	17.5185	4.00458	2.00165	0.04205	0.295827	up	10983	CCNI1|CYC1|CYI	HGNC:HGNC:1595|Ensembl:ENSG00000118816|HPRD:16690|Vega:OTTHUMG00000130106	4	4q21.1	cyclin I				GO:0051726(regulation of cell cycle)//GO:0007283(spermatogenesis)
KDSR	ENSG00000119537	protein_coding	-	chr18:60994958-61048862	42.8178	10.4813	4.08515	2.03039	0.0391	0.287708	up	2531	DHSR|FVT1|SDR35C1	MIM:136440|HGNC:HGNC:4021|Ensembl:ENSG00000119537|HPRD:00640|Vega:OTTHUMG00000132792	18	18q21.3	3-ketodihydrosphingosine reductase	hsa00600(Sphingolipid metabolism)//	GO:0005783(endoplasmic reticulum)//GO:0016020(membrane)//GO:0016021(integral component of membrane)//GO:0005789(endoplasmic reticulum membrane)//GO:0005615(extracellular space)	GO:0016491(oxidoreductase activity)//GO:0047560(3-dehydrosphinganine reductase activity)	GO:0055114(oxidation-reduction process)//GO:0044281(small molecule metabolic process)//GO:0030148(sphingolipid biosynthetic process)//GO:0006665(sphingolipid metabolic process)//GO:0006666(3-keto-sphinganine metabolic process)
CIT	ENSG00000122966	protein_coding	-	chr12:120123594-120315095	49.8817	18.2413	2.73456	1.45131	0.01755	0.206729	up	11113	CRIK|STK21	MIM:605629|HGNC:HGNC:1985|Ensembl:ENSG00000122966|HPRD:09289|Vega:OTTHUMG00000134325	12	12q24	citron rho-interacting serine/threonine kinase		GO:0016020(membrane)//GO:0015629(actin cytoskeleton)//GO:0001726(ruffle)//GO:0005829(cytosol)//GO:0005622(intracellular)//GO:0005773(vacuole)	GO:0004674(protein serine/threonine kinase activity)//GO:0017124(SH3 domain binding)//GO:0004672(protein kinase activity)//GO:0030165(PDZ domain binding)//GO:0005524(ATP binding)//GO:0097110(scaffold protein binding)//GO:0046872(metal ion binding)//GO:0005515(protein binding)	GO:0007283(spermatogenesis)//GO:0007067(mitotic nuclear division)//GO:0007091(metaphase/anaphase transition of mitotic cell cycle)//GO:0032467(positive regulation of cytokinesis)//GO:0006468(protein phosphorylation)//GO:0048699(generation of neurons)//GO:0007264(small GTPase mediated signal transduction)//GO:0000910(cytokinesis)//GO:0050774(negative regulation of dendrite morphogenesis)//GO:00000…
STIL	ENSG00000123473	protein_coding	-	chr1:47681961-47779819	58.4954	0	inf	inf	0.003	0.0771606	up	6491	MCPH7|SIL	MIM:181590|HGNC:HGNC:10879|Ensembl:ENSG00000123473|HPRD:01627|Vega:OTTHUMG00000007851	1	1p32	SCL/TAL1 interrupting locus		GO:0005813(centrosome)//GO:0005814(centriole)//GO:0005737(cytoplasm)//GO:0005829(cytosol)	GO:0005515(protein binding)	GO:0060271(cilium morphogenesis)//GO:0007052(mitotic spindle organization)//GO:0045737(positive regulation of cyclin-dependent protein serine/threonine kinase activity)//GO:0051298(centrosome duplication)//GO:0035264(multicellular organism growth)//GO:0021915(neural tube development)//GO:0008283(cell proliferation)//GO:0030900(forebrain development)//GO:0001701(in utero embryonic development)//GO…
WFDC3	ENSG00000124116	protein_coding	-	chr20:44376582-44420571	44.3249	0	inf	inf	0.00195	0.0581577	up	140686	WAP14|dJ447F3.3	HGNC:HGNC:15957|Ensembl:ENSG00000124116|HPRD:15676|Vega:OTTHUMG00000032614	20	20q13.12	WAP four-disulfide core domain 3		GO:0005576(extracellular region)	GO:0030414(peptidase inhibitor activity)//GO:0004867(serine-type endopeptidase inhibitor activity)	GO:0010951(negative regulation of endopeptidase activity)//GO:0010466(negative regulation of peptidase activity)
MTRR	ENSG00000124275	protein_coding	+	chr5:7830490-7906138	124.745	0	inf	inf	5e-05	0.0028035	up	4552	MSR|cblE	MIM:602568|HGNC:HGNC:7473|Ensembl:ENSG00000124275|HPRD:03979|Vega:OTTHUMG00000090477	5	5p15.31	5-methyltetrahydrofolate-homocysteine methyltransferase reductase		GO:0005654(nucleoplasm)//GO:0045111(intermediate filament cytoskeleton)//GO:0005737(cytoplasm)//GO:0005829(cytosol)	GO:0050660(flavin adenine dinucleotide binding)//GO:0050444(aquacobalamin reductase (NADPH) activity)//GO:0016723(oxidoreductase activity, oxidizing metal ions, NAD or NADP as acceptor)//GO:0010181(FMN binding)//GO:0016491(oxidoreductase activity)//GO:0070402(NADPH binding)//GO:0005506(iron ion binding)//GO:0050661(NADP binding)//GO:0071949(FAD binding)//GO:0003958(NADPH-hemoprotein reductase act…	GO:0055114(oxidation-reduction process)//GO:0006805(xenobiotic metabolic process)//GO:0044281(small molecule metabolic process)//GO:0033353(S-adenosylmethionine cycle)//GO:0006555(methionine metabolic process)//GO:0006306(DNA methylation)//GO:0043418(homocysteine catabolic process)//GO:0046655(folic acid metabolic process)//GO:0009086(methionine biosynthetic process)//GO:0000096(sulfur amino acid…
ABCC10	ENSG00000124574	protein_coding	+	chr6:43395103-43424370	58.9879	0	inf	inf	5e-05	0.0028035	up	89845	EST182763|MRP7|SIMRP7	MIM:612509|HGNC:HGNC:52|Ensembl:ENSG00000124574|HPRD:07623|Vega:OTTHUMG00000014733	6	6p21.1	ATP binding cassette subfamily C member 10	hsa02010(ABC transporters)	GO:0005765(lysosomal membrane)//GO:0016021(integral component of membrane)//GO:0005886(plasma membrane)	GO:0005524(ATP binding)//GO:0042626(ATPase activity, coupled to transmembrane movement of substances)	GO:0055085(transmembrane transport)//GO:0008152(metabolic process)
CDKN1A	ENSG00000124762	protein_coding	+	chr6:36644304-36655116	68.4383	0	inf	inf	0.00335	0.0823836	up	1026	CAP20|CDKN1|CIP1|MDA-6|P21|SDI1|WAF1|p21CIP1	MIM:116899|HGNC:HGNC:1784|Ensembl:ENSG00000124762|HPRD:00298|Vega:OTTHUMG00000014603	6	6p21.2	cyclin-dependent kinase inhibitor 1A	hsa04012(ErbB signaling pathway)//hsa04066(HIF-1 signaling pathway)//hsa04068(FoxO signaling pathway)//hsa04110(Cell cycle)//hsa04115(p53 signaling pathway)//hsa04151(PI3K-Akt signaling pathway)//hsa04630(Jak-STAT signaling pathway)//hsa04921(Oxytocin signaling pathway)//hsa05160(Hepatitis C)//hsa05161(Hepatitis B)//hsa05166(HTLV-I infection)//hsa05169(Epstein-Barr virus infection)//hsa05200(Path…	GO:0000307(cyclin-dependent protein kinase holoenzyme complex)//GO:0070557(PCNA-p21 complex)//GO:0048471(perinuclear region of cytoplasm)//GO:0005829(cytosol)//GO:0005654(nucleoplasm)//GO:0005634(nucleus)	GO:0031625(ubiquitin protein ligase binding)//GO:0032403(protein complex binding)//GO:0004861(cyclin-dependent protein serine/threonine kinase inhibitor activity)//GO:0019912(cyclin-dependent protein kinase activating kinase activity)//GO:0030332(cyclin binding)//GO:0046872(metal ion binding)//GO:0005515(protein binding)	GO:0030890(positive regulation of B cell proliferation)//GO:0034198(cellular response to amino acid starvation)//GO:0043068(positive regulation of programmed cell death)//GO:0042326(negative regulation of phosphorylation)//GO:0045736(negative regulation of cyclin-dependent protein serine/threonine kinase activity)//GO:0090399(replicative senescence)//GO:0060574(intestinal epithelial cell maturati…
BBS2	ENSG00000125124	protein_coding	-	chr16:56463044-56554195	42.2031	3.40137	12.4077	3.63316	0.00445	0.0967099	up	583	BBS|RP74	MIM:606151|HGNC:HGNC:967|Ensembl:ENSG00000125124|HPRD:05855|Vega:OTTHUMG00000176943	16	16q21	Bardet-Biedl syndrome 2		GO:0031514(motile cilium)//GO:0016020(membrane)//GO:0034464(BBSome)//GO:0005829(cytosol)//GO:0060170(ciliary membrane)//GO:0036064(ciliary basal body)	GO:0005515(protein binding)//GO:0001103(RNA polymerase II repressing transcription factor binding)	GO:0042384(cilium assembly)//GO:0021987(cerebral cortex development)//GO:0048854(brain morphogenesis)//GO:0021756(striatum development)//GO:0007288(sperm axoneme assembly)//GO:0035058(nonmotile primary cilium assembly)//GO:0045444(fat cell differentiation)//GO:0010629(negative regulation of gene expression)//GO:0060296(regulation of cilium beat frequency involved in ciliary motility)//GO:0042311(…
RALY	ENSG00000125970	protein_coding	+	chr20:32570857-32700138	77.1837	0	inf	inf	5e-05	0.0028035	up	22913	HNRPCL2|P542	MIM:614663|HGNC:HGNC:15921|Ensembl:ENSG00000125970|HPRD:11480|Vega:OTTHUMG00000032283	20	20q11.21-q11.23	RALY heterogeneous nuclear ribonucleoprotein		GO:0071013(catalytic step 2 spliceosome)//GO:0005634(nucleus)	GO:0044822(poly(A) RNA binding)//GO:0000166(nucleotide binding)//GO:0003676(nucleic acid binding)//GO:0005515(protein binding)//GO:0003723(RNA binding)	GO:0000398(mRNA splicing, via spliceosome)
KTN1	ENSG00000126777	protein_coding	+	chr14:55965995-56168244	74.9181	21.6571	3.45928	1.79047	0.0396	0.288735	up	3895	CG1|KNT|MU-RMS-40.19	MIM:600381|HGNC:HGNC:6467|Ensembl:ENSG00000126777|HPRD:02661|Vega:OTTHUMG00000140312	14	14q22.1	kinectin 1		GO:0016021(integral component of membrane)//GO:0005887(integral component of plasma membrane)//GO:0016020(membrane)//GO:0005789(endoplasmic reticulum membrane)//GO:0030176(integral component of endoplasmic reticulum membrane)//GO:0005783(endoplasmic reticulum)	GO:0044822(poly(A) RNA binding)//GO:0005515(protein binding)//GO:0019894(kinesin binding)	GO:0015031(protein transport)//GO:0007018(microtubule-based movement)//GO:0007264(small GTPase mediated signal transduction)
UBR4	ENSG00000127481	protein_coding	-	chr1:19398603-19536770	120.415	38.3997	3.13581	1.64884	0.0099	0.158146	up	23352	RBAF600|ZUBR1|p600	MIM:609890|HGNC:HGNC:30313|Ensembl:ENSG00000127481|HPRD:10184|Vega:OTTHUMG00000002498	1	1p36.13	ubiquitin protein ligase E3 component n-recognin 4	hsa05203(Viral carcinogenesis)	GO:0005654(nucleoplasm)//GO:0016020(membrane)//GO:0016021(integral component of membrane)//GO:0005737(cytoplasm)//GO:0005813(centrosome)	GO:0016874(ligase activity)//GO:0004842(ubiquitin-protein transferase activity)//GO:0008270(zinc ion binding)//GO:0005515(protein binding)//GO:0005516(calmodulin binding)	GO:0016032(viral process)//GO:0042787(protein ubiquitination involved in ubiquitin-dependent protein catabolic process)
TPST2	ENSG00000128294	protein_coding	-	chr22:26921457-26992681	71.4019	0	inf	inf	0.00265	0.0717804	up	8459	TANGO13B	MIM:603126|HGNC:HGNC:12021|Ensembl:ENSG00000128294|HPRD:07217|Vega:OTTHUMG00000150987	22	22q12.1	tyrosylprotein sulfotransferase 2		GO:0016021(integral component of membrane)//GO:0070062(extracellular exosome)//GO:0016020(membrane)//GO:0005794(Golgi apparatus)//GO:0000139(Golgi membrane)//GO:0005783(endoplasmic reticulum)	GO:0008476(protein-tyrosine sulfotransferase activity)	GO:0007342(fusion of sperm to egg plasma membrane)//GO:0060468(prevention of polyspermy)//GO:0006478(peptidyl-tyrosine sulfation)
CCDC136	ENSG00000128596	protein_coding	+	chr7:128430810-128462186	52.4263	0	inf	inf	5e-05	0.0028035	up	64753	NAG6	MIM:611902|HGNC:HGNC:22225|Ensembl:ENSG00000128596|HPRD:10887|Vega:OTTHUMG00000158310	7	7q33	coiled-coil domain containing 136		GO:0016021(integral component of membrane)//GO:0005739(mitochondrion)	GO:0005515(protein binding)
EIF2AK4	ENSG00000128829	protein_coding	+	chr15:40226346-40327797	48.9917	0	inf	inf	5e-05	0.0028035	up	440275	GCN2|PVOD2	MIM:609280|HGNC:HGNC:19687|Ensembl:ENSG00000128829|HPRD:18447|Vega:OTTHUMG00000172403	15	15q15.1	eukaryotic translation initiation factor 2 alpha kinase 4	hsa04141(Protein processing in endoplasmic reticulum)//hsa05160(Hepatitis C)//hsa05162(Measles)//hsa05164(Influenza A)//hsa05168(Herpes simplex infection)//hsa05169(Epstein-Barr virus infection)	GO:0005844(polysome)//GO:0022626(cytosolic ribosome)	GO:0004672(protein kinase activity)//GO:0005524(ATP binding)//GO:0004694(eukaryotic translation initiation factor 2alpha kinase activity)//GO:0004674(protein serine/threonine kinase activity)//GO:0000049(tRNA binding)	GO:0010998(regulation of translational initiation by eIF2 alpha phosphorylation)//GO:0034198(cellular response to amino acid starvation)//GO:0002821(positive regulation of adaptive immune response)//GO:0060259(regulation of feeding behavior)//GO:1990138(neuron projection extension)//GO:0034644(cellular response to UV)//GO:1990253(cellular response to leucine starvation)//GO:0002230(positive regul…
TMOD2	ENSG00000128872	protein_coding	+	chr15:52015207-52108565	40.421	10.0054	4.03993	2.01433	0.00525	0.107827	up	29767	N-TMOD|NTMOD	MIM:602928|HGNC:HGNC:11872|Ensembl:ENSG00000128872|HPRD:04237|Vega:OTTHUMG00000131805	15	15q21.2	tropomodulin 2		GO:0030426(growth cone)//GO:0005865(striated muscle thin filament)	GO:0005523(tropomyosin binding)//GO:0003779(actin binding)	GO:0045745(positive regulation of G-protein coupled receptor protein signaling pathway)//GO:0007270(neuron-neuron synaptic transmission)//GO:0007015(actin filament organization)//GO:0051694(pointed-end actin filament capping)//GO:0006936(muscle contraction)//GO:0007399(nervous system development)//GO:0030239(myofibril assembly)//GO:0007611(learning or memory)
E2F8	ENSG00000129173	protein_coding	-	chr11:19203577-19302973	59.1467	0	inf	inf	0.0009	0.0343286	up	79733	E2F-8	MIM:612047|HGNC:HGNC:24727|Ensembl:ENSG00000129173|HPRD:10981|Vega:OTTHUMG00000166102	11	11p15.1	E2F transcription factor 8		GO:0005667(transcription factor complex)//GO:0005634(nucleus)	GO:0003700(transcription factor activity, sequence-specific DNA binding)//GO:0001047(core promoter binding)//GO:0000978(RNA polymerase II core promoter proximal region sequence-specific DNA binding)//GO:0001078(transcriptional repressor activity, RNA polymerase II core promoter proximal region sequence-specific binding)//GO:0042803(protein homodimerization activity)//GO:0003714(transcription core…	GO:0032877(positive regulation of DNA endoreduplication)//GO:0000122(negative regulation of transcription from RNA polymerase II promoter)//GO:0006351(transcription, DNA-templated)//GO:0008283(cell proliferation)//GO:0060718(chorionic trophoblast cell differentiation)//GO:0070365(hepatocyte differentiation)//GO:0045944(positive regulation of transcription from RNA polymerase II promoter)//GO:0002…
CD68	ENSG00000129226	protein_coding	+	chr17:7465191-7536700	56.5025	0	inf	inf	0.00105	0.0382295	up	968	GP110|LAMP4|SCARD1	MIM:153634|HGNC:HGNC:1693|Ensembl:ENSG00000129226|HPRD:01093|Vega:OTTHUMG00000108146	17	17p13	CD68 molecule	hsa04142(Lysosome)	GO:0005765(lysosomal membrane)//GO:0016020(membrane)//GO:0005886(plasma membrane)//GO:0010008(endosome membrane)//GO:0016021(integral component of membrane)		GO:0071310(cellular response to organic substance)
BCL2L2	ENSG00000129473	protein_coding	+	chr14:23654524-23795394	43.2168	5.21265	8.29073	3.0515	0.00595	0.116649	up	599	BCL-W|BCL2-L-2|BCLW|PPP1R51	MIM:601931|HGNC:HGNC:995|Ensembl:ENSG00000129473|HPRD:03569|Vega:OTTHUMG00000028738	14	14q11.2-q12	BCL2-like 2	hsa05206(MicroRNAs in cancer)	GO:0016021(integral component of membrane)//GO:0070062(extracellular exosome)//GO:0005741(mitochondrial outer membrane)//GO:0005829(cytosol)	GO:0051400(BH domain binding)//GO:0046982(protein heterodimerization activity)//GO:0005515(protein binding)//GO:0042803(protein homodimerization activity)	GO:2001243(negative regulation of intrinsic apoptotic signaling pathway)//GO:0008630(intrinsic apoptotic signaling pathway in response to DNA damage)//GO:0007283(spermatogenesis)//GO:0060011(Sertoli cell proliferation)//GO:0043066(negative regulation of apoptotic process)//GO:0097192(extrinsic apoptotic signaling pathway in absence of ligand)//GO:0042981(regulation of apoptotic process)
SAG	ENSG00000130561	protein_coding	+	chr2:234216461-234255701	160.972	25.3466	6.35085	2.66695	0.01475	0.196912	up	6295	RP47|S-AG	MIM:181031|HGNC:HGNC:10521|Ensembl:ENSG00000130561|HPRD:01625|Vega:OTTHUMG00000153213	2	2q37.1	S-antigen; retina and pineal gland (arrestin)	hsa04744(Phototransduction)	GO:0005829(cytosol)//GO:0001750(photoreceptor outer segment)//GO:0001917(photoreceptor inner segment)	GO:0051219(phosphoprotein binding)//GO:0004864(protein phosphatase inhibitor activity)//GO:0002046(opsin binding)	GO:0043086(negative regulation of catalytic activity)//GO:0022400(regulation of rhodopsin mediated signaling pathway)//GO:0016056(rhodopsin mediated signaling pathway)//GO:0007601(visual perception)//GO:0007603(phototransduction, visible light)//GO:0007165(signal transduction)//GO:0007166(cell surface receptor signaling pathway)
ZSCAN5A	ENSG00000131848	protein_coding	-	chr19:56732680-56904914	67.5464	16.3742	4.12519	2.04446	0.02765	0.247782	up	79149	ZNF495|ZSCAN5	HGNC:HGNC:23710|Ensembl:ENSG00000131848|HPRD:15900|Vega:OTTHUMG00000181883	19	19q13.43	zinc finger and SCAN domain containing 5A		GO:0005634(nucleus)	GO:0000981(RNA polymerase II transcription factor activity, sequence-specific DNA binding)//GO:0003676(nucleic acid binding)//GO:0046872(metal ion binding)//GO:0003677(DNA binding)//GO:0003700(transcription factor activity, sequence-specific DNA binding)	GO:0006357(regulation of transcription from RNA polymerase II promoter)//GO:0006351(transcription, DNA-templated)//GO:0006355(regulation of transcription, DNA-templated)
ACTR10	ENSG00000131966	protein_coding	+	chr14:58466452-58764857	61.3604	0	inf	inf	5e-05	0.0028035	up	55860	ACTR11|Arp10|Arp11|HARP11	HGNC:HGNC:17372|Ensembl:ENSG00000131966|HPRD:12420|Vega:OTTHUMG00000171049	14	14q23.1	actin-related protein 10 homolog (S. cerevisiae)		GO:0005737(cytoplasm)//GO:0005869(dynactin complex)	GO:0005515(protein binding)	GO:0007018(microtubule-based movement)
RIN2	ENSG00000132669	protein_coding	+	chr20:19867164-19983101	84.7024	0	inf	inf	5e-05	0.0028035	up	54453	MACS|RASSF4	MIM:610222|HGNC:HGNC:18750|Ensembl:ENSG00000132669|HPRD:15249|Vega:OTTHUMG00000031996	20	20p11.22	Ras and Rab interactor 2		GO:0005575(cellular_component)//GO:0005737(cytoplasm)	GO:0030695(GTPase regulator activity)//GO:0005096(GTPase activator activity)//GO:0017112(Rab guanyl-nucleotide exchange factor activity)	GO:0006897(endocytosis)//GO:0050790(regulation of catalytic activity)//GO:0043547(positive regulation of GTPase activity)//GO:0007264(small GTPase mediated signal transduction)//GO:0007165(signal transduction)
DAP3	ENSG00000132676	protein_coding	+	chr1:155579566-155829191	78.0383	0	inf	inf	5e-05	0.0028035	up	7818	DAP-3|MRP-S29|MRPS29|bMRP-10	MIM:602074|HGNC:HGNC:2673|Ensembl:ENSG00000132676|HPRD:03646|Vega:OTTHUMG00000035439	1	1q22	death associated protein 3		GO:0005743(mitochondrial inner membrane)//GO:0015935(small ribosomal subunit)//GO:0005763(mitochondrial small ribosomal subunit)//GO:0005739(mitochondrion)//GO:0005654(nucleoplasm)//GO:0005761(mitochondrial ribosome)	GO:0044822(poly(A) RNA binding)//GO:0003735(structural constituent of ribosome)//GO:0005515(protein binding)	GO:0006915(apoptotic process)//GO:0070124(mitochondrial translational initiation)//GO:0006996(organelle organization)//GO:0032543(mitochondrial translation)//GO:0070125(mitochondrial translational elongation)//GO:0097190(apoptotic signaling pathway)//GO:0008637(apoptotic mitochondrial changes)//GO:0070126(mitochondrial translational termination)
MUTYH	ENSG00000132781	protein_coding	-	chr1:45794834-45956872	40.7947	0	inf	inf	0.02815	0.247782	up	4595	MYH	MIM:604933|HGNC:HGNC:7527|Ensembl:ENSG00000132781|HPRD:05380|Vega:OTTHUMG00000007682	1	1p34.1	mutY DNA glycosylase	hsa03410(Base excision repair)	GO:0005654(nucleoplasm)//GO:0005634(nucleus)//GO:0005739(mitochondrion)	GO:0051539(4 iron, 4 sulfur cluster binding)//GO:0032405(MutLalpha complex binding)//GO:0032406(MutLbeta complex binding)//GO:0032408(MutSbeta complex binding)//GO:0019104(DNA N-glycosylase activity)//GO:0032407(MutSalpha complex binding)//GO:0003824(catalytic activity)//GO:0046872(metal ion binding)//GO:0005515(protein binding)//GO:0016787(hydrolase activity)	GO:0008152(metabolic process)//GO:0006285(base-excision repair, AP site formation)//GO:0006979(response to oxidative stress)//GO:0006284(base-excision repair)//GO:0045007(depurination)//GO:0006298(mismatch repair)//GO:0006281(DNA repair)
SPG20	ENSG00000133104	protein_coding	-	chr13:36875774-36944317	45.5986	17.4379	2.61491	1.38676	0.0266	0.242909	up	23111	SPARTIN|TAHCCP1	MIM:607111|HGNC:HGNC:18514|Ensembl:ENSG00000133104|HPRD:06170|Vega:OTTHUMG00000016730	13	13q13.3	spastic paraplegia 20 (Troyer syndrome)	hsa04144(Endocytosis)	GO:0005886(plasma membrane)//GO:0005811(lipid particle)//GO:0045202(synapse)//GO:0030496(midbody)//GO:0005741(mitochondrial outer membrane)//GO:0005737(cytoplasm)	GO:0005515(protein binding)//GO:0031625(ubiquitin protein ligase binding)	GO:0034389(lipid particle organization)//GO:0009838(abscission)//GO:0030514(negative regulation of BMP signaling pathway)//GO:0050905(neuromuscular process)//GO:0051301(cell division)//GO:0060612(adipose tissue development)//GO:0048698(negative regulation of collateral sprouting in absence of injury)//GO:0051881(regulation of mitochondrial membrane potential)
LDHA	ENSG00000134333	protein_coding	+	chr11:18415934-18429972	122.467	44.202	2.77062	1.47021	0.01695	0.203403	up	3939	GSD11|HEL-S-133P|LDHM|PIG19	MIM:150000|HGNC:HGNC:6535|Ensembl:ENSG00000134333|HPRD:01025|Vega:OTTHUMG00000167721	11	11p15.4	lactate dehydrogenase A	hsa00010(Glycolysis / Gluconeogenesis)//hsa00270(Cysteine and methionine metabolism)//hsa00620(Pyruvate metabolism)//hsa00640(Propanoate metabolism)//	GO:0016021(integral component of membrane)//GO:0070062(extracellular exosome)//GO:0016020(membrane)//GO:0005829(cytosol)//GO:0005739(mitochondrion)//GO:0035686(sperm fibrous sheath)//GO:0005634(nucleus)	GO:0019900(kinase binding)//GO:0051287(NAD binding)//GO:0042802(identical protein binding)//GO:0016616(oxidoreductase activity, acting on the CH-OH group of donors, NAD or NADP as acceptor)//GO:0005515(protein binding)//GO:0004459(L-lactate dehydrogenase activity)	GO:0055114(oxidation-reduction process)//GO:0019752(carboxylic acid metabolic process)//GO:0042493(response to drug)//GO:0019661(glucose catabolic process to lactate via pyruvate)//GO:0006096(glycolytic process)//GO:0001666(response to hypoxia)//GO:0044281(small molecule metabolic process)//GO:0051591(response to cAMP)//GO:0031668(cellular response to extracellular stimulus)//GO:0043065(positive …
FBXO18	ENSG00000134452	protein_coding	+	chr10:5903579-5987863	110.677	0.330118	335.265	8.38916	0.00425	0.0945625	up	84893	FBH1|Fbx18|hFBH1	MIM:607222|HGNC:HGNC:13620|Ensembl:ENSG00000134452|HPRD:06243|Vega:OTTHUMG00000017609	10	10p15.1	F-box protein, helicase, 18		GO:0005634(nucleus)//GO:0019005(SCF ubiquitin ligase complex)//GO:0000785(chromatin)	GO:0003678(DNA helicase activity)//GO:0005524(ATP binding)//GO:0015616(DNA translocase activity)//GO:0004003(ATP-dependent DNA helicase activity)//GO:0043138(3'-5' DNA helicase activity)//GO:0003697(single-stranded DNA binding)//GO:0005515(protein binding)//GO:0003677(DNA binding)//GO:0003690(double-stranded DNA binding)	GO:0008219(cell death)//GO:0008152(metabolic process)//GO:0006974(cellular response to DNA damage stimulus)//GO:0072429(response to intra-S DNA damage checkpoint signaling)//GO:0032508(DNA duplex unwinding)//GO:1902231(positive regulation of intrinsic apoptotic signaling pathway in response to DNA damage)//GO:0016567(protein ubiquitination)//GO:0000724(double-strand break repair via homologous re…
CCNH	ENSG00000134480	protein_coding	-	chr5:86563704-86708836	49.3363	0	inf	inf	5e-05	0.0028035	up	902	CAK|CycH|p34|p37	MIM:601953|HGNC:HGNC:1594|Ensembl:ENSG00000134480|HPRD:09059|Vega:OTTHUMG00000119077	5	5q13.3-q14	cyclin H	hsa03022(Basal transcription factors)//hsa03420(Nucleotide excision repair)//hsa04110(Cell cycle)	GO:0070985(TFIIK complex)//GO:0005654(nucleoplasm)//GO:0005634(nucleus)//GO:0019907(cyclin-dependent protein kinase activating kinase holoenzyme complex)//GO:0005675(holo TFIIH complex)	GO:0016538(cyclin-dependent protein serine/threonine kinase regulator activity)//GO:0005515(protein binding)//GO:0008094(DNA-dependent ATPase activity)//GO:0008353(RNA polymerase II carboxy-terminal domain kinase activity)	GO:0000082(G1/S transition of mitotic cell cycle)//GO:0050434(positive regulation of viral transcription)//GO:0000086(G2/M transition of mitotic cell cycle)//GO:0070911(global genome nucleotide-excision repair)//GO:0040029(regulation of gene expression, epigenetic)//GO:0006351(transcription, DNA-templated)//GO:0045737(positive regulation of cyclin-dependent protein serine/threonine kinase activit…
KCTD1	ENSG00000134504	protein_coding	-	chr18:24034873-24770662	69.9751	19.6132	3.56776	1.83502	0.0392	0.288056	up	284252	C18orf5|SENS	MIM:613420|HGNC:HGNC:18249|Ensembl:ENSG00000134504|HPRD:11059|Vega:OTTHUMG00000131947	18	18q11.2	potassium channel tetramerization domain containing 1		GO:0005634(nucleus)	GO:0003714(transcription corepressor activity)//GO:0008134(transcription factor binding)//GO:0005515(protein binding)	GO:0006351(transcription, DNA-templated)//GO:0045892(negative regulation of transcription, DNA-templated)//GO:0051260(protein homooligomerization)
DOCK2	ENSG00000134516	protein_coding	+	chr5:169064250-169510386	140.451	17.1291	8.19958	3.03555	0.01235	0.180329	up	1794	IMD40	MIM:603122|HGNC:HGNC:2988|Ensembl:ENSG00000134516|HPRD:09121|Vega:OTTHUMG00000130437	5	5q35.1	dedicator of cytokinesis 2	hsa04062(Chemokine signaling pathway)//hsa04666(Fc gamma R-mediated phagocytosis)	GO:0070062(extracellular exosome)//GO:0016020(membrane)//GO:0012505(endomembrane system)//GO:0005829(cytosol)//GO:0005622(intracellular)//GO:0005856(cytoskeleton)	GO:0005096(GTPase activator activity)//GO:0042608(T cell receptor binding)//GO:0005515(protein binding)//GO:0005085(guanyl-nucleotide exchange factor activity)//GO:0030676(Rac guanyl-nucleotide exchange factor activity)	GO:0016032(viral process)//GO:0045060(negative thymic T cell selection)//GO:0044351(macropinocytosis)//GO:0050766(positive regulation of phagocytosis)//GO:0045059(positive thymic T cell selection)//GO:0001771(immunological synapse formation)//GO:0007264(small GTPase mediated signal transduction)//GO:0001768(establishment of T cell polarity)//GO:0046633(alpha-beta T cell proliferation)//GO:0002277…
CDK4	ENSG00000135446	protein_coding	-	chr12:58117543-58154190	71.9533	0	inf	inf	5e-05	0.0028035	up	1019	CMM3|PSK-J3	MIM:123829|HGNC:HGNC:1773|Ensembl:ENSG00000135446|HPRD:00447|Vega:OTTHUMG00000170382	12	12q14	cyclin-dependent kinase 4	hsa04110(Cell cycle)//hsa04115(p53 signaling pathway)//hsa04151(PI3K-Akt signaling pathway)//hsa04530(Tight junction)//hsa04660(T cell receptor signaling pathway)//	GO:0005923(bicellular tight junction)//GO:0000307(cyclin-dependent protein kinase holoenzyme complex)//GO:0048471(perinuclear region of cytoplasm)//GO:0031965(nuclear membrane)//GO:0000785(chromatin)//GO:0005829(cytosol)//GO:0005667(transcription factor complex)//GO:0005654(nucleoplasm)//GO:0005730(nucleolus)//GO:0005634(nucleus)	GO:0016538(cyclin-dependent protein serine/threonine kinase regulator activity)//GO:0004674(protein serine/threonine kinase activity)//GO:0032403(protein complex binding)//GO:0005524(ATP binding)//GO:0004693(cyclin-dependent protein serine/threonine kinase activity)//GO:0004672(protein kinase activity)//GO:0030332(cyclin binding)//GO:0005515(protein binding)	GO:0071157(negative regulation of cell cycle arrest)//GO:0002088(lens development in camera-type eye)//GO:0010288(response to lead ion)//GO:0045727(positive regulation of translation)//GO:0007623(circadian rhythm)//GO:0031100(organ regeneration)//GO:0043065(positive regulation of apoptotic process)//GO:0033574(response to testosterone)//GO:0000082(G1/S transition of mitotic cell cycle)//GO:004585…
CCDC142	ENSG00000135637	protein_coding	-	chr2:74699084-74722013	51.3315	1.38551	37.0487	5.21135	0.0066	0.125021	up	84865	-	HGNC:HGNC:25889|HPRD:08598	2	2p13.1	coiled-coil domain containing 142
MDM2	ENSG00000135679	protein_coding	+	chr12:69201955-69365350	158.817	32.5528	4.87874	2.28651	0.01395	0.193084	up	4193	ACTFS|HDMX|hdm2	MIM:164785|HGNC:HGNC:6973|Ensembl:ENSG00000135679|HPRD:01272	12	12q14.3-q15	MDM2 proto-oncogene, E3 ubiquitin protein ligase	hsa04068(FoxO signaling pathway)//hsa04110(Cell cycle)//hsa04115(p53 signaling pathway)//hsa04120(Ubiquitin mediated proteolysis)//hsa04144(Endocytosis)//hsa04151(PI3K-Akt signaling pathway)//hsa04919(Thyroid hormone signaling pathway)//hsa05169(Epstein-Barr virus infection)//hsa05200(Pathways in cancer)//hsa05202(Transcriptional misregulation in cancer)//hsa05203(Viral carcinogenesis)//hsa05205(…	GO:0005886(plasma membrane)//GO:0043234(protein complex)//GO:0005829(cytosol)//GO:0045202(synapse)//GO:0016604(nuclear body)//GO:0030666(endocytic vesicle membrane)//GO:0005730(nucleolus)//GO:0005654(nucleoplasm)//GO:0005634(nucleus)//GO:0005737(cytoplasm)	GO:0008270(zinc ion binding)//GO:0019899(enzyme binding)//GO:0031625(ubiquitin protein ligase binding)//GO:0004842(ubiquitin-protein transferase activity)//GO:0042802(identical protein binding)//GO:0061630(ubiquitin protein ligase activity)//GO:0016874(ligase activity)//GO:0097110(scaffold protein binding)//GO:0042975(peroxisome proliferator activated receptor binding)//GO:0005515(protein binding…	GO:0042220(response to cocaine)//GO:0071157(negative regulation of cell cycle arrest)//GO:0010955(negative regulation of protein processing)//GO:0003283(atrial septum development)//GO:0043066(negative regulation of apoptotic process)//GO:0042176(regulation of protein catabolic process)//GO:0010628(positive regulation of gene expression)//GO:0045184(establishment of protein localization)//GO:00020…
PCNXL2	ENSG00000135749	protein_coding	-	chr1:233086350-233431473	104.915	14.9342	7.02515	2.81253	5e-05	0.0028035	up
GPNMB	ENSG00000136235	protein_coding	+	chr7:23275585-23314727	162.476	28.4994	5.70102	2.51122	0.04725	0.311317	up	10457	HGFIN|NMB	MIM:604368|HGNC:HGNC:4462|Ensembl:ENSG00000136235|HPRD:05081|Vega:OTTHUMG00000022811	7	7p15	glycoprotein nmb		GO:0016021(integral component of membrane)//GO:0005887(integral component of plasma membrane)//GO:0042470(melanosome)	GO:0008201(heparin binding)//GO:0005178(integrin binding)	GO:0032720(negative regulation of tumor necrosis factor production)//GO:0001649(osteoblast differentiation)//GO:0030282(bone mineralization)//GO:0007155(cell adhesion)//GO:0008285(negative regulation of cell proliferation)
DCAF7	ENSG00000136485	protein_coding	+	chr17:61627821-61671639	49.1842	5.49419	8.95206	3.16222	0.03445	0.264967	up	10238	AN11|HAN11|SWAN-1|WDR68	MIM:605973|HGNC:HGNC:30915|Ensembl:ENSG00000136485|HPRD:09340|Vega:OTTHUMG00000178902	17	17q23.3	DDB1 and CUL4 associated factor 7		GO:0005654(nucleoplasm)//GO:0043234(protein complex)//GO:0080008(Cul4-RING E3 ubiquitin ligase complex)//GO:0005737(cytoplasm)//GO:0016363(nuclear matrix)	GO:0005515(protein binding)	GO:0007275(multicellular organism development)//GO:0016567(protein ubiquitination)
VARS2	ENSG00000137411	protein_coding	+	chr6:30875960-30894236	73.4949	0	inf	inf	5e-05	0.0028035	up	57176	COXPD20|VALRS|VARS2L|VARSL	MIM:612802|HGNC:HGNC:21642|Ensembl:ENSG00000137411|HPRD:11670|Vega:OTTHUMG00000031263	6	6p21.33	valyl-tRNA synthetase 2, mitochondrial	hsa00970(Aminoacyl-tRNA biosynthesis)	GO:0005739(mitochondrion)	GO:0002161(aminoacyl-tRNA editing activity)//GO:0005524(ATP binding)//GO:0005515(protein binding)//GO:0004832(valine-tRNA ligase activity)//GO:0004812(aminoacyl-tRNA ligase activity)	GO:0010467(gene expression)//GO:0006438(valyl-tRNA aminoacylation)//GO:0006450(regulation of translational fidelity)//GO:0006418(tRNA aminoacylation for protein translation)
SQRDL	ENSG00000137767	protein_coding	+	chr15:45879320-45983492	46.933	0	inf	inf	0.00595	0.116649	up	58472	CGI-44|PRO1975|SQOR	HGNC:HGNC:20390|Ensembl:ENSG00000137767|HPRD:18102|Vega:OTTHUMG00000131476	15	15q15	sulfide quinone reductase-like (yeast)	hsa00920(Sulfur metabolism)	GO:0005743(mitochondrial inner membrane)	GO:0048038(quinone binding)//GO:0016491(oxidoreductase activity)//GO:0070224(sulfide:quinone oxidoreductase activity)	GO:0055114(oxidation-reduction process)//GO:0044281(small molecule metabolic process)//GO:0070221(sulfide oxidation, using sulfide:quinone oxidoreductase)//GO:0000098(sulfur amino acid catabolic process)//GO:0034641(cellular nitrogen compound metabolic process)//GO:0070813(hydrogen sulfide metabolic process)//GO:0000096(sulfur amino acid metabolic process)
FAM13A	ENSG00000138640	protein_coding	-	chr4:89630939-90032549	79.8257	16.5993	4.80898	2.26573	0.02325	0.229917	up	10144	ARHGAP48|FAM13A1	MIM:613299|HGNC:HGNC:19367|Ensembl:ENSG00000138640|HPRD:10944|Vega:OTTHUMG00000161006	4	4q22.1	family with sequence similarity 13 member A		GO:0005829(cytosol)	GO:0005096(GTPase activator activity)	GO:0043547(positive regulation of GTPase activity)//GO:0051056(regulation of small GTPase mediated signal transduction)//GO:0007264(small GTPase mediated signal transduction)//GO:0007165(signal transduction)
SEPT11	ENSG00000138758	protein_coding	+	chr4:77870855-77961537	51.3426	8.05104	6.37714	2.67291	0.0144	0.19638	up	55752	-	MIM:612887|HGNC:HGNC:25589|Ensembl:ENSG00000138758|HPRD:08555|Vega:OTTHUMG00000160854	4	4q21.1	septin 11	hsa05100(Bacterial invasion of epithelial cells)	GO:0070062(extracellular exosome)//GO:0001725(stress fiber)//GO:0030424(axon)//GO:0030054(cell junction)//GO:0043197(dendritic spine)//GO:0005737(cytoplasm)	GO:0005515(protein binding)//GO:0005525(GTP binding)	GO:0007049(cell cycle)//GO:0051301(cell division)//GO:0051291(protein heterooligomerization)
GSTCD	ENSG00000138780	protein_coding	+	chr4:106473776-106943635	79.0524	7.84277	10.0796	3.33337	0.0068	0.127092	up	79807	-	MIM:615912|HGNC:HGNC:25806|Ensembl:ENSG00000138780|HPRD:07823|Vega:OTTHUMG00000131211	4	4q24	glutathione S-transferase C-terminal domain containing		GO:0070062(extracellular exosome)//GO:0005737(cytoplasm)	GO:0003674(molecular_function)//GO:0005515(protein binding)	GO:0008150(biological_process)
EGF	ENSG00000138798	protein_coding	+	chr4:110834039-110933422	57.8681	0	inf	inf	5e-05	0.0028035	up	1950	HOMG4|URG	MIM:131530|HGNC:HGNC:3229|Ensembl:ENSG00000138798|HPRD:00578|Vega:OTTHUMG00000132044	4	4q25	epidermal growth factor	hsa04010(MAPK signaling pathway)//hsa04012(ErbB signaling pathway)//hsa04014(Ras signaling pathway)//hsa04015(Rap1 signaling pathway)//hsa04060(Cytokine-cytokine receptor interaction)//hsa04066(HIF-1 signaling pathway)//hsa04068(FoxO signaling pathway)//	GO:0005886(plasma membrane)//GO:0070062(extracellular exosome)//GO:0005576(extracellular region)//GO:0043235(receptor complex)//GO:0031093(platelet alpha granule lumen)//GO:0016021(integral component of membrane)//GO:0005765(lysosomal membrane)//GO:0005615(extracellular space)	GO:0008083(growth factor activity)//GO:0017147(Wnt-protein binding)//GO:0042813(Wnt-activated receptor activity)//GO:0005154(epidermal growth factor receptor binding)//GO:0005515(protein binding)//GO:0005509(calcium ion binding)//GO:0030297(transmembrane receptor protein tyrosine kinase activator activity)	GO:0030168(platelet activation)//GO:0044332(Wnt signaling pathway involved in dorsal/ventral axis specification)//GO:0051048(negative regulation of secretion)//GO:0045741(positive regulation of epidermal growth factor-activated receptor activity)//GO:0048754(branching morphogenesis of an epithelial tube)//GO:0048011(neurotrophin TRK receptor signaling pathway)//GO:0006260(DNA replication)//GO:004…
MTTP	ENSG00000138823	protein_coding	+	chr4:100467865-100547070	63.1588	0	inf	inf	5e-05	0.0028035	up	4547	ABL|MTP	MIM:157147|HGNC:HGNC:7467|Ensembl:ENSG00000138823|HPRD:01144|Vega:OTTHUMG00000131023	4	4q24	microsomal triglyceride transfer protein	hsa04975(Fat digestion and absorption)	GO:0031988(membrane-bounded vesicle)//GO:0043235(receptor complex)//GO:0005791(rough endoplasmic reticulum)//GO:0005794(Golgi apparatus)//GO:0016323(basolateral plasma membrane)//GO:0005788(endoplasmic reticulum lumen)//GO:0031526(brush border membrane)//GO:0005783(endoplasmic reticulum)//GO:0031528(microvillus membrane)	GO:0005319(lipid transporter activity)//GO:0034185(apolipoprotein binding)//GO:0046982(protein heterodimerization activity)//GO:0005548(phospholipid transporter activity)//GO:0008289(lipid binding)//GO:0005515(protein binding)	GO:0042157(lipoprotein metabolic process)//GO:0044281(small molecule metabolic process)//GO:0006641(triglyceride metabolic process)//GO:0006629(lipid metabolic process)//GO:0034377(plasma lipoprotein particle assembly)//GO:0015914(phospholipid transport)//GO:0006497(protein lipidation)//GO:0006869(lipid transport)//GO:0042953(lipoprotein transport)//GO:0034197(triglyceride transport)//GO:0042632(…
SCAF11	ENSG00000139218	protein_coding	-	chr12:46312913-46385903	47.2261	3.8034	12.4168	3.63422	0.00755	0.135249	up	9169	CASP11|SFRS2IP|SIP1|SRRP129|SRSF2IP	MIM:603668|HGNC:HGNC:10784|Ensembl:ENSG00000139218|HPRD:04720|Vega:OTTHUMG00000149930	12	12q12	SR-related CTD-associated factor 11		GO:0005654(nucleoplasm)//GO:0005634(nucleus)//GO:0005730(nucleolus)	GO:0044822(poly(A) RNA binding)//GO:0008270(zinc ion binding)//GO:0005515(protein binding)	GO:0000245(spliceosomal complex assembly)//GO:0006397(mRNA processing)//GO:0008380(RNA splicing)//GO:0000375(RNA splicing, via transesterification reactions)
LRIG3	ENSG00000139263	protein_coding	-	chr12:59265930-59314303	193.807	0	inf	inf	5e-05	0.0028035	up	121227	LIG3	MIM:608870|HGNC:HGNC:30991|Ensembl:ENSG00000139263|HPRD:08317|Vega:OTTHUMG00000169940	12	12q14.1	leucine-rich repeats and immunoglobulin-like domains 3		GO:0005886(plasma membrane)//GO:0030659(cytoplasmic vesicle membrane)//GO:0005615(extracellular space)//GO:0016021(integral component of membrane)		GO:0032474(otolith morphogenesis)
CSAD	ENSG00000139631	protein_coding	-	chr12:53551446-53584596	55.5509	0	inf	inf	0.002	0.0590211	up	51380	CSD|PCAP	MIM:616569|HGNC:HGNC:18966|Ensembl:ENSG00000139631|HPRD:16763|Vega:OTTHUMG00000048076	12	12q13.11-q14.3	cysteine sulfinic acid decarboxylase	hsa00430(Taurine and hypotaurine metabolism)//		GO:0030170(pyridoxal phosphate binding)//GO:0016831(carboxy-lyase activity)//GO:0004782(sulfinoalanine decarboxylase activity)	GO:0019752(carboxylic acid metabolic process)//GO:0000098(sulfur amino acid catabolic process)//GO:0034641(cellular nitrogen compound metabolic process)//GO:0044281(small molecule metabolic process)//GO:0042412(taurine biosynthetic process)//GO:0000096(sulfur amino acid metabolic process)
LPAR6	ENSG00000139679	protein_coding	-	chr13:48877886-49056122	117.863	0	inf	inf	0.03455	0.265372	up	10161	ARWH1|HYPT8|LAH3|P2RY5|P2Y5	MIM:609239|HGNC:HGNC:15520|Ensembl:ENSG00000139679|HPRD:16465|Vega:OTTHUMG00000016895	13	13q14	lysophosphatidic acid receptor 6		GO:0005886(plasma membrane)//GO:0016021(integral component of membrane)	GO:0004930(G-protein coupled receptor activity)	GO:0007186(G-protein coupled receptor signaling pathway)
TCF12	ENSG00000140262	protein_coding	+	chr15:57210820-57591479	56.506	0	inf	inf	0.03	0.25307	up	6938	CRS3|HEB|HTF4|HsT17266|TCF-12|bHLHb20	MIM:600480|HGNC:HGNC:11623|Ensembl:ENSG00000140262|HPRD:02725|Vega:OTTHUMG00000132047	15	15q21	transcription factor 12		GO:0005634(nucleus)//GO:0090575(RNA polymerase II transcription factor complex)//GO:0005737(cytoplasm)//GO:0000790(nuclear chromatin)	GO:0035326(enhancer binding)//GO:0003700(transcription factor activity, sequence-specific DNA binding)//GO:0000978(RNA polymerase II core promoter proximal region sequence-specific DNA binding)//GO:0046982(protein heterodimerization activity)//GO:0044212(transcription regulatory region DNA binding)//GO:0070888(E-box binding)//GO:0043425(bHLH transcription factor binding)//GO:0008134(transcription…	GO:0007517(muscle organ development)//GO:0045666(positive regulation of neuron differentiation)//GO:0006366(transcription from RNA polymerase II promoter)//GO:0045944(positive regulation of transcription from RNA polymerase II promoter)//GO:0006357(regulation of transcription from RNA polymerase II promoter)//GO:0006955(immune response)
USP3	ENSG00000140455	protein_coding	+	chr15:63796792-63894627	43.4624	8.17804	5.31452	2.40994	0.0141	0.193298	up	9960	SIH003|UBP	MIM:604728|HGNC:HGNC:12626|Ensembl:ENSG00000140455|HPRD:05290|Vega:OTTHUMG00000172309	15	15q22.3	ubiquitin specific peptidase 3		GO:0043231(intracellular membrane-bounded organelle)//GO:0005634(nucleus)//GO:0005737(cytoplasm)//GO:0000790(nuclear chromatin)	GO:0004843(thiol-dependent ubiquitin-specific protease activity)//GO:0008270(zinc ion binding)//GO:0042393(histone binding)//GO:0036459(thiol-dependent ubiquitinyl hydrolase activity)//GO:0008234(cysteine-type peptidase activity)	GO:0016579(protein deubiquitination)//GO:0000278(mitotic cell cycle)//GO:0031647(regulation of protein stability)//GO:0006511(ubiquitin-dependent protein catabolic process)//GO:0016578(histone deubiquitination)//GO:0006281(DNA repair)
LINS	ENSG00000140471	protein_coding	-	chr15:101087836-101191910	50.0339	5.8485	8.55501	3.09677	0.0018	0.0563832	up
DHX38	ENSG00000140829	protein_coding	+	chr16:72072000-72210777	72.4817	10.7825	6.72218	2.74893	0.0224	0.226301	up	9785	DDX38|PRP16|PRPF16	MIM:605584|HGNC:HGNC:17211|Ensembl:ENSG00000140829|HPRD:05720|Vega:OTTHUMG00000137596	16	16q22	DEAH-box helicase 38	hsa03040(Spliceosome)	GO:0071013(catalytic step 2 spliceosome)//GO:0005654(nucleoplasm)//GO:0005634(nucleus)//GO:0016020(membrane)	GO:0005524(ATP binding)//GO:0044822(poly(A) RNA binding)//GO:0005515(protein binding)//GO:0004004(ATP-dependent RNA helicase activity)	GO:0006406(mRNA export from nucleus)//GO:0008380(RNA splicing)//GO:0031124(mRNA 3'-end processing)//GO:0000398(mRNA splicing, via spliceosome)//GO:0010467(gene expression)//GO:0006369(termination of RNA polymerase II transcription)//GO:0006366(transcription from RNA polymerase II promoter)
ADAD2	ENSG00000140955	protein_coding	+	chr16:84224743-84230774	50.3452	0	inf	inf	5e-05	0.0028035	up	161931	TENRL	HGNC:HGNC:30714|Ensembl:ENSG00000140955|HPRD:14107|Vega:OTTHUMG00000137637	16	16q24.1	adenosine deaminase domain containing 2			GO:0003723(RNA binding)//GO:0004000(adenosine deaminase activity)	GO:0006396(RNA processing)
KSR1	ENSG00000141068	protein_coding	+	chr17:25783669-25976586	85.49	10.7123	7.9805	2.99648	0.009	0.147985	up	8844	KSR|RSU2	MIM:601132|HGNC:HGNC:6465|Ensembl:ENSG00000141068|Vega:OTTHUMG00000132051	17	17q11.2	kinase suppressor of ras 1	hsa04014(Ras signaling pathway)//hsa05152(Tuberculosis)	GO:0016020(membrane)//GO:0043234(protein complex)//GO:0005789(endoplasmic reticulum membrane)//GO:0005829(cytosol)//GO:0005783(endoplasmic reticulum)//GO:0005622(intracellular)	GO:0004697(protein kinase C activity)//GO:0031434(mitogen-activated protein kinase kinase binding)//GO:0005524(ATP binding)//GO:0005515(protein binding)//GO:0004672(protein kinase activity)//GO:0046872(metal ion binding)//GO:0005078(MAP-kinase scaffold activity)//GO:0008022(protein C-terminus binding)	GO:0007411(axon guidance)//GO:0045087(innate immune response)//GO:0008286(insulin receptor signaling pathway)//GO:0000165(MAPK cascade)//GO:0007173(epidermal growth factor receptor signaling pathway)//GO:0007264(small GTPase mediated signal transduction)//GO:0038095(Fc-epsilon receptor signaling pathway)//GO:0007265(Ras protein signal transduction)//GO:0000186(activation of MAPKK activity)//GO:00…
SGSM2	ENSG00000141258	protein_coding	+	chr17:1963132-2284352	45.5071	6.7256	6.76627	2.75836	0.0005	0.0210789	up	9905	RUTBC1	MIM:611418|HGNC:HGNC:29026|Ensembl:ENSG00000141258|HPRD:15284|Vega:OTTHUMG00000177637	17	17p13.3	small G protein signaling modulator 2		GO:0005737(cytoplasm)	GO:0005096(GTPase activator activity)//GO:0017137(Rab GTPase binding)	GO:0034499(late endosome to Golgi transport)//GO:0043547(positive regulation of GTPase activity)
NPEPPS	ENSG00000141279	protein_coding	+	chr17:45600307-45726786	45.7529	16.2963	2.80757	1.48932	0.04755	0.311464	up	9520	AAP-S|MP100|PSA	MIM:606793|HGNC:HGNC:7900|Ensembl:ENSG00000141279|HPRD:07366|Vega:OTTHUMG00000165471	17	17q21	aminopeptidase puromycin sensitive		GO:0005886(plasma membrane)//GO:0005634(nucleus)//GO:0070062(extracellular exosome)//GO:0005829(cytosol)	GO:0008237(metallopeptidase activity)//GO:0004177(aminopeptidase activity)//GO:0008270(zinc ion binding)//GO:0042277(peptide binding)//GO:0070006(metalloaminopeptidase activity)	GO:1903955(positive regulation of protein targeting to mitochondrion)//GO:0071456(cellular response to hypoxia)//GO:0002474(antigen processing and presentation of peptide antigen via MHC class I)//GO:0043171(peptide catabolic process)//GO:0000209(protein polyubiquitination)//GO:0006508(proteolysis)
CLTC	ENSG00000141367	protein_coding	+	chr17:57697218-57919616	92.5287	18.957	4.88098	2.28717	0.01405	0.193084	up	1213	CHC|CHC17|CLH-17|CLTCL2|Hc	MIM:118955|HGNC:HGNC:2092|Ensembl:ENSG00000141367|HPRD:00350|Vega:OTTHUMG00000134279	17	17q23.1	clathrin heavy chain	hsa04142(Lysosome)//hsa04144(Endocytosis)//hsa04721(Synaptic vesicle cycle)//hsa04961(Endocrine and other factor-regulated calcium reabsorption)//hsa05016(Huntington's disease)//hsa05100(Bacterial invasion of epithelial cells)	GO:0030136(clathrin-coated vesicle)//GO:0005886(plasma membrane)//GO:0030130(clathrin coat of trans-Golgi network vesicle)//GO:0071439(clathrin complex)//GO:0030118(clathrin coat)//GO:0070062(extracellular exosome)//GO:0016020(membrane)//GO:1903561(extracellular vesicle)//GO:0043234(protein complex)//GO:0005819(spindle)//GO:0030132(clathrin coat of coated pit)//GO:0043231(intracellular membrane-b…	GO:0019901(protein kinase binding)//GO:0005198(structural molecule activity)//GO:0003725(double-stranded RNA binding)//GO:0032051(clathrin light chain binding)//GO:0044822(poly(A) RNA binding)//GO:0005515(protein binding)	GO:0042147(retrograde transport, endosome to Golgi)//GO:0007067(mitotic nuclear division)//GO:0006886(intracellular protein transport)//GO:0061024(membrane organization)//GO:1903077(negative regulation of protein localization to plasma membrane)//GO:1900126(negative regulation of hyaluronan biosynthetic process)//GO:0033572(transferrin transport)//GO:0001649(osteoblast differentiation)//GO:001619…
BCAS3	ENSG00000141376	protein_coding	+	chr17:58754813-59488916	52.9628	26.6168	1.98982	0.992641	0.03445	0.264967	up	54828	GAOB1|MAAB	MIM:607470|HGNC:HGNC:14347|Ensembl:ENSG00000141376|HPRD:06313|Vega:OTTHUMG00000180064	17	17q23	breast carcinoma amplified sequence 3		GO:0005881(cytoplasmic microtubule)//GO:0071944(cell periphery)//GO:0035327(transcriptionally active chromatin)//GO:0045111(intermediate filament cytoskeleton)//GO:0031252(cell leading edge)//GO:0005730(nucleolus)//GO:0005634(nucleus)//GO:0005737(cytoplasm)	GO:0035035(histone acetyltransferase binding)//GO:0048487(beta-tubulin binding)//GO:0005515(protein binding)//GO:0003682(chromatin binding)//GO:0042393(histone binding)//GO:0010698(acetyltransferase activator activity)//GO:0008134(transcription factor binding)//GO:0035257(nuclear hormone receptor binding)	GO:0042594(response to starvation)//GO:2000251(positive regulation of actin cytoskeleton reorganization)//GO:2000114(regulation of establishment of cell polarity)//GO:0010595(positive regulation of endothelial cell migration)//GO:0090630(activation of GTPase activity)//GO:0043085(positive regulation of catalytic activity)//GO:0006351(transcription, DNA-templated)//GO:0034260(negative regulation o…
MBD1	ENSG00000141644	protein_coding	-	chr18:47793251-47808144	92.3259	7.13173	12.9458	3.69441	0.0041	0.09345	up	4152	CXXC3|PCM1|RFT	MIM:156535|HGNC:HGNC:6916|Ensembl:ENSG00000141644|HPRD:01133|Vega:OTTHUMG00000132669	18	18q21	methyl-CpG binding domain protein 1		GO:0016363(nuclear matrix)//GO:0005634(nucleus)//GO:0016607(nuclear speck)//GO:0005737(cytoplasm)//GO:0000790(nuclear chromatin)	GO:0008270(zinc ion binding)//GO:0010385(double-stranded methylated DNA binding)//GO:0003682(chromatin binding)//GO:0008327(methyl-CpG binding)//GO:0005515(protein binding)//GO:0003677(DNA binding)	GO:0042220(response to cocaine)//GO:0006346(methylation-dependent chromatin silencing)//GO:0007507(heart development)//GO:0044030(regulation of DNA methylation)//GO:0031667(response to nutrient levels)//GO:0007568(aging)//GO:0006366(transcription from RNA polymerase II promoter)//GO:0045892(negative regulation of transcription, DNA-templated)//GO:0000122(negative regulation of transcription from …
PEX14	ENSG00000142655	protein_coding	+	chr1:10516578-10690815	57.795	0	inf	inf	0.0122	0.180068	up	5195	NAPP2|PBD13A|Pex14p|dJ734G22.2	MIM:601791|HGNC:HGNC:8856|Ensembl:ENSG00000142655|HPRD:03477|Vega:OTTHUMG00000001908	1	1p36.22	peroxisomal biogenesis factor 14	hsa04146(Peroxisome)	GO:0005777(peroxisome)//GO:0016020(membrane)//GO:0043234(protein complex)//GO:0016021(integral component of membrane)//GO:0043231(intracellular membrane-bounded organelle)//GO:0005730(nucleolus)//GO:0005622(intracellular)//GO:0005778(peroxisomal membrane)//GO:0005634(nucleus)	GO:0048487(beta-tubulin binding)//GO:0005102(receptor binding)//GO:0047485(protein N-terminus binding)//GO:0003714(transcription corepressor activity)//GO:0005515(protein binding)//GO:0008017(microtubule binding)	GO:0007031(peroxisome organization)//GO:0051260(protein homooligomerization)//GO:0045892(negative regulation of transcription, DNA-templated)//GO:0034453(microtubule anchoring)//GO:0036250(peroxisome transport along microtubule)//GO:0044721(protein import into peroxisome matrix, substrate release)//GO:0016561(protein import into peroxisome matrix, translocation)//GO:0016560(protein import into pe…
PGD	ENSG00000142657	protein_coding	+	chr1:10458648-10480201	58.3099	10.7527	5.42281	2.43904	0.0215	0.220788	up	5226	6PGD	MIM:172200|HGNC:HGNC:8891|Ensembl:ENSG00000142657|HPRD:01391|Vega:OTTHUMG00000001905	1	1p36.22	phosphogluconate dehydrogenase	hsa00030(Pentose phosphate pathway)//hsa00480(Glutathione metabolism)//	GO:0005634(nucleus)//GO:0070062(extracellular exosome)//GO:0005829(cytosol)	GO:0004616(phosphogluconate dehydrogenase (decarboxylating) activity)	GO:0055114(oxidation-reduction process)//GO:0044281(small molecule metabolic process)//GO:0009051(pentose-phosphate shunt, oxidative branch)//GO:0019521(D-gluconate metabolic process)//GO:0019322(pentose biosynthetic process)//GO:0006098(pentose-phosphate shunt)//GO:0005975(carbohydrate metabolic process)
RGS5	ENSG00000143248	protein_coding	-	chr1:163080910-163325554	75.535	15.1984	4.96991	2.31322	0.00105	0.0382295	up	8490	MST092|MST106|MST129|MSTP032|MSTP092|MSTP106|MSTP129	MIM:603276|HGNC:HGNC:10001|Ensembl:ENSG00000143248|Ensembl:ENSG00000232995|HPRD:04471|Vega:OTTHUMG00000034441	1	1q23.1	regulator of G-protein signaling 5		GO:0005886(plasma membrane)//GO:0005737(cytoplasm)	GO:0005096(GTPase activator activity)	GO:0008277(regulation of G-protein coupled receptor protein signaling pathway)//GO:0009968(negative regulation of signal transduction)//GO:0043547(positive regulation of GTPase activity)
RPS27A	ENSG00000143947	protein_coding	+	chr2:55401926-55462989	65.7933	14.741	4.4633	2.15811	0.04365	0.301385	up	6233	CEP80|HEL112|S27A|UBA80|UBC|UBCEP1|UBCEP80	MIM:191343|HGNC:HGNC:10417|Ensembl:ENSG00000143947|HPRD:01878|Vega:OTTHUMG00000151919	2	2p16	ribosomal protein S27a	hsa03010(Ribosome)	GO:0005886(plasma membrane)//GO:0043209(myelin sheath)//GO:0010008(endosome membrane)//GO:0016020(membrane)//GO:0015935(small ribosomal subunit)//GO:0005829(cytosol)//GO:0022627(cytosolic small ribosomal subunit)//GO:0070062(extracellular exosome)//GO:0030666(endocytic vesicle membrane)//GO:0005730(nucleolus)//GO:0005654(nucleoplasm)//GO:0005634(nucleus)//GO:0005615(extracellular space)//GO:00057…	GO:0044822(poly(A) RNA binding)//GO:0003735(structural constituent of ribosome)//GO:0046872(metal ion binding)//GO:0005515(protein binding)	GO:0007249(I-kappaB kinase/NF-kappaB signaling)//GO:0043123(positive regulation of I-kappaB kinase/NF-kappaB signaling)//GO:0006614(SRP-dependent cotranslational protein targeting to membrane)//GO:0016259(selenocysteine metabolic process)//GO:0051403(stress-activated MAPK cascade)//GO:0006006(glucose metabolic process)//GO:0000086(G2/M transition of mitotic cell cycle)//GO:0051437(positive regula…
MEIS1	ENSG00000143995	protein_coding	+	chr2:66653866-66801001	96.1054	25.482	3.7715	1.91514	0.034	0.264042	up	4211	-	MIM:601739|HGNC:HGNC:7000|Ensembl:ENSG00000143995|HPRD:03442|Vega:OTTHUMG00000150714	2	2p14	Meis homeobox 1	hsa04550(Signaling pathways regulating pluripotency of stem cells)//hsa05202(Transcriptional misregulation in cancer)	GO:0005667(transcription factor complex)//GO:0005634(nucleus)	GO:0000978(RNA polymerase II core promoter proximal region sequence-specific DNA binding)//GO:0003682(chromatin binding)//GO:0003705(transcription factor activity, RNA polymerase II distal enhancer sequence-specific binding)//GO:0001077(transcriptional activator activity, RNA polymerase II core promoter proximal region sequence-specific binding)//GO:0046982(protein heterodimerization activity)//G…	GO:0002089(lens morphogenesis in camera-type eye)//GO:0060216(definitive hemopoiesis)//GO:0035855(megakaryocyte development)//GO:0045665(negative regulation of neuron differentiation)//GO:0045638(negative regulation of myeloid cell differentiation)//GO:0006366(transcription from RNA polymerase II promoter)//GO:0007626(locomotory behavior)//GO:0045944(positive regulation of transcription from RNA …
CCDC150	ENSG00000144395	protein_coding	+	chr2:197504277-197664449	97.8925	10.1008	9.69157	3.27673	0.0006	0.0245562	up	284992	-	HGNC:HGNC:26834|Ensembl:ENSG00000144395|HPRD:08264|HPRD:08537|Vega:OTTHUMG00000154475	2	2q33.1	coiled-coil domain containing 150			GO:0005515(protein binding)
KANSL1L	ENSG00000144445	protein_coding	-	chr2:210867288-211036115	48.1823	3.06436	15.7234	3.97484	0.00885	0.147246	up	151050	C2orf67|MSL1v2	MIM:613833|HGNC:HGNC:26310|Ensembl:ENSG00000144445|HPRD:08679|Vega:OTTHUMG00000154697	2	2q34	KAT8 regulatory NSL complex subunit 1 like		GO:0000123(histone acetyltransferase complex)
TRPM8	ENSG00000144481	protein_coding	+	chr2:234826042-234928166	133.834	0	inf	inf	5e-05	0.0028035	up	79054	LTRPC6|TRPP8	MIM:606678|HGNC:HGNC:17961|Ensembl:ENSG00000144481|HPRD:09454|Vega:OTTHUMG00000059129	2	2q37.1	transient receptor potential cation channel subfamily M member 8	hsa04750(Inflammatory mediator regulation of TRP channels)	GO:0009897(external side of plasma membrane)//GO:0016021(integral component of membrane)//GO:0045121(membrane raft)//GO:0005789(endoplasmic reticulum membrane)//GO:0005886(plasma membrane)	GO:0042803(protein homodimerization activity)//GO:0005515(protein binding)//GO:0005262(calcium channel activity)//GO:0005216(ion channel activity)	GO:0016048(detection of temperature stimulus)//GO:0051289(protein homotetramerization)//GO:0070588(calcium ion transmembrane transport)//GO:0006874(cellular calcium ion homeostasis)//GO:0050951(sensory perception of temperature stimulus)//GO:0006812(cation transport)//GO:0009409(response to cold)//GO:0070207(protein homotrimerization)//GO:0055085(transmembrane transport)//GO:0050955(thermoception…
VGLL4	ENSG00000144560	protein_coding	-	chr3:11313994-11766453	49.2304	8.9872	5.47785	2.45361	5e-05	0.0028035	up	9686	VGL-4	HGNC:HGNC:28966|Ensembl:ENSG00000144560|HPRD:11672|Vega:OTTHUMG00000129739	3	3p25.3	vestigial like family member 4		GO:0005634(nucleus)	GO:0005515(protein binding)	GO:0006351(transcription, DNA-templated)//GO:0006355(regulation of transcription, DNA-templated)
PTPRG	ENSG00000144724	protein_coding	+	chr3:61547242-62355005	47.1125	6.73293	6.99731	2.8068	0.04585	0.307513	up	5793	HPTPG|PTPG|R-PTP-GAMMA|RPTPG	MIM:176886|HGNC:HGNC:9671|Ensembl:ENSG00000144724|HPRD:01478|Vega:OTTHUMG00000158660	3	3p21-p14	protein tyrosine phosphatase, receptor type G		GO:0016021(integral component of membrane)//GO:0005887(integral component of plasma membrane)//GO:0070062(extracellular exosome)	GO:0005515(protein binding)//GO:0005001(transmembrane receptor protein tyrosine phosphatase activity)//GO:0042802(identical protein binding)//GO:0004725(protein tyrosine phosphatase activity)	GO:0010633(negative regulation of epithelial cell migration)//GO:1901998(toxin transport)//GO:0007169(transmembrane receptor protein tyrosine kinase signaling pathway)//GO:1903385(regulation of homophilic cell adhesion)//GO:0035335(peptidyl-tyrosine dephosphorylation)
TMEM108	ENSG00000144868	protein_coding	+	chr3:132757234-133116636	73.639	5.95914	12.3573	3.62729	0.0096	0.154676	up	66000	CT124	HGNC:HGNC:28451|Ensembl:ENSG00000144868|HPRD:11329|Vega:OTTHUMG00000159685	3	3q21	transmembrane protein 108		GO:0016021(integral component of membrane)//GO:0005575(cellular_component)	GO:0003674(molecular_function)	GO:0008150(biological_process)
LPP	ENSG00000145012	protein_coding	+	chr3:187868993-188608460	53.3861	14.5823	3.66101	1.87224	0.0001	0.00534	up	4026	-	MIM:600700|HGNC:HGNC:6679|Ensembl:ENSG00000145012|HPRD:02828|Vega:OTTHUMG00000156387	3	3q28	LIM domain containing preferred translocation partner in lipoma		GO:0005886(plasma membrane)//GO:0005634(nucleus)//GO:0005925(focal adhesion)//GO:0005737(cytoplasm)	GO:0008270(zinc ion binding)//GO:0005515(protein binding)	GO:0007155(cell adhesion)//GO:0008150(biological_process)
MARCH1	ENSG00000145416	protein_coding	-	chr4:164445449-165305202	65.1883	20.3914	3.19685	1.67665	0.0124	0.180589	up	55016	MARCH-I|RNF171	MIM:613331|HGNC:HGNC:26077|Ensembl:ENSG00000145416|HPRD:07940|Vega:OTTHUMG00000161204	4	4q32.2	membrane associated ring-CH-type finger 1		GO:0005768(endosome)//GO:0016021(integral component of membrane)//GO:0030659(cytoplasmic vesicle membrane)//GO:0005886(plasma membrane)//GO:0032588(trans-Golgi network membrane)//GO:0005789(endoplasmic reticulum membrane)//GO:0005764(lysosome)//GO:0005765(lysosomal membrane)//GO:0031901(early endosome membrane)//GO:0031902(late endosome membrane)	GO:0061630(ubiquitin protein ligase activity)//GO:0004842(ubiquitin-protein transferase activity)//GO:0008270(zinc ion binding)//GO:0016874(ligase activity)//GO:0042287(MHC protein binding)	GO:0002495(antigen processing and presentation of peptide antigen via MHC class II)//GO:0000209(protein polyubiquitination)//GO:0006955(immune response)
DDX46	ENSG00000145833	protein_coding	+	chr5:134094460-134195427	88.2679	15.6565	5.63775	2.49512	0.0336	0.262389	up	9879	PRPF5|Prp5	HGNC:HGNC:18681|Ensembl:ENSG00000145833|HPRD:10862|Vega:OTTHUMG00000163072	5	5q31.1	DEAD-box helicase 46	hsa03040(Spliceosome)	GO:0015030(Cajal body)//GO:0005634(nucleus)//GO:0016607(nuclear speck)//GO:0016020(membrane)	GO:0005524(ATP binding)//GO:0044822(poly(A) RNA binding)//GO:0003676(nucleic acid binding)//GO:0004004(ATP-dependent RNA helicase activity)//GO:0004386(helicase activity)	GO:0010501(RNA secondary structure unwinding)//GO:0000398(mRNA splicing, via spliceosome)//GO:0008152(metabolic process)//GO:0010468(regulation of gene expression)
TIAM2	ENSG00000146426	protein_coding	+	chr6:155054458-155635627	65.6199	15.5029	4.23273	2.08159	0.04955	0.318244	up	26230	STEF|TIAM-2	MIM:604709|HGNC:HGNC:11806|Ensembl:ENSG00000146426|HPRD:05273|Vega:OTTHUMG00000015880	6	6q25.2	T-cell lymphoma invasion and metastasis 2		GO:0070062(extracellular exosome)//GO:0030027(lamellipodium)//GO:0016020(membrane)//GO:0030175(filopodium)//GO:0005829(cytosol)//GO:0030426(growth cone)//GO:0005622(intracellular)	GO:0005089(Rho guanyl-nucleotide exchange factor activity)//GO:0005096(GTPase activator activity)//GO:0005085(guanyl-nucleotide exchange factor activity)//GO:0005057(receptor signaling protein activity)	GO:0044255(cellular lipid metabolic process)//GO:0044281(small molecule metabolic process)//GO:0043065(positive regulation of apoptotic process)//GO:0007264(small GTPase mediated signal transduction)//GO:0043547(positive regulation of GTPase activity)//GO:0048011(neurotrophin TRK receptor signaling pathway)//GO:0035023(regulation of Rho protein signal transduction)//GO:0035556(intracellular signa…
PGAP2	ENSG00000148985	protein_coding	+	chr11:3686816-3847601	58.3871	0	inf	inf	5e-05	0.0028035	up	27315	CWH43-N|FRAG1|HPMRS3|MRT17|MRT21	MIM:615187|HGNC:HGNC:17893|Ensembl:ENSG00000148985|HPRD:17016|Vega:OTTHUMG00000012238	11	11p15.5	post-GPI attachment to proteins 2		GO:0016021(integral component of membrane)//GO:0005634(nucleus)//GO:0005789(endoplasmic reticulum membrane)//GO:0000139(Golgi membrane)	GO:0005515(protein binding)//GO:0008565(protein transporter activity)	GO:0015031(protein transport)//GO:1902230(negative regulation of intrinsic apoptotic signaling pathway in response to DNA damage)//GO:0006506(GPI anchor biosynthetic process)//GO:0042771(intrinsic apoptotic signaling pathway in response to DNA damage by p53 class mediator)//GO:0042770(signal transduction in response to DNA damage)
FADS1	ENSG00000149485	protein_coding	-	chr11:61447904-61634826	83.1082	12.4224	6.6902	2.74205	5e-05	0.0028035	up	3992	D5D|FADS6|FADSD5|LLCDL1|TU12	MIM:606148|HGNC:HGNC:3574|Ensembl:ENSG00000149485|HPRD:06935|Vega:OTTHUMG00000157155	11	11q12.2-q13.1	fatty acid desaturase 1	hsa01040(Biosynthesis of unsaturated fatty acids)//	GO:0016021(integral component of membrane)//GO:0016020(membrane)//GO:0005789(endoplasmic reticulum membrane)//GO:0043231(intracellular membrane-bounded organelle)//GO:0005739(mitochondrion)//GO:0005634(nucleus)	GO:0000248(C-5 sterol desaturase activity)//GO:0016491(oxidoreductase activity)//GO:0016717(oxidoreductase activity, acting on paired donors, with oxidation of a pair of donors resulting in the reduction of molecular oxygen to two molecules of water)	GO:0055114(oxidation-reduction process)//GO:0033559(unsaturated fatty acid metabolic process)//GO:0007568(aging)//GO:0019369(arachidonic acid metabolic process)//GO:0007267(cell-cell signaling)//GO:0035900(response to isolation stress)//GO:0008654(phospholipid biosynthetic process)//GO:0009267(cellular response to starvation)//GO:0044281(small molecule metabolic process)//GO:0043651(linoleic acid…
MS4A3	ENSG00000149516	protein_coding	+	chr11:59824059-59838601	57.3642	0	inf	inf	0.00325	0.08099	up	932	CD20L|HTM4	MIM:606498|HGNC:HGNC:7317|Ensembl:ENSG00000149516|HPRD:09403|Vega:OTTHUMG00000167380	11	11q12.1	membrane spanning 4-domains A3		GO:0016021(integral component of membrane)//GO:0012505(endomembrane system)//GO:0048471(perinuclear region of cytoplasm)	GO:0005515(protein binding)	GO:0051726(regulation of cell cycle)
TMEM25	ENSG00000149582	protein_coding	+	chr11:118307204-118473748	54.8151	21.6834	2.52797	1.33798	0.0055	0.111734	up	84866	-	MIM:613934|HGNC:HGNC:25890|Ensembl:ENSG00000149582|HPRD:11635|Vega:OTTHUMG00000166339	11	11q23.3	transmembrane protein 25		GO:0016021(integral component of membrane)//GO:0005576(extracellular region)//GO:0005886(plasma membrane)	GO:0005515(protein binding)
UBC	ENSG00000150991	protein_coding	-	chr12:125396149-125401914	84.4233	16.1013	5.24325	2.39046	0.0082	0.139749	up	7316	HMG20	MIM:191340|HGNC:HGNC:12468|Ensembl:ENSG00000150991|HPRD:07038|Vega:OTTHUMG00000044421	12	12q24.3	ubiquitin C	hsa03320(PPAR signaling pathway)	GO:0005886(plasma membrane)//GO:0043209(myelin sheath)//GO:0010008(endosome membrane)//GO:0005829(cytosol)//GO:0070062(extracellular exosome)//GO:0030666(endocytic vesicle membrane)//GO:0005654(nucleoplasm)//GO:0005634(nucleus)//GO:0005615(extracellular space)//GO:0005737(cytoplasm)	GO:0044822(poly(A) RNA binding)//GO:0002020(protease binding)//GO:0005515(protein binding)	GO:0007249(I-kappaB kinase/NF-kappaB signaling)//GO:0043123(positive regulation of I-kappaB kinase/NF-kappaB signaling)//GO:0033683(nucleotide-excision repair, DNA incision)//GO:0051403(stress-activated MAPK cascade)//GO:0016197(endosomal transport)//GO:0000086(G2/M transition of mitotic cell cycle)//GO:0051437(positive regulation of ubiquitin-protein ligase activity involved in regulation of mit…
EIF4E	ENSG00000151247	protein_coding	-	chr4:99792834-99916145	78.3261	10.1046	7.75152	2.95448	5e-05	0.0028035	up	1977	AUTS19|CBP|EIF4E1|EIF4EL1|EIF4F|eIF-4E	MIM:133440|HGNC:HGNC:3287|HPRD:00591	4	4q23	eukaryotic translation initiation factor 4E	hsa03013(RNA transport)//hsa04066(HIF-1 signaling pathway)//hsa04150(mTOR signaling pathway)//hsa04151(PI3K-Akt signaling pathway)//	GO:0033391(chromatoid body)//GO:0016281(eukaryotic translation initiation factor 4F complex)//GO:0016442(RISC complex)//GO:0000932(cytoplasmic mRNA processing body)//GO:0048471(perinuclear region of cytoplasm)//GO:0005845(mRNA cap binding complex)//GO:0005829(cytosol)//GO:0070062(extracellular exosome)//GO:0005737(cytoplasm)//GO:0010494(cytoplasmic stress granule)	GO:0031370(eukaryotic initiation factor 4G binding)//GO:0003743(translation initiation factor activity)//GO:0019899(enzyme binding)//GO:0070491(repressing transcription factor binding)//GO:0044822(poly(A) RNA binding)//GO:0005515(protein binding)//GO:0000339(RNA cap binding)	GO:0006406(mRNA export from nucleus)//GO:0006412(translation)//GO:0044267(cellular protein metabolic process)//GO:0019221(cytokine-mediated signaling pathway)//GO:0008286(insulin receptor signaling pathway)//GO:0010467(gene expression)//GO:0000082(G1/S transition of mitotic cell cycle)//GO:0045665(negative regulation of neuron differentiation)//GO:0017148(negative regulation of translation)//GO:0…
AKAP6	ENSG00000151320	protein_coding	+	chr14:32798478-33300567	114.565	26.2934	4.3572	2.1234	0.00485	0.100718	up	9472	ADAP100|ADAP6|AKAP100|PRKA6|mAKAP	MIM:604691|HGNC:HGNC:376|HPRD:05257	14	14q12	A-kinase anchoring protein 6		GO:0016529(sarcoplasmic reticulum)//GO:0048471(perinuclear region of cytoplasm)//GO:0005635(nuclear envelope)//GO:0005901(caveola)//GO:0031965(nuclear membrane)//GO:0014704(intercalated disc)//GO:0034704(calcium channel complex)//GO:0014701(junctional sarcoplasmic reticulum membrane)//GO:0030315(T-tubule)//GO:0005737(cytoplasm)	GO:0034237(protein kinase A regulatory subunit binding)//GO:0044325(ion channel binding)//GO:0008179(adenylate cyclase binding)//GO:0043495(protein anchor)//GO:0032947(protein complex scaffold)//GO:0005515(protein binding)//GO:0051018(protein kinase A binding)	GO:0010738(regulation of protein kinase A signaling)//GO:0010880(regulation of release of sequestered calcium ion into cytosol by sarcoplasmic reticulum)//GO:0061051(positive regulation of cell growth involved in cardiac muscle cell development)//GO:1902261(positive regulation of delayed rectifier potassium channel activity)//GO:0019933(cAMP-mediated signaling)//GO:0071320(cellular response to cA…
QTRTD1	ENSG00000151576	protein_coding	+	chr3:113666747-113807269	40.7765	10.1174	4.03034	2.0109	0.03285	0.261792	up
CCDC122	ENSG00000151773	protein_coding	-	chr13:44398044-44468068	47.3832	0.888911	53.3047	5.73619	0.03975	0.289452	up	160857	-	MIM:613408|HGNC:HGNC:26478|Ensembl:ENSG00000151773|HPRD:13406|Vega:OTTHUMG00000017413	13	13q14.11	coiled-coil domain containing 122
RABGAP1L	ENSG00000152061	protein_coding	+	chr1:174084437-174964445	139.841	46.9532	2.9783	1.57449	0.04215	0.296159	up	9910	HHL|TBC1D18	MIM:609238|HGNC:HGNC:24663|Ensembl:ENSG00000152061|HPRD:16464|Vega:OTTHUMG00000034899	1	1q24	RAB GTPase activating protein 1-like		GO:0005769(early endosome)//GO:0016021(integral component of membrane)//GO:0005634(nucleus)//GO:0005794(Golgi apparatus)	GO:0005096(GTPase activator activity)//GO:0005515(protein binding)//GO:0017137(Rab GTPase binding)	GO:0032880(regulation of protein localization)//GO:0043547(positive regulation of GTPase activity)
MBNL1	ENSG00000152601	protein_coding	+	chr3:151961616-152214602	61.1994	15.1048	4.05165	2.01851	0.0077	0.136671	up	4154	EXP|MBNL	MIM:606516|HGNC:HGNC:6923|Ensembl:ENSG00000152601|HPRD:07355|Vega:OTTHUMG00000159163	3	3q25	muscleblind like splicing regulator 1		GO:0005654(nucleoplasm)//GO:0005634(nucleus)//GO:0010494(cytoplasmic stress granule)//GO:0005737(cytoplasm)//GO:0005813(centrosome)	GO:0003723(RNA binding)//GO:0003725(double-stranded RNA binding)//GO:0001069(regulatory region RNA binding)//GO:0044822(poly(A) RNA binding)//GO:0046872(metal ion binding)//GO:0005515(protein binding)	GO:0008380(RNA splicing)//GO:0045445(myoblast differentiation)//GO:0030326(embryonic limb morphogenesis)//GO:0001701(in utero embryonic development)//GO:0007399(nervous system development)//GO:0006376(mRNA splice site selection)//GO:0043484(regulation of RNA splicing)//GO:0007519(skeletal muscle tissue development)//GO:0000381(regulation of alternative mRNA splicing, via spliceosome)
FARP1	ENSG00000152767	protein_coding	+	chr13:98794815-99102027	186.998	44.9009	4.16469	2.05821	5e-05	0.0028035	up	10160	CDEP|FARP1-IT1|PLEKHC2|PPP1R75	MIM:602654|HGNC:HGNC:3591|Ensembl:ENSG00000152767|Vega:OTTHUMG00000017248	13	13q32.2	FERM, ARH/RhoGEF and pleckstrin domain protein 1		GO:0030425(dendrite)//GO:0030175(filopodium)//GO:0005829(cytosol)//GO:0019898(extrinsic component of membrane)//GO:0030054(cell junction)//GO:0043197(dendritic spine)//GO:0031234(extrinsic component of cytoplasmic side of plasma membrane)//GO:0005856(cytoskeleton)//GO:0005737(cytoplasm)	GO:0005089(Rho guanyl-nucleotide exchange factor activity)//GO:0048365(Rac GTPase binding)//GO:0008092(cytoskeletal protein binding)//GO:0030676(Rac guanyl-nucleotide exchange factor activity)	GO:0010923(negative regulation of phosphatase activity)//GO:0048813(dendrite morphogenesis)//GO:0007416(synapse assembly)//GO:0035023(regulation of Rho protein signal transduction)//GO:0043547(positive regulation of GTPase activity)
SRP19	ENSG00000153037	protein_coding	+	chr5:112043194-112258236	80.651	5.91626	13.632	3.76893	0.01205	0.179959	up	6728	-	MIM:182175|HGNC:HGNC:11300|Ensembl:ENSG00000153037|HPRD:01644|Vega:OTTHUMG00000186064	5	5q21-q22	signal recognition particle 19kDa	hsa03060(Protein export)	GO:0005786(signal recognition particle, endoplasmic reticulum targeting)//GO:0048500(signal recognition particle)//GO:0005829(cytosol)//GO:0005739(mitochondrion)//GO:0005730(nucleolus)//GO:0005634(nucleus)//GO:0005737(cytoplasm)	GO:0044822(poly(A) RNA binding)//GO:0008312(7S RNA binding)	GO:0006412(translation)//GO:0044267(cellular protein metabolic process)//GO:0042493(response to drug)//GO:0010467(gene expression)//GO:0006614(SRP-dependent cotranslational protein targeting to membrane)//GO:0006613(cotranslational protein targeting to membrane)
ACMSD	ENSG00000153086	protein_coding	+	chr2:135213329-135716912	60.2408	0	inf	inf	0.0002	0.00958462	up	130013	-	MIM:608889|HGNC:HGNC:19288|Ensembl:ENSG00000153086|HPRD:12326|Vega:OTTHUMG00000131711	2	2q21.3	aminocarboxymuconate semialdehyde decarboxylase	hsa00380(Tryptophan metabolism)//	GO:0070062(extracellular exosome)//GO:0005829(cytosol)	GO:0046872(metal ion binding)//GO:0005515(protein binding)//GO:0001760(aminocarboxymuconate-semialdehyde decarboxylase activity)//GO:0016787(hydrolase activity)	GO:0046874(quinolinate metabolic process)//GO:0044281(small molecule metabolic process)//GO:0006569(tryptophan catabolic process)//GO:0034641(cellular nitrogen compound metabolic process)
CAST	ENSG00000153113	protein_coding	+	chr5:95220801-96143803	67.5113	22.4514	3.00699	1.58832	5e-05	0.0028035	up	831	BS-17|PLACK	MIM:114090|HGNC:HGNC:1515|Ensembl:ENSG00000153113|HPRD:00233|Vega:OTTHUMG00000128413	5	5q15	calpastatin		GO:0005783(endoplasmic reticulum)//GO:0016020(membrane)//GO:0005634(nucleus)//GO:0005737(cytoplasm)//GO:0005829(cytosol)	GO:0044822(poly(A) RNA binding)//GO:0002020(protease binding)//GO:0005515(protein binding)//GO:0010859(calcium-dependent cysteine-type endopeptidase inhibitor activity)//GO:0004866(endopeptidase inhibitor activity)	GO:0071157(negative regulation of cell cycle arrest)//GO:0007568(aging)//GO:0045445(myoblast differentiation)//GO:0031100(organ regeneration)//GO:0007420(brain development)//GO:0007343(egg activation)//GO:0001889(liver development)//GO:0007520(myoblast fusion)//GO:0010951(negative regulation of endopeptidase activity)//GO:2000675(negative regulation of type B pancreatic cell apoptotic process)
FBXL2	ENSG00000153558	protein_coding	+	chr3:33318516-33482863	61.2622	26.0395	2.35266	1.23429	0.02255	0.226998	up	25827	FBL2|FBL3	MIM:605652|HGNC:HGNC:13598|Ensembl:ENSG00000153558|HPRD:05736	3	3p22.3	F-box and leucine-rich repeat protein 2		GO:0016020(membrane)//GO:0005737(cytoplasm)//GO:0019005(SCF ubiquitin ligase complex)	GO:0019903(protein phosphatase binding)//GO:0005516(calmodulin binding)//GO:0005515(protein binding)//GO:0004842(ubiquitin-protein transferase activity)//GO:0036312(phosphatidylinositol 3-kinase regulatory subunit binding)	GO:0031146(SCF-dependent proteasomal ubiquitin-dependent protein catabolic process)//GO:0016567(protein ubiquitination)//GO:0010506(regulation of autophagy)//GO:0016032(viral process)//GO:0014066(regulation of phosphatidylinositol 3-kinase signaling)//GO:0006508(proteolysis)//GO:0006464(cellular protein modification process)//GO:0006513(protein monoubiquitination)
CEP112	ENSG00000154240	protein_coding	-	chr17:63524680-64188202	91.2342	0.687438	132.716	7.0522	5e-05	0.0028035	up	201134	CCDC46|MACOCO	HGNC:HGNC:28514|Ensembl:ENSG00000154240|HPRD:11336|Vega:OTTHUMG00000179474	17	17q24.1	centrosomal protein 112kDa		GO:0005813(centrosome)//GO:0005886(plasma membrane)//GO:0005737(cytoplasm)//GO:0060077(inhibitory synapse)		GO:0097120(receptor localization to synapse)
C16orf87	ENSG00000155330	protein_coding	-	chr16:46830518-46865323	50.7583	0	inf	inf	5e-05	0.0028035	up	388272	-	HGNC:HGNC:33754|Ensembl:ENSG00000155330|HPRD:17370|Vega:OTTHUMG00000132538	16	16q11.2	chromosome 16 open reading frame 87			GO:0005515(protein binding)
PSD3	ENSG00000156011	protein_coding	-	chr8:18384810-18942240	57.1939	12.8298	4.45789	2.15636	0.02395	0.232332	up	23362	EFA6D|EFA6R|HCA67	MIM:614440|HGNC:HGNC:19093|Ensembl:ENSG00000156011|HPRD:11462|Vega:OTTHUMG00000163711	8	8p21.3	pleckstrin and Sec7 domain containing 3	hsa04144(Endocytosis)	GO:0014069(postsynaptic density)//GO:0030054(cell junction)//GO:0045211(postsynaptic membrane)	GO:0005086(ARF guanyl-nucleotide exchange factor activity)//GO:0005543(phospholipid binding)	GO:0032012(regulation of ARF protein signal transduction)//GO:0043547(positive regulation of GTPase activity)
CLDN12	ENSG00000157224	protein_coding	+	chr7:89964536-90839905	72.3282	3.03829	23.8056	4.57323	5e-05	0.0028035	up	9069	-	MIM:611232|HGNC:HGNC:2034|Ensembl:ENSG00000157224|HPRD:13064|Vega:OTTHUMG00000156612	7	7q21	claudin 12		GO:0005923(bicellular tight junction)//GO:0005886(plasma membrane)//GO:0016328(lateral plasma membrane)//GO:0016021(integral component of membrane)	GO:0005198(structural molecule activity)//GO:0042802(identical protein binding)	GO:0070830(bicellular tight junction assembly)//GO:0034329(cell junction assembly)//GO:0016338(calcium-independent cell-cell adhesion via plasma membrane cell-adhesion molecules)//GO:0045216(cell-cell junction organization)
RNF111	ENSG00000157450	protein_coding	+	chr15:59063390-59389618	69.8818	6.20448	11.2631	3.49353	5e-05	0.0028035	up	54778	ARK	MIM:605840|HGNC:HGNC:17384|Ensembl:ENSG00000157450|HPRD:09318|Vega:OTTHUMG00000132716	15	15q21	ring finger protein 111		GO:0043234(protein complex)//GO:0005654(nucleoplasm)//GO:0005634(nucleus)//GO:0005737(cytoplasm)//GO:0005730(nucleolus)	GO:0008270(zinc ion binding)//GO:0061630(ubiquitin protein ligase activity)//GO:0016874(ligase activity)//GO:0032184(SUMO polymer binding)//GO:0046332(SMAD binding)//GO:0005515(protein binding)	GO:0030511(positive regulation of transforming growth factor beta receptor signaling pathway)//GO:0045944(positive regulation of transcription from RNA polymerase II promoter)//GO:0070911(global genome nucleotide-excision repair)//GO:0031398(positive regulation of protein ubiquitination)//GO:0010467(gene expression)//GO:0006351(transcription, DNA-templated)//GO:0016567(protein ubiquitination)//GO…
FANCC	ENSG00000158169	protein_coding	-	chr9:97861335-98079991	64.3044	0	inf	inf	5e-05	0.0028035	up	2176	FA3|FAC|FACC	MIM:613899|HGNC:HGNC:3584|Ensembl:ENSG00000158169|HPRD:01967|Vega:OTTHUMG00000020279	9	9q22.3	Fanconi anemia complementation group C	hsa03460(Fanconi anemia pathway)	GO:0005829(cytosol)//GO:0000785(chromatin)//GO:0005654(nucleoplasm)//GO:0005634(nucleus)//GO:0043240(Fanconi anaemia nuclear complex)//GO:0005737(cytoplasm)	GO:0005515(protein binding)	GO:0098779(mitophagy in response to mitochondrial depolarization)//GO:0007281(germ cell development)//GO:0019430(removal of superoxide radicals)//GO:0036297(interstrand cross-link repair)//GO:0002262(myeloid cell homeostasis)//GO:0006289(nucleotide-excision repair)//GO:0006461(protein complex assembly)//GO:0006281(DNA repair)
ZFAND2B	ENSG00000158552	protein_coding	+	chr2:220059958-220074373	60.1074	0	inf	inf	0.00185	0.0566828	up	130617	AIRAPL	MIM:613474|HGNC:HGNC:25206|Ensembl:ENSG00000158552|HPRD:11234|Vega:OTTHUMG00000133135	2	2q35	zinc finger AN1-type containing 2B		GO:0005783(endoplasmic reticulum)	GO:0008270(zinc ion binding)//GO:0005515(protein binding)	GO:0006616(SRP-dependent cotranslational protein targeting to membrane, translocation)
GPBP1L1	ENSG00000159592	protein_coding	-	chr1:46092975-46216322	70.7701	14.0452	5.03873	2.33306	0.0022	0.0629357	up	60313	SP192	HGNC:HGNC:28843|Ensembl:ENSG00000159592|HPRD:15418|Vega:OTTHUMG00000040990	1	1p34.1	GC-rich promoter binding protein 1 like 1		GO:0005634(nucleus)	GO:0003677(DNA binding)//GO:0003700(transcription factor activity, sequence-specific DNA binding)	GO:0006351(transcription, DNA-templated)//GO:0006355(regulation of transcription, DNA-templated)//GO:0045893(positive regulation of transcription, DNA-templated)
ITGB2	ENSG00000160255	protein_coding	-	chr21:46305867-46351904	62.9701	12.609	4.99405	2.32021	0.0311	0.257774	up	3689	CD18|LAD|LCAMB|LFA-1|MAC-1|MF17|MFI7	MIM:600065|HGNC:HGNC:6155|Ensembl:ENSG00000160255|HPRD:02506|Vega:OTTHUMG00000090257	21	21q22.3	integrin subunit beta 2	hsa04015(Rap1 signaling pathway)//hsa04145(Phagosome)//hsa04390(Hippo signaling pathway)//hsa04514(Cell adhesion molecules (CAMs))//hsa04610(Complement and coagulation cascades)//hsa04650(Natural killer cell mediated cytotoxicity)//hsa04670(Leukocyte transendothelial migration)//hsa04810(Regulation of actin cytoskeleton)//hsa05133(Pertussis)//hsa05134(Legionellosis)//hsa05140(Leishmaniasis)//hsa0…	GO:0005886(plasma membrane)//GO:0070062(extracellular exosome)//GO:0009986(cell surface)//GO:0043235(receptor complex)//GO:0016020(membrane)//GO:1903561(extracellular vesicle)//GO:0008305(integrin complex)//GO:0034687(integrin alphaL-beta2 complex)	GO:0032403(protein complex binding)//GO:0004872(receptor activity)//GO:0030369(ICAM-3 receptor activity)//GO:0046982(protein heterodimerization activity)//GO:0019901(protein kinase binding)//GO:0050839(cell adhesion molecule binding)//GO:0046872(metal ion binding)//GO:0005515(protein binding)//GO:0001948(glycoprotein binding)	GO:0043113(receptor clustering)//GO:0034142(toll-like receptor 4 signaling pathway)//GO:0034113(heterotypic cell-cell adhesion)//GO:0031623(receptor internalization)//GO:0043542(endothelial cell migration)//GO:0050900(leukocyte migration)//GO:0045429(positive regulation of nitric oxide biosynthetic process)//GO:0045766(positive regulation of angiogenesis)//GO:0030198(extracellular matrix organiza…
CCDC12	ENSG00000160799	protein_coding	-	chr3:46963215-47051193	45.1325	1.27769	35.3233	5.14255	0.00485	0.100718	up	151903	-	HGNC:HGNC:28332|Ensembl:ENSG00000160799|HPRD:13007|Vega:OTTHUMG00000133513	3	3p21.31	coiled-coil domain containing 12	hsa03040(Spliceosome)		GO:0005515(protein binding)
NAPEPLD	ENSG00000161048	protein_coding	-	chr7:102740222-102790007	40.4264	0	inf	inf	5e-05	0.0028035	up	222236	FMP30|NAPE-PLD	MIM:612334|HGNC:HGNC:21683|Ensembl:ENSG00000161048|HPRD:14809|Vega:OTTHUMG00000157204	7	7q22.1	N-acyl phosphatidylethanolamine phospholipase D	hsa04723(Retrograde endocannabinoid signaling)	GO:0042622(photoreceptor outer segment membrane)//GO:0070062(extracellular exosome)//GO:0005737(cytoplasm)	GO:0070290(N-acylphosphatidylethanolamine-specific phospholipase D activity)//GO:0008270(zinc ion binding)	GO:0001523(retinoid metabolic process)//GO:0009395(phospholipid catabolic process)//GO:0007603(phototransduction, visible light)
ZNF577	ENSG00000161551	protein_coding	-	chr19:52359054-52408293	51.6173	0	inf	inf	5e-05	0.0028035	up	84765	-	HGNC:HGNC:28673|Ensembl:ENSG00000161551|HPRD:15856|Vega:OTTHUMG00000157045	19	19q13.41	zinc finger protein 577		GO:0005622(intracellular)//GO:0005634(nucleus)	GO:0003676(nucleic acid binding)//GO:0046872(metal ion binding)//GO:0003677(DNA binding)//GO:0003700(transcription factor activity, sequence-specific DNA binding)	GO:0006351(transcription, DNA-templated)//GO:0006355(regulation of transcription, DNA-templated)
FMNL3	ENSG00000161791	protein_coding	-	chr12:49962000-50158717	42.7778	1.89528	22.5707	4.49638	0.0105	0.163993	up	91010	FHOD3|FRL2|WBP-3|WBP3	MIM:616288|HGNC:HGNC:23698|Ensembl:ENSG00000161791|HPRD:17007|Vega:OTTHUMG00000169651	12	12q13.12	formin like 3		GO:0005886(plasma membrane)//GO:0005737(cytoplasm)//GO:0005829(cytosol)	GO:0032794(GTPase activating protein binding)//GO:0003779(actin binding)//GO:0017048(Rho GTPase binding)	GO:0008360(regulation of cell shape)//GO:0007010(cytoskeleton organization)//GO:0007264(small GTPase mediated signal transduction)//GO:0016477(cell migration)//GO:0030036(actin cytoskeleton organization)//GO:0001525(angiogenesis)
AXDND1	ENSG00000162779	protein_coding	+	chr1:179334854-179545087	53.9924	7.49846	7.20046	2.84809	0.0147	0.196713	up	126859	C1orf125	HGNC:HGNC:26564|Ensembl:ENSG00000162779|HPRD:08740|Vega:OTTHUMG00000035266	1	1q25.2	axonemal dynein light chain domain containing 1
ATP1A1	ENSG00000163399	protein_coding	+	chr1:116915289-116961244	71.6391	15.0152	4.77113	2.25433	0.0237	0.232248	up	476	-	MIM:182310|HGNC:HGNC:799|Ensembl:ENSG00000163399|HPRD:01662|Vega:OTTHUMG00000012109	1	1p21	ATPase Na+/K+ transporting subunit alpha 1	hsa04022(cGMP-PKG signaling pathway)//hsa04024(cAMP signaling pathway)//hsa04260(Cardiac muscle contraction)//hsa04261(Adrenergic signaling in cardiomyocytes)//hsa04911(Insulin secretion)//hsa04918(Thyroid hormone synthesis)//hsa04919(Thyroid hormone signaling pathway)//hsa04960(Aldosterone-regulated sodium reabsorption)//hsa04961(Endocrine and other factor-regulated calcium reabsorption)//hsa049…	GO:0005768(endosome)//GO:0005886(plasma membrane)//GO:0043209(myelin sheath)//GO:0005901(caveola)//GO:0014704(intercalated disc)//GO:1903561(extracellular vesicle)//GO:0043234(protein complex)//GO:0005794(Golgi apparatus)//GO:0016021(integral component of membrane)//GO:0016323(basolateral plasma membrane)//GO:0043231(intracellular membrane-bounded organelle)//GO:0070062(extracellular exosome)//GO…	GO:0043548(phosphatidylinositol 3-kinase binding)//GO:0019904(protein domain specific binding)//GO:0005391(sodium:potassium-exchanging ATPase activity)//GO:0051087(chaperone binding)//GO:0005524(ATP binding)//GO:0031402(sodium ion binding)//GO:0030506(ankyrin binding)//GO:0000166(nucleotide binding)//GO:0043531(ADP binding)//GO:0019901(protein kinase binding)//GO:0030955(potassium ion binding)//G…	GO:0036376(sodium ion export from cell)//GO:0055119(relaxation of cardiac muscle)//GO:0086009(membrane repolarization)//GO:0045989(positive regulation of striated muscle contraction)//GO:0002028(regulation of sodium ion transport)//GO:0034220(ion transmembrane transport)//GO:0010107(potassium ion import)//GO:0015991(ATP hydrolysis coupled proton transport)//GO:0055085(transmembrane transport)//GO…
ARPC2	ENSG00000163466	protein_coding	+	chr2:219081816-219119079	129.64	28.2659	4.58642	2.19737	0.02005	0.212917	up	10109	ARC34|PNAS-139|PRO2446|p34-Arc	MIM:604224|HGNC:HGNC:705|Ensembl:ENSG00000163466|HPRD:10367|Vega:OTTHUMG00000133618	2	2q36.1	actin related protein 2/3 complex subunit 2	hsa04144(Endocytosis)//hsa04666(Fc gamma R-mediated phagocytosis)//hsa04810(Regulation of actin cytoskeleton)//hsa05100(Bacterial invasion of epithelial cells)//hsa05130(Pathogenic Escherichia coli infection)//hsa05131(Shigellosis)//hsa05132(Salmonella infection)	GO:0005768(endosome)//GO:0070062(extracellular exosome)//GO:0043005(neuron projection)//GO:0015629(actin cytoskeleton)//GO:0005794(Golgi apparatus)//GO:0005829(cytosol)//GO:0045202(synapse)//GO:0005885(Arp2/3 protein complex)//GO:0005737(cytoplasm)//GO:0036195(muscle cell projection membrane)//GO:0005925(focal adhesion)//GO:0031252(cell leading edge)	GO:0005515(protein binding)//GO:0051015(actin filament binding)//GO:0005200(structural constituent of cytoskeleton)	GO:0007411(axon guidance)//GO:0048013(ephrin receptor signaling pathway)//GO:0045087(innate immune response)//GO:0010592(positive regulation of lamellipodium assembly)//GO:0007264(small GTPase mediated signal transduction)//GO:0034314(Arp2/3 complex-mediated actin nucleation)//GO:1900026(positive regulation of substrate adhesion-dependent cell spreading)//GO:0038096(Fc-gamma receptor signaling pa…
U2SURP	ENSG00000163714	protein_coding	+	chr3:142668005-142779567	44.1797	13.971	3.16225	1.66095	0.0128	0.184498	up	23350	SR140|fSAPa	HGNC:HGNC:30855|Ensembl:ENSG00000163714|Vega:OTTHUMG00000159323	3	3q23	U2 snRNP-associated SURP domain containing	hsa03040(Spliceosome)	GO:0005654(nucleoplasm)//GO:0005634(nucleus)	GO:0044822(poly(A) RNA binding)//GO:0000166(nucleotide binding)//GO:0003676(nucleic acid binding)//GO:0005515(protein binding)//GO:0003723(RNA binding)	GO:0006396(RNA processing)
SMIM12	ENSG00000163866	protein_coding	-	chr1:35178337-35325417	49.2766	3.40853	14.4568	3.85368	0.0166	0.203403	up	113444	C1orf212	HGNC:HGNC:25154|Ensembl:ENSG00000163866|HPRD:14002|Vega:OTTHUMG00000004375	1	1p34.3	small integral membrane protein 12		GO:0016021(integral component of membrane)
GNL3	ENSG00000163938	protein_coding	+	chr3:52529353-52742182	107.09	0	inf	inf	5e-05	0.0028035	up	26354	C77032|E2IG3|NNP47|NS	MIM:608011|HGNC:HGNC:29931|Ensembl:ENSG00000163938|HPRD:06419|Vega:OTTHUMG00000158752	3	3p21.1	guanine nucleotide binding protein-like 3 (nucleolar)	hsa03008(Ribosome biogenesis in eukaryotes)	GO:0005654(nucleoplasm)//GO:0016020(membrane)//GO:0005634(nucleus)//GO:0005615(extracellular space)//GO:0005730(nucleolus)	GO:0044822(poly(A) RNA binding)//GO:0003924(GTPase activity)//GO:0005515(protein binding)//GO:0005525(GTP binding)	GO:0033235(positive regulation of protein sumoylation)//GO:0008283(cell proliferation)//GO:0042127(regulation of cell proliferation)//GO:1902895(positive regulation of pri-miRNA transcription from RNA polymerase II promoter)//GO:0042254(ribosome biogenesis)//GO:1904816(positive regulation of protein localization to chromosome, telomeric region)//GO:0032206(positive regulation of telomere maintena…
OTUD4	ENSG00000164164	protein_coding	-	chr4:145888263-146101313	70.5722	18.3597	3.84387	1.94256	0.01305	0.185954	up	54726	DUBA6|HIN1|HSHIN1	MIM:611744|HGNC:HGNC:24949|Ensembl:ENSG00000164164|HPRD:11033|Vega:OTTHUMG00000161480	4	4q31.21	OTU deubiquitinase 4		GO:0005575(cellular_component)	GO:0044822(poly(A) RNA binding)//GO:0005515(protein binding)//GO:0004843(thiol-dependent ubiquitin-specific protease activity)//GO:0008234(cysteine-type peptidase activity)	GO:0071108(protein K48-linked deubiquitination)
ERAP1	ENSG00000164307	protein_coding	-	chr5:95220801-96143803	85.4209	9.9036	8.62521	3.10856	0.00245	0.0686858	up	51752	A-LAP|ALAP|APPILS|ARTS-1|ARTS1|ERAAP|ERAAP1|PILS-AP|PILSAP	MIM:606832|HGNC:HGNC:18173|Ensembl:ENSG00000164307|HPRD:06015|Vega:OTTHUMG00000128721	5	5q15	endoplasmic reticulum aminopeptidase 1		GO:0005886(plasma membrane)//GO:0070062(extracellular exosome)//GO:0005576(extracellular region)//GO:0016020(membrane)//GO:0005789(endoplasmic reticulum membrane)//GO:0016021(integral component of membrane)//GO:0005829(cytosol)//GO:0005788(endoplasmic reticulum lumen)//GO:0005783(endoplasmic reticulum)//GO:0005615(extracellular space)	GO:0008237(metallopeptidase activity)//GO:0070006(metalloaminopeptidase activity)//GO:0004177(aminopeptidase activity)//GO:0042277(peptide binding)//GO:0005151(interleukin-1, Type II receptor binding)//GO:0008270(zinc ion binding)//GO:0005164(tumor necrosis factor receptor binding)//GO:0008235(metalloexopeptidase activity)//GO:0005515(protein binding)//GO:0005138(interleukin-6 receptor binding)	GO:0045088(regulation of innate immune response)//GO:0045766(positive regulation of angiogenesis)//GO:0043171(peptide catabolic process)//GO:0009617(response to bacterium)//GO:0006509(membrane protein ectodomain proteolysis)//GO:0045444(fat cell differentiation)//GO:0002474(antigen processing and presentation of peptide antigen via MHC class I)//GO:0008217(regulation of blood pressure)//GO:000225…
SEPT8	ENSG00000164402	protein_coding	-	chr5:132083136-132142933	49.7874	8.73808	5.69774	2.51039	0.0202	0.213298	up	23176	SEP2	MIM:608418|HGNC:HGNC:16511|Ensembl:ENSG00000164402|Vega:OTTHUMG00000059735	5	5q31	septin 8	hsa05100(Bacterial invasion of epithelial cells)	GO:0043209(myelin sheath)//GO:0005856(cytoskeleton)//GO:0005737(cytoplasm)	GO:0005515(protein binding)//GO:0005525(GTP binding)
RAET1E	ENSG00000164520	protein_coding	-	chr6:150139933-150244257	43.2003	6.51341	6.63253	2.72956	0.0265	0.242787	up	135250	LETAL|N2DL-4|NKG2DL4|RAET1E2|RL-4|ULBP4|bA350J20.7	MIM:609243|HGNC:HGNC:16793|Ensembl:ENSG00000164520|HPRD:16466|Vega:OTTHUMG00000015796	6	6q25.1	retinoic acid early transcript 1E	hsa04650(Natural killer cell mediated cytotoxicity)	GO:0005886(plasma membrane)//GO:0005576(extracellular region)//GO:0016021(integral component of membrane)	GO:0003823(antigen binding)//GO:0046703(natural killer cell lectin-like receptor binding)	GO:0042267(natural killer cell mediated cytotoxicity)//GO:0006955(immune response)//GO:0001913(T cell mediated cytotoxicity)//GO:0050776(regulation of immune response)//GO:0019882(antigen processing and presentation)
INTS8	ENSG00000164941	protein_coding	+	chr8:95825538-96128683	72.2366	5.65304	12.7784	3.67563	5e-05	0.0028035	up	55656	C8orf52|INT8	MIM:611351|HGNC:HGNC:26048|Ensembl:ENSG00000164941|HPRD:08626|Vega:OTTHUMG00000164695	8	8q22.1	integrator complex subunit 8		GO:0032039(integrator complex)	GO:0005515(protein binding)	GO:0016180(snRNA processing)
ST5	ENSG00000166444	protein_coding	-	chr11:8703957-8932498	105.658	51.1852	2.06422	1.0456	0.0336	0.262389	up	6764	DENND2B|HTS1|p126	MIM:140750|HGNC:HGNC:11350|Ensembl:ENSG00000166444|HPRD:00780|Vega:OTTHUMG00000165835	11	11p15	suppression of tumorigenicity 5			GO:0017112(Rab guanyl-nucleotide exchange factor activity)	GO:0070374(positive regulation of ERK1 and ERK2 cascade)//GO:0043547(positive regulation of GTPase activity)
TMX3	ENSG00000166479	protein_coding	-	chr18:66340924-66722426	55.7962	9.58004	5.8242	2.54206	0.01735	0.205669	up	54495	PDIA13|TXNDC10	MIM:616102|HGNC:HGNC:24718|Ensembl:ENSG00000166479|HPRD:15591|Vega:OTTHUMG00000172713	18	18q22	thioredoxin related transmembrane protein 3		GO:0005623(cell)//GO:0016021(integral component of membrane)//GO:0005789(endoplasmic reticulum membrane)//GO:0009986(cell surface)	GO:0016972(thiol oxidase activity)//GO:0016853(isomerase activity)//GO:0005515(protein binding)//GO:0003756(protein disulfide isomerase activity)	GO:0045454(cell redox homeostasis)//GO:0034976(response to endoplasmic reticulum stress)//GO:0008152(metabolic process)//GO:0006457(protein folding)//GO:0018171(peptidyl-cysteine oxidation)
CATSPER2	ENSG00000166762	protein_coding	-	chr15:43885251-44095241	155.834	13.3287	11.6916	3.5474	0.0029	0.0759827	up	117155	-	MIM:607249|HGNC:HGNC:18810|Ensembl:ENSG00000166762|HPRD:16236|Vega:OTTHUMG00000059902	15	15q15.3	cation channel sperm associated 2		GO:0005886(plasma membrane)//GO:0031514(motile cilium)//GO:0036128(CatSper complex)//GO:0036126(sperm flagellum)	GO:0005244(voltage-gated ion channel activity)//GO:0005245(voltage-gated calcium channel activity)//GO:0005515(protein binding)//GO:0005227(calcium activated cation channel activity)	GO:0035036(sperm-egg recognition)//GO:0009566(fertilization)//GO:0030317(sperm motility)//GO:0070588(calcium ion transmembrane transport)//GO:0032504(multicellular organism reproduction)//GO:0034765(regulation of ion transmembrane transport)//GO:0007283(spermatogenesis)//GO:0030154(cell differentiation)//GO:0007275(multicellular organism development)//GO:0048240(sperm capacitation)//GO:0007338(si…
STAT6	ENSG00000166888	protein_coding	-	chr12:57482676-57607134	101.26	30.986	3.26791	1.70837	0.02535	0.238086	up	6778	D12S1644|IL-4-STAT|STAT6B|STAT6C	MIM:601512|HGNC:HGNC:11368|Ensembl:ENSG00000166888|HPRD:03302|Vega:OTTHUMG00000171194	12	12q13	signal transducer and activator of transcription 6, interleukin-4 induced	hsa04630(Jak-STAT signaling pathway)//hsa05161(Hepatitis B)//hsa05321(Inflammatory bowel disease (IBD))	GO:0000790(nuclear chromatin)//GO:0005829(cytosol)//GO:0045121(membrane raft)//GO:0005654(nucleoplasm)//GO:0005634(nucleus)//GO:0005737(cytoplasm)	GO:0019903(protein phosphatase binding)//GO:0003700(transcription factor activity, sequence-specific DNA binding)//GO:0004871(signal transducer activity)//GO:0000979(RNA polymerase II core promoter sequence-specific DNA binding)//GO:0042802(identical protein binding)//GO:0005515(protein binding)//GO:0003677(DNA binding)	GO:0060443(mammary gland morphogenesis)//GO:0045944(positive regulation of transcription from RNA polymerase II promoter)//GO:0045087(innate immune response)//GO:0002829(negative regulation of type 2 immune response)//GO:0070301(cellular response to hydrogen peroxide)//GO:0048295(positive regulation of isotype switching to IgE isotypes)//GO:0006351(transcription, DNA-templated)//GO:0032481(positi…
ACSF2	ENSG00000167107	protein_coding	+	chr17:48503518-48552206	65.2161	0	inf	inf	5e-05	0.0028035	up	80221	ACSMW|AVYV493	MIM:610465|HGNC:HGNC:26101|Ensembl:ENSG00000167107|HPRD:13380|Vega:OTTHUMG00000162128	17	17q21.33	acyl-CoA synthetase family member 2		GO:0005759(mitochondrial matrix)	GO:0005524(ATP binding)//GO:0003824(catalytic activity)//GO:0005515(protein binding)//GO:0016874(ligase activity)	GO:0044255(cellular lipid metabolic process)//GO:0008152(metabolic process)//GO:0044281(small molecule metabolic process)//GO:0035338(long-chain fatty-acyl-CoA biosynthetic process)//GO:0019432(triglyceride biosynthetic process)//GO:0006631(fatty acid metabolic process)
CDK12	ENSG00000167258	protein_coding	+	chr17:37617763-37721160	97.1228	19.3429	5.02109	2.328	0.00555	0.111938	up	51755	CRK7|CRKR|CRKRS	MIM:615514|HGNC:HGNC:24224|Ensembl:ENSG00000167258|HPRD:10849|Vega:OTTHUMG00000133214	17	17q12	cyclin-dependent kinase 12		GO:0019908(nuclear cyclin-dependent protein kinase holoenzyme complex)//GO:0005730(nucleolus)//GO:0005634(nucleus)//GO:0016607(nuclear speck)//GO:0002944(cyclin K-CDK12 complex)	GO:0004672(protein kinase activity)//GO:0004693(cyclin-dependent protein serine/threonine kinase activity)//GO:0008353(RNA polymerase II carboxy-terminal domain kinase activity)//GO:0005524(ATP binding)//GO:0030332(cyclin binding)//GO:0005515(protein binding)	GO:0008380(RNA splicing)//GO:0043405(regulation of MAP kinase activity)//GO:0006468(protein phosphorylation)//GO:0046777(protein autophosphorylation)//GO:0070816(phosphorylation of RNA polymerase II C-terminal domain)//GO:0006397(mRNA processing)//GO:0051726(regulation of cell cycle)//GO:0043484(regulation of RNA splicing)
KMT2D	ENSG00000167548	protein_coding	-	chr12:49388931-49453557	46.722	7.88542	5.9251	2.56684	0.00595	0.116649	up	8085	AAD10|ALR|CAGL114|KABUK1|KMS|MLL2|MLL4|TNRC21	MIM:602113|HGNC:HGNC:7133|Ensembl:ENSG00000167548|HPRD:03664|Vega:OTTHUMG00000166524	12	12q13.12	lysine methyltransferase 2D	hsa00310(Lysine degradation)	GO:0005654(nucleoplasm)//GO:0005634(nucleus)//GO:0035097(histone methyltransferase complex)	GO:0008270(zinc ion binding)//GO:0042800(histone methyltransferase activity (H3-K4 specific))//GO:0044212(transcription regulatory region DNA binding)//GO:0008168(methyltransferase activity)//GO:0005515(protein binding)//GO:0003677(DNA binding)	GO:0006325(chromatin organization)//GO:0008284(positive regulation of cell proliferation)//GO:0051568(histone H3-K4 methylation)//GO:0006351(transcription, DNA-templated)//GO:0033148(positive regulation of intracellular estrogen receptor signaling pathway)//GO:0001701(in utero embryonic development)//GO:0006355(regulation of transcription, DNA-templated)//GO:0001555(oocyte growth)//GO:0045944(pos…
SRP68	ENSG00000167881	protein_coding	-	chr17:74035183-74117657	83.2154	10.4023	7.99972	2.99995	0.0163	0.203403	up	6730	-	MIM:604858|HGNC:HGNC:11302|Ensembl:ENSG00000167881|HPRD:05331|Vega:OTTHUMG00000180054	17	17q25.1	signal recognition particle 68kDa	hsa03060(Protein export)	GO:0005786(signal recognition particle, endoplasmic reticulum targeting)//GO:0005829(cytosol)//GO:0005925(focal adhesion)//GO:0005783(endoplasmic reticulum)//GO:0005730(nucleolus)//GO:0005840(ribosome)//GO:0005737(cytoplasm)	GO:0005047(signal recognition particle binding)//GO:0044822(poly(A) RNA binding)//GO:0030942(endoplasmic reticulum signal peptide binding)//GO:0005515(protein binding)//GO:0008312(7S RNA binding)	GO:0006614(SRP-dependent cotranslational protein targeting to membrane)//GO:0044267(cellular protein metabolic process)//GO:0042493(response to drug)//GO:0010467(gene expression)//GO:0045047(protein targeting to ER)//GO:0006412(translation)
TMC8	ENSG00000167895	protein_coding	+	chr17:76000248-76139049	54.3975	0.355402	153.06	7.25795	5e-05	0.0028035	up	147138	EV2|EVER2|EVIN2	MIM:605829|HGNC:HGNC:20474|Ensembl:ENSG00000167895|HPRD:08387|Vega:OTTHUMG00000177436	17	17q25.3	transmembrane channel like 8		GO:0016021(integral component of membrane)//GO:0070062(extracellular exosome)//GO:0031965(nuclear membrane)//GO:0005789(endoplasmic reticulum membrane)//GO:0005794(Golgi apparatus)//GO:0005783(endoplasmic reticulum)//GO:0005615(extracellular space)//GO:0005737(cytoplasm)	GO:0005102(receptor binding)//GO:0005515(protein binding)	GO:1902041(regulation of extrinsic apoptotic signaling pathway via death domain receptors)//GO:0001558(regulation of cell growth)//GO:0032091(negative regulation of protein binding)//GO:0032460(negative regulation of protein oligomerization)//GO:0055069(zinc ion homeostasis)//GO:0006811(ion transport)
CTNNB1	ENSG00000168036	protein_coding	+	chr3:41236327-42003922	44.8251	0	inf	inf	5e-05	0.0028035	up	1499	CTNNB|MRD19|armadillo	MIM:116806|HGNC:HGNC:2514|Ensembl:ENSG00000168036|HPRD:00286|Vega:OTTHUMG00000131393	3	3p21	catenin beta 1	hsa04015(Rap1 signaling pathway)//hsa04310(Wnt signaling pathway)//hsa04390(Hippo signaling pathway)//hsa04510(Focal adhesion)//hsa04520(Adherens junction)//hsa04530(Tight junction)//hsa04550(Signaling pathways regulating pluripotency of stem cells)//hsa04670(Leukocyte transendothelial migration)//hsa04916(Melanogenesis)//hsa04919(Thyroid hormone signaling pathway)//hsa05100(Bacterial invasion of…	GO:0030018(Z disc)//GO:0048471(perinuclear region of cytoplasm)//GO:1990907(beta-catenin-TCF complex)//GO:0030054(cell junction)//GO:0070369(beta-catenin-TCF7L2 complex)//GO:0005913(cell-cell adherens junction)//GO:0005911(cell-cell junction)//GO:0000922(spindle pole)//GO:0005916(fascia adherens)//GO:0045202(synapse)//GO:0016328(lateral plasma membrane)//GO:0030027(lamellipodium)//GO:0005813(cent…	GO:0019900(kinase binding)//GO:0003700(transcription factor activity, sequence-specific DNA binding)//GO:0001085(RNA polymerase II transcription factor binding)//GO:0008134(transcription factor binding)//GO:0035255(ionotropic glutamate receptor binding)//GO:0003713(transcription coactivator activity)//GO:0030331(estrogen receptor binding)//GO:1990188(euchromatin binding)//GO:0003690(double-strand…	GO:0044336(canonical Wnt signaling pathway involved in negative regulation of apoptotic process)//GO:0071363(cellular response to growth factor stimulus)//GO:0043123(positive regulation of I-kappaB kinase/NF-kappaB signaling)//GO:0045765(regulation of angiogenesis)//GO:0048599(oocyte development)//GO:0000578(embryonic axis specification)//GO:0048469(cell maturation)//GO:0048643(positive regulatio…
PAFAH1B2	ENSG00000168092	protein_coding	+	chr11:117014982-117048889	86.7192	12.864	6.74122	2.75301	0.0353	0.268923	up	5049	HEL-S-303	MIM:602508|HGNC:HGNC:8575|Ensembl:ENSG00000168092|HPRD:03940|Vega:OTTHUMG00000167064	11	11q23	platelet activating factor acetylhydrolase 1b catalytic subunit 2	hsa00565(Ether lipid metabolism)//	GO:0005730(nucleolus)//GO:0005886(plasma membrane)//GO:0070062(extracellular exosome)//GO:0005737(cytoplasm)//GO:0005829(cytosol)	GO:0047179(platelet-activating factor acetyltransferase activity)//GO:0046982(protein heterodimerization activity)//GO:0003847(1-alkyl-2-acetylglycerophosphocholine esterase activity)//GO:0042803(protein homodimerization activity)	GO:0006629(lipid metabolic process)//GO:0007420(brain development)//GO:0007283(spermatogenesis)//GO:0016042(lipid catabolic process)//GO:0016239(positive regulation of macroautophagy)
SETD5	ENSG00000168137	protein_coding	+	chr3:9022274-9520924	78.0923	27.5768	2.83182	1.50173	0.00925	0.149898	up	55209	-	MIM:615743|HGNC:HGNC:25566|Ensembl:ENSG00000168137|Vega:OTTHUMG00000150491	3	3p25.3	SET domain containing 5			GO:0005515(protein binding)
RNF187	ENSG00000168159	protein_coding	+	chr1:228673888-228683467	48.1055	0	inf	inf	0.0003	0.0136756	up	149603	RACO-1|RACO1	MIM:613754|HGNC:HGNC:27146	1	1q42.13	ring finger protein 187		GO:0005654(nucleoplasm)//GO:0005634(nucleus)//GO:0005737(cytoplasm)	GO:0016874(ligase activity)//GO:0004842(ubiquitin-protein transferase activity)//GO:0008270(zinc ion binding)//GO:0005515(protein binding)	GO:0043161(proteasome-mediated ubiquitin-dependent protein catabolic process)//GO:0070936(protein K48-linked ubiquitination)//GO:0008284(positive regulation of cell proliferation)//GO:0051865(protein autoubiquitination)//GO:0045893(positive regulation of transcription, DNA-templated)
HNRNPH1	ENSG00000169045	protein_coding	-	chr5:179041178-179061785	152.178	79.2414	1.92044	0.941438	0.0123	0.180068	up	3187	HNRPH|HNRPH1|hnRNPH	MIM:601035|HGNC:HGNC:5041|Ensembl:ENSG00000169045|HPRD:03021|Vega:OTTHUMG00000130908	5	5q35.3	heterogeneous nuclear ribonucleoprotein H1 (H)		GO:0071013(catalytic step 2 spliceosome)//GO:0005654(nucleoplasm)//GO:0005634(nucleus)//GO:0005737(cytoplasm)//GO:0016020(membrane)	GO:0003676(nucleic acid binding)//GO:0003723(RNA binding)//GO:0000166(nucleotide binding)//GO:0008266(poly(U) RNA binding)//GO:0044822(poly(A) RNA binding)//GO:0005515(protein binding)	GO:0000398(mRNA splicing, via spliceosome)//GO:0010467(gene expression)//GO:0008380(RNA splicing)//GO:0006396(RNA processing)//GO:0043484(regulation of RNA splicing)
RNASE2	ENSG00000169385	protein_coding	+	chr14:21423610-21424595	47.9789	0	inf	inf	0.02815	0.247782	up	6036	EDN|RAF3|RNS2	MIM:131410|HGNC:HGNC:10045|Ensembl:ENSG00000169385|HPRD:00577|Vega:OTTHUMG00000029607	14	14q11.2	ribonuclease A family member 2		GO:0005764(lysosome)//GO:0070062(extracellular exosome)//GO:0005576(extracellular region)	GO:0004540(ribonuclease activity)//GO:0003676(nucleic acid binding)//GO:0004522(ribonuclease A activity)//GO:0004519(endonuclease activity)	GO:1903955(positive regulation of protein targeting to mitochondrion)//GO:0090502(RNA phosphodiester bond hydrolysis, endonucleolytic)//GO:0090501(RNA phosphodiester bond hydrolysis)//GO:0006401(RNA catabolic process)//GO:0090305(nucleic acid phosphodiester bond hydrolysis)//GO:0006935(chemotaxis)
ZEB2	ENSG00000169554	protein_coding	-	chr2:145141647-145337001	94.7485	31.2177	3.03509	1.60174	0.0192	0.209853	up	9839	HSPC082|SIP-1|SIP1|SMADIP1|ZFHX1B	MIM:605802|HGNC:HGNC:14881|Ensembl:ENSG00000169554|HPRD:05780|Vega:OTTHUMG00000187624	2	2q22.3	zinc finger E-box binding homeobox 2	hsa05206(MicroRNAs in cancer)	GO:0005634(nucleus)	GO:0003676(nucleic acid binding)//GO:0019208(phosphatase regulator activity)//GO:0070412(R-SMAD binding)//GO:0046872(metal ion binding)//GO:0005515(protein binding)//GO:0003677(DNA binding)	GO:0045636(positive regulation of melanocyte differentiation)//GO:0043507(positive regulation of JUN kinase activity)//GO:0030177(positive regulation of Wnt signaling pathway)//GO:0097324(melanocyte migration)//GO:0021846(cell proliferation in forebrain)//GO:0048066(developmental pigmentation)//GO:0006351(transcription, DNA-templated)//GO:0001756(somitogenesis)//GO:0021766(hippocampus development…
BUB1	ENSG00000169679	protein_coding	-	chr2:111395274-111435691	43.9073	0	inf	inf	0.0021	0.0610088	up	699	BUB1A|BUB1L|hBUB1	MIM:602452|HGNC:HGNC:1148|Ensembl:ENSG00000169679|HPRD:03907|Vega:OTTHUMG00000153638	2	2q14	BUB1 mitotic checkpoint serine/threonine kinase	hsa04110(Cell cycle)//hsa04114(Oocyte meiosis)//hsa04914(Progesterone-mediated oocyte maturation)	GO:0016020(membrane)//GO:0000776(kinetochore)//GO:0005829(cytosol)//GO:0000777(condensed chromosome kinetochore)//GO:0005654(nucleoplasm)//GO:0000942(condensed nuclear chromosome outer kinetochore)//GO:0005737(cytoplasm)	GO:0004672(protein kinase activity)//GO:0005515(protein binding)//GO:0004674(protein serine/threonine kinase activity)//GO:0005524(ATP binding)	GO:0051983(regulation of chromosome segregation)//GO:0007067(mitotic nuclear division)//GO:0007063(regulation of sister chromatid cohesion)//GO:0006468(protein phosphorylation)//GO:0051301(cell division)//GO:0008283(cell proliferation)//GO:0000278(mitotic cell cycle)//GO:0007264(small GTPase mediated signal transduction)//GO:0007094(mitotic spindle assembly checkpoint)//GO:0016032(viral process)/…
BFSP2	ENSG00000170819	protein_coding	+	chr3:133118838-133194066	155.4	0	inf	inf	5e-05	0.0028035	up	8419	CP47|CP49|CTRCT12|LIFL-L|PHAKOSIN	MIM:603212|HGNC:HGNC:1041|Ensembl:ENSG00000170819|HPRD:04444|Vega:OTTHUMG00000159719	3	3q22.1	beaded filament structural protein 2		GO:0005938(cell cortex)//GO:0005882(intermediate filament)//GO:0005886(plasma membrane)//GO:0005737(cytoplasm)	GO:0005212(structural constituent of eye lens)//GO:0005515(protein binding)//GO:0005200(structural constituent of cytoskeleton)	GO:0048469(cell maturation)//GO:0070307(lens fiber cell development)//GO:0045104(intermediate filament cytoskeleton organization)//GO:0007601(visual perception)//GO:0050896(response to stimulus)
MTSS1	ENSG00000170873	protein_coding	-	chr8:125500725-125740730	69.3623	6.55206	10.5863	3.40413	0.0131	0.185954	up	9788	MIM|MIMA|MIMB	MIM:608486|HGNC:HGNC:20443|Ensembl:ENSG00000170873|HPRD:12243|Vega:OTTHUMG00000048189	8	8p22	metastasis suppressor 1		GO:0005912(adherens junction)//GO:0015629(actin cytoskeleton)//GO:0001726(ruffle)//GO:0005737(cytoplasm)//GO:0030139(endocytic vesicle)	GO:0003785(actin monomer binding)//GO:0005102(receptor binding)//GO:0003779(actin binding)//GO:0042802(identical protein binding)//GO:0051015(actin filament binding)//GO:0005515(protein binding)	GO:0098792(xenophagy)//GO:0030041(actin filament polymerization)//GO:0032233(positive regulation of actin filament bundle assembly)//GO:0030282(bone mineralization)//GO:0007169(transmembrane receptor protein tyrosine kinase signaling pathway)//GO:0061333(renal tubule morphogenesis)//GO:0071498(cellular response to fluid shear stress)//GO:0034334(adherens junction maintenance)//GO:2001013(epitheli…
C8orf74	ENSG00000171060	protein_coding	+	chr8:10463858-10569697	40.898	0	inf	inf	0.01085	0.168055	up	203076	-	HGNC:HGNC:32296|Ensembl:ENSG00000171060|Vega:OTTHUMG00000163807	8	8p23.1	chromosome 8 open reading frame 74			GO:0005515(protein binding)
ASXL1	ENSG00000171456	protein_coding	+	chr20:30946154-31027122	45.0755	9.98471	4.51445	2.17455	0.00315	0.0799188	up	171023	BOPS|MDS	MIM:612990|HGNC:HGNC:18318|Ensembl:ENSG00000171456|HPRD:16516|Vega:OTTHUMG00000032218	20	20q11	additional sex combs like 1, transcriptional regulator		GO:0035517(PR-DUB complex)//GO:0070062(extracellular exosome)//GO:0000790(nuclear chromatin)	GO:0042974(retinoic acid receptor binding)//GO:0042975(peroxisome proliferator activated receptor binding)//GO:0003714(transcription corepressor activity)//GO:0046872(metal ion binding)//GO:0005515(protein binding)//GO:0003677(DNA binding)//GO:0003713(transcription coactivator activity)	GO:0032526(response to retinoic acid)//GO:0060430(lung saccule development)//GO:0060348(bone development)//GO:0035522(monoubiquitinated histone H2A deubiquitination)//GO:0048387(negative regulation of retinoic acid receptor signaling pathway)//GO:0003007(heart morphogenesis)//GO:0006351(transcription, DNA-templated)//GO:0035359(negative regulation of peroxisome proliferator activated receptor sig…
SLFN11	ENSG00000172716	protein_coding	-	chr17:33677323-33700720	50.1466	0	inf	inf	5e-05	0.0028035	up	91607	SLFN8/9	MIM:614953|HGNC:HGNC:26633|Ensembl:ENSG00000172716|HPRD:08178|Vega:OTTHUMG00000132948	17	17q12	schlafen family member 11		GO:0005654(nucleoplasm)//GO:0005634(nucleus)//GO:0005737(cytoplasm)//GO:0016235(aggresome)	GO:0005524(ATP binding)//GO:0000049(tRNA binding)	GO:0051607(defense response to virus)//GO:2000134(negative regulation of G1/S transition of mitotic cell cycle)
FUT10	ENSG00000172728	protein_coding	-	chr8:33228341-33371119	57.4865	10.1905	5.64119	2.496	0.04555	0.306906	up	84750	-	HGNC:HGNC:19234|Ensembl:ENSG00000172728|Vega:OTTHUMG00000163954	8	8p12	fucosyltransferase 10 (alpha (1,3) fucosyltransferase)		GO:0016021(integral component of membrane)//GO:0005794(Golgi apparatus)//GO:0032580(Golgi cisterna membrane)	GO:0046920(alpha-(1->3)-fucosyltransferase activity)	GO:0009566(fertilization)//GO:0042355(L-fucose catabolic process)//GO:0006457(protein folding)//GO:0042060(wound healing)//GO:0097150(neuronal stem cell population maintenance)//GO:0030097(hemopoiesis)//GO:0006605(protein targeting)//GO:0007399(nervous system development)//GO:0021799(cerebral cortex radially oriented cell migration)//GO:0036065(fucosylation)//GO:0006486(protein glycosylation)//GO…
MUS81	ENSG00000172732	protein_coding	+	chr11:65590492-65641063	68.4781	0	inf	inf	5e-05	0.0028035	up	80198	SLX3	MIM:606591|HGNC:HGNC:29814|Ensembl:ENSG00000172732|HPRD:09419|Vega:OTTHUMG00000166633	11	11q13	MUS81 structure-specific endonuclease subunit	hsa03440(Homologous recombination)//hsa03460(Fanconi anemia pathway)	GO:0005730(nucleolus)//GO:0005634(nucleus)//GO:0005654(nucleoplasm)	GO:0048257(3'-flap endonuclease activity)//GO:0004518(nuclease activity)//GO:0005515(protein binding)//GO:0003677(DNA binding)//GO:0046872(metal ion binding)	GO:0072429(response to intra-S DNA damage checkpoint signaling)//GO:0006281(DNA repair)//GO:0036297(interstrand cross-link repair)//GO:0000737(DNA catabolic process, endonucleolytic)//GO:0000724(double-strand break repair via homologous recombination)//GO:0006302(double-strand break repair)//GO:0090305(nucleic acid phosphodiester bond hydrolysis)//GO:0006259(DNA metabolic process)
RAB37	ENSG00000172794	protein_coding	+	chr17:72666716-72765492	56.7878	13.8212	4.10872	2.03869	0.03735	0.279229	up	326624	-	MIM:609956|HGNC:HGNC:30268|Ensembl:ENSG00000172794|HPRD:06702|Vega:OTTHUMG00000134282	17	17q25.1	RAB37, member RAS oncogene family		GO:0005622(intracellular)//GO:0005793(endoplasmic reticulum-Golgi intermediate compartment)//GO:0030141(secretory granule)	GO:0005515(protein binding)//GO:0005525(GTP binding)	GO:0015031(protein transport)//GO:0007264(small GTPase mediated signal transduction)
CYP7B1	ENSG00000172817	protein_coding	-	chr8:65500319-65711318	55.8861	0	inf	inf	0.02375	0.232248	up	9420	CBAS3|CP7B|SPG5A	MIM:603711|HGNC:HGNC:2652|Ensembl:ENSG00000172817|HPRD:04753|Vega:OTTHUMG00000164387	8	8q21.3	cytochrome P450 family 7 subfamily B member 1	hsa00120(Primary bile acid biosynthesis)//hsa00140(Steroid hormone biosynthesis)	GO:0005789(endoplasmic reticulum membrane)	GO:0005506(iron ion binding)//GO:0020037(heme binding)//GO:0008396(oxysterol 7-alpha-hydroxylase activity)//GO:0033783(25-hydroxycholesterol 7alpha-hydroxylase activity)	GO:0016125(sterol metabolic process)//GO:0055114(oxidation-reduction process)//GO:0044281(small molecule metabolic process)//GO:0006699(bile acid biosynthetic process)//GO:0008206(bile acid metabolic process)//GO:0008203(cholesterol metabolic process)//GO:0060740(prostate gland epithelium morphogenesis)//GO:0006805(xenobiotic metabolic process)//GO:0050679(positive regulation of epithelial cell p…
ADH6	ENSG00000172955	protein_coding	-	chr4:100010007-100222513	198.437	24.0505	8.25083	3.04454	0.0409	0.291023	up	130	ADH-5	MIM:103735|HGNC:HGNC:255|Ensembl:ENSG00000172955|HPRD:00067|Vega:OTTHUMG00000131024	4	4q23	alcohol dehydrogenase 6 (class V)	hsa00010(Glycolysis / Gluconeogenesis)//hsa00071(Fatty acid degradation)//hsa00350(Tyrosine metabolism)//hsa00830(Retinol metabolism)//hsa00980(Metabolism of xenobiotics by cytochrome P450)//hsa00982(Drug metabolism - cytochrome P450)//	GO:0070062(extracellular exosome)//GO:0005829(cytosol)	GO:0016491(oxidoreductase activity)//GO:0008270(zinc ion binding)//GO:0004022(alcohol dehydrogenase (NAD) activity)	GO:0055114(oxidation-reduction process)//GO:0045471(response to ethanol)//GO:0006805(xenobiotic metabolic process)//GO:0044281(small molecule metabolic process)//GO:0006069(ethanol oxidation)
ARPP21	ENSG00000172995	protein_coding	+	chr3:35680436-35835988	55.584	8.96643	6.19911	2.63206	0.00665	0.125123	up	10777	ARPP-21|R3HDM3|RCS|TARPP	MIM:605488|HGNC:HGNC:16968|Ensembl:ENSG00000172995|HPRD:09265|Vega:OTTHUMG00000130795	3	3p22.3	cAMP regulated phosphoprotein 21kDa		GO:0005575(cellular_component)//GO:0005737(cytoplasm)	GO:0003676(nucleic acid binding)//GO:0005516(calmodulin binding)//GO:0003674(molecular_function)	GO:0034605(cellular response to heat)//GO:0008150(biological_process)
GPR160	ENSG00000173890	protein_coding	+	chr3:169755716-169803191	51.0237	0	inf	inf	5e-05	0.0028035	up	26996	GPCR1|GPCR150	HGNC:HGNC:23693|Ensembl:ENSG00000173890|HPRD:17069|Vega:OTTHUMG00000158776	3	3q26.2-q27	G protein-coupled receptor 160		GO:0016021(integral component of membrane)//GO:0005886(plasma membrane)//GO:0043235(receptor complex)	GO:0004930(G-protein coupled receptor activity)	GO:0007186(G-protein coupled receptor signaling pathway)
DENND4A	ENSG00000174485	protein_coding	-	chr15:65903703-66184329	61.8401	8.99991	6.87119	2.78056	0.0338	0.263584	up	10260	IRLB|MYCPBP	MIM:600382|HGNC:HGNC:24321|Ensembl:ENSG00000174485|HPRD:02662|Vega:OTTHUMG00000172635	15	15q22.31	DENN domain containing 4A		GO:0005634(nucleus)	GO:0017112(Rab guanyl-nucleotide exchange factor activity)//GO:0003677(DNA binding)	GO:0006351(transcription, DNA-templated)//GO:0006355(regulation of transcription, DNA-templated)//GO:0043547(positive regulation of GTPase activity)
PACS1	ENSG00000175115	protein_coding	+	chr11:65837833-66012218	50.9629	9.52073	5.35282	2.4203	0.03295	0.261792	up	55690	MRD17	MIM:607492|HGNC:HGNC:30032|Ensembl:ENSG00000175115|HPRD:06320|Vega:OTTHUMG00000166889	11	11q13.1-q13.2	phosphofurin acidic cluster sorting protein 1		GO:0030137(COPI-coated vesicle)//GO:0048471(perinuclear region of cytoplasm)//GO:0005829(cytosol)	GO:0005515(protein binding)//GO:0044325(ion channel binding)	GO:0072661(protein targeting to plasma membrane)//GO:0032092(positive regulation of protein binding)//GO:0016032(viral process)//GO:0000042(protein targeting to Golgi)//GO:0050690(regulation of defense response to virus by virus)
PSMD2	ENSG00000175166	protein_coding	+	chr3:183851806-184402546	89.5789	6.19439	14.4612	3.85412	0.0001	0.00534	up	5708	P97|RPN1|S2|TRAP2	MIM:606223|HGNC:HGNC:9559|Ensembl:ENSG00000175166|HPRD:05870|Vega:OTTHUMG00000156796	3	3q27.1	proteasome 26S subunit, non-ATPase 2	hsa03050(Proteasome)//hsa05169(Epstein-Barr virus infection)	GO:0070062(extracellular exosome)//GO:0016020(membrane)//GO:0005838(proteasome regulatory particle)//GO:0005829(cytosol)//GO:0008540(proteasome regulatory particle, base subcomplex)//GO:0034515(proteasome storage granule)//GO:0000502(proteasome complex)//GO:0005654(nucleoplasm)//GO:0005634(nucleus)//GO:0022624(proteasome accessory complex)	GO:0030234(enzyme regulator activity)//GO:0005515(protein binding)//GO:0004175(endopeptidase activity)	GO:0002474(antigen processing and presentation of peptide antigen via MHC class I)//GO:0043488(regulation of mRNA stability)//GO:0034641(cellular nitrogen compound metabolic process)//GO:0048011(neurotrophin TRK receptor signaling pathway)//GO:0043066(negative regulation of apoptotic process)//GO:0043161(proteasome-mediated ubiquitin-dependent protein catabolic process)//GO:0033209(tumor necrosis…
FAM131A	ENSG00000175182	protein_coding	+	chr3:183851806-184402546	78.6054	11.0544	7.11074	2.83	0.0166	0.203403	up	131408	C3orf40|FLAT715|PRO1378	HGNC:HGNC:28308|Ensembl:ENSG00000175182|HPRD:14481|Vega:OTTHUMG00000156206	3	3q27.1	family with sequence similarity 131 member A		GO:0005576(extracellular region)
EIF3F	ENSG00000175390	protein_coding	+	chr11:7991797-8023409	52.238	3.12554	16.7132	4.06292	0.00745	0.134749	up	8665	EIF3S5|eIF3-p47	MIM:603914|HGNC:HGNC:3275|Ensembl:ENSG00000175390|HPRD:04887	11	11p15.4	eukaryotic translation initiation factor 3 subunit F	hsa03013(RNA transport)	GO:0071541(eukaryotic translation initiation factor 3 complex, eIF3m)//GO:0016020(membrane)//GO:0005829(cytosol)//GO:0033290(eukaryotic 48S preinitiation complex)//GO:0005852(eukaryotic translation initiation factor 3 complex)//GO:0016282(eukaryotic 43S preinitiation complex)	GO:0008234(cysteine-type peptidase activity)//GO:0005515(protein binding)//GO:0003743(translation initiation factor activity)//GO:0031369(translation initiation factor binding)//GO:0004843(thiol-dependent ubiquitin-specific protease activity)	GO:0016579(protein deubiquitination)//GO:0010467(gene expression)//GO:0044267(cellular protein metabolic process)//GO:0001731(formation of translation preinitiation complex)//GO:0006412(translation)//GO:0006413(translational initiation)//GO:0006446(regulation of translational initiation)
SLCO3A1	ENSG00000176463	protein_coding	+	chr15:92396924-92874267	42.3539	8.63736	4.90356	2.29383	0.0279	0.247782	up	28232	OATP-D|OATP3A1|OATPD|SLC21A11	MIM:612435|HGNC:HGNC:10952|Ensembl:ENSG00000176463|HPRD:07502|Vega:OTTHUMG00000149846	15	15q26	solute carrier organic anion transporter family member 3A1		GO:0016021(integral component of membrane)//GO:0005887(integral component of plasma membrane)//GO:0005886(plasma membrane)	GO:0015347(sodium-independent organic anion transmembrane transporter activity)//GO:0005215(transporter activity)	GO:0055085(transmembrane transport)//GO:0006810(transport)//GO:0015732(prostaglandin transport)//GO:0043252(sodium-independent organic anion transport)
CLVS1	ENSG00000177182	protein_coding	+	chr8:61969716-62627155	47.7519	0.998651	47.8163	5.57943	0.02095	0.217531	up	157807	CRALBPL|RLBP1L1	MIM:611292|HGNC:HGNC:23139|Ensembl:ENSG00000177182|HPRD:14581|Vega:OTTHUMG00000164334	8	8q12.3	clavesin 1		GO:0030136(clathrin-coated vesicle)//GO:0005768(endosome)//GO:0005802(trans-Golgi network)//GO:0032588(trans-Golgi network membrane)//GO:0031901(early endosome membrane)//GO:0030669(clathrin-coated endocytic vesicle membrane)	GO:0080025(phosphatidylinositol-3,5-bisphosphate binding)//GO:0005215(transporter activity)	GO:0061024(membrane organization)//GO:0098779(mitophagy in response to mitochondrial depolarization)//GO:0006892(post-Golgi vesicle-mediated transport)//GO:0007040(lysosome organization)
TBL1XR1	ENSG00000177565	protein_coding	-	chr3:176737142-176915261	50.0383	11.08	4.51608	2.17507	0.04565	0.306906	up	79718	C21|DC42|IRA1|TBLR1	MIM:608628|HGNC:HGNC:29529|Ensembl:ENSG00000177565|HPRD:15476|Vega:OTTHUMG00000157140	3	3q26.32	transducin (beta)-like 1 X-linked receptor 1	hsa04310(Wnt signaling pathway)	GO:0005654(nucleoplasm)//GO:0000118(histone deacetylase complex)//GO:0005634(nucleus)//GO:0005876(spindle microtubule)//GO:0017053(transcriptional repressor complex)	GO:0008013(beta-catenin binding)//GO:0047485(protein N-terminus binding)//GO:0042393(histone binding)//GO:0044212(transcription regulatory region DNA binding)//GO:0003714(transcription corepressor activity)//GO:0005515(protein binding)	GO:0044255(cellular lipid metabolic process)//GO:0006325(chromatin organization)//GO:0044281(small molecule metabolic process)//GO:0016575(histone deacetylation)//GO:0002021(response to dietary excess)//GO:0016042(lipid catabolic process)//GO:0090207(regulation of triglyceride metabolic process)//GO:0006351(transcription, DNA-templated)//GO:0060070(canonical Wnt signaling pathway)//GO:0030814(reg…
AP3S1	ENSG00000177879	protein_coding	+	chr5:115163892-115249778	52.9374	0	inf	inf	0.00325	0.08099	up	1176	CLAPS3|Sigma3A	MIM:601507|HGNC:HGNC:2013|HPRD:03298	5	5q22	adaptor related protein complex 3 sigma 1 subunit	hsa04142(Lysosome)	GO:0030659(cytoplasmic vesicle membrane)//GO:0043231(intracellular membrane-bounded organelle)//GO:0030133(transport vesicle)//GO:0005794(Golgi apparatus)//GO:0030424(axon)//GO:0030119(AP-type membrane coat adaptor complex)//GO:0030117(membrane coat)//GO:0030123(AP-3 adaptor complex)	GO:0005515(protein binding)//GO:0008565(protein transporter activity)//GO:0005215(transporter activity)	GO:0008089(anterograde axonal transport)//GO:0048490(anterograde synaptic vesicle transport)//GO:0016192(vesicle-mediated transport)//GO:0006886(intracellular protein transport)//GO:0008286(insulin receptor signaling pathway)
DDX10	ENSG00000178105	protein_coding	+	chr11:108535751-108811657	100.925	19.1498	5.27032	2.39789	0.0498	0.318754	up	1662	HRH-J8	MIM:601235|HGNC:HGNC:2735|Ensembl:ENSG00000178105|HPRD:03138|Vega:OTTHUMG00000166540	11	11q22-q23	DEAD-box helicase 10			GO:0005524(ATP binding)//GO:0003723(RNA binding)//GO:0004386(helicase activity)//GO:0003724(RNA helicase activity)//GO:0044822(poly(A) RNA binding)//GO:0004004(ATP-dependent RNA helicase activity)	GO:0010501(RNA secondary structure unwinding)//GO:0008152(metabolic process)
PRSS36	ENSG00000178226	protein_coding	-	chr16:31150245-31161415	99.6225	0	inf	inf	5e-05	0.0028035	up	146547	-	MIM:610560|HGNC:HGNC:26906|Ensembl:ENSG00000178226|HPRD:07119|Vega:OTTHUMG00000176751	16	16p11.2	protease, serine 36		GO:0005578(proteinaceous extracellular matrix)//GO:0005737(cytoplasm)	GO:0004252(serine-type endopeptidase activity)	GO:0006508(proteolysis)
CDH5	ENSG00000179776	protein_coding	+	chr16:66400532-66438686	51.0121	0	inf	inf	5e-05	0.0028035	up	1003	7B4|CD144	MIM:601120|HGNC:HGNC:1764|Ensembl:ENSG00000179776|HPRD:03075|Vega:OTTHUMG00000137495	16	16q22.1	cadherin 5	hsa04514(Cell adhesion molecules (CAMs))//hsa04670(Leukocyte transendothelial migration)	GO:0005923(bicellular tight junction)//GO:0016021(integral component of membrane)//GO:0009986(cell surface)//GO:0009897(external side of plasma membrane)//GO:0016020(membrane)//GO:0005886(plasma membrane)//GO:0005912(adherens junction)//GO:0030054(cell junction)//GO:0005911(cell-cell junction)	GO:0019903(protein phosphatase binding)//GO:0008013(beta-catenin binding)//GO:0005102(receptor binding)//GO:0044325(ion channel binding)//GO:0005515(protein binding)//GO:0005509(calcium ion binding)	GO:0001955(blood vessel maturation)//GO:0007156(homophilic cell adhesion via plasma membrane adhesion molecules)//GO:0007155(cell adhesion)//GO:0034332(adherens junction organization)//GO:1903142(positive regulation of establishment of endothelial barrier)//GO:0007043(cell-cell junction assembly)//GO:0034329(cell junction assembly)//GO:0008285(negative regulation of cell proliferation)//GO:000717…
HKR1	ENSG00000181666	protein_coding	+	chr19:37803738-37860267	45.8433	6.15492	7.44824	2.8969	0.0058	0.115732	up	284459	ZNF875	MIM:165250|HGNC:HGNC:4928|Ensembl:ENSG00000181666|HPRD:01314|Vega:OTTHUMG00000181937	19	19q13.12	HKR1, GLI-Kruppel zinc finger family member		GO:0005622(intracellular)//GO:0005634(nucleus)	GO:0003676(nucleic acid binding)//GO:0046872(metal ion binding)//GO:0003677(DNA binding)	GO:0007275(multicellular organism development)//GO:0006351(transcription, DNA-templated)//GO:0006355(regulation of transcription, DNA-templated)
ZBTB20	ENSG00000181722	protein_coding	-	chr3:114033346-114866118	135.289	15.4608	8.75047	3.12936	0.0001	0.00534	up	26137	DPZF|HOF|ODA-8S|PRIMS|ZNF288	MIM:606025|HGNC:HGNC:13503|HPRD:05822	3	3q13.2	zinc finger and BTB domain containing 20		GO:0005654(nucleoplasm)//GO:0005634(nucleus)	GO:0046872(metal ion binding)//GO:0003677(DNA binding)//GO:0001078(transcriptional repressor activity, RNA polymerase II core promoter proximal region sequence-specific binding)	GO:0032728(positive regulation of interferon-beta production)//GO:0006351(transcription, DNA-templated)//GO:0032760(positive regulation of tumor necrosis factor production)//GO:0000122(negative regulation of transcription from RNA polymerase II promoter)//GO:0032755(positive regulation of interleukin-6 production)
TNRC18	ENSG00000182095	protein_coding	-	chr7:5313999-5465045	147.221	11.0233	13.3555	3.73936	0.00155	0.0499474	up	84629	CAGL79|TNRC18A	HGNC:HGNC:11962|Ensembl:ENSG00000182095|Vega:OTTHUMG00000151831	7	7p22.1	trinucleotide repeat containing 18		GO:0031965(nuclear membrane)//GO:0005739(mitochondrion)//GO:0005677(chromatin silencing complex)//GO:0000785(chromatin)//GO:0005654(nucleoplasm)//GO:0005634(nucleus)//GO:0005737(cytoplasm)	GO:0000976(transcription regulatory region sequence-specific DNA binding)//GO:0003682(chromatin binding)	GO:0031507(heterochromatin assembly)//GO:0006342(chromatin silencing)
TDRKH	ENSG00000182134	protein_coding	-	chr1:151728016-151766878	53.1009	0	inf	inf	5e-05	0.0028035	up	11022	TDRD2	MIM:609501|HGNC:HGNC:11713|Ensembl:ENSG00000182134|HPRD:15485|Vega:OTTHUMG00000013062	1	1q21	tudor and KH domain containing		GO:0071546(pi-body)//GO:0016021(integral component of membrane)//GO:0005739(mitochondrion)//GO:0071547(piP-body)	GO:0003723(RNA binding)	GO:0007140(male meiosis)//GO:0009566(fertilization)//GO:0031047(gene silencing by RNA)//GO:0010467(gene expression)//GO:0007283(spermatogenesis)//GO:0030154(cell differentiation)//GO:0034587(piRNA metabolic process)//GO:0043046(DNA methylation involved in gamete generation)
UBA7	ENSG00000182179	protein_coding	-	chr3:49842639-49851379	106.762	20.3446	5.24768	2.39168	0.02805	0.247782	up	7318	D8|UBA1B|UBE1L|UBE2	MIM:191325|HGNC:HGNC:12471|Ensembl:ENSG00000182179|HPRD:01873|Vega:OTTHUMG00000158267	3	3p21	ubiquitin like modifier activating enzyme 7	hsa04120(Ubiquitin mediated proteolysis)//hsa05012(Parkinson's disease)	GO:0005654(nucleoplasm)//GO:0005634(nucleus)//GO:0005829(cytosol)	GO:0004839(ubiquitin activating enzyme activity)//GO:0005524(ATP binding)//GO:0004842(ubiquitin-protein transferase activity)//GO:0005515(protein binding)//GO:0019782(ISG15 activating enzyme activity)	GO:0045087(innate immune response)//GO:0032480(negative regulation of type I interferon production)//GO:0016567(protein ubiquitination)//GO:0019221(cytokine-mediated signaling pathway)//GO:0032020(ISG15-protein conjugation)//GO:0019985(translesion synthesis)//GO:0006464(cellular protein modification process)//GO:0019941(modification-dependent protein catabolic process)//GO:0006281(DNA repair)
MFSD5	ENSG00000182544	protein_coding	+	chr12:53645034-53648189	74.1272	0	inf	inf	0.0064	0.122057	up	84975	hsMOT2	HGNC:HGNC:28156|Ensembl:ENSG00000182544|HPRD:14416|Vega:OTTHUMG00000170028	12	12q13.13	major facilitator superfamily domain containing 5		GO:0016020(membrane)//GO:0016021(integral component of membrane)//GO:0005886(plasma membrane)	GO:0005515(protein binding)//GO:0015098(molybdate ion transmembrane transporter activity)	GO:0015689(molybdate ion transport)
CMSS1	ENSG00000184220	protein_coding	+	chr3:99535475-99897447	66.6314	0	inf	inf	0.00255	0.069407	up	84319	C3orf26	HGNC:HGNC:28666|Ensembl:ENSG00000184220|HPRD:11351|Vega:OTTHUMG00000159054	3	3q12.1	cms1 ribosomal small subunit homolog (yeast)			GO:0044822(poly(A) RNA binding)
KNTC1	ENSG00000184445	protein_coding	+	chr12:123011792-123215390	206.752	38.1262	5.42285	2.43905	0.01345	0.188535	up	9735	ROD	MIM:607363|HGNC:HGNC:17255|Ensembl:ENSG00000184445|HPRD:09561|Vega:OTTHUMG00000168861	12	12q24.31	kinetochore associated 1		GO:0005886(plasma membrane)//GO:0005828(kinetochore microtubule)//GO:0015629(actin cytoskeleton)//GO:0005829(cytosol)//GO:0005737(cytoplasm)//GO:1990423(RZZ complex)//GO:0005634(nucleus)//GO:0000777(condensed chromosome kinetochore)//GO:0000922(spindle pole)	GO:0005515(protein binding)	GO:0007067(mitotic nuclear division)//GO:0051301(cell division)//GO:0000278(mitotic cell cycle)//GO:0007264(small GTPase mediated signal transduction)//GO:0007096(regulation of exit from mitosis)//GO:0006461(protein complex assembly)//GO:0007093(mitotic cell cycle checkpoint)
PIGW	ENSG00000184886	protein_coding	+	chr17:34842472-34900674	47.6921	0	inf	inf	0.03015	0.25307	up	284098	Gwt1|HPMRS5	MIM:610275|HGNC:HGNC:23213|Ensembl:ENSG00000277161|HPRD:11432|Vega:OTTHUMG00000188438	17	17q12	phosphatidylinositol glycan anchor biosynthesis class W	hsa00563(Glycosylphosphatidylinositol(GPI)-anchor biosynthesis)//	GO:0016021(integral component of membrane)//GO:0005789(endoplasmic reticulum membrane)	GO:0016746(transferase activity, transferring acyl groups)	GO:0044267(cellular protein metabolic process)//GO:0016254(preassembly of GPI anchor in ER membrane)//GO:0006506(GPI anchor biosynthetic process)//GO:0006501(C-terminal protein lipidation)//GO:0072659(protein localization to plasma membrane)//GO:0043687(post-translational protein modification)//GO:0006505(GPI anchor metabolic process)
PSMD13	ENSG00000185627	protein_coding	+	chr11:215457-252983	47.1375	2.05721	22.9132	4.51811	0.0289	0.250452	up	5719	HSPC027|Rpn9|S11|p40.5	MIM:603481|HGNC:HGNC:9558|Ensembl:ENSG00000185627|HPRD:04595|Vega:OTTHUMG00000119072	11	11p15.5	proteasome 26S subunit, non-ATPase 13	hsa03050(Proteasome)//hsa05169(Epstein-Barr virus infection)	GO:0070062(extracellular exosome)//GO:0016020(membrane)//GO:0005838(proteasome regulatory particle)//GO:0000502(proteasome complex)//GO:0005829(cytosol)//GO:0005654(nucleoplasm)//GO:0008541(proteasome regulatory particle, lid subcomplex)//GO:0005634(nucleus)//GO:0022624(proteasome accessory complex)	GO:0005198(structural molecule activity)	GO:0043248(proteasome assembly)//GO:0002474(antigen processing and presentation of peptide antigen via MHC class I)//GO:0007127(meiosis I)//GO:0043488(regulation of mRNA stability)//GO:0034641(cellular nitrogen compound metabolic process)//GO:0048011(neurotrophin TRK receptor signaling pathway)//GO:0043066(negative regulation of apoptotic process)//GO:0033209(tumor necrosis factor-mediated signal…
SYN3	ENSG00000185666	protein_coding	-	chr22:32908538-33454358	73.526	0	inf	inf	0.0022	0.0629357	up	8224	-	MIM:602705|HGNC:HGNC:11496|Ensembl:ENSG00000185666|HPRD:04083|Vega:OTTHUMG00000031004	22	22q12.3	synapsin III		GO:0008021(synaptic vesicle)//GO:0030672(synaptic vesicle membrane)//GO:0030054(cell junction)//GO:0097481(neuronal postsynaptic density)	GO:0005524(ATP binding)//GO:0003824(catalytic activity)	GO:0008152(metabolic process)//GO:0032228(regulation of synaptic transmission, GABAergic)//GO:0007269(neurotransmitter secretion)
ZNF529	ENSG00000186020	protein_coding	-	chr19:37001596-37119499	45.7903	0.592378	77.2991	6.27238	0.00695	0.128186	up	57711	-	HGNC:HGNC:29328|Ensembl:ENSG00000186020|HPRD:15821|Vega:OTTHUMG00000180714	19	19q13.13	zinc finger protein 529		GO:0005622(intracellular)//GO:0005634(nucleus)	GO:0003676(nucleic acid binding)//GO:0046872(metal ion binding)//GO:0003677(DNA binding)	GO:0006351(transcription, DNA-templated)//GO:0006355(regulation of transcription, DNA-templated)
MPPED1	ENSG00000186732	protein_coding	+	chr22:43807201-43903728	76.2135	0	inf	inf	5e-05	0.0028035	up	758	239AB|C22orf1|FAM1A	MIM:602112|HGNC:HGNC:1306|Ensembl:ENSG00000186732|HPRD:03663|Vega:OTTHUMG00000150566	22	22q13.31	metallophosphoesterase domain containing 1		GO:0005575(cellular_component)	GO:0003674(molecular_function)//GO:0016787(hydrolase activity)	GO:0008152(metabolic process)//GO:0008150(biological_process)
ZNF397	ENSG00000186812	protein_coding	+	chr18:32820993-32870196	76.8444	23.9931	3.20277	1.67932	0.02275	0.227378	up	84307	ZNF47|ZSCAN15	MIM:609601|HGNC:HGNC:18818|Ensembl:ENSG00000186812|HPRD:18335|Vega:OTTHUMG00000178532	18	18q12.2	zinc finger protein 397		GO:0005634(nucleus)//GO:0005737(cytoplasm)	GO:0043565(sequence-specific DNA binding)//GO:0046872(metal ion binding)//GO:0005515(protein binding)//GO:0003700(transcription factor activity, sequence-specific DNA binding)	GO:0006351(transcription, DNA-templated)//GO:0006355(regulation of transcription, DNA-templated)
RNF220	ENSG00000187147	protein_coding	+	chr1:44870865-45140227	56.8169	13.907	4.08549	2.03051	0.0361	0.273162	up	55182	C1orf164	MIM:616136|HGNC:HGNC:25552|Ensembl:ENSG00000187147|HPRD:13336|Vega:OTTHUMG00000007697	1	1p34.1	ring finger protein 220		GO:0005737(cytoplasm)	GO:0016874(ligase activity)//GO:0004842(ubiquitin-protein transferase activity)//GO:0008270(zinc ion binding)//GO:0005515(protein binding)//GO:0061630(ubiquitin protein ligase activity)	GO:0090263(positive regulation of canonical Wnt signaling pathway)//GO:0016567(protein ubiquitination)//GO:0051865(protein autoubiquitination)
FOCAD	ENSG00000188352	protein_coding	+	chr9:20658307-21031635	51.484	10.577	4.86753	2.28319	0.0202	0.213298	up	54914	KIAA1797	MIM:614606|HGNC:HGNC:23377|Ensembl:ENSG00000188352|HPRD:11162|Vega:OTTHUMG00000066930	9	9p21	focadhesin		GO:0016021(integral component of membrane)//GO:0005925(focal adhesion)	GO:0005515(protein binding)
ANAPC7	ENSG00000196510	protein_coding	-	chr12:110810704-110888227	58.6303	10.951	5.3539	2.42059	0.0296	0.25307	up	51434	APC7	MIM:606949|HGNC:HGNC:17380|Ensembl:ENSG00000196510|HPRD:16233|Vega:OTTHUMG00000157009	12	12q24.11	anaphase promoting complex subunit 7	hsa04110(Cell cycle)//hsa04114(Oocyte meiosis)//hsa04120(Ubiquitin mediated proteolysis)//hsa04914(Progesterone-mediated oocyte maturation)//hsa05166(HTLV-I infection)	GO:0005654(nucleoplasm)//GO:0005634(nucleus)//GO:0005680(anaphase-promoting complex)//GO:0005829(cytosol)	GO:0019903(protein phosphatase binding)	GO:0051439(regulation of ubiquitin-protein ligase activity involved in mitotic cell cycle)//GO:0007067(mitotic nuclear division)//GO:0051437(positive regulation of ubiquitin-protein ligase activity involved in regulation of mitotic cell cycle transition)//GO:0051301(cell division)//GO:0000278(mitotic cell cycle)//GO:0007094(mitotic spindle assembly checkpoint)//GO:0070979(protein K11-linked ubiqu…
NF1	ENSG00000196712	protein_coding	+	chr17:29335514-29709134	64.6569	25.2244	2.56328	1.35799	0.0321	0.261792	up	4763	NFNS|VRNF|WSS	MIM:613113|HGNC:HGNC:7765|Ensembl:ENSG00000196712|HPRD:01203|Vega:OTTHUMG00000132871	17	17q11.2	neurofibromin 1	hsa04010(MAPK signaling pathway)//hsa04014(Ras signaling pathway)	GO:0031235(intrinsic component of the cytoplasmic side of the plasma membrane)//GO:0016020(membrane)//GO:0030425(dendrite)//GO:0030424(axon)//GO:0005829(cytosol)//GO:0005730(nucleolus)//GO:0005634(nucleus)//GO:0005737(cytoplasm)	GO:0008429(phosphatidylethanolamine binding)//GO:0005096(GTPase activator activity)//GO:0031210(phosphatidylcholine binding)//GO:0005515(protein binding)	GO:0045765(regulation of angiogenesis)//GO:0048593(camera-type eye morphogenesis)//GO:0050890(cognition)//GO:0021987(cerebral cortex development)//GO:1902043(positive regulation of extrinsic apoptotic signaling pathway via death domain receptors)//GO:0007154(cell communication)//GO:0021915(neural tube development)//GO:0046580(negative regulation of Ras protein signal transduction)//GO:0008542(vis…
TBC1D9B	ENSG00000197226	protein_coding	-	chr5:179224596-179334859	112.473	20.1958	5.56912	2.47745	0.0005	0.0210789	up	23061	GRAMD9B	HGNC:HGNC:29097|Ensembl:ENSG00000197226|HPRD:10015|Vega:OTTHUMG00000130911	5	5q35.3	TBC1 domain family member 9B		GO:0016021(integral component of membrane)	GO:0005096(GTPase activator activity)//GO:0005515(protein binding)//GO:0005509(calcium ion binding)	GO:1902017(regulation of cilium assembly)//GO:0043547(positive regulation of GTPase activity)
ATG7	ENSG00000197548	protein_coding	+	chr3:11313994-11766453	50.7773	0.276778	183.459	7.51931	5e-05	0.0028035	up	10533	APG7-LIKE|APG7L|GSA7	MIM:608760|HGNC:HGNC:16935|Ensembl:ENSG00000197548|HPRD:12293|Vega:OTTHUMG00000129740	3	3p25.3	autophagy related 7	hsa04140(Regulation of autophagy)	GO:0000407(pre-autophagosomal structure)//GO:0005930(axoneme)//GO:0005737(cytoplasm)//GO:0005829(cytosol)	GO:0042803(protein homodimerization activity)//GO:0019779(Atg8 activating enzyme activity)//GO:0004839(ubiquitin activating enzyme activity)//GO:0019778(Atg12 activating enzyme activity)//GO:0008134(transcription factor binding)//GO:0005515(protein binding)	GO:0021680(cerebellar Purkinje cell layer development)//GO:0021987(cerebral cortex development)//GO:0006497(protein lipidation)//GO:2000619(negative regulation of histone H4-K16 acetylation)//GO:0006914(autophagy)//GO:0050877(neurological system process)//GO:0000422(mitophagy)//GO:0006995(cellular response to nitrogen starvation)//GO:0031396(regulation of protein ubiquitination)//GO:0044805(late …
SIPA1L1	ENSG00000197555	protein_coding	+	chr14:71759441-72207946	50.6609	16.8952	2.99854	1.58426	0.01825	0.207561	up	26037	E6TP1	HGNC:HGNC:20284|Ensembl:ENSG00000197555|HPRD:11559|Vega:OTTHUMG00000171282	14	14q24.2	signal-induced proliferation-associated 1 like 1	hsa04015(Rap1 signaling pathway)	GO:0045211(postsynaptic membrane)//GO:0005575(cellular_component)//GO:0043197(dendritic spine)//GO:0014069(postsynaptic density)//GO:0030054(cell junction)//GO:0005856(cytoskeleton)//GO:0005737(cytoplasm)	GO:0046875(ephrin receptor binding)//GO:0005096(GTPase activator activity)//GO:0003674(molecular_function)	GO:0048167(regulation of synaptic plasticity)//GO:0031532(actin cytoskeleton reorganization)//GO:0048013(ephrin receptor signaling pathway)//GO:0048814(regulation of dendrite morphogenesis)//GO:0090630(activation of GTPase activity)//GO:0043547(positive regulation of GTPase activity)//GO:0050770(regulation of axonogenesis)//GO:0008150(biological_process)//GO:0061001(regulation of dendritic spine …
ZNF595	ENSG00000197701	protein_coding	+	chr4:53178-198798	42.5776	0.000226043	188356	17.5231	0.01975	0.211333	up	152687	-	HGNC:HGNC:27196|Ensembl:ENSG00000272602|HPRD:15868|Vega:OTTHUMG00000159865	4	4p16.3	zinc finger protein 595		GO:0005622(intracellular)//GO:0005634(nucleus)	GO:0003676(nucleic acid binding)//GO:0046872(metal ion binding)//GO:0003677(DNA binding)//GO:0003700(transcription factor activity, sequence-specific DNA binding)	GO:0006351(transcription, DNA-templated)//GO:0006355(regulation of transcription, DNA-templated)
ZNF461	ENSG00000197808	protein_coding	-	chr19:37128093-37157755	49.1754	0	inf	inf	5e-05	0.0028035	up	92283	GIOT-1|GIOT1|HZF28	MIM:608640|HGNC:HGNC:21629|Ensembl:ENSG00000197808|HPRD:16358|Vega:OTTHUMG00000180832	19	19q13.12	zinc finger protein 461		GO:0005622(intracellular)//GO:0005634(nucleus)	GO:0003676(nucleic acid binding)//GO:0046872(metal ion binding)//GO:0003677(DNA binding)//GO:0003700(transcription factor activity, sequence-specific DNA binding)	GO:0006351(transcription, DNA-templated)//GO:0006355(regulation of transcription, DNA-templated)
CCDC180	ENSG00000197816	protein_coding	+	chr9:99918851-100140806	111.227	9.88934	11.2472	3.49149	0.00665	0.125123	up	100499483	BDAG1|C9orf174|KIAA1529	HGNC:HGNC:29303|Ensembl:ENSG00000197816|Vega:OTTHUMG00000167001	9	9q22.33	coiled-coil domain containing 180		GO:0016021(integral component of membrane)//GO:0070062(extracellular exosome)
NOL8	ENSG00000198000	protein_coding	-	chr9:95059639-95432547	49.4253	23.5365	2.09994	1.07035	0.02875	0.250313	up	55035	C9orf34|NOP132|bA62C3.3|bA62C3.4	MIM:611534|HGNC:HGNC:23387|Ensembl:ENSG00000198000|HPRD:11397|Vega:OTTHUMG00000020221	9	9q22.31	nucleolar protein 8		GO:0005730(nucleolus)//GO:0005634(nucleus)//GO:0005737(cytoplasm)	GO:0044822(poly(A) RNA binding)//GO:0000166(nucleotide binding)//GO:0003676(nucleic acid binding)//GO:0005515(protein binding)	GO:0006364(rRNA processing)//GO:0030307(positive regulation of cell growth)//GO:0006260(DNA replication)
DDX39B	ENSG00000198563	protein_coding	-	chr6:31496493-31527677	48.6148	25.9478	1.87356	0.905785	0.03505	0.267746	up	7919	BAT1|D6S81E|UAP56	MIM:142560|HGNC:HGNC:13917|Ensembl:ENSG00000198563|HPRD:00805|Vega:OTTHUMG00000031165	6	6p21.3	DEAD-box helicase 39B	hsa03013(RNA transport)//hsa03015(mRNA surveillance pathway)//hsa03040(Spliceosome)//hsa05164(Influenza A)	GO:0000346(transcription export complex)//GO:0005687(U4 snRNP)//GO:0005688(U6 snRNP)//GO:0016363(nuclear matrix)//GO:0016607(nuclear speck)//GO:0005737(cytoplasm)//GO:0005654(nucleoplasm)//GO:0005634(nucleus)//GO:0005681(spliceosomal complex)	GO:0003676(nucleic acid binding)//GO:0032403(protein complex binding)//GO:0005524(ATP binding)//GO:0030621(U4 snRNA binding)//GO:0004386(helicase activity)//GO:0043008(ATP-dependent protein binding)//GO:0017070(U6 snRNA binding)//GO:0044822(poly(A) RNA binding)//GO:0008186(RNA-dependent ATPase activity)//GO:0005515(protein binding)//GO:0004004(ATP-dependent RNA helicase activity)	GO:0000245(spliceosomal complex assembly)//GO:0006406(mRNA export from nucleus)//GO:0008152(metabolic process)//GO:0008380(RNA splicing)//GO:0061051(positive regulation of cell growth involved in cardiac muscle cell development)//GO:0006974(cellular response to DNA damage stimulus)//GO:1904707(positive regulation of vascular smooth muscle cell proliferation)//GO:0000398(mRNA splicing, via spliceo…
BAZ1A	ENSG00000198604	protein_coding	-	chr14:35221936-35345665	61.3781	5.51631	11.1267	3.47595	0.00915	0.148707	up	11177	ACF1|WALp1|WCRF180|hACF1	MIM:605680|HGNC:HGNC:960|Ensembl:ENSG00000198604|Vega:OTTHUMG00000140216	14	14q13.2	bromodomain adjacent to zinc finger domain 1A		GO:0016590(ACF complex)//GO:0000228(nuclear chromosome)//GO:0008623(CHRAC)	GO:0008270(zinc ion binding)//GO:0005515(protein binding)//GO:0004402(histone acetyltransferase activity)	GO:0006351(transcription, DNA-templated)//GO:0006338(chromatin remodeling)//GO:0006261(DNA-dependent DNA replication)//GO:0006355(regulation of transcription, DNA-templated)
FAM179B	ENSG00000198718	protein_coding	+	chr14:45393521-45543634	83.9657	7.31777	11.4742	3.52032	0.015	0.198554	up	23116	KIAA0423	HGNC:HGNC:19959|Ensembl:ENSG00000198718|HPRD:11082|Vega:OTTHUMG00000140264	14	14q21.2	family with sequence similarity 179 member B
ANKRD13B	ENSG00000198720	protein_coding	+	chr17:27887564-28513493	74.2864	2.3797	31.2168	4.96425	0.00045	0.0194088	up	124930	-	MIM:615124|HGNC:HGNC:26363|Ensembl:ENSG00000198720|HPRD:08694|Vega:OTTHUMG00000132731	17	17q11.2	ankyrin repeat domain 13B		GO:0005886(plasma membrane)//GO:0005769(early endosome)//GO:0005770(late endosome)//GO:0043231(intracellular membrane-bounded organelle)
DENND4B	ENSG00000198837	protein_coding	-	chr1:153901976-153919172	48.6973	0	inf	inf	5e-05	0.0028035	up	9909	KIAA0476	HGNC:HGNC:29044|Ensembl:ENSG00000198837|Vega:OTTHUMG00000037157	1	1q21	DENN domain containing 4B		GO:0005634(nucleus)//GO:0005794(Golgi apparatus)	GO:0017112(Rab guanyl-nucleotide exchange factor activity)	GO:0032483(regulation of Rab protein signal transduction)//GO:0043547(positive regulation of GTPase activity)
EFCAB2	ENSG00000203666	protein_coding	+	chr1:245128505-245290466	88.9925	31.8775	2.79171	1.48115	0.04515	0.306021	up	84288	CFAP200|DRC8	HGNC:HGNC:28166|Ensembl:ENSG00000203666|HPRD:14423|Vega:OTTHUMG00000040474	1	1q44	EF-hand calcium binding domain 2			GO:0005509(calcium ion binding)
RUFY2	ENSG00000204130	protein_coding	-	chr10:70042416-70167051	62.7088	5.12955	12.225	3.61176	5e-05	0.0028035	up	55680	RABIP4R|ZFYVE13	MIM:610328|HGNC:HGNC:19761|Ensembl:ENSG00000204130|HPRD:11526|Vega:OTTHUMG00000018353	10	10q21.3	RUN and FYVE domain containing 2		GO:0005634(nucleus)	GO:0046872(metal ion binding)
PRRC2A	ENSG00000204469	protein_coding	+	chr6:31588449-31605548	96.4145	12.3303	7.81936	2.96705	0.0064	0.122057	up	7916	BAT2|D6S51|D6S51E|G2	MIM:142580|HGNC:HGNC:13918|Ensembl:ENSG00000204469|HPRD:00807|Vega:OTTHUMG00000031168	6	6p21.3	proline rich coiled-coil 2A		GO:0016020(membrane)//GO:0043231(intracellular membrane-bounded organelle)//GO:0005634(nucleus)//GO:0005737(cytoplasm)//GO:0070062(extracellular exosome)	GO:0044822(poly(A) RNA binding)//GO:0005515(protein binding)
POU5F1	ENSG00000204531	protein_coding	-	chr6:31126318-31148508	41.4587	0	inf	inf	5e-05	0.0028035	up	5460	OCT3|OCT4|OTF-3|OTF3|OTF4|Oct-3|Oct-4	MIM:164177|HGNC:HGNC:9221|Ensembl:ENSG00000204531|HPRD:01252|Vega:OTTHUMG00000031206	6	6p21.31	POU class 5 homeobox 1	hsa04550(Signaling pathways regulating pluripotency of stem cells)	GO:0005654(nucleoplasm)//GO:0005667(transcription factor complex)//GO:0005634(nucleus)//GO:0005737(cytoplasm)//GO:0005829(cytosol)	GO:0001227(transcriptional repressor activity, RNA polymerase II transcription regulatory region sequence-specific binding)//GO:0031625(ubiquitin protein ligase binding)//GO:0003700(transcription factor activity, sequence-specific DNA binding)//GO:0043565(sequence-specific DNA binding)//GO:0044212(transcription regulatory region DNA binding)//GO:0035198(miRNA binding)//GO:0044822(poly(A) RNA bind…	GO:0060795(cell fate commitment involved in formation of primary germ layer)//GO:0035413(positive regulation of catenin import into nucleus)//GO:0009653(anatomical structure morphogenesis)//GO:0035019(somatic stem cell population maintenance)//GO:0060391(positive regulation of SMAD protein import into nucleus)//GO:0060913(cardiac cell fate determination)//GO:0045944(positive regulation of transcr…
GNL1	ENSG00000204590	protein_coding	-	chr6:30509153-30531500	47.4574	10.7985	4.39481	2.1358	0.01685	0.203403	up	2794	HSR1	MIM:143024|HGNC:HGNC:4413|Ensembl:ENSG00000204590|HPRD:00879|Vega:OTTHUMG00000031137	6	6p21.3	guanine nucleotide binding protein-like 1		GO:0005634(nucleus)//GO:0005615(extracellular space)	GO:0003924(GTPase activity)//GO:0005198(structural molecule activity)//GO:0005525(GTP binding)	GO:0007165(signal transduction)//GO:0006974(cellular response to DNA damage stimulus)//GO:0042254(ribosome biogenesis)//GO:0002456(T cell mediated immunity)
GPR56	ENSG00000205336	protein_coding	+	chr16:57644563-57698944	58.125	0	inf	inf	5e-05	0.0028035	up
PPP1CB	ENSG00000213639	protein_coding	+	chr2:28974505-29093167	59.0288	7.02668	8.40064	3.0705	0.0205	0.214848	up	5500	HEL-S-80p|PP-1B|PP1B|PP1beta|PPP1CD	MIM:600590|HGNC:HGNC:9282|Ensembl:ENSG00000213639|HPRD:11792|Vega:OTTHUMG00000152011	2	2p23	protein phosphatase 1 catalytic subunit beta	hsa03015(mRNA surveillance pathway)//hsa04022(cGMP-PKG signaling pathway)//hsa04024(cAMP signaling pathway)//hsa04114(Oocyte meiosis)//hsa04261(Adrenergic signaling in cardiomyocytes)//hsa04270(Vascular smooth muscle contraction)//hsa04390(Hippo signaling pathway)//hsa04510(Focal adhesion)//hsa04611(Platelet activation)//hsa04720(Long-term potentiation)//hsa04728(Dopaminergic synapse)//hsa04750(I…	GO:0070062(extracellular exosome)//GO:0072357(PTW/PP1 phosphatase complex)//GO:0005829(cytosol)//GO:0000784(nuclear chromosome, telomeric region)//GO:0070688(MLL5-L complex)//GO:0042587(glycogen granule)//GO:0005730(nucleolus)//GO:0005654(nucleoplasm)//GO:0005634(nucleus)//GO:0000164(protein phosphatase type 1 complex)//GO:0005925(focal adhesion)	GO:0017018(myosin phosphatase activity)//GO:0019901(protein kinase binding)//GO:0004721(phosphoprotein phosphatase activity)//GO:0050115(myosin-light-chain-phosphatase activity)//GO:0016791(phosphatase activity)//GO:0046872(metal ion binding)//GO:0005515(protein binding)//GO:0016787(hydrolase activity)	GO:0044281(small molecule metabolic process)//GO:0008152(metabolic process)//GO:0030155(regulation of cell adhesion)//GO:0030512(negative regulation of transforming growth factor beta receptor signaling pathway)//GO:0043153(entrainment of circadian clock by photoperiod)//GO:0051301(cell division)//GO:0006470(protein dephosphorylation)//GO:0005981(regulation of glycogen catabolic process)//GO:0005…
RPS28	ENSG00000233927	protein_coding	+	chr19:8367010-8408146	70.713	0	inf	inf	0.0011	0.0390361	up	6234	DBA15|S28	MIM:603685|HGNC:HGNC:10418|HPRD:04731	19	19p13.2	ribosomal protein S28	hsa03010(Ribosome)	GO:0022627(cytosolic small ribosomal subunit)//GO:0015935(small ribosomal subunit)//GO:0070062(extracellular exosome)//GO:0005737(cytoplasm)//GO:0005829(cytosol)	GO:0044822(poly(A) RNA binding)//GO:0003735(structural constituent of ribosome)//GO:0005515(protein binding)	GO:0006415(translational termination)//GO:0006412(translation)//GO:0044267(cellular protein metabolic process)//GO:0000184(nuclear-transcribed mRNA catabolic process, nonsense-mediated decay)//GO:0044281(small molecule metabolic process)//GO:0006614(SRP-dependent cotranslational protein targeting to membrane)//GO:0019083(viral transcription)//GO:0042274(ribosomal small subunit biogenesis)//GO:001…
ZNF736	ENSG00000234444	protein_coding	+	chr7:63767836-63817012	43.1524	0	inf	inf	0.0426	0.297436	up	728927	-	HGNC:HGNC:32467	7	7q11.21	zinc finger protein 736		GO:0005634(nucleus)	GO:0000978(RNA polymerase II core promoter proximal region sequence-specific DNA binding)//GO:0046872(metal ion binding)	GO:0006351(transcription, DNA-templated)//GO:0006355(regulation of transcription, DNA-templated)
PINLYP	ENSG00000234465	protein_coding	+	chr19:44047191-44100287	67.9279	8.956	7.58464	2.92308	0.0078	0.136671	up	390940	-	HGNC:HGNC:44206|Ensembl:ENSG00000234465|Vega:OTTHUMG00000175560	19	19q13.31	phospholipase A2 inhibitor and LY6/PLAUR domain containing		GO:0005576(extracellular region)	GO:0004859(phospholipase inhibitor activity)	GO:0043086(negative regulation of catalytic activity)
TEX35	ENSG00000240021	protein_coding	+	chr1:178482211-178518024	51.8161	0	inf	inf	0.0379	0.282212	up	84066	C1orf49|TSC24	HGNC:HGNC:25366|Ensembl:ENSG00000240021|HPRD:13169|Vega:OTTHUMG00000035023	1	1q25.2	testis expressed 35
HYPK	ENSG00000242028	protein_coding	+	chr15:43885251-44095241	59.2439	5.58106	10.6151	3.40805	0.0145	0.19638	up	25764	C15orf63|HSPC136	MIM:612784|HGNC:HGNC:18418|Ensembl:ENSG00000140264|HPRD:13724	15	15q15.3	huntingtin interacting protein K		GO:0005654(nucleoplasm)//GO:0015630(microtubule cytoskeleton)//GO:0005737(cytoplasm)	GO:0005515(protein binding)
MICAL3	ENSG00000243156	protein_coding	-	chr22:18270414-18507325	62.5302	17.9955	3.47478	1.79692	0.04755	0.311464	up	57553	MICAL-3	MIM:608882|HGNC:HGNC:24694|Ensembl:ENSG00000243156|Vega:OTTHUMG00000150067	22	22q11.21	microtubule associated monooxygenase, calponin and LIM domain containing 3		GO:0005654(nucleoplasm)//GO:0005886(plasma membrane)//GO:0005634(nucleus)//GO:0005856(cytoskeleton)//GO:0005737(cytoplasm)	GO:0017137(Rab GTPase binding)//GO:0008270(zinc ion binding)//GO:0016491(oxidoreductase activity)//GO:0016709(oxidoreductase activity, acting on paired donors, with incorporation or reduction of molecular oxygen, NAD(P)H as one donor, and incorporation of one atom of oxygen)//GO:0071949(FAD binding)//GO:0003779(actin binding)	GO:0055114(oxidation-reduction process)//GO:0006887(exocytosis)//GO:0007010(cytoskeleton organization)//GO:0030042(actin filament depolymerization)
RBM14-RBM4	ENSG00000248643	protein_coding	+	chr11:66384052-66445392	85.2262	0.742398	114.799	6.84296	0.0027	0.0727832	up	100526737	COAZ	HGNC:HGNC:38840|Ensembl:ENSG00000248643|Vega:OTTHUMG00000160813	11	11q	RBM14-RBM4 readthrough			GO:0000166(nucleotide binding)//GO:0003676(nucleic acid binding)
SEPP1	ENSG00000250722	protein_coding	-	chr5:42756902-42887494	45.4957	9.69781	4.69134	2.23	0.02385	0.232248	up	6414	SELP|SEPP|SeP	MIM:601484|HGNC:HGNC:10751|Ensembl:ENSG00000250722|HPRD:03286|Vega:OTTHUMG00000162140	5	5q31	selenoprotein P, plasma, 1		GO:0016021(integral component of membrane)//GO:0070062(extracellular exosome)//GO:0005576(extracellular region)//GO:0005615(extracellular space)	GO:0008430(selenium binding)	GO:0006979(response to oxidative stress)//GO:0007420(brain development)//GO:0009791(post-embryonic development)//GO:0001887(selenium compound metabolic process)//GO:0007626(locomotory behavior)//GO:0040007(growth)//GO:0019953(sexual reproduction)
APOPT1	ENSG00000256053	protein_coding	+	chr14:104019757-104181841	77.2166	0	inf	inf	5e-05	0.0028035	up	84334	APOP|APOP1|C14orf153	MIM:616003|HGNC:HGNC:20492|Ensembl:ENSG00000256053|HPRD:12637|Vega:OTTHUMG00000153929	14	14q32.33	apoptogenic 1, mitochondrial		GO:0005739(mitochondrion)		GO:0043280(positive regulation of cysteine-type endopeptidase activity involved in apoptotic process)//GO:0090200(positive regulation of release of cytochrome c from mitochondria)//GO:0097193(intrinsic apoptotic signaling pathway)//GO:0034393(positive regulation of smooth muscle cell apoptotic process)
MGAM	ENSG00000257335	protein_coding	+	chr7:141607612-141806547	65.7993	2.95838	22.2416	4.47519	0.01145	0.173514	up	8972	MG|MGA	MIM:154360|HGNC:HGNC:7043|Ensembl:ENSG00000257335|HPRD:01104|Vega:OTTHUMG00000158395	7	7q34	maltase-glucoamylase	hsa00052(Galactose metabolism)//hsa00500(Starch and sucrose metabolism)//	GO:0016021(integral component of membrane)//GO:0070062(extracellular exosome)//GO:0005886(plasma membrane)//GO:0016324(apical plasma membrane)	GO:0004558(alpha-1,4-glucosidase activity)//GO:0004339(glucan 1,4-alpha-glucosidase activity)//GO:0004553(hydrolase activity, hydrolyzing O-glycosyl compounds)//GO:0030246(carbohydrate binding)//GO:0003824(catalytic activity)//GO:0032450(maltose alpha-glucosidase activity)//GO:0016160(amylase activity)	GO:0044245(polysaccharide digestion)//GO:0005975(carbohydrate metabolic process)//GO:0000023(maltose metabolic process)//GO:0044281(small molecule metabolic process)//GO:0005983(starch catabolic process)
TUBB3	ENSG00000258947	protein_coding	+	chr16:89939999-90005169	48.7189	0	inf	inf	5e-05	0.0028035	up	10381	CDCBM|CDCBM1|CFEOM3|CFEOM3A|FEOM3|TUBB4|beta-4	MIM:602661|HGNC:HGNC:20772|Ensembl:ENSG00000258947|HPRD:04044|Vega:OTTHUMG00000138985	16	16q24.3	tubulin beta 3 class III	hsa04145(Phagosome)//hsa04540(Gap junction)//hsa05130(Pathogenic Escherichia coli infection)	GO:0070062(extracellular exosome)//GO:0005874(microtubule)//GO:0030425(dendrite)//GO:0030424(axon)//GO:0005634(nucleus)//GO:0071944(cell periphery)//GO:0005737(cytoplasm)//GO:0043025(neuronal cell body)	GO:0003924(GTPase activity)//GO:0042277(peptide binding)//GO:0005515(protein binding)//GO:0005525(GTP binding)//GO:0005200(structural constituent of cytoskeleton)	GO:0044267(cellular protein metabolic process)//GO:0007411(axon guidance)//GO:0007017(microtubule-based process)//GO:0006457(protein folding)//GO:0008152(metabolic process)//GO:0007067(mitotic nuclear division)//GO:0051084('de novo' posttranslational protein folding)
309

## Sheet: dn.Cancer_vs_Normal
Cancer vs Normal.down Fold Change: 1.3 p-value: 0.05 FPKM >= 0.1 in at least one group Column A: gene, the gene name. Column B: gene_id, the Ensembl gene identifier. Column C: biotype, protein_coding. Column D: strand, transcription direction. Column E: locus, genomic locus. chromosome: start-end. Column F ~ G, FPKM value of each group. Column H: fold change, fold change between two groups (inf: …
Cancer vs Normal down-regulated genes
gene	gene_id	biotype	strand	locus	Cancer_FPKM	Normal_FPKM	Fold change	log2(fold change)	p_value	FDR	Regulation	GeneID	Synonyms	dbXrefs	chromosome	map_location	description	pathway	GO-CC	GO-MF	GO-BP
RBM6	ENSG00000004534	protein_coding	+	chr3:49977439-50226508	69.6307	471.598	-6.77284	-2.75976	0.01025	0.161438	down	10180	3G2|DEF-3|DEF3|HLC-11|NY-LU-12|g16	MIM:606886|HGNC:HGNC:9903|Ensembl:ENSG00000004534|HPRD:06054|Vega:OTTHUMG00000156736	3	3p21.3	RNA binding motif protein 6		GO:0005634(nucleus)	GO:0044822(poly(A) RNA binding)//GO:0003723(RNA binding)//GO:0005515(protein binding)//GO:0003677(DNA binding)//GO:0000166(nucleotide binding)	GO:0006396(RNA processing)
OSBPL7	ENSG00000006025	protein_coding	-	chr17:45884737-45899200	11.2609	71.475	-6.3472	-2.66612	0.0402	0.291023	down	114881	ORP7	MIM:606735|HGNC:HGNC:16387|Ensembl:ENSG00000006025|HPRD:09477|Vega:OTTHUMG00000178288	17	17q21	oxysterol binding protein like 7		GO:0005776(autophagosome)//GO:0005886(plasma membrane)//GO:0005789(endoplasmic reticulum membrane)//GO:0097038(perinuclear endoplasmic reticulum)//GO:0005829(cytosol)	GO:0015485(cholesterol binding)//GO:0005515(protein binding)	GO:0006869(lipid transport)//GO:0071397(cellular response to cholesterol)//GO:1901800(positive regulation of proteasomal protein catabolic process)
AP2B1	ENSG00000006125	protein_coding	+	chr17:33901813-34053436	13.7398	64.9981	-4.73066	-2.24204	0.03345	0.262313	down	163	ADTB2|AP105B|AP2-BETA|CLAPB1	MIM:601025|HGNC:HGNC:563|Ensembl:ENSG00000006125|HPRD:03015|Vega:OTTHUMG00000179924	17	17q12	adaptor related protein complex 2 beta 1 subunit	hsa04144(Endocytosis)//hsa04721(Synaptic vesicle cycle)//hsa04961(Endocrine and other factor-regulated calcium reabsorption)//hsa05016(Huntington's disease)	GO:0030131(clathrin adaptor complex)//GO:0005886(plasma membrane)//GO:0036020(endolysosome membrane)//GO:0005802(trans-Golgi network)//GO:0016020(membrane)//GO:0043231(intracellular membrane-bounded organelle)//GO:0005829(cytosol)//GO:0030117(membrane coat)//GO:0030666(endocytic vesicle membrane)//GO:0030669(clathrin-coated endocytic vesicle membrane)//GO:0030122(AP-2 adaptor complex)	GO:0035615(clathrin adaptor activity)//GO:0032403(protein complex binding)//GO:0030276(clathrin binding)//GO:0005048(signal sequence binding)//GO:0005515(protein binding)//GO:0008565(protein transporter activity)	GO:0007411(axon guidance)//GO:0072583(clathrin-mediated endocytosis)//GO:0048013(ephrin receptor signaling pathway)//GO:0042059(negative regulation of epidermal growth factor receptor signaling pathway)//GO:0007268(synaptic transmission)//GO:0035904(aorta development)//GO:0007173(epidermal growth factor receptor signaling pathway)//GO:0050690(regulation of defense response to virus by virus)//GO:…
GAS7	ENSG00000007237	protein_coding	-	chr17:9813925-10101868	7.15326	47.5898	-6.65288	-2.73398	0.00975	0.156643	down	8522	MLL/GAS7	MIM:603127|HGNC:HGNC:4169|Ensembl:ENSG00000007237|HPRD:16011|Vega:OTTHUMG00000177945	17	17p13.1	growth arrest specific 7		GO:0001726(ruffle)//GO:0005737(cytoplasm)//GO:0005884(actin filament)	GO:0005515(protein binding)//GO:0051015(actin filament binding)//GO:0003700(transcription factor activity, sequence-specific DNA binding)	GO:0030041(actin filament polymerization)//GO:0008360(regulation of cell shape)//GO:0048812(neuron projection morphogenesis)//GO:0007050(cell cycle arrest)//GO:0051017(actin filament bundle assembly)//GO:0006355(regulation of transcription, DNA-templated)
NADK	ENSG00000008130	protein_coding	-	chr1:1682670-1711896	16.3442	81.5467	-4.98934	-2.31885	0.0325	0.261792	down	65220	dJ283E3.1	MIM:611616|HGNC:HGNC:29831|Ensembl:ENSG00000008130|HPRD:16907|Vega:OTTHUMG00000000942	1	1p36.33	NAD kinase	hsa00760(Nicotinate and nicotinamide metabolism)//	GO:0005829(cytosol)	GO:0005524(ATP binding)//GO:0046872(metal ion binding)//GO:0005515(protein binding)//GO:0003951(NAD+ kinase activity)	GO:0044281(small molecule metabolic process)//GO:0016310(phosphorylation)//GO:0006741(NADP biosynthetic process)//GO:0019674(NAD metabolic process)//GO:0006767(water-soluble vitamin metabolic process)//GO:0046034(ATP metabolic process)//GO:0006766(vitamin metabolic process)
FYN	ENSG00000010810	protein_coding	-	chr6:111981534-112194655	42.4291	236.308	-5.56947	-2.47754	0.00045	0.0194088	down	2534	SLK|SYN|p59-FYN	MIM:137025|HGNC:HGNC:4037|Ensembl:ENSG00000010810|HPRD:00655|Vega:OTTHUMG00000016305	6	6q21	FYN proto-oncogene, Src family tyrosine kinase	hsa04071(Sphingolipid signaling pathway)//	GO:0005768(endosome)//GO:0005886(plasma membrane)//GO:0005884(actin filament)//GO:0014069(postsynaptic density)//GO:0005739(mitochondrion)//GO:0045121(membrane raft)//GO:0005634(nucleus)//GO:0031234(extrinsic component of cytoplasmic side of plasma membrane)//GO:0005829(cytosol)	GO:0051428(peptide hormone receptor binding)//GO:0004713(protein tyrosine kinase activity)//GO:0005524(ATP binding)//GO:0070851(growth factor receptor binding)//GO:0044325(ion channel binding)//GO:0042610(CD8 receptor binding)//GO:0043548(phosphatidylinositol 3-kinase binding)//GO:0004715(non-membrane spanning protein tyrosine kinase activity)//GO:0001664(G-protein coupled receptor binding)//GO:0…	GO:0042523(positive regulation of tyrosine phosphorylation of Stat5 protein)//GO:0010976(positive regulation of neuron projection development)//GO:0007169(transmembrane receptor protein tyrosine kinase signaling pathway)//GO:0043123(positive regulation of I-kappaB kinase/NF-kappaB signaling)//GO:0048013(ephrin receptor signaling pathway)//GO:0030168(platelet activation)//GO:0016477(cell migration…
TYROBP	ENSG00000011600	protein_coding	-	chr19:36395302-36399211	0	183.691	-inf	-inf	0.0283	0.247935	down	7305	DAP12|KARAP|PLOSL	MIM:604142|HGNC:HGNC:12449|Ensembl:ENSG00000011600|HPRD:04996|Vega:OTTHUMG00000181739	19	19q13.12	TYRO protein tyrosine kinase binding protein	hsa04380(Osteoclast differentiation)//hsa04650(Natural killer cell mediated cytotoxicity)	GO:0005622(intracellular)//GO:0016021(integral component of membrane)//GO:0005887(integral component of plasma membrane)//GO:0005886(plasma membrane)//GO:0009986(cell surface)	GO:0005102(receptor binding)//GO:0005515(protein binding)//GO:0042802(identical protein binding)//GO:0005057(receptor signaling protein activity)	GO:0002281(macrophage activation involved in immune response)//GO:0007411(axon guidance)//GO:0045087(innate immune response)//GO:2001204(regulation of osteoclast development)//GO:0002283(neutrophil activation involved in immune response)//GO:0050776(regulation of immune response)//GO:0007229(integrin-mediated signaling pathway)//GO:0006968(cellular defense response)//GO:0035556(intracellular sign…
ERCC1	ENSG00000012061	protein_coding	-	chr19:45882891-45982086	24.6369	145.465	-5.90436	-2.56178	0.003	0.0771606	down	2067	COFS4|RAD10|UV20	MIM:126380|HGNC:HGNC:3433|Ensembl:ENSG00000012061|HPRD:00533|Vega:OTTHUMG00000182121	19	19q13.32	excision repair cross-complementation group 1	hsa03420(Nucleotide excision repair)//hsa03460(Fanconi anemia pathway)	GO:0070522(ERCC4-ERCC1 complex)//GO:0005669(transcription factor TFIID complex)//GO:0000110(nucleotide-excision repair factor 1 complex)//GO:0000109(nucleotide-excision repair complex)//GO:0000784(nuclear chromosome, telomeric region)//GO:0005654(nucleoplasm)//GO:0005634(nucleus)//GO:0005737(cytoplasm)	GO:0019904(protein domain specific binding)//GO:0003684(damaged DNA binding)//GO:0001094(TFIID-class transcription factor binding)//GO:0000014(single-stranded DNA endodeoxyribonuclease activity)//GO:0043566(structure-specific DNA binding)//GO:0003697(single-stranded DNA binding)//GO:0004519(endonuclease activity)//GO:0005515(protein binding)//GO:0008022(protein C-terminus binding)	GO:0006310(DNA recombination)//GO:0006979(response to oxidative stress)//GO:0006281(DNA repair)//GO:0007283(spermatogenesis)//GO:0033683(nucleotide-excision repair, DNA incision)//GO:0090305(nucleic acid phosphodiester bond hydrolysis)//GO:0032205(negative regulation of telomere maintenance)//GO:0008584(male gonad development)//GO:0010259(multicellular organism aging)//GO:1904431(positive regulat…
CLK1	ENSG00000013441	protein_coding	-	chr2:201717731-201729422	18.5493	360.651	-19.4429	-4.28117	0.02275	0.227378	down	1195	CLK|CLK/STY|STY	MIM:601951|HGNC:HGNC:2068|Ensembl:ENSG00000013441|HPRD:09058|Vega:OTTHUMG00000132784	2	2q33	CDC like kinase 1	hsa05134(Legionellosis)	GO:0005634(nucleus)//GO:0005737(cytoplasm)	GO:0004674(protein serine/threonine kinase activity)//GO:0004715(non-membrane spanning protein tyrosine kinase activity)//GO:0004672(protein kinase activity)//GO:0004712(protein serine/threonine/tyrosine kinase activity)//GO:0005524(ATP binding)//GO:0005515(protein binding)	GO:0018108(peptidyl-tyrosine phosphorylation)//GO:0006468(protein phosphorylation)//GO:0008283(cell proliferation)//GO:0046777(protein autophosphorylation)//GO:0018107(peptidyl-threonine phosphorylation)//GO:0018105(peptidyl-serine phosphorylation)//GO:0043484(regulation of RNA splicing)
COX15	ENSG00000014919	protein_coding	-	chr10:101419262-101515891	10.9781	623.43	-56.7882	-5.82752	0.0128	0.184498	down	1355	CEMCOX2	MIM:603646|HGNC:HGNC:2263|HPRD:04707	10	10q24	COX15 cytochrome c oxidase assembly homolog	hsa00190(Oxidative phosphorylation)//hsa00860(Porphyrin and chlorophyll metabolism)//	GO:0005743(mitochondrial inner membrane)//GO:0005739(mitochondrion)//GO:0070069(cytochrome complex)//GO:0005746(mitochondrial respiratory chain)//GO:0016021(integral component of membrane)	GO:0004129(cytochrome-c oxidase activity)//GO:0016627(oxidoreductase activity, acting on the CH-CH group of donors)//GO:0016653(oxidoreductase activity, acting on NAD(P)H, heme protein as acceptor)	GO:0055114(oxidation-reduction process)//GO:0045333(cellular respiration)//GO:0044281(small molecule metabolic process)//GO:1902600(hydrogen ion transmembrane transport)//GO:0006123(mitochondrial electron transport, cytochrome c to oxygen)//GO:0006783(heme biosynthetic process)//GO:0007585(respiratory gaseous exchange)//GO:0006778(porphyrin-containing compound metabolic process)//GO:0008535(respi…
ZMYND11	ENSG00000015171	protein_coding	+	chr10:180404-300577	10.2961	41.4956	-4.03022	-2.01086	0.04545	0.306664	down	10771	BRAM1|BS69|MRD30	MIM:608668|HGNC:HGNC:16966|Ensembl:ENSG00000015171|HPRD:09830|Vega:OTTHUMG00000017526	10	10p14	zinc finger MYND-type containing 11		GO:0005654(nucleoplasm)//GO:0016021(integral component of membrane)//GO:0005634(nucleus)//GO:0005694(chromosome)	GO:0008270(zinc ion binding)//GO:0003712(transcription cofactor activity)//GO:0003682(chromatin binding)//GO:0042393(histone binding)//GO:0000977(RNA polymerase II regulatory region sequence-specific DNA binding)//GO:0035064(methylated histone binding)//GO:0003714(transcription corepressor activity)//GO:0005515(protein binding)	GO:0046329(negative regulation of JNK cascade)//GO:0016568(chromatin modification)//GO:0006351(transcription, DNA-templated)//GO:0008283(cell proliferation)//GO:0007049(cell cycle)//GO:0034243(regulation of transcription elongation from RNA polymerase II promoter)//GO:0016032(viral process)//GO:0000122(negative regulation of transcription from RNA polymerase II promoter)//GO:0043124(negative regu…
ATP2C1	ENSG00000017260	protein_coding	+	chr3:130569438-131100319	20.7675	165.181	-7.95383	-2.99165	0.0049	0.101381	down	27032	ATP2C1A|BCPM|HHD|PMR1|SPCA1|hSPCA1	MIM:604384|HGNC:HGNC:13211|Ensembl:ENSG00000017260|HPRD:05089|Vega:OTTHUMG00000136802	3	3q22.1	ATPase secretory pathway Ca2+ transporting 1		GO:0016021(integral component of membrane)//GO:0005887(integral component of plasma membrane)//GO:0005802(trans-Golgi network)//GO:0016020(membrane)//GO:0005794(Golgi apparatus)//GO:0000139(Golgi membrane)	GO:0005524(ATP binding)//GO:0004871(signal transducer activity)//GO:0030145(manganese ion binding)//GO:0005388(calcium-transporting ATPase activity)//GO:0015410(manganese-transporting ATPase activity)//GO:0046872(metal ion binding)//GO:0005509(calcium ion binding)	GO:0008152(metabolic process)//GO:0006828(manganese ion transport)//GO:0031532(actin cytoskeleton reorganization)//GO:0070588(calcium ion transmembrane transport)//GO:0006874(cellular calcium ion homeostasis)//GO:0043123(positive regulation of I-kappaB kinase/NF-kappaB signaling)//GO:0055085(transmembrane transport)//GO:0030026(cellular manganese ion homeostasis)//GO:0006816(calcium ion transport…
SRCIN1	ENSG00000017373	protein_coding	-	chr17:36686250-36762183	12.6108	68.4809	-5.43033	-2.44104	0.0042	0.0941976	down	80725	P140|SNIP	MIM:610786|HGNC:HGNC:29506|Ensembl:ENSG00000277363|HPRD:11589|Vega:OTTHUMG00000188493	17	17q12	SRC kinase signaling inhibitor 1		GO:0045202(synapse)//GO:0030027(lamellipodium)//GO:0030425(dendrite)//GO:0015629(actin cytoskeleton)//GO:0030424(axon)//GO:0030175(filopodium)//GO:0014069(postsynaptic density)//GO:0097481(neuronal postsynaptic density)//GO:0005925(focal adhesion)//GO:0045211(postsynaptic membrane)//GO:0005737(cytoplasm)//GO:0043025(neuronal cell body)	GO:0019901(protein kinase binding)//GO:0005515(protein binding)//GO:0019904(protein domain specific binding)	GO:0030334(regulation of cell migration)//GO:0007162(negative regulation of cell adhesion)//GO:0006887(exocytosis)//GO:0050709(negative regulation of protein secretion)//GO:0061099(negative regulation of protein tyrosine kinase activity)//GO:0061098(positive regulation of protein tyrosine kinase activity)//GO:0061001(regulation of dendritic spine morphogenesis)//GO:0034446(substrate adhesion-depe…
VIM	ENSG00000026025	protein_coding	+	chr10:17256237-17279592	85.9761	376.13	-4.37481	-2.12922	0.025	0.235985	down	7431	CTRCT30|HEL113	MIM:193060|HGNC:HGNC:12692|Ensembl:ENSG00000026025|HPRD:01899|Vega:OTTHUMG00000017744	10	10p13	vimentin	hsa05169(Epstein-Barr virus infection)//hsa05206(MicroRNAs in cancer)	GO:0005777(peroxisome)//GO:0070062(extracellular exosome)//GO:0043005(neuron projection)//GO:0005886(plasma membrane)//GO:0045111(intermediate filament cytoskeleton)//GO:0005829(cytosol)//GO:0005882(intermediate filament)//GO:0005737(cytoplasm)//GO:0005856(cytoskeleton)//GO:0005925(focal adhesion)//GO:0031252(cell leading edge)	GO:0005212(structural constituent of eye lens)//GO:0005200(structural constituent of cytoskeleton)//GO:0005198(structural molecule activity)//GO:0042802(identical protein binding)//GO:0003725(double-stranded RNA binding)//GO:1990254(keratin filament binding)//GO:0097110(scaffold protein binding)//GO:0005515(protein binding)//GO:0001948(glycoprotein binding)//GO:0008022(protein C-terminus binding)	GO:0014002(astrocyte development)//GO:0006921(cellular component disassembly involved in execution phase of apoptosis)//GO:0006928(movement of cell or subcellular component)//GO:0045109(intermediate filament organization)//GO:0030049(muscle filament sliding)//GO:0010977(negative regulation of neuron projection development)//GO:0010628(positive regulation of gene expression)//GO:0060395(SMAD prote…
CD44	ENSG00000026508	protein_coding	+	chr11:35160416-35253949	118.235	626.732	-5.30073	-2.40619	0.0009	0.0343286	down	960	CDW44|CSPG8|ECMR-III|HCELL|HUTCH-I|IN|LHR|MC56|MDU2|MDU3|MIC4|Pgp1	MIM:107269|HGNC:HGNC:1681|Ensembl:ENSG00000026508|HPRD:00115|Vega:OTTHUMG00000044388	11	11p13	CD44 molecule (Indian blood group)	hsa04512(ECM-receptor interaction)//hsa04640(Hematopoietic cell lineage)//hsa05131(Shigellosis)//hsa05169(Epstein-Barr virus infection)//hsa05205(Proteoglycans in cancer)//hsa05206(MicroRNAs in cancer)	GO:0016021(integral component of membrane)//GO:0005887(integral component of plasma membrane)//GO:0009986(cell surface)//GO:0009897(external side of plasma membrane)//GO:0005794(Golgi apparatus)//GO:0005886(plasma membrane)//GO:0016323(basolateral plasma membrane)//GO:0035692(macrophage migration inhibitory factor receptor complex)//GO:0005737(cytoplasm)//GO:0070062(extracellular exosome)//GO:000…	GO:0005518(collagen binding)//GO:0005515(protein binding)//GO:0004896(cytokine receptor activity)//GO:0005540(hyaluronic acid binding)//GO:0004415(hyalurononglucosaminidase activity)	GO:1900625(positive regulation of monocyte aggregation)//GO:0022617(extracellular matrix disassembly)//GO:0034116(positive regulation of heterotypic cell-cell adhesion)//GO:0010628(positive regulation of gene expression)//GO:0005975(carbohydrate metabolic process)//GO:1902166(negative regulation of intrinsic apoptotic signaling pathway in response to DNA damage by p53 class mediator)//GO:0043066(…
CTNNA1	ENSG00000044115	protein_coding	+	chr5:137946655-138270723	66.7034	498.899	-7.47939	-2.90292	0.0015	0.0488983	down	1495	CAP102	MIM:116805|HGNC:HGNC:2509|Ensembl:ENSG00000044115|HPRD:00285|Vega:OTTHUMG00000163502	5	5q31.2	catenin alpha 1	hsa04390(Hippo signaling pathway)//hsa04520(Adherens junction)//hsa04530(Tight junction)//hsa04670(Leukocyte transendothelial migration)//hsa05100(Bacterial invasion of epithelial cells)//hsa05200(Pathways in cancer)//hsa05213(Endometrial cancer)//hsa05412(Arrhythmogenic right ventricular cardiomyopathy (ARVC))	GO:0005886(plasma membrane)//GO:0016342(catenin complex)//GO:0030027(lamellipodium)//GO:0014704(intercalated disc)//GO:0001669(acrosomal vesicle)//GO:0015629(actin cytoskeleton)//GO:0005794(Golgi apparatus)//GO:0005925(focal adhesion)//GO:0005829(cytosol)//GO:0005912(adherens junction)//GO:0043231(intracellular membrane-bounded organelle)//GO:0030054(cell junction)//GO:0005915(zonula adherens)//G…	GO:0008013(beta-catenin binding)//GO:0045295(gamma-catenin binding)//GO:0005198(structural molecule activity)//GO:0045296(cadherin binding)//GO:0017166(vinculin binding)//GO:0051015(actin filament binding)//GO:0044822(poly(A) RNA binding)//GO:0005515(protein binding)	GO:2000146(negative regulation of cell motility)//GO:0045880(positive regulation of smoothened signaling pathway)//GO:0008584(male gonad development)//GO:0007015(actin filament organization)//GO:0007163(establishment or maintenance of cell polarity)//GO:0034613(cellular protein localization)//GO:0043297(apical junction assembly)//GO:0071681(cellular response to indole-3-methanol)//GO:0007406(nega…
BCAR1	ENSG00000050820	protein_coding	-	chr16:75262927-75301951	44.243	509.731	-11.5211	-3.52621	0.01985	0.211998	down	9564	CAS|CAS1|CASS1|CRKAS|P130Cas	MIM:602941|HGNC:HGNC:971|Ensembl:ENSG00000050820|HPRD:04248|Vega:OTTHUMG00000137604	16	16q23.1	breast cancer anti-estrogen resistance 1	hsa04015(Rap1 signaling pathway)//hsa04062(Chemokine signaling pathway)//hsa04510(Focal adhesion)//hsa04670(Leukocyte transendothelial migration)//hsa04810(Regulation of actin cytoskeleton)//hsa05100(Bacterial invasion of epithelial cells)	GO:0005886(plasma membrane)//GO:0030027(lamellipodium)//GO:0015629(actin cytoskeleton)//GO:0001726(ruffle)//GO:0005829(cytosol)//GO:0005737(cytoplasm)//GO:0005730(nucleolus)//GO:0005925(focal adhesion)	GO:0019901(protein kinase binding)//GO:0004871(signal transducer activity)//GO:0005515(protein binding)//GO:0017124(SH3 domain binding)	GO:0030168(platelet activation)//GO:0007015(actin filament organization)//GO:0016477(cell migration)//GO:0050853(B cell receptor signaling pathway)//GO:0048011(neurotrophin TRK receptor signaling pathway)//GO:0048008(platelet-derived growth factor receptor signaling pathway)//GO:0010595(positive regulation of endothelial cell migration)//GO:0050851(antigen receptor-mediated signaling pathway)//GO…
ITIH4	ENSG00000055955	protein_coding	-	chr3:52846990-52931612	24.5371	129.237	-5.26699	-2.39698	0.04705	0.31073	down	3700	GP120|H4P|IHRP|ITI-HC4|ITIHL1|PK-120|PK120	MIM:600564|HGNC:HGNC:6169|Ensembl:ENSG00000055955|HPRD:02781|Vega:OTTHUMG00000159023	3	3p21.1	inter-alpha-trypsin inhibitor heavy chain family member 4		GO:0072562(blood microparticle)//GO:0005886(plasma membrane)//GO:0070062(extracellular exosome)//GO:0005576(extracellular region)//GO:0005737(cytoplasm)	GO:0004867(serine-type endopeptidase inhibitor activity)//GO:0005515(protein binding)//GO:0004866(endopeptidase inhibitor activity)	GO:0030212(hyaluronan metabolic process)//GO:0006953(acute-phase response)//GO:0010951(negative regulation of endopeptidase activity)//GO:0034097(response to cytokine)
ZC3H11A	ENSG00000058673	protein_coding	+	chr1:203764781-203823252	27.8188	254.123	-9.13491	-3.19139	0.0028	0.0740547	down	9877	ZC3HDC11A	MIM:613513|HGNC:HGNC:29093|Ensembl:ENSG00000058673|HPRD:11100|Vega:OTTHUMG00000035909	1	1q32.1	zinc finger CCCH-type containing 11A		GO:0005622(intracellular)//GO:0000346(transcription export complex)	GO:0044822(poly(A) RNA binding)//GO:0046872(metal ion binding)//GO:0005515(protein binding)	GO:0016973(poly(A)+ mRNA export from nucleus)
WNK1	ENSG00000060237	protein_coding	+	chr12:861758-1020618	76.5558	236.921	-3.09474	-1.62982	0.01805	0.207561	down	65125	HSAN2|HSN2|KDP|PPP1R167|PRKWNK1|PSK|p65	MIM:605232|HGNC:HGNC:14540|Ensembl:ENSG00000060237|HPRD:05570|Vega:OTTHUMG00000090321	12	12p13.3	WNK lysine deficient protein kinase 1		GO:0005737(cytoplasm)	GO:0004674(protein serine/threonine kinase activity)//GO:0019901(protein kinase binding)//GO:0019902(phosphatase binding)//GO:0005524(ATP binding)//GO:0030291(protein serine/threonine kinase inhibitor activity)//GO:0000287(magnesium ion binding)//GO:0019869(chloride channel inhibitor activity)//GO:0004672(protein kinase activity)//GO:0005515(protein binding)//GO:0019870(potassium channel inhibito…	GO:1904030(negative regulation of cyclin-dependent protein kinase activity)//GO:0003084(positive regulation of systemic arterial blood pressure)//GO:0048666(neuron development)//GO:0090188(negative regulation of pancreatic juice secretion)//GO:0006468(protein phosphorylation)//GO:0010923(negative regulation of phosphatase activity)//GO:0050794(regulation of cellular process)//GO:0046777(protein a…
CS	ENSG00000062485	protein_coding	-	chr12:56665482-56727837	20.3132	444.235	-21.8692	-4.45083	0.0014	0.0478646	down	1431	-	MIM:118950|HGNC:HGNC:2422|Ensembl:ENSG00000062485|HPRD:00349|Vega:OTTHUMG00000170344	12	12q13.2	citrate synthase	hsa00020(Citrate cycle (TCA cycle))//hsa00630(Glyoxylate and dicarboxylate metabolism)//	GO:0005634(nucleus)//GO:0016021(integral component of membrane)//GO:0005739(mitochondrion)//GO:0005759(mitochondrial matrix)//GO:0070062(extracellular exosome)	GO:0046912(transferase activity, transferring acyl groups, acyl groups converted into alkyl on transfer)//GO:0044822(poly(A) RNA binding)//GO:0004108(citrate (Si)-synthase activity)	GO:0005975(carbohydrate metabolic process)//GO:0008152(metabolic process)//GO:0044281(small molecule metabolic process)//GO:0044237(cellular metabolic process)//GO:0006099(tricarboxylic acid cycle)
WAPAL	ENSG00000062650	protein_coding	-	chr10:88195012-88281572	13.12	86.5041	-6.5933	-2.721	0.0078	0.136671	down
EIF4B	ENSG00000063046	protein_coding	+	chr12:53399941-53458162	40.5968	252.762	-6.22615	-2.63834	0.0292	0.251497	down	1975	EIF-4B|PRO1843	MIM:603928|HGNC:HGNC:3285|Ensembl:ENSG00000063046|HPRD:04892|Vega:OTTHUMG00000169570	12	12q13.13	eukaryotic translation initiation factor 4B	hsa03013(RNA transport)//hsa04150(mTOR signaling pathway)//hsa04151(PI3K-Akt signaling pathway)//hsa05205(Proteoglycans in cancer)	GO:0016281(eukaryotic translation initiation factor 4F complex)//GO:0005829(cytosol)	GO:0003676(nucleic acid binding)//GO:0003743(translation initiation factor activity)//GO:0003723(RNA binding)//GO:0000166(nucleotide binding)//GO:0044822(poly(A) RNA binding)//GO:0005515(protein binding)	GO:0006412(translation)//GO:0044267(cellular protein metabolic process)//GO:0008286(insulin receptor signaling pathway)//GO:0010467(gene expression)//GO:0000288(nuclear-transcribed mRNA catabolic process, deadenylation-dependent decay)//GO:0006413(translational initiation)//GO:0000289(nuclear-transcribed mRNA poly(A) tail shortening)//GO:0006446(regulation of translational initiation)
SBNO2	ENSG00000064932	protein_coding	-	chr19:1107635-1174282	6.04336	78.7238	-13.0265	-3.70338	0.02655	0.242848	down	22904	KIAA0963|SNO|STNO	MIM:615729|HGNC:HGNC:29158|Ensembl:ENSG00000064932|HPRD:17203|Vega:OTTHUMG00000181875	19	19p13.3	strawberry notch homolog 2 (Drosophila)		GO:0005575(cellular_component)		GO:0002281(macrophage activation involved in immune response)//GO:0071348(cellular response to interleukin-11)//GO:0006351(transcription, DNA-templated)//GO:1990830(cellular response to leukemia inhibitory factor)//GO:0050727(regulation of inflammatory response)//GO:0061430(bone trabecula morphogenesis)//GO:0045892(negative regulation of transcription, DNA-templated)//GO:0045944(positive regulati…
SLC9A3R2	ENSG00000065054	protein_coding	+	chr16:2075356-2089027	4.65155	60.9081	-13.0941	-3.71085	0.03145	0.257807	down	9351	E3KARP|NHE3RF2|NHERF-2|NHERF2|OCTS2|SIP-1|SIP1|TKA-1	MIM:606553|HGNC:HGNC:11076|Ensembl:ENSG00000065054|HPRD:05946|Vega:OTTHUMG00000176956	16	16p13.3	SLC9A3 regulator 2	hsa04960(Aldosterone-regulated sodium reabsorption)	GO:0005886(plasma membrane)//GO:0043234(protein complex)//GO:0005737(cytoplasm)//GO:0012505(endomembrane system)//GO:0070062(extracellular exosome)//GO:0005925(focal adhesion)//GO:0005634(nucleus)//GO:0016324(apical plasma membrane)	GO:0050750(low-density lipoprotein particle receptor binding)//GO:0019902(phosphatase binding)//GO:0008013(beta-catenin binding)//GO:0005102(receptor binding)//GO:0030165(PDZ domain binding)//GO:0016247(channel regulator activity)//GO:0032947(protein complex scaffold)//GO:0005515(protein binding)//GO:0008022(protein C-terminus binding)	GO:0006461(protein complex assembly)//GO:0048839(inner ear development)//GO:0045838(positive regulation of membrane potential)
CDK13	ENSG00000065883	protein_coding	+	chr7:39989635-40136733	15.8291	84.9805	-5.36865	-2.42456	0.0121	0.179959	down	8621	CDC2L|CDC2L5|CHED|hCDK13	MIM:603309|HGNC:HGNC:1733|Ensembl:ENSG00000065883|HPRD:04496|Vega:OTTHUMG00000023726	7	7p13	cyclin-dependent kinase 13		GO:0019908(nuclear cyclin-dependent protein kinase holoenzyme complex)//GO:0005794(Golgi apparatus)//GO:0002945(cyclin K-CDK13 complex)//GO:0016607(nuclear speck)//GO:0005654(nucleoplasm)//GO:0005615(extracellular space)//GO:0005737(cytoplasm)	GO:0004672(protein kinase activity)//GO:0004693(cyclin-dependent protein serine/threonine kinase activity)//GO:0008353(RNA polymerase II carboxy-terminal domain kinase activity)//GO:0005524(ATP binding)//GO:0044822(poly(A) RNA binding)//GO:0030332(cyclin binding)//GO:0005515(protein binding)	GO:0008284(positive regulation of cell proliferation)//GO:0006468(protein phosphorylation)//GO:0030097(hemopoiesis)//GO:0000380(alternative mRNA splicing, via spliceosome)//GO:0007275(multicellular organism development)//GO:0016032(viral process)//GO:0007088(regulation of mitotic nuclear division)//GO:0070816(phosphorylation of RNA polymerase II C-terminal domain)
SP100	ENSG00000067066	protein_coding	+	chr2:231280656-231444721	92.4646	365.316	-3.95087	-1.98217	0.0173	0.205511	down	6672	lysp100b	MIM:604585|HGNC:HGNC:11206|Ensembl:ENSG00000067066|HPRD:06844|Vega:OTTHUMG00000133203	2	2q37.1	SP100 nuclear antigen	hsa05168(Herpes simplex infection)//hsa05203(Viral carcinogenesis)	GO:0034399(nuclear periphery)//GO:0000784(nuclear chromosome, telomeric region)//GO:0030870(Mre11 complex)//GO:0016605(PML body)//GO:0005730(nucleolus)//GO:0005654(nucleoplasm)//GO:0005634(nucleus)//GO:0005737(cytoplasm)	GO:0019900(kinase binding)//GO:0008270(zinc ion binding)//GO:0019904(protein domain specific binding)//GO:0005125(cytokine activity)//GO:0042803(protein homodimerization activity)//GO:0070087(chromo shadow domain binding)//GO:0042802(identical protein binding)//GO:0008134(transcription factor binding)//GO:0003714(transcription corepressor activity)//GO:0005515(protein binding)//GO:0003677(DNA bin…	GO:0045765(regulation of angiogenesis)//GO:0044267(cellular protein metabolic process)//GO:0000122(negative regulation of transcription from RNA polymerase II promoter)//GO:0043687(post-translational protein modification)//GO:0046826(negative regulation of protein export from nucleus)//GO:0048384(retinoic acid receptor signaling pathway)//GO:0045893(positive regulation of transcription, DNA-templ…
IARS2	ENSG00000067704	protein_coding	+	chr1:220267443-220321380	4.87729	89.8363	-18.4193	-4.20315	0.0358	0.272362	down	55699	CAGSSS|ILERS	MIM:612801|HGNC:HGNC:29685|Ensembl:ENSG00000067704|HPRD:13334|Vega:OTTHUMG00000037287	1	1q41	isoleucyl-tRNA synthetase 2, mitochondrial	hsa00970(Aminoacyl-tRNA biosynthesis)	GO:0005739(mitochondrion)//GO:0005759(mitochondrial matrix)//GO:0005737(cytoplasm)	GO:0002161(aminoacyl-tRNA editing activity)//GO:0005524(ATP binding)//GO:0004822(isoleucine-tRNA ligase activity)	GO:0010467(gene expression)//GO:0006418(tRNA aminoacylation for protein translation)//GO:0006450(regulation of translational fidelity)//GO:0006428(isoleucyl-tRNA aminoacylation)
IFT80	ENSG00000068885	protein_coding	-	chr3:159943422-160203561	14.229	55.1091	-3.87302	-1.95346	0.0088	0.14685	down	57560	ATD2|SRTD2|WDR56	MIM:611177|HGNC:HGNC:29262|Ensembl:ENSG00000068885|HPRD:13853|Vega:OTTHUMG00000158953	3	3q25.33	intraflagellar transport 80		GO:0005929(cilium)//GO:0005813(centrosome)//GO:0030992(intraciliary transport particle B)//GO:0072372(primary cilium)//GO:0097542(ciliary tip)//GO:0005737(cytoplasm)		GO:0042384(cilium assembly)//GO:0006996(organelle organization)
MAST4	ENSG00000069020	protein_coding	+	chr5:65892175-66465423	24.4763	268.332	-10.9629	-3.45456	0.009	0.147985	down	375449	-	HGNC:HGNC:19037|Ensembl:ENSG00000069020|HPRD:14195|Vega:OTTHUMG00000152471	5	5q12.3	microtubule associated serine/threonine kinase family member 4		GO:0005622(intracellular)//GO:0005737(cytoplasm)	GO:0005524(ATP binding)//GO:0004674(protein serine/threonine kinase activity)//GO:0000287(magnesium ion binding)	GO:0006468(protein phosphorylation)//GO:0007010(cytoskeleton organization)//GO:0018105(peptidyl-serine phosphorylation)//GO:0045075(regulation of interleukin-12 biosynthetic process)//GO:0035556(intracellular signal transduction)
PABPC1	ENSG00000070756	protein_coding	-	chr8:101698043-101735037	209.222	1153.83	-5.51484	-2.46332	0.0025	0.0690517	down	26986	PAB1|PABP|PABP1|PABPC2|PABPL1	MIM:604679|HGNC:HGNC:8554|Ensembl:ENSG00000070756|HPRD:05247|Vega:OTTHUMG00000164779	8	8q22.2-q23	poly(A) binding protein, cytoplasmic 1	hsa03013(RNA transport)//hsa03015(mRNA surveillance pathway)//hsa03018(RNA degradation)	GO:0030529(intracellular ribonucleoprotein complex)//GO:0070062(extracellular exosome)//GO:0071013(catalytic step 2 spliceosome)//GO:0016020(membrane)//GO:0005829(cytosol)//GO:0036464(cytoplasmic ribonucleoprotein granule)//GO:0005737(cytoplasm)//GO:0005634(nucleus)//GO:0005925(focal adhesion)//GO:0010494(cytoplasmic stress granule)	GO:0008143(poly(A) binding)//GO:0003676(nucleic acid binding)//GO:0008494(translation activator activity)//GO:0003723(RNA binding)//GO:0000166(nucleotide binding)//GO:0008266(poly(U) RNA binding)//GO:0044822(poly(A) RNA binding)//GO:0005515(protein binding)//GO:0008022(protein C-terminus binding)	GO:0006412(translation)//GO:0044267(cellular protein metabolic process)//GO:0000184(nuclear-transcribed mRNA catabolic process, nonsense-mediated decay)//GO:0048255(mRNA stabilization)//GO:0031047(gene silencing by RNA)//GO:0000398(mRNA splicing, via spliceosome)//GO:0043488(regulation of mRNA stability)//GO:0010467(gene expression)//GO:0045070(positive regulation of viral genome replication)//GO…
MAP4K4	ENSG00000071054	protein_coding	+	chr2:102313311-102511150	28.2142	212.55	-7.53345	-2.91331	0.00285	0.0750232	down	9448	FLH21957|HEL-S-31|HGK|MEKKK4|NIK	MIM:604666|HGNC:HGNC:6866|Ensembl:ENSG00000071054|HPRD:05235|Vega:OTTHUMG00000155394	2	2q11.2-q12	mitogen-activated protein kinase kinase kinase kinase 4	hsa04010(MAPK signaling pathway)	GO:0005737(cytoplasm)	GO:0004674(protein serine/threonine kinase activity)//GO:0004672(protein kinase activity)//GO:0008349(MAP kinase kinase kinase kinase activity)//GO:0005524(ATP binding)//GO:0004111(creatine kinase activity)//GO:0005515(protein binding)	GO:0048812(neuron projection morphogenesis)//GO:0006468(protein phosphorylation)//GO:0007346(regulation of mitotic cell cycle)//GO:0030033(microvillus assembly)//GO:0043066(negative regulation of apoptotic process)//GO:0046328(regulation of JNK cascade)//GO:0031098(stress-activated protein kinase signaling cascade)//GO:0035556(intracellular signal transduction)
ACADVL	ENSG00000072778	protein_coding	+	chr17:7093208-7128592	54.9518	165.099	-3.00443	-1.58709	0.0481	0.313601	down	37	ACAD6|LCACD|VLCAD	MIM:609575|HGNC:HGNC:92|Ensembl:ENSG00000072778|HPRD:01940|Vega:OTTHUMG00000102157	17	17p13.1	acyl-CoA dehydrogenase, very long chain	hsa00071(Fatty acid degradation)//	GO:0005743(mitochondrial inner membrane)//GO:0042645(mitochondrial nucleoid)//GO:0005759(mitochondrial matrix)//GO:0005739(mitochondrion)//GO:0005730(nucleolus)//GO:0005634(nucleus)//GO:0005737(cytoplasm)	GO:0052890(oxidoreductase activity, acting on the CH-CH group of donors, with a flavin as acceptor)//GO:0003995(acyl-CoA dehydrogenase activity)//GO:0009055(electron carrier activity)//GO:0000062(fatty-acyl-CoA binding)//GO:0004466(long-chain-acyl-CoA dehydrogenase activity)//GO:0050660(flavin adenine dinucleotide binding)//GO:0017099(very-long-chain-acyl-CoA dehydrogenase activity)//GO:0016627(o…	GO:0055114(oxidation-reduction process)//GO:0044255(cellular lipid metabolic process)//GO:0044267(cellular protein metabolic process)//GO:0006635(fatty acid beta-oxidation)//GO:0044281(small molecule metabolic process)//GO:0045717(negative regulation of fatty acid biosynthetic process)//GO:0046322(negative regulation of fatty acid oxidation)//GO:0030968(endoplasmic reticulum unfolded protein resp…
NDE1	ENSG00000072864	protein_coding	+	chr16:15737123-15950890	21.9098	69.7439	-3.18323	-1.67049	0.0475	0.311464	down	54820	HOM-TES-87|LIS4|MHAC|NDE|NUDE|NUDE1	MIM:609449|HGNC:HGNC:17619|Ensembl:ENSG00000072864|HPRD:14815|Vega:OTTHUMG00000129885	16	16p13.11	nudE neurodevelopment protein 1		GO:0005871(kinesin complex)//GO:0005874(microtubule)//GO:0016020(membrane)//GO:0000776(kinetochore)//GO:0005829(cytosol)//GO:0045202(synapse)//GO:0005813(centrosome)//GO:0031616(spindle pole centrosome)//GO:0032154(cleavage furrow)//GO:0000777(condensed chromosome kinetochore)	GO:0008017(microtubule binding)//GO:0005515(protein binding)//GO:0019904(protein domain specific binding)//GO:0042802(identical protein binding)	GO:0000132(establishment of mitotic spindle orientation)//GO:0007020(microtubule nucleation)//GO:0051642(centrosome localization)//GO:0021987(cerebral cortex development)//GO:0047496(vesicle transport along microtubule)//GO:0051301(cell division)//GO:0007405(neuroblast proliferation)//GO:0000278(mitotic cell cycle)//GO:0007264(small GTPase mediated signal transduction)//GO:0006996(organelle organ…
EIF4G3	ENSG00000075151	protein_coding	-	chr1:21132962-21503377	26.4865	212.67	-8.02939	-3.00529	0.0264	0.242266	down	8672	eIF-4G 3|eIF4G 3|eIF4GII	MIM:603929|HGNC:HGNC:3298|Ensembl:ENSG00000075151|HPRD:06802|Vega:OTTHUMG00000002624	1	1p36.12	eukaryotic translation initiation factor 4 gamma 3	hsa03013(RNA transport)//hsa05416(Viral myocarditis)	GO:0016281(eukaryotic translation initiation factor 4F complex)//GO:0005829(cytosol)	GO:0044822(poly(A) RNA binding)//GO:0003723(RNA binding)//GO:0008135(translation factor activity, RNA binding)//GO:0000339(RNA cap binding)//GO:0003743(translation initiation factor activity)	GO:0019221(cytokine-mediated signaling pathway)//GO:0006413(translational initiation)//GO:0006446(regulation of translational initiation)//GO:0016032(viral process)
ZNF37A	ENSG00000075407	protein_coding	+	chr10:38383263-38414472	18.9998	46.535	-2.44923	-1.29233	0.02465	0.235361	down	7587	KOX21|ZNF37	MIM:616085|HGNC:HGNC:13102|Ensembl:ENSG00000075407|HPRD:18508	10	10p11.2	zinc finger protein 37A		GO:0005634(nucleus)	GO:0046872(metal ion binding)//GO:0003677(DNA binding)//GO:0003700(transcription factor activity, sequence-specific DNA binding)	GO:0006351(transcription, DNA-templated)//GO:0006355(regulation of transcription, DNA-templated)
MARK3	ENSG00000075413	protein_coding	+	chr14:103851728-103970168	46.7972	401.251	-8.57425	-3.10001	0.01685	0.203403	down	4140	CTAK1|KP78|PAR1A|Par-1a	MIM:602678|HGNC:HGNC:6897|Ensembl:ENSG00000075413|HPRD:04058|Vega:OTTHUMG00000171789	14	14q32.32	microtubule affinity regulating kinase 3		GO:0005886(plasma membrane)//GO:0070062(extracellular exosome)//GO:0005829(cytosol)	GO:0004672(protein kinase activity)//GO:0005524(ATP binding)//GO:0016301(kinase activity)//GO:0004674(protein serine/threonine kinase activity)//GO:0005515(protein binding)	GO:0007411(axon guidance)//GO:0045087(innate immune response)//GO:0008286(insulin receptor signaling pathway)//GO:0016310(phosphorylation)//GO:0006468(protein phosphorylation)//GO:0007173(epidermal growth factor receptor signaling pathway)//GO:0007264(small GTPase mediated signal transduction)//GO:0038095(Fc-epsilon receptor signaling pathway)//GO:0007265(Ras protein signal transduction)//GO:0000…
SLC25A3	ENSG00000075415	protein_coding	+	chr12:98987368-98995946	45.948	144.946	-3.15456	-1.65744	0.0258	0.2403	down	5250	OK/SW-cl.48|PHC|PTP	MIM:600370|HGNC:HGNC:10989|Ensembl:ENSG00000075415|HPRD:02654|Vega:OTTHUMG00000170212	12	12q23	solute carrier family 25 (mitochondrial carrier; phosphate carrier), member 3		GO:0016021(integral component of membrane)//GO:0005887(integral component of plasma membrane)//GO:0016020(membrane)//GO:0005743(mitochondrial inner membrane)//GO:0005739(mitochondrion)//GO:0070062(extracellular exosome)//GO:0005730(nucleolus)//GO:0005634(nucleus)//GO:0043209(myelin sheath)	GO:0003735(structural constituent of ribosome)//GO:0015320(phosphate ion carrier activity)//GO:0032403(protein complex binding)//GO:0015293(symporter activity)	GO:0006412(translation)//GO:0006810(transport)//GO:0006091(generation of precursor metabolites and energy)//GO:0035435(phosphate ion transmembrane transport)
FNDC3B	ENSG00000075420	protein_coding	+	chr3:171757417-172119455	15.5079	91.5991	-5.90661	-2.56233	0.02605	0.241425	down	64778	FAD104|PRO4979|YVTM2421	MIM:611909|HGNC:HGNC:24670|Ensembl:ENSG00000075420|HPRD:10943|Vega:OTTHUMG00000156761	3	3q26.31	fibronectin type III domain containing 3B		GO:0016021(integral component of membrane)	GO:0044822(poly(A) RNA binding)//GO:0005515(protein binding)
CLUL1	ENSG00000079101	protein_coding	+	chr18:596987-712676	15.7375	108.21	-6.87591	-2.78155	0.00775	0.136671	down	27098	RA337M	HGNC:HGNC:2096|Ensembl:ENSG00000079101|HPRD:16726|Vega:OTTHUMG00000178252	18	18p11.32	clusterin like 1		GO:0005576(extracellular region)		GO:0008219(cell death)
FYB	ENSG00000082074	protein_coding	-	chr5:39105337-39274630	7.60667	250.269	-32.9012	-5.04007	0.00855	0.144397	down	2533	ADAP|PRO0823|SLAP-130|SLAP130	MIM:602731|HGNC:HGNC:4036|Ensembl:ENSG00000082074|HPRD:04107|Vega:OTTHUMG00000162071	5	5p13.1	FYN binding protein	hsa04015(Rap1 signaling pathway)	GO:0005634(nucleus)//GO:0005886(plasma membrane)//GO:0015629(actin cytoskeleton)//GO:0005829(cytosol)	GO:0005102(receptor binding)//GO:0005515(protein binding)//GO:0032403(protein complex binding)	GO:0006468(protein phosphorylation)//GO:0050852(T cell receptor signaling pathway)//GO:0008150(biological_process)//GO:0072659(protein localization to plasma membrane)//GO:0006607(NLS-bearing protein import into nucleus)//GO:0006955(immune response)//GO:0035556(intracellular signal transduction)//GO:0007165(signal transduction)
STARD7	ENSG00000084090	protein_coding	-	chr2:96850596-96908362	7.50726	246.72	-32.8641	-5.03844	0.0123	0.180068	down	56910	GTT1	MIM:616712|HGNC:HGNC:18063|Ensembl:ENSG00000084090|HPRD:18118|Vega:OTTHUMG00000130457	2	2q11.2	StAR related lipid transfer domain containing 7		GO:0005739(mitochondrion)	GO:0008289(lipid binding)	GO:1903955(positive regulation of protein targeting to mitochondrion)
CD82	ENSG00000085117	protein_coding	+	chr11:44585976-44641913	30.6691	128.235	-4.18127	-2.06394	0.0151	0.198746	down	3732	4F9|C33|GR15|IA4|KAI1|R2|SAR2|ST6|TSPAN27	MIM:600623|HGNC:HGNC:6210|Ensembl:ENSG00000085117|HPRD:09004|Vega:OTTHUMG00000166472	11	11p11.2	CD82 molecule	hsa04115(p53 signaling pathway)	GO:0016021(integral component of membrane)//GO:0005887(integral component of plasma membrane)//GO:0005886(plasma membrane)//GO:0070062(extracellular exosome)	GO:0005515(protein binding)	GO:0007166(cell surface receptor signaling pathway)
NLK	ENSG00000087095	protein_coding	+	chr17:26368762-26523407	17.5381	134.301	-7.65769	-2.93691	0.0267	0.243426	down	51701	-	MIM:609476|HGNC:HGNC:29858|Ensembl:ENSG00000087095|HPRD:17637|Vega:OTTHUMG00000132451	17	17q11.2	nemo-like kinase	hsa04010(MAPK signaling pathway)//hsa04068(FoxO signaling pathway)//hsa04310(Wnt signaling pathway)//hsa04520(Adherens junction)	GO:0005622(intracellular)//GO:0005634(nucleus)//GO:0005829(cytosol)//GO:0005654(nucleoplasm)	GO:0004674(protein serine/threonine kinase activity)//GO:0031625(ubiquitin protein ligase binding)//GO:0005524(ATP binding)//GO:0004707(MAP kinase activity)//GO:0000287(magnesium ion binding)//GO:0004672(protein kinase activity)//GO:0008134(transcription factor binding)//GO:0042169(SH2 domain binding)//GO:0005515(protein binding)	GO:0033136(serine phosphorylation of STAT3 protein)//GO:0006468(protein phosphorylation)//GO:0018107(peptidyl-threonine phosphorylation)//GO:0006351(transcription, DNA-templated)//GO:0050821(protein stabilization)//GO:0006355(regulation of transcription, DNA-templated)//GO:0030178(negative regulation of Wnt signaling pathway)//GO:0046777(protein autophosphorylation)//GO:0016055(Wnt signaling path…
PIGS	ENSG00000087111	protein_coding	-	chr17:26782769-26972472	25.0939	61.5982	-2.45471	-1.29555	0.04165	0.294491	down	94005	-	MIM:610271|HGNC:HGNC:14937|Ensembl:ENSG00000087111|HPRD:15135|Vega:OTTHUMG00000132604	17	17p13.2	phosphatidylinositol glycan anchor biosynthesis class S	hsa00563(Glycosylphosphatidylinositol(GPI)-anchor biosynthesis)//	GO:0005789(endoplasmic reticulum membrane)//GO:0042765(GPI-anchor transamidase complex)//GO:0016020(membrane)	GO:0003923(GPI-anchor transamidase activity)//GO:0005515(protein binding)	GO:0043687(post-translational protein modification)//GO:0016255(attachment of GPI anchor to protein)//GO:0044267(cellular protein metabolic process)//GO:0006501(C-terminal protein lipidation)
SH3BP2	ENSG00000087266	protein_coding	+	chr4:2794749-2842825	11.8931	43.1863	-3.63121	-1.86045	0.03315	0.261792	down	6452	3BP-2|3BP2|CRBM|CRPM|RES4-23	MIM:602104|HGNC:HGNC:10825|Ensembl:ENSG00000087266|HPRD:03657|Vega:OTTHUMG00000160801	4	4p16.3	SH3-domain binding protein 2	hsa04650(Natural killer cell mediated cytotoxicity)		GO:0017124(SH3 domain binding)//GO:0005515(protein binding)//GO:0005070(SH3/SH2 adaptor activity)	GO:0009967(positive regulation of signal transduction)//GO:0007165(signal transduction)
GNAS	ENSG00000087460	protein_coding	+	chr20:57393973-57486247	74.0161	204.298	-2.76019	-1.46477	0.00725	0.131983	down	2778	AHO|C20orf45|GNAS1|GPSA|GSA|GSP|NESP|POH|SCG6|SgVI	MIM:139320|HGNC:HGNC:4392|Ensembl:ENSG00000087460|HPRD:00761|Vega:OTTHUMG00000033069	20	20q13.3	GNAS complex locus	hsa04015(Rap1 signaling pathway)//hsa04020(Calcium signaling pathway)//hsa04024(cAMP signaling pathway)//	GO:0005886(plasma membrane)//GO:0070062(extracellular exosome)//GO:0005576(extracellular region)//GO:0030133(transport vesicle)//GO:0016020(membrane)//GO:0030425(dendrite)//GO:0048471(perinuclear region of cytoplasm)//GO:0001726(ruffle)//GO:0005829(cytosol)//GO:0032588(trans-Golgi network membrane)//GO:0005834(heterotrimeric G-protein complex)//GO:0005634(nucleus)//GO:0031224(intrinsic component …	GO:0031698(beta-2 adrenergic receptor binding)//GO:0003674(molecular_function)//GO:0005159(insulin-like growth factor receptor binding)//GO:0035255(ionotropic glutamate receptor binding)//GO:0003924(GTPase activity)//GO:0031748(D1 dopamine receptor binding)//GO:0031852(mu-type opioid receptor binding)//GO:0031683(G-protein beta/gamma-subunit complex binding)//GO:0005525(GTP binding)//GO:0004871(s…	GO:0008152(metabolic process)//GO:0006171(cAMP biosynthetic process)//GO:0071870(cellular response to catecholamine stimulus)//GO:0003091(renal water homeostasis)//GO:0009966(regulation of signal transduction)//GO:0006112(energy reserve metabolic process)//GO:0030819(positive regulation of cAMP biosynthetic process)//GO:0050890(cognition)//GO:0071107(response to parathyroid hormone)//GO:0051216(c…
SNX5	ENSG00000089006	protein_coding	-	chr20:17922240-18039832	13.3815	61.978	-4.63163	-2.21152	0.0258	0.2403	down	27131	-	MIM:605937|HGNC:HGNC:14969|Ensembl:ENSG00000089006|HPRD:10439|Vega:OTTHUMG00000031953	20	20p11	sorting nexin 5	hsa04144(Endocytosis)	GO:0001891(phagocytic cup)//GO:0031313(extrinsic component of endosome membrane)//GO:0030659(cytoplasmic vesicle membrane)//GO:0030904(retromer complex)//GO:0030905(retromer, tubulation complex)//GO:0001726(ruffle)//GO:0031901(early endosome membrane)//GO:0097422(tubular endosome)//GO:0005622(intracellular)//GO:0070685(macropinocytic cup)//GO:0031234(extrinsic component of cytoplasmic side of pla…	GO:0034452(dynactin binding)//GO:0035091(phosphatidylinositol binding)//GO:0046982(protein heterodimerization activity)//GO:0005515(protein binding)	GO:0016050(vesicle organization)//GO:0006907(pinocytosis)//GO:0006886(intracellular protein transport)//GO:0042147(retrograde transport, endosome to Golgi)
MYL6	ENSG00000092841	protein_coding	+	chr12:56544579-56584068	114.167	976.966	-8.55733	-3.09716	5e-05	0.0028035	down	4637	ESMLC|LC17|LC17-GI|LC17-NM|LC17A|LC17B|MLC-3|MLC1SM|MLC3NM|MLC3SM	MIM:609931|HGNC:HGNC:7587|Ensembl:ENSG00000092841|HPRD:17618|Vega:OTTHUMG00000170200	12	12q13.2	myosin light chain 6	hsa04270(Vascular smooth muscle contraction)//hsa04921(Oxytocin signaling pathway)	GO:0070062(extracellular exosome)//GO:0005903(brush border)//GO:0016020(membrane)//GO:0005829(cytosol)//GO:0016461(unconventional myosin complex)//GO:0016459(myosin complex)//GO:0031982(vesicle)	GO:0008307(structural constituent of muscle)//GO:0003774(motor activity)//GO:0030898(actin-dependent ATPase activity)//GO:0005515(protein binding)//GO:0005509(calcium ion binding)	GO:0007411(axon guidance)//GO:0030049(muscle filament sliding)//GO:0048013(ephrin receptor signaling pathway)//GO:0006936(muscle contraction)//GO:0007264(small GTPase mediated signal transduction)//GO:0007519(skeletal muscle tissue development)
FBXO7	ENSG00000100225	protein_coding	+	chr22:32870662-32894818	14.084	217.757	-15.4613	-3.95059	5e-05	0.0028035	down	25793	FBX|FBX07|FBX7|PARK15|PKPS	MIM:605648|HGNC:HGNC:13586|Ensembl:ENSG00000100225|HPRD:07292|Vega:OTTHUMG00000030674	22	22q12.3	F-box protein 7		GO:0043234(protein complex)//GO:0005829(cytosol)//GO:0005739(mitochondrion)//GO:0005634(nucleus)//GO:0005737(cytoplasm)//GO:0000151(ubiquitin ligase complex)	GO:0019901(protein kinase binding)//GO:0004842(ubiquitin-protein transferase activity)//GO:0005515(protein binding)	GO:2000134(negative regulation of G1/S transition of mitotic cell cycle)//GO:0045620(negative regulation of lymphocyte differentiation)//GO:0045736(negative regulation of cyclin-dependent protein serine/threonine kinase activity)//GO:0016567(protein ubiquitination)//GO:0031647(regulation of protein stability)//GO:0006511(ubiquitin-dependent protein catabolic process)//GO:0000422(mitophagy)//GO:00…
MCM5	ENSG00000100297	protein_coding	+	chr22:35796055-35821423	25.5873	304.394	-11.8963	-3.57244	0.0329	0.261792	down	4174	CDC46|P1-CDC46	MIM:602696|HGNC:HGNC:6948|Ensembl:ENSG00000100297|HPRD:04075|Vega:OTTHUMG00000150961	22	22q13.1	minichromosome maintenance complex component 5	hsa03030(DNA replication)//hsa04110(Cell cycle)	GO:0005654(nucleoplasm)//GO:0042555(MCM complex)//GO:0005634(nucleus)//GO:0000784(nuclear chromosome, telomeric region)//GO:0016020(membrane)	GO:0005524(ATP binding)//GO:0003678(DNA helicase activity)//GO:0003682(chromatin binding)//GO:0005515(protein binding)//GO:0003688(DNA replication origin binding)	GO:0051301(cell division)//GO:0032508(DNA duplex unwinding)//GO:0000278(mitotic cell cycle)//GO:0006271(DNA strand elongation involved in DNA replication)//GO:0000082(G1/S transition of mitotic cell cycle)//GO:0006260(DNA replication)//GO:0006270(DNA replication initiation)
GRAP2	ENSG00000100351	protein_coding	+	chr22:40297085-40369725	44.5092	248.26	-5.5777	-2.47967	0.0006	0.0245562	down	9402	GADS|GRAP-2|GRB2L|GRBLG|GRID|GRPL|GrbX|Grf40|Mona|P38	MIM:604518|HGNC:HGNC:4563|Ensembl:ENSG00000100351|HPRD:05156|Vega:OTTHUMG00000151097	22	22q13.2	GRB2-related adaptor protein 2	hsa04660(T cell receptor signaling pathway)	GO:0005829(cytosol)//GO:0005654(nucleoplasm)//GO:0005634(nucleus)//GO:0005737(cytoplasm)//GO:0005768(endosome)	GO:0005515(protein binding)//GO:0005070(SH3/SH2 adaptor activity)	GO:0045087(innate immune response)//GO:0007267(cell-cell signaling)//GO:0031295(T cell costimulation)//GO:0050852(T cell receptor signaling pathway)//GO:0007265(Ras protein signal transduction)//GO:0009967(positive regulation of signal transduction)//GO:0038095(Fc-epsilon receptor signaling pathway)
KIAA0930	ENSG00000100364	protein_coding	-	chr22:45586218-45636650	28.0782	284.04	-10.116	-3.33857	0.0015	0.0488983	down	23313	C22orf9|LSC3	HGNC:HGNC:1314|HPRD:12802	22	22q13.31	KIAA0930
BRD1	ENSG00000100425	protein_coding	-	chr22:50166930-50221196	13.0563	48.0584	-3.68088	-1.88005	0.04235	0.296779	down	23774	BRL|BRPF1|BRPF2	MIM:604589|HGNC:HGNC:1102|Ensembl:ENSG00000100425|HPRD:06848|Vega:OTTHUMG00000150288	22	22q13.33	bromodomain containing 1		GO:0005654(nucleoplasm)//GO:0030425(dendrite)//GO:0005634(nucleus)//GO:0070776(MOZ/MORF histone acetyltransferase complex)//GO:0043204(perikaryon)	GO:0008270(zinc ion binding)//GO:0042393(histone binding)	GO:0035902(response to immobilization stress)//GO:0051602(response to electrical stimulus)//GO:0043966(histone H3 acetylation)
NIN	ENSG00000100503	protein_coding	-	chr14:51186480-51297839	12.5491	189.937	-15.1356	-3.91987	5e-05	0.0028035	down	51199	SCKL7	MIM:608684|HGNC:HGNC:14906|Ensembl:ENSG00000100503|HPRD:09785|Vega:OTTHUMG00000029569	14	14q22.1	ninein		GO:0005874(microtubule)//GO:0005813(centrosome)//GO:0005814(centriole)//GO:0005730(nucleolus)//GO:0000242(pericentriolar material)//GO:0000922(spindle pole)	GO:0005515(protein binding)//GO:0005525(GTP binding)//GO:0005509(calcium ion binding)	GO:0034454(microtubule anchoring at centrosome)//GO:0090222(centrosome-templated microtubule nucleation)//GO:0051642(centrosome localization)
SNW1	ENSG00000100603	protein_coding	-	chr14:78174413-78236085	8.60237	96.0966	-11.171	-3.48168	0.01315	0.185961	down	22938	Bx42|NCOA-62|PRPF45|Prp45|SKIIP|SKIP	MIM:603055|HGNC:HGNC:16696|Ensembl:ENSG00000100603|HPRD:04340|Vega:OTTHUMG00000171527	14	14q24.3	SNW domain containing 1	hsa03040(Spliceosome)//hsa04330(Notch signaling pathway)//hsa05169(Epstein-Barr virus infection)//hsa05203(Viral carcinogenesis)	GO:0008024(positive transcription elongation factor complex b)//GO:0071013(catalytic step 2 spliceosome)//GO:0071146(SMAD3-SMAD4 protein complex)//GO:0016363(nuclear matrix)//GO:0000785(chromatin)//GO:0005654(nucleoplasm)//GO:0005634(nucleus)//GO:0005681(spliceosomal complex)	GO:0042974(retinoic acid receptor binding)//GO:0046332(SMAD binding)//GO:0005112(Notch binding)//GO:0005515(protein binding)//GO:0044822(poly(A) RNA binding)//GO:0003714(transcription corepressor activity)//GO:0042809(vitamin D receptor binding)//GO:0035257(nuclear hormone receptor binding)//GO:0003713(transcription coactivator activity)	GO:0050769(positive regulation of neurogenesis)//GO:0000398(mRNA splicing, via spliceosome)//GO:0000122(negative regulation of transcription from RNA polymerase II promoter)//GO:0007179(transforming growth factor beta receptor signaling pathway)//GO:0070564(positive regulation of vitamin D receptor signaling pathway)//GO:0035914(skeletal muscle cell differentiation)//GO:0043923(positive regulatio…
CEP128	ENSG00000100629	protein_coding	-	chr14:80943329-81638207	23.7646	83.925	-3.5315	-1.82028	0.04615	0.307887	down	145508	C14orf145|C14orf61|LEDP/132	HGNC:HGNC:20359|Ensembl:ENSG00000100629|HPRD:09834|Vega:OTTHUMG00000171442	14	14q31.1	centrosomal protein 128kDa		GO:0005815(microtubule organizing center)//GO:0005814(centriole)//GO:0005737(cytoplasm)//GO:0000922(spindle pole)
SRSF5	ENSG00000100650	protein_coding	+	chr14:70193616-70238722	101.618	376.16	-3.70173	-1.8882	0.0106	0.165095	down	6430	HRS|SFRS5|SRP40	MIM:600914|HGNC:HGNC:10787|Ensembl:ENSG00000100650|Vega:OTTHUMG00000171235	14	14q24	serine/arginine-rich splicing factor 5	hsa03040(Spliceosome)//hsa05168(Herpes simplex infection)	GO:0005730(nucleolus)//GO:0005634(nucleus)//GO:0016607(nuclear speck)//GO:0005737(cytoplasm)//GO:0005654(nucleoplasm)	GO:0044822(poly(A) RNA binding)//GO:0000166(nucleotide binding)//GO:0003676(nucleic acid binding)//GO:0050733(RS domain binding)//GO:0005515(protein binding)	GO:0006406(mRNA export from nucleus)//GO:0008380(RNA splicing)//GO:0031124(mRNA 3'-end processing)//GO:0000398(mRNA splicing, via spliceosome)//GO:0010467(gene expression)//GO:0006369(termination of RNA polymerase II transcription)//GO:0009611(response to wounding)//GO:0032869(cellular response to insulin stimulus)//GO:0006366(transcription from RNA polymerase II promoter)//GO:0006397(mRNA proces…
MTHFD1	ENSG00000100714	protein_coding	+	chr14:64854748-65009955	11.2565	98.2367	-8.72715	-3.12551	0.00025	0.0115847	down	4522	MTHFC|MTHFD	MIM:172460|HGNC:HGNC:7432|Ensembl:ENSG00000100714|HPRD:01403|Vega:OTTHUMG00000141309	14	14q24	methylenetetrahydrofolate dehydrogenase (NADP+ dependent) 1, methenyltetrahydrofolate cyclohydrolase, formyltetrahydrofolate synthetase	hsa00670(One carbon pool by folate)//	GO:0016020(membrane)//GO:0005739(mitochondrion)//GO:0070062(extracellular exosome)//GO:0005829(cytosol)	GO:0005524(ATP binding)//GO:0004488(methylenetetrahydrofolate dehydrogenase (NADP+) activity)//GO:0004487(methylenetetrahydrofolate dehydrogenase (NAD+) activity)//GO:0004477(methenyltetrahydrofolate cyclohydrolase activity)//GO:0004486(methylenetetrahydrofolate dehydrogenase [NAD(P)+] activity)//GO:0004329(formate-tetrahydrofolate ligase activity)	GO:0006555(methionine metabolic process)//GO:0009257(10-formyltetrahydrofolate biosynthetic process)//GO:0019346(transsulfuration)//GO:0001843(neural tube closure)//GO:0009070(serine family amino acid biosynthetic process)//GO:0035999(tetrahydrofolate interconversion)//GO:0006766(vitamin metabolic process)//GO:0000105(histidine biosynthetic process)//GO:0006767(water-soluble vitamin metabolic pro…
DCAF11	ENSG00000100897	protein_coding	+	chr14:24549315-24602058	14.4064	218.494	-15.1664	-3.92281	0.0125	0.181574	down	80344	GL014|PRO2389|WDR23	MIM:613317|HGNC:HGNC:20258|Ensembl:ENSG00000100897|HPRD:18297|Vega:OTTHUMG00000028793	14	14q11.2	DDB1 and CUL4 associated factor 11		GO:0005654(nucleoplasm)//GO:0080008(Cul4-RING E3 ubiquitin ligase complex)	GO:0005515(protein binding)	GO:0016567(protein ubiquitination)
HNF4A	ENSG00000101076	protein_coding	+	chr20:42984339-43061485	7.34774	44.9736	-6.12076	-2.61371	0.00545	0.111121	down	3172	FRTS4|HNF4|HNF4a7|HNF4a8|HNF4a9|HNF4alpha|MODY|MODY1|NR2A1|NR2A21|TCF|TCF14	MIM:600281|HGNC:HGNC:5024|Ensembl:ENSG00000101076|HPRD:02612|Vega:OTTHUMG00000032531	20	20q13.12	hepatocyte nuclear factor 4 alpha	hsa04152(AMPK signaling pathway)//hsa04950(Maturity onset diabetes of the young)	GO:0005654(nucleoplasm)//GO:0005667(transcription factor complex)//GO:0005634(nucleus)//GO:0005737(cytoplasm)	GO:0016290(palmitoyl-CoA hydrolase activity)//GO:0044212(transcription regulatory region DNA binding)//GO:0008270(zinc ion binding)//GO:0001102(RNA polymerase II activating transcription factor binding)//GO:0003700(transcription factor activity, sequence-specific DNA binding)//GO:0005102(receptor binding)//GO:0043565(sequence-specific DNA binding)//GO:0003707(steroid hormone receptor activity)//G…	GO:0031018(endocrine pancreas development)//GO:0042593(glucose homeostasis)//GO:0051591(response to cAMP)//GO:0060398(regulation of growth hormone receptor signaling pathway)//GO:0008285(negative regulation of cell proliferation)//GO:0010470(regulation of gastrulation)//GO:0023019(signal transduction involved in regulation of gene expression)//GO:0006805(xenobiotic metabolic process)//GO:0045722(…
NUTF2	ENSG00000102898	protein_coding	+	chr16:67840667-67906470	14.5403	150.07	-10.321	-3.36751	0.03425	0.264967	down	10204	NTF2|PP15	MIM:605813|HGNC:HGNC:13722|HPRD:12050	16	16q22.1	nuclear transport factor 2		GO:0070062(extracellular exosome)//GO:0005640(nuclear outer membrane)//GO:0005829(cytosol)//GO:0005643(nuclear pore)//GO:0044613(nuclear pore central transport channel)//GO:0005622(intracellular)	GO:0005515(protein binding)//GO:0005215(transporter activity)//GO:0008536(Ran GTPase binding)	GO:1904046(negative regulation of vascular endothelial growth factor production)//GO:0000060(protein import into nucleus, translocation)//GO:0006810(transport)//GO:0006611(protein export from nucleus)//GO:0042307(positive regulation of protein import into nucleus)
SLC7A6	ENSG00000103064	protein_coding	+	chr16:68298418-68344849	19.8152	95.6319	-4.82621	-2.27089	0.04965	0.318521	down	9057	LAT-2|LAT3|y+LAT-2	MIM:605641|HGNC:HGNC:11064|Ensembl:ENSG00000103064|HPRD:12031|Vega:OTTHUMG00000176544	16	16q22.1	solute carrier family 7 member 6		GO:0016323(basolateral plasma membrane)//GO:0016021(integral component of membrane)//GO:0005887(integral component of plasma membrane)//GO:0005886(plasma membrane)	GO:0015179(L-amino acid transmembrane transporter activity)//GO:0015297(antiporter activity)//GO:0015171(amino acid transmembrane transporter activity)	GO:1902475(L-alpha-amino acid transmembrane transport)//GO:0007596(blood coagulation)//GO:0015807(L-amino acid transport)//GO:0050900(leukocyte migration)//GO:0006865(amino acid transport)//GO:0006520(cellular amino acid metabolic process)//GO:0055085(transmembrane transport)//GO:0006461(protein complex assembly)//GO:0003333(amino acid transmembrane transport)//GO:0006810(transport)//GO:0006811(i…
RNF40	ENSG00000103549	protein_coding	+	chr16:30709029-30787628	10.7502	209.94	-19.5288	-4.28753	0.00305	0.0780884	down	9810	BRE1B|RBP95|STARING	MIM:607700|HGNC:HGNC:16867|Ensembl:ENSG00000103549|HPRD:07411|Vega:OTTHUMG00000132394	16	16p11.2-p11.1	ring finger protein 40, E3 ubiquitin protein ligase		GO:0043679(axon terminus)//GO:0043005(neuron projection)//GO:0016020(membrane)//GO:0005829(cytosol)//GO:0019898(extrinsic component of membrane)//GO:0033503(HULC complex)//GO:0005654(nucleoplasm)//GO:0005634(nucleus)//GO:0000151(ubiquitin ligase complex)	GO:0008270(zinc ion binding)//GO:0031625(ubiquitin protein ligase binding)//GO:0032403(protein complex binding)//GO:0042803(protein homodimerization activity)//GO:0004842(ubiquitin-protein transferase activity)//GO:0017075(syntaxin-1 binding)//GO:0003730(mRNA 3'-UTR binding)//GO:0016874(ligase activity)//GO:0005515(protein binding)//GO:0031624(ubiquitin conjugating enzyme binding)	GO:2001168(positive regulation of histone H2B ubiquitination)//GO:0033523(histone H2B ubiquitination)//GO:0007346(regulation of mitotic cell cycle)//GO:1902916(positive regulation of protein polyubiquitination)//GO:0006511(ubiquitin-dependent protein catabolic process)//GO:0010390(histone monoubiquitination)//GO:1901800(positive regulation of proteasomal protein catabolic process)//GO:1900364(neg…
ZNF106	ENSG00000103994	protein_coding	-	chr15:42705020-42783321	39.2303	163.881	-4.17741	-2.06261	0.0185	0.209132	down	64397	SH3BP3|ZFP106|ZNF474	HGNC:HGNC:12886|Ensembl:ENSG00000103994|HPRD:10317|Vega:OTTHUMG00000173244	15	15q15.1	zinc finger protein 106		GO:0005730(nucleolus)//GO:0016020(membrane)//GO:0005829(cytosol)	GO:0044822(poly(A) RNA binding)//GO:0017124(SH3 domain binding)//GO:0001515(opioid peptide activity)//GO:0046872(metal ion binding)	GO:0008286(insulin receptor signaling pathway)
EIF3E	ENSG00000104408	protein_coding	-	chr8:109213444-109447562	90.6343	256.589	-2.83104	-1.50133	0.0408	0.291023	down	3646	EIF3-P48|EIF3S6|INT6|eIF3-p46	MIM:602210|HGNC:HGNC:3277|Ensembl:ENSG00000104408|HPRD:03734|Vega:OTTHUMG00000164858	8	8q22-q23	eukaryotic translation initiation factor 3 subunit E	hsa03013(RNA transport)//hsa05160(Hepatitis C)	GO:0005634(nucleus)//GO:0005852(eukaryotic translation initiation factor 3 complex)//GO:0016020(membrane)//GO:0005829(cytosol)//GO:0033290(eukaryotic 48S preinitiation complex)//GO:0070062(extracellular exosome)//GO:0016605(PML body)//GO:0000785(chromatin)//GO:0005654(nucleoplasm)//GO:0016282(eukaryotic 43S preinitiation complex)//GO:0005737(cytoplasm)	GO:0044822(poly(A) RNA binding)//GO:0047485(protein N-terminus binding)//GO:0005515(protein binding)//GO:0003743(translation initiation factor activity)	GO:0044267(cellular protein metabolic process)//GO:0000184(nuclear-transcribed mRNA catabolic process, nonsense-mediated decay)//GO:0010467(gene expression)//GO:0001731(formation of translation preinitiation complex)//GO:0006412(translation)//GO:0006413(translational initiation)//GO:0006446(regulation of translational initiation)//GO:0045947(negative regulation of translational initiation)
NDRG1	ENSG00000104419	protein_coding	-	chr8:134249413-134314265	36.1526	186.225	-5.1511	-2.36488	0.0007	0.0276401	down	10397	CAP43|CMT4D|DRG-1|DRG1|GC4|HMSNL|NDR1|NMSL|PROXY1|RIT42|RTP|TARG1|TDD5	MIM:605262|HGNC:HGNC:7679|Ensembl:ENSG00000104419|HPRD:05586|Vega:OTTHUMG00000164441	8	8q24.3	N-myc downstream regulated 1		GO:0005886(plasma membrane)//GO:0043209(myelin sheath)//GO:0005874(microtubule)//GO:0055038(recycling endosome membrane)//GO:0048471(perinuclear region of cytoplasm)//GO:0005829(cytosol)//GO:0005813(centrosome)//GO:0070062(extracellular exosome)//GO:0015630(microtubule cytoskeleton)//GO:0005913(cell-cell adherens junction)//GO:0005634(nucleus)//GO:0005737(cytoplasm)	GO:0045296(cadherin binding)//GO:0043015(gamma-tubulin binding)//GO:0008017(microtubule binding)//GO:0005515(protein binding)//GO:0017137(Rab GTPase binding)	GO:0030330(DNA damage response, signal transduction by p53 class mediator)//GO:0090232(positive regulation of spindle checkpoint)//GO:0045576(mast cell activation)//GO:0071456(cellular response to hypoxia)//GO:0042127(regulation of cell proliferation)//GO:0032287(peripheral nervous system myelin maintenance)//GO:0010038(response to metal ion)//GO:0008285(negative regulation of cell proliferation)
NUCB1	ENSG00000104805	protein_coding	+	chr19:49403306-49426629	13.6015	258.681	-19.0186	-4.24934	0.0156	0.202007	down	4924	CALNUC|NUC	MIM:601323|HGNC:HGNC:8043|Ensembl:ENSG00000104805|HPRD:03205|Vega:OTTHUMG00000152514	19	19q13.33	nucleobindin 1		GO:0032580(Golgi cisterna membrane)//GO:0005634(nucleus)//GO:0005798(Golgi-associated vesicle)//GO:0005802(trans-Golgi network)//GO:0005791(rough endoplasmic reticulum)//GO:0016020(membrane)//GO:0098547(lumenal side of Golgi membrane)//GO:0005794(Golgi apparatus)//GO:0090498(extrinsic component of Golgi membrane)//GO:0070062(extracellular exosome)//GO:0015630(microtubule cytoskeleton)//GO:0005793…	GO:0001965(G-protein alpha-subunit binding)//GO:0005515(protein binding)//GO:0003677(DNA binding)//GO:0005509(calcium ion binding)	GO:0072718(response to cisplatin)//GO:1903533(regulation of protein targeting)
HNRNPUL1	ENSG00000105323	protein_coding	+	chr19:41768400-41930910	33.829	354.605	-10.4823	-3.38988	0.0005	0.0210789	down	11100	E1B-AP5|E1BAP5|HNRPUL1	MIM:605800|HGNC:HGNC:17011|Ensembl:ENSG00000105323|HPRD:10428|Vega:OTTHUMG00000182740	19	19q13.2	heterogeneous nuclear ribonucleoprotein U-like 1	hsa05164(Influenza A)	GO:0030529(intracellular ribonucleoprotein complex)//GO:0005654(nucleoplasm)//GO:0005634(nucleus)//GO:0019013(viral nucleocapsid)	GO:0044822(poly(A) RNA binding)//GO:0003723(RNA binding)//GO:0019899(enzyme binding)//GO:0005515(protein binding)	GO:0008380(RNA splicing)//GO:0006396(RNA processing)//GO:0000398(mRNA splicing, via spliceosome)//GO:0010467(gene expression)//GO:0006351(transcription, DNA-templated)//GO:0009615(response to virus)//GO:0006355(regulation of transcription, DNA-templated)
CARD8	ENSG00000105483	protein_coding	-	chr19:48673948-48790865	26.15	68.3837	-2.61505	-1.38684	0.0075	0.134784	down	22900	CARDINAL|DACAR|DAKAR|NDPP|NDPP1|TUCAN	MIM:609051|HGNC:HGNC:17057|Ensembl:ENSG00000105483|HPRD:16425|Vega:OTTHUMG00000165047	19	19q13.33	caspase recruitment domain family member 8	hsa04621(NOD-like receptor signaling pathway)	GO:0005654(nucleoplasm)//GO:0005634(nucleus)//GO:0005737(cytoplasm)//GO:0072559(NLRP3 inflammasome complex)	GO:0008656(cysteine-type endopeptidase activator activity involved in apoptotic process)//GO:0005515(protein binding)//GO:0032089(NACHT domain binding)//GO:0042803(protein homodimerization activity)	GO:0006919(activation of cysteine-type endopeptidase activity involved in apoptotic process)//GO:0043280(positive regulation of cysteine-type endopeptidase activity involved in apoptotic process)//GO:0043124(negative regulation of I-kappaB kinase/NF-kappaB signaling)//GO:0050718(positive regulation of interleukin-1 beta secretion)
MAST1	ENSG00000105613	protein_coding	+	chr19:12873816-12985765	7.54249	62.3665	-8.2687	-3.04766	0.043	0.29837	down	22983	SAST|SAST170	MIM:612256|HGNC:HGNC:19034|Ensembl:ENSG00000105613|HPRD:17469|Vega:OTTHUMG00000180514	19	19p13.2	microtubule associated serine/threonine kinase 1		GO:0005622(intracellular)//GO:0005886(plasma membrane)//GO:0005856(cytoskeleton)//GO:0005737(cytoplasm)	GO:0005524(ATP binding)//GO:0004674(protein serine/threonine kinase activity)//GO:0000287(magnesium ion binding)//GO:0005515(protein binding)	GO:0006468(protein phosphorylation)//GO:0007010(cytoskeleton organization)//GO:0018105(peptidyl-serine phosphorylation)//GO:0035556(intracellular signal transduction)
ARRDC2	ENSG00000105643	protein_coding	+	chr19:18111940-18124911	3.11464	68.7827	-22.0837	-4.46491	0.0136	0.18969	down	27106	CLONE24945|PP2703	HGNC:HGNC:25225|Ensembl:ENSG00000105643|HPRD:12492|Vega:OTTHUMG00000183483	19	19p13.11	arrestin domain containing 2		GO:0005886(plasma membrane)//GO:0031410(cytoplasmic vesicle)		GO:0007165(signal transduction)
PLOD3	ENSG00000106397	protein_coding	-	chr7:100849257-100867471	43.0839	315.177	-7.31542	-2.87094	0.0075	0.134784	down	8985	LH3	MIM:603066|HGNC:HGNC:9083|Ensembl:ENSG00000106397|HPRD:04347|Vega:OTTHUMG00000157111	7	7q22	procollagen-lysine, 2-oxoglutarate 5-dioxygenase 3	hsa00310(Lysine degradation)//hsa00514(Other types of O-glycan biosynthesis)	GO:0005783(endoplasmic reticulum)//GO:0030867(rough endoplasmic reticulum membrane)//GO:0070062(extracellular exosome)//GO:0005789(endoplasmic reticulum membrane)	GO:0008475(procollagen-lysine 5-dioxygenase activity)//GO:0005506(iron ion binding)//GO:0050211(procollagen galactosyltransferase activity)//GO:0031418(L-ascorbic acid binding)//GO:0033823(procollagen glucosyltransferase activity)//GO:0005515(protein binding)	GO:0055114(oxidation-reduction process)//GO:0048730(epidermis morphogenesis)//GO:0030198(extracellular matrix organization)//GO:0001886(endothelial cell morphogenesis)//GO:0021915(neural tube development)//GO:0042311(vasodilation)//GO:0008104(protein localization)//GO:0001701(in utero embryonic development)//GO:0070831(basement membrane assembly)//GO:0030199(collagen fibril organization)//GO:0060…
CEP41	ENSG00000106477	protein_coding	-	chr7:130033611-130082274	51.883	370.427	-7.13963	-2.83585	0.00015	0.00757703	down	95681	JBTS15|TSGA14	MIM:610523|HGNC:HGNC:12370|Ensembl:ENSG00000106477|HPRD:15574|Vega:OTTHUMG00000157823	7	7q32	centrosomal protein 41kDa		GO:0005886(plasma membrane)//GO:0009986(cell surface)//GO:0016020(membrane)//GO:0005829(cytosol)//GO:0005813(centrosome)//GO:0005814(centriole)//GO:0072372(primary cilium)//GO:0036064(ciliary basal body)//GO:0005911(cell-cell junction)	GO:0005515(protein binding)	GO:0042384(cilium assembly)//GO:0018095(protein polyglutamylation)//GO:0000086(G2/M transition of mitotic cell cycle)//GO:0000278(mitotic cell cycle)//GO:0006996(organelle organization)//GO:0016337(single organismal cell-cell adhesion)//GO:0015031(protein transport)
SORCS1	ENSG00000108018	protein_coding	-	chr10:108333420-108924292	10.9849	176.968	-16.1101	-4.00989	0.0331	0.261792	down	114815	hSorCS	MIM:606283|HGNC:HGNC:16697|Ensembl:ENSG00000108018|HPRD:12098|Vega:OTTHUMG00000019018	10	10q23-q25	sortilin related VPS10 domain containing receptor 1		GO:0016020(membrane)//GO:0016021(integral component of membrane)	GO:0005515(protein binding)//GO:0008188(neuropeptide receptor activity)	GO:0007218(neuropeptide signaling pathway)
SHOC2	ENSG00000108061	protein_coding	+	chr10:112679300-112773425	11.9151	138.936	-11.6605	-3.54356	0.00405	0.093067	down	8036	SIAA0862|SOC2|SUR8	MIM:602775|HGNC:HGNC:15454|Ensembl:ENSG00000108061|HPRD:04144|Vega:OTTHUMG00000019047	10	10q25	SHOC2 leucine-rich repeat scaffold protein	hsa04014(Ras signaling pathway)	GO:0005654(nucleoplasm)//GO:0005634(nucleus)//GO:0000164(protein phosphatase type 1 complex)//GO:0005737(cytoplasm)	GO:0008157(protein phosphatase 1 binding)//GO:0019903(protein phosphatase binding)//GO:0005515(protein binding)//GO:0019888(protein phosphatase regulator activity)	GO:0046579(positive regulation of Ras protein signal transduction)//GO:0050790(regulation of catalytic activity)//GO:0007265(Ras protein signal transduction)//GO:0008543(fibroblast growth factor receptor signaling pathway)
GOSR2	ENSG00000108433	protein_coding	+	chr17:45000482-45177689	18.7716	77.4167	-4.12416	-2.0441	0.04585	0.307513	down	9570	Bos1|EPM6|GS27	MIM:604027|HGNC:HGNC:4431|Ensembl:ENSG00000108433|HPRD:04937|Vega:OTTHUMG00000178080	17	17q21	golgi SNAP receptor complex member 2	hsa04130(SNARE interactions in vesicular transport)	GO:0016021(integral component of membrane)//GO:0016020(membrane)//GO:0033116(endoplasmic reticulum-Golgi intermediate compartment membrane)//GO:0005789(endoplasmic reticulum membrane)//GO:0012507(ER to Golgi transport vesicle membrane)//GO:0000139(Golgi membrane)//GO:0005794(Golgi apparatus)	GO:0000149(SNARE binding)//GO:0005484(SNAP receptor activity)//GO:0005515(protein binding)//GO:0005215(transporter activity)	GO:0061024(membrane organization)//GO:0044267(cellular protein metabolic process)//GO:0030968(endoplasmic reticulum unfolded protein response)//GO:0061025(membrane fusion)//GO:0048208(COPII vesicle coating)//GO:0016192(vesicle-mediated transport)//GO:0043687(post-translational protein modification)//GO:0036498(IRE1-mediated unfolded protein response)//GO:0018279(protein N-linked glycosylation via…
CDK5RAP3	ENSG00000108465	protein_coding	+	chr17:46018871-46073562	30.9243	278.967	-9.02102	-3.17329	0.00575	0.115144	down	80279	C53|HSF-27|IC53|LZAP|MST016|OK/SW-cl.114|PP1553	MIM:608202|HGNC:HGNC:18673|Ensembl:ENSG00000108465|HPRD:12190|Vega:OTTHUMG00000178682	17	17q21.32	CDK5 regulatory subunit associated protein 3		GO:0012505(endomembrane system)//GO:0005874(microtubule)//GO:0016020(membrane)//GO:0043234(protein complex)//GO:0005813(centrosome)//GO:0005730(nucleolus)//GO:0005634(nucleus)//GO:0005737(cytoplasm)	GO:0051019(mitogen-activated protein kinase binding)//GO:0051059(NF-kappaB binding)//GO:0032403(protein complex binding)//GO:0019901(protein kinase binding)//GO:0097371(MDM2/MDM4 family protein binding)//GO:0044389(ubiquitin-like protein ligase binding)//GO:0030332(cyclin binding)//GO:0005515(protein binding)	GO:0044387(negative regulation of protein kinase activity by regulation of protein phosphorylation)//GO:0031398(positive regulation of protein ubiquitination)//GO:0032088(negative regulation of NF-kappaB transcription factor activity)//GO:0044818(mitotic G2/M transition checkpoint)//GO:2000060(positive regulation of protein ubiquitination involved in ubiquitin-dependent protein catabolic process)…
GOSR1	ENSG00000108587	protein_coding	+	chr17:28804379-28854610	28.5771	193.846	-6.78327	-2.76198	0.03945	0.288391	down	9527	GOLIM2|GOS-28|GOS28|GOS28/P28|GS28|P28	MIM:604026|HGNC:HGNC:4430|Ensembl:ENSG00000108587|Vega:OTTHUMG00000132796	17	17q11	golgi SNAP receptor complex member 1	hsa04130(SNARE interactions in vesicular transport)	GO:0031201(SNARE complex)//GO:0016021(integral component of membrane)//GO:0016020(membrane)//GO:0005794(Golgi apparatus)//GO:0005797(Golgi medial cisterna)//GO:0000139(Golgi membrane)//GO:0005801(cis-Golgi network)	GO:0000149(SNARE binding)//GO:0005484(SNAP receptor activity)	GO:0042147(retrograde transport, endosome to Golgi)//GO:0044267(cellular protein metabolic process)//GO:0006906(vesicle fusion)//GO:0048209(regulation of vesicle targeting, to, from or within Golgi)//GO:0061024(membrane organization)//GO:0043687(post-translational protein modification)//GO:0006891(intra-Golgi vesicle-mediated transport)//GO:0015031(protein transport)//GO:0018279(protein N-linked …
CYTH1	ENSG00000108669	protein_coding	-	chr17:76670129-76778379	16.0394	77.8422	-4.85318	-2.27893	0.0191	0.209853	down	9267	B2-1|CYTOHESIN-1|D17S811E|PSCD1|SEC7	MIM:182115|HGNC:HGNC:9501|Ensembl:ENSG00000108669|HPRD:01630|Vega:OTTHUMG00000150253	17	17q25	cytohesin 1		GO:0005923(bicellular tight junction)//GO:0005886(plasma membrane)//GO:0031234(extrinsic component of cytoplasmic side of plasma membrane)//GO:0005737(cytoplasm)//GO:0005829(cytosol)	GO:0008289(lipid binding)//GO:0005086(ARF guanyl-nucleotide exchange factor activity)//GO:0005515(protein binding)	GO:0090162(establishment of epithelial cell polarity)//GO:0030155(regulation of cell adhesion)//GO:0016192(vesicle-mediated transport)//GO:0032012(regulation of ARF protein signal transduction)//GO:0043547(positive regulation of GTPase activity)
OCIAD1	ENSG00000109180	protein_coding	+	chr4:48807228-48863834	25.8505	81.7979	-3.16426	-1.66187	0.0409	0.291023	down	54940	ASRIJ|OCIA|TPA018	HGNC:HGNC:16074|Ensembl:ENSG00000109180|HPRD:17654|Vega:OTTHUMG00000102095	4	4p11	OCIA domain containing 1		GO:0005768(endosome)//GO:0005739(mitochondrion)//GO:0016020(membrane)	GO:0005515(protein binding)
UBE2D3	ENSG00000109332	protein_coding	-	chr4:103698193-103790053	53.21	181.483	-3.41068	-1.77006	0.0197	0.211201	down	7323	E2(17)KB3|UBC4/5|UBCH5C	MIM:602963|HGNC:HGNC:12476|Ensembl:ENSG00000109332|HPRD:04269|Vega:OTTHUMG00000131119	4	4q24	ubiquitin conjugating enzyme E2D 3	hsa04120(Ubiquitin mediated proteolysis)//hsa04141(Protein processing in endoplasmic reticulum)	GO:0010008(endosome membrane)//GO:0005654(nucleoplasm)//GO:0005886(plasma membrane)//GO:0070062(extracellular exosome)//GO:0005829(cytosol)	GO:0005524(ATP binding)//GO:0004842(ubiquitin-protein transferase activity)//GO:0005515(protein binding)//GO:0061631(ubiquitin conjugating enzyme activity)	GO:0070936(protein K48-linked ubiquitination)//GO:0032480(negative regulation of type I interferon production)//GO:0035666(TRIF-dependent toll-like receptor signaling pathway)//GO:0034142(toll-like receptor 4 signaling pathway)//GO:0000122(negative regulation of transcription from RNA polymerase II promoter)//GO:0043161(proteasome-mediated ubiquitin-dependent protein catabolic process)//GO:000717…
HSPA8	ENSG00000109971	protein_coding	-	chr11:122928196-122933938	116.11	487.413	-4.19785	-2.06965	0.0117	0.176349	down	3312	HEL-33|HEL-S-72p|HSC54|HSC70|HSC71|HSP71|HSP73|HSPA10|LAP-1|LAP1|NIP71	MIM:600816|HGNC:HGNC:5241|Ensembl:ENSG00000109971|HPRD:07205|Vega:OTTHUMG00000166030	11	11q24.1	heat shock protein family A (Hsp70) member 8	hsa03040(Spliceosome)//hsa04010(MAPK signaling pathway)//hsa04141(Protein processing in endoplasmic reticulum)//hsa04144(Endocytosis)//	GO:0030529(intracellular ribonucleoprotein complex)//GO:0061202(clathrin-sculpted gamma-aminobutyric acid transport vesicle membrane)//GO:0005886(plasma membrane)//GO:0043209(myelin sheath)//GO:0016020(membrane)//GO:0043202(lysosomal lumen)//GO:0005925(focal adhesion)//GO:0098575(lumenal side of lysosomal membrane)//GO:0005829(cytosol)//GO:0005765(lysosomal membrane)//GO:0070062(extracellular exo…	GO:0031625(ubiquitin protein ligase binding)//GO:0051082(unfolded protein binding)//GO:0005524(ATP binding)//GO:0019899(enzyme binding)//GO:0023026(MHC class II protein complex binding)//GO:0044822(poly(A) RNA binding)//GO:0031072(heat shock protein binding)//GO:0055131(C3HC4-type RING finger domain binding)//GO:0016887(ATPase activity)//GO:0001664(G-protein coupled receptor binding)//GO:0005515(…	GO:0061024(membrane organization)//GO:0008380(RNA splicing)//GO:0000398(mRNA splicing, via spliceosome)//GO:0043488(regulation of mRNA stability)//GO:1904589(regulation of protein import)//GO:0006457(protein folding)//GO:0006986(response to unfolded protein)//GO:0007268(synaptic transmission)//GO:0051726(regulation of cell cycle)//GO:0007269(neurotransmitter secretion)//GO:0006351(transcription, …
CORO1C	ENSG00000110880	protein_coding	-	chr12:109038884-109125372	35.7502	303.886	-8.50028	-3.08751	0.01905	0.209853	down	23603	HCRNN4	MIM:605269|HGNC:HGNC:2254|Ensembl:ENSG00000110880|HPRD:09244|Vega:OTTHUMG00000169381	12	12q24.1	coronin 1C		GO:0031982(vesicle)//GO:0016328(lateral plasma membrane)//GO:0030027(lamellipodium)//GO:0015629(actin cytoskeleton)//GO:0016600(flotillin complex)//GO:0005737(cytoplasm)//GO:0005925(focal adhesion)	GO:0048365(Rac GTPase binding)//GO:0005515(protein binding)//GO:0051015(actin filament binding)	GO:2000394(positive regulation of lamellipodium morphogenesis)//GO:0090630(activation of GTPase activity)//GO:0010762(regulation of fibroblast migration)//GO:0010633(negative regulation of epithelial cell migration)//GO:0010632(regulation of epithelial cell migration)//GO:0045184(establishment of protein localization)//GO:0051893(regulation of focal adhesion assembly)//GO:0001933(negative regulat…
METAP2	ENSG00000111142	protein_coding	+	chr12:95867295-95909615	47.02	661.619	-14.071	-3.81465	0.02475	0.235361	down	10988	MAP2|MNPEP|p67eIF2	MIM:601870|HGNC:HGNC:16672|Ensembl:ENSG00000111142|HPRD:03522|Vega:OTTHUMG00000170280	12	12q22	methionyl aminopeptidase 2		GO:0005886(plasma membrane)//GO:0005737(cytoplasm)//GO:0005829(cytosol)	GO:0070006(metalloaminopeptidase activity)//GO:0004177(aminopeptidase activity)//GO:0046872(metal ion binding)//GO:0044822(poly(A) RNA binding)//GO:0008235(metalloexopeptidase activity)	GO:0022400(regulation of rhodopsin mediated signaling pathway)//GO:0007603(phototransduction, visible light)//GO:0016056(rhodopsin mediated signaling pathway)//GO:0018206(peptidyl-methionine modification)//GO:0016485(protein processing)//GO:0006508(proteolysis)//GO:0070084(protein initiator methionine removal)//GO:0031365(N-terminal protein amino acid modification)
SLC38A1	ENSG00000111371	protein_coding	-	chr12:46576845-46663800	19.5318	183.937	-9.41734	-3.23532	0.00695	0.128186	down	81539	ATA1|NAT2|SAT1|SNAT1	MIM:608490|HGNC:HGNC:13447|Ensembl:ENSG00000111371|HPRD:12245|Vega:OTTHUMG00000169470	12	12q13.11	solute carrier family 38 member 1	hsa04724(Glutamatergic synapse)//hsa04727(GABAergic synapse)	GO:0005886(plasma membrane)//GO:0005887(integral component of plasma membrane)//GO:0030424(axon)//GO:0016021(integral component of membrane)//GO:0070062(extracellular exosome)	GO:0015182(L-asparagine transmembrane transporter activity)//GO:0015175(neutral amino acid transmembrane transporter activity)//GO:0015186(L-glutamine transmembrane transporter activity)//GO:0005290(L-histidine transmembrane transporter activity)//GO:0005283(sodium:amino acid symporter activity)//GO:0005515(protein binding)	GO:0015804(neutral amino acid transport)//GO:0015817(histidine transport)//GO:0007268(synaptic transmission)//GO:0001504(neurotransmitter uptake)//GO:0007565(female pregnancy)//GO:0006865(amino acid transport)//GO:0055085(transmembrane transport)//GO:0006814(sodium ion transport)//GO:0006868(glutamine transport)//GO:0003333(amino acid transmembrane transport)//GO:0089709(L-histidine transmembrane…
GAPDH	ENSG00000111640	protein_coding	+	chr12:6643092-6647537	70.8604	243.043	-3.42988	-1.77816	0.01945	0.21094	down	2597	G3PD|GAPD|HEL-S-162eP	MIM:138400|HGNC:HGNC:4141|Ensembl:ENSG00000111640|HPRD:00713|Vega:OTTHUMG00000137379	12	12p13	glyceraldehyde-3-phosphate dehydrogenase	hsa00010(Glycolysis / Gluconeogenesis)//	GO:0030529(intracellular ribonucleoprotein complex)//GO:0005886(plasma membrane)//GO:0031982(vesicle)//GO:0031965(nuclear membrane)//GO:0016020(membrane)//GO:0048471(perinuclear region of cytoplasm)//GO:0005829(cytosol)//GO:0005811(lipid particle)//GO:0043231(intracellular membrane-bounded organelle)//GO:0070062(extracellular exosome)//GO:0015630(microtubule cytoskeleton)//GO:0097452(GAIT complex…	GO:0051287(NAD binding)//GO:0004365(glyceraldehyde-3-phosphate dehydrogenase (NAD+) (phosphorylating) activity)//GO:0050661(NADP binding)//GO:0042802(identical protein binding)//GO:0035605(peptidyl-cysteine S-nitrosylase activity)//GO:0008017(microtubule binding)//GO:0005515(protein binding)//GO:0016620(oxidoreductase activity, acting on the aldehyde or oxo group of donors, NAD or NADP as accepto…	GO:0055114(oxidation-reduction process)//GO:0035606(peptidyl-cysteine S-trans-nitrosylation)//GO:0071346(cellular response to interferon-gamma)//GO:0044281(small molecule metabolic process)//GO:0051402(neuron apoptotic process)//GO:0006094(gluconeogenesis)//GO:0050821(protein stabilization)//GO:0000226(microtubule cytoskeleton organization)//GO:0017148(negative regulation of translation)//GO:0005…
LDHB	ENSG00000111716	protein_coding	-	chr12:21788275-21928515	7.73554	318.255	-41.142	-5.36254	0.0007	0.0276401	down	3945	HEL-S-281|LDH-B|LDH-H|LDHBD|TRG-5	MIM:150100|HGNC:HGNC:6541|Ensembl:ENSG00000111716|HPRD:01026|Vega:OTTHUMG00000133760	12	12p12.2-p12.1	lactate dehydrogenase B	hsa00010(Glycolysis / Gluconeogenesis)//hsa00270(Cysteine and methionine metabolism)//hsa00620(Pyruvate metabolism)//hsa00640(Propanoate metabolism)//	GO:0043209(myelin sheath)//GO:0016020(membrane)//GO:0005829(cytosol)//GO:0045121(membrane raft)//GO:0070062(extracellular exosome)//GO:0005739(mitochondrion)//GO:0005737(cytoplasm)	GO:0019900(kinase binding)//GO:0051287(NAD binding)//GO:0042802(identical protein binding)//GO:0016616(oxidoreductase activity, acting on the CH-OH group of donors, NAD or NADP as acceptor)//GO:0005515(protein binding)//GO:0004459(L-lactate dehydrogenase activity)	GO:0055114(oxidation-reduction process)//GO:0019752(carboxylic acid metabolic process)//GO:0044237(cellular metabolic process)//GO:0005975(carbohydrate metabolic process)//GO:0006089(lactate metabolic process)//GO:0019674(NAD metabolic process)//GO:0044281(small molecule metabolic process)//GO:0006090(pyruvate metabolic process)
BACH2	ENSG00000112182	protein_coding	-	chr6:90636247-91006627	8.91254	43.2897	-4.85715	-2.28011	0.0161	0.203403	down	60468	BTBD25	MIM:605394|HGNC:HGNC:14078|Ensembl:ENSG00000112182|HPRD:12012|Vega:OTTHUMG00000015216	6	6q15	BTB domain and CNC homolog 2		GO:0005634(nucleus)//GO:0031463(Cul3-RING ubiquitin ligase complex)//GO:0005737(cytoplasm)	GO:0001206(transcriptional repressor activity, RNA polymerase II distal enhancer sequence-specific binding)//GO:0004842(ubiquitin-protein transferase activity)//GO:0000980(RNA polymerase II distal enhancer sequence-specific DNA binding)//GO:0003700(transcription factor activity, sequence-specific DNA binding)	GO:0006366(transcription from RNA polymerase II promoter)//GO:0016567(protein ubiquitination)//GO:0000122(negative regulation of transcription from RNA polymerase II promoter)
GPLD1	ENSG00000112293	protein_coding	-	chr6:24403152-24537435	6.71706	83.4651	-12.4258	-3.63527	0.0484	0.314825	down	2822	GPIPLD|GPIPLDM|PIGPLD|PIGPLD1|PLD	MIM:602515|HGNC:HGNC:4459|Ensembl:ENSG00000112293|HPRD:03946|Vega:OTTHUMG00000016104	6	6p22.1	glycosylphosphatidylinositol specific phospholipase D1	hsa00563(Glycosylphosphatidylinositol(GPI)-anchor biosynthesis)	GO:0070062(extracellular exosome)//GO:0005765(lysosomal membrane)//GO:0043231(intracellular membrane-bounded organelle)//GO:0005578(proteinaceous extracellular matrix)//GO:0005622(intracellular)//GO:0005615(extracellular space)//GO:0005737(cytoplasm)	GO:0004630(phospholipase D activity)//GO:0017080(sodium channel regulator activity)//GO:0004621(glycosylphosphatidylinositol phospholipase D activity)	GO:0008285(negative regulation of cell proliferation)//GO:0035774(positive regulation of insulin secretion involved in cellular response to glucose stimulus)//GO:0070633(transepithelial transport)//GO:0002042(cell migration involved in sprouting angiogenesis)//GO:0071397(cellular response to cholesterol)//GO:0002430(complement receptor mediated signaling pathway)//GO:0010595(positive regulation o…
PTK7	ENSG00000112655	protein_coding	+	chr6:43044005-43129458	28.5553	169.42	-5.93307	-2.56878	0.03345	0.262313	down	5754	CCK-4|CCK4	MIM:601890|HGNC:HGNC:9618|Ensembl:ENSG00000112655|HPRD:03534|Vega:OTTHUMG00000014721	6	6p21.1-p12.2	protein tyrosine kinase 7 (inactive)		GO:0016021(integral component of membrane)//GO:0005887(integral component of plasma membrane)//GO:0005925(focal adhesion)//GO:0005911(cell-cell junction)	GO:0004672(protein kinase activity)//GO:0005524(ATP binding)//GO:0004713(protein tyrosine kinase activity)//GO:0005515(protein binding)//GO:1904929(coreceptor activity involved in Wnt signaling pathway, planar cell polarity pathway)	GO:0010976(positive regulation of neuron projection development)//GO:0090179(planar cell polarity pathway involved in neural tube closure)//GO:0071300(cellular response to retinoic acid)//GO:0031532(actin cytoskeleton reorganization)//GO:0045198(establishment of epithelial cell apical/basal polarity)//GO:0018108(peptidyl-tyrosine phosphorylation)//GO:0006468(protein phosphorylation)//GO:0003401(a…
ERBB2IP	ENSG00000112851	protein_coding	+	chr5:65222302-65378377	24.0761	104.386	-4.33569	-2.11626	0.0493	0.317966	down
SUB1	ENSG00000113387	protein_coding	+	chr5:32531738-32604185	28.2436	90.4726	-3.2033	-1.67956	0.0065	0.123544	down	10923	P15|PC4|p14	MIM:600503|HGNC:HGNC:19985|Ensembl:ENSG00000113387|HPRD:02737|Vega:OTTHUMG00000131071	5	5p13.3	SUB1 homolog, transcriptional regulator		GO:0005730(nucleolus)//GO:0005667(transcription factor complex)//GO:0005634(nucleus)//GO:0070062(extracellular exosome)	GO:0044822(poly(A) RNA binding)//GO:0003697(single-stranded DNA binding)//GO:0001205(transcriptional activator activity, RNA polymerase II distal enhancer sequence-specific binding)//GO:0005515(protein binding)//GO:0003713(transcription coactivator activity)	GO:0006357(regulation of transcription from RNA polymerase II promoter)//GO:0006366(transcription from RNA polymerase II promoter)//GO:0060395(SMAD protein signal transduction)//GO:0045944(positive regulation of transcription from RNA polymerase II promoter)
PDE4D	ENSG00000113448	protein_coding	-	chr5:58264864-59843484	24.7808	55.6603	-2.24611	-1.16743	0.01695	0.203403	down	5144	ACRDYS2|DPDE3|HSPDE4D|PDE43|PDE4DN2|STRK1	MIM:600129|HGNC:HGNC:8783|Ensembl:ENSG00000113448|HPRD:02530|Vega:OTTHUMG00000162218	5	5q12	phosphodiesterase 4D	hsa00230(Purine metabolism)//hsa04024(cAMP signaling pathway)//hsa05032(Morphine addiction)	GO:0016020(membrane)//GO:0034704(calcium channel complex)//GO:0005829(cytosol)//GO:0005813(centrosome)//GO:0005891(voltage-gated calcium channel complex)//GO:0016324(apical plasma membrane)	GO:0031698(beta-2 adrenergic receptor binding)//GO:0004115(3',5'-cyclic-AMP phosphodiesterase activity)//GO:0008144(drug binding)//GO:0031625(ubiquitin protein ligase binding)//GO:0019899(enzyme binding)//GO:0030552(cAMP binding)//GO:0044325(ion channel binding)//GO:0097110(scaffold protein binding)//GO:0051117(ATPase binding)//GO:0046872(metal ion binding)//GO:0005515(protein binding)//GO:000411…	GO:0008152(metabolic process)//GO:0002027(regulation of heart rate)//GO:0061028(establishment of endothelial barrier)//GO:0010469(regulation of receptor activity)//GO:0032743(positive regulation of interleukin-2 production)//GO:0086004(regulation of cardiac muscle cell contraction)//GO:0006198(cAMP catabolic process)//GO:0060314(regulation of ryanodine-sensitive calcium-release channel activity)/…
PRLR	ENSG00000113494	protein_coding	-	chr5:35048860-35230794	11.496	88.2377	-7.67555	-2.94027	0.01705	0.203403	down	5618	HPRL|MFAB|hPRLrI	MIM:176761|HGNC:HGNC:9446|Ensembl:ENSG00000113494|HPRD:01457|Vega:OTTHUMG00000090789	5	5p13.2	prolactin receptor	hsa04060(Cytokine-cytokine receptor interaction)//hsa04080(Neuroactive ligand-receptor interaction)//hsa04151(PI3K-Akt signaling pathway)//hsa04630(Jak-STAT signaling pathway)//hsa04917(Prolactin signaling pathway)	GO:0031904(endosome lumen)//GO:0005886(plasma membrane)//GO:0005576(extracellular region)//GO:0016021(integral component of membrane)//GO:0009986(cell surface)	GO:0017046(peptide hormone binding)//GO:0042978(ornithine decarboxylase activator activity)//GO:0042803(protein homodimerization activity)//GO:0004925(prolactin receptor activity)//GO:0046872(metal ion binding)//GO:0005515(protein binding)	GO:0042110(T cell activation)//GO:0060397(JAK-STAT cascade involved in growth hormone signaling pathway)//GO:0007595(lactation)//GO:0030155(regulation of cell adhesion)//GO:0060736(prostate gland growth)//GO:0060644(mammary gland epithelial cell differentiation)//GO:0007566(embryo implantation)//GO:0038161(prolactin signaling pathway)//GO:0007166(cell surface receptor signaling pathway)//GO:00430…
WWC1	ENSG00000113645	protein_coding	+	chr5:167718655-167899308	8.75554	103.752	-11.8499	-3.5668	0.011	0.168978	down	23286	HBEBP3|HBEBP36|KIBRA|MEMRYQTL|PPP1R168	MIM:610533|HGNC:HGNC:29435|Ensembl:ENSG00000113645|HPRD:10033|Vega:OTTHUMG00000130408	5	5q34	WW and C2 domain containing 1	hsa04390(Hippo signaling pathway)	GO:0048471(perinuclear region of cytoplasm)//GO:0043234(protein complex)//GO:0005829(cytosol)//GO:0005634(nucleus)//GO:0032587(ruffle membrane)//GO:0005737(cytoplasm)	GO:0019900(kinase binding)//GO:0030674(protein binding, bridging)//GO:0005515(protein binding)//GO:0032947(protein complex scaffold)//GO:0003713(transcription coactivator activity)	GO:0035329(hippo signaling)//GO:0035330(regulation of hippo signaling)//GO:0046621(negative regulation of organ growth)//GO:0006351(transcription, DNA-templated)//GO:0035331(negative regulation of hippo signaling)//GO:0016477(cell migration)//GO:0043410(positive regulation of MAPK cascade)//GO:0000122(negative regulation of transcription from RNA polymerase II promoter)//GO:0032386(regulation of …
TCERG1	ENSG00000113649	protein_coding	+	chr5:145826873-145891524	18.7963	253.987	-13.5127	-3.75624	0.01635	0.203403	down	10915	CA150|TAF2S|Urn1	MIM:605409|HGNC:HGNC:15630|Ensembl:ENSG00000113649|HPRD:10393|Vega:OTTHUMG00000129683	5	5q31	transcription elongation regulator 1	hsa03040(Spliceosome)	GO:0005730(nucleolus)//GO:0005634(nucleus)//GO:0015629(actin cytoskeleton)	GO:0001106(RNA polymerase II transcription corepressor activity)//GO:0001103(RNA polymerase II repressing transcription factor binding)//GO:0044822(poly(A) RNA binding)//GO:0070064(proline-rich region binding)//GO:0005515(protein binding)//GO:0003713(transcription coactivator activity)	GO:0006366(transcription from RNA polymerase II promoter)//GO:0000122(negative regulation of transcription from RNA polymerase II promoter)
CSNK1A1	ENSG00000113712	protein_coding	-	chr5:148871759-148931007	10.5973	68.7001	-6.48277	-2.69661	0.0177	0.206911	down	1452	CK1|CK1a|CKIa|HEL-S-77p|HLCDGP1|PRO2975	MIM:600505|HGNC:HGNC:2451|Ensembl:ENSG00000113712|HPRD:02739|Vega:OTTHUMG00000163463	5	5q32	casein kinase 1 alpha 1	hsa04310(Wnt signaling pathway)//hsa04340(Hedgehog signaling pathway)	GO:0030529(intracellular ribonucleoprotein complex)//GO:0030877(beta-catenin destruction complex)//GO:0016020(membrane)//GO:0045095(keratin filament)//GO:0005847(mRNA cleavage and polyadenylation specificity factor complex)//GO:0005829(cytosol)//GO:0005813(centrosome)//GO:0016607(nuclear speck)//GO:0072372(primary cilium)//GO:0000777(condensed chromosome kinetochore)	GO:0004672(protein kinase activity)//GO:0005524(ATP binding)//GO:0016301(kinase activity)//GO:0004674(protein serine/threonine kinase activity)//GO:0005515(protein binding)	GO:0000902(cell morphogenesis)//GO:0032436(positive regulation of proteasomal ubiquitin-dependent protein catabolic process)//GO:0016310(phosphorylation)//GO:0090263(positive regulation of canonical Wnt signaling pathway)//GO:0006468(protein phosphorylation)//GO:0051301(cell division)//GO:0045104(intermediate filament cytoskeleton organization)//GO:0090090(negative regulation of canonical Wnt sig…
WNT5A	ENSG00000114251	protein_coding	-	chr3:55499742-55523973	10.6435	58.2279	-5.47076	-2.45174	0.0189	0.209853	down	7474	hWNT5A	MIM:164975|HGNC:HGNC:12784|Ensembl:ENSG00000114251|HPRD:01293|Vega:OTTHUMG00000158361	3	3p21-p14	wingless-type MMTV integration site family member 5A	hsa04310(Wnt signaling pathway)//hsa04340(Hedgehog signaling pathway)//hsa04390(Hippo signaling pathway)//hsa04550(Signaling pathways regulating pluripotency of stem cells)//hsa04916(Melanogenesis)//hsa05166(HTLV-I infection)//hsa05200(Pathways in cancer)//hsa05205(Proteoglycans in cancer)//hsa05217(Basal cell carcinoma)	GO:0016021(integral component of membrane)//GO:0070062(extracellular exosome)//GO:0005576(extracellular region)//GO:0009986(cell surface)//GO:0005796(Golgi lumen)//GO:0030669(clathrin-coated endocytic vesicle membrane)//GO:0005886(plasma membrane)//GO:0005788(endoplasmic reticulum lumen)//GO:0030666(endocytic vesicle membrane)//GO:0005578(proteinaceous extracellular matrix)//GO:0005615(extracellu…	GO:0005115(receptor tyrosine kinase-like orphan receptor binding)//GO:0019904(protein domain specific binding)//GO:0005125(cytokine activity)//GO:0003700(transcription factor activity, sequence-specific DNA binding)//GO:0005102(receptor binding)//GO:0044212(transcription regulatory region DNA binding)//GO:0005110(frizzled-2 binding)//GO:0048018(receptor agonist activity)//GO:0005515(protein bindi…	GO:0008584(male gonad development)//GO:0048843(negative regulation of axon extension involved in axon guidance)//GO:0060750(epithelial cell proliferation involved in mammary gland duct elongation)//GO:0032755(positive regulation of interleukin-6 production)//GO:0048706(embryonic skeletal system development)//GO:1904861(excitatory synapse assembly)//GO:0090103(cochlea morphogenesis)//GO:0010595(po…
GNAI2	ENSG00000114353	protein_coding	+	chr3:50263723-50296787	28.5574	257.059	-9.00147	-3.17016	0.0123	0.180068	down	2771	GIP|GNAI2B|H_LUCA15.1|H_LUCA16.1	MIM:139360|HGNC:HGNC:4385|Ensembl:ENSG00000114353|HPRD:00764|Vega:OTTHUMG00000156940	3	3p21.31	guanine nucleotide binding protein (G protein), alpha inhibiting activity polypeptide 2	hsa04015(Rap1 signaling pathway)//hsa04022(cGMP-PKG signaling pathway)//hsa04024(cAMP signaling pathway)//hsa04062(Chemokine signaling pathway)//hsa04071(Sphingolipid signaling pathway)//hsa04261(Adrenergic signaling in cardiomyocytes)//hsa04360(Axon guidance)//hsa04530(Tight junction)//hsa04540(Gap junction)//hsa04611(Platelet activation)//hsa04670(Leukocyte transendothelial migration)//hsa04713…	GO:0005886(plasma membrane)//GO:0070062(extracellular exosome)//GO:0005834(heterotrimeric G-protein complex)//GO:0016020(membrane)//GO:1903561(extracellular vesicle)//GO:0005829(cytosol)//GO:0005813(centrosome)//GO:0030496(midbody)//GO:0045121(membrane raft)//GO:0005654(nucleoplasm)//GO:0005737(cytoplasm)	GO:0031683(G-protein beta/gamma-subunit complex binding)//GO:0003924(GTPase activity)//GO:0001664(G-protein coupled receptor binding)//GO:0005525(GTP binding)//GO:0004871(signal transducer activity)//GO:0019001(guanyl nucleotide binding)//GO:0046872(metal ion binding)//GO:0005515(protein binding)	GO:0030168(platelet activation)//GO:0008284(positive regulation of cell proliferation)//GO:0008152(metabolic process)//GO:0007584(response to nutrient)//GO:0007194(negative regulation of adenylate cyclase activity)//GO:0007213(G-protein coupled acetylcholine receptor signaling pathway)//GO:0007596(blood coagulation)//GO:0007268(synaptic transmission)//GO:0007214(gamma-aminobutyric acid signaling …
CBLB	ENSG00000114423	protein_coding	-	chr3:105374304-105588396	26.7739	126.495	-4.72456	-2.24018	0.0104	0.163341	down	868	Cbl-b|Nbla00127|RNF56	MIM:604491|HGNC:HGNC:1542|Ensembl:ENSG00000114423|HPRD:05136|Vega:OTTHUMG00000150654	3	3q13.11	Cbl proto-oncogene B, E3 ubiquitin protein ligase	hsa04012(ErbB signaling pathway)//hsa04120(Ubiquitin mediated proteolysis)//hsa04144(Endocytosis)//hsa04660(T cell receptor signaling pathway)//hsa04910(Insulin signaling pathway)//hsa05100(Bacterial invasion of epithelial cells)//hsa05162(Measles)//hsa05200(Pathways in cancer)//hsa05205(Proteoglycans in cancer)//hsa05220(Chronic myeloid leukemia)	GO:0005886(plasma membrane)//GO:0005829(cytosol)//GO:0045121(membrane raft)//GO:0005654(nucleoplasm)//GO:0005634(nucleus)//GO:0005737(cytoplasm)	GO:0001784(phosphotyrosine binding)//GO:0008270(zinc ion binding)//GO:0019901(protein kinase binding)//GO:0004871(signal transducer activity)//GO:0004842(ubiquitin-protein transferase activity)//GO:0016874(ligase activity)//GO:0005515(protein binding)//GO:0005509(calcium ion binding)	GO:0045732(positive regulation of protein catabolic process)//GO:0046642(negative regulation of alpha-beta T cell proliferation)//GO:0023051(regulation of signaling)//GO:0016567(protein ubiquitination)//GO:0042110(T cell activation)//GO:0009629(response to gravity)//GO:0009725(response to hormone)//GO:0002669(positive regulation of T cell anergy)//GO:0007166(cell surface receptor signaling pathwa…
ATP6V1A	ENSG00000114573	protein_coding	+	chr3:113465718-113530903	5.38156	76.9755	-14.3035	-3.8383	0.0148	0.197111	down	523	ATP6A1|ATP6V1A1|HO68|VA68|VPP2|Vma1	MIM:607027|HGNC:HGNC:851|Ensembl:ENSG00000114573|HPRD:06120|Vega:OTTHUMG00000159295	3	3q13.31	ATPase H+ transporting V1 subunit A	hsa00190(Oxidative phosphorylation)//	GO:0005886(plasma membrane)//GO:0005887(integral component of plasma membrane)//GO:0016469(proton-transporting two-sector ATPase complex)//GO:0005829(cytosol)//GO:0005765(lysosomal membrane)//GO:0033180(proton-transporting V-type ATPase, V1 domain)//GO:0005739(mitochondrion)//GO:0070062(extracellular exosome)//GO:0005902(microvillus)//GO:0043209(myelin sheath)//GO:0016324(apical plasma membrane)	GO:0005524(ATP binding)//GO:0046961(proton-transporting ATPase activity, rotational mechanism)	GO:0015992(proton transport)//GO:0008286(insulin receptor signaling pathway)//GO:0015991(ATP hydrolysis coupled proton transport)//GO:0033572(transferrin transport)//GO:0006879(cellular iron ion homeostasis)//GO:0045454(cell redox homeostasis)//GO:0055085(transmembrane transport)//GO:0006810(transport)//GO:0046034(ATP metabolic process)//GO:0034220(ion transmembrane transport)
NRBP1	ENSG00000115216	protein_coding	+	chr2:27650656-27665126	28.6873	283.816	-9.89342	-3.30647	0.01405	0.193084	down	29959	BCON3|MADM|MUDPNP|NRBP	MIM:606010|HGNC:HGNC:7993|Ensembl:ENSG00000115216|HPRD:05819|Vega:OTTHUMG00000097789	2	2p23	nuclear receptor binding protein 1		GO:0048471(perinuclear region of cytoplasm)//GO:0005938(cell cortex)//GO:0030027(lamellipodium)//GO:0016020(membrane)//GO:0012505(endomembrane system)//GO:0005654(nucleoplasm)	GO:0004672(protein kinase activity)//GO:0005524(ATP binding)//GO:0005515(protein binding)//GO:0042803(protein homodimerization activity)	GO:0010467(gene expression)//GO:0006468(protein phosphorylation)//GO:0006367(transcription initiation from RNA polymerase II promoter)//GO:0006888(ER to Golgi vesicle-mediated transport)
INO80B	ENSG00000115274	protein_coding	+	chr2:74682149-74688018	8.2981	196.287	-23.6545	-4.56404	0.0296	0.25307	down	83444	HMGA1L4|HMGIYL4|IES2|PAP-1BP|PAPA-1|PAPA1|ZNHIT4|hIes2	MIM:616456|HGNC:HGNC:13324|Ensembl:ENSG00000115274|HPRD:17110|Vega:OTTHUMG00000129959	2	2p13.1	INO80 complex subunit B		GO:0005730(nucleolus)//GO:0005886(plasma membrane)//GO:0005634(nucleus)//GO:0005737(cytoplasm)//GO:0031011(Ino80 complex)	GO:0046872(metal ion binding)//GO:0005515(protein binding)	GO:0006281(DNA repair)//GO:0006310(DNA recombination)//GO:0006338(chromatin remodeling)//GO:0006355(regulation of transcription, DNA-templated)//GO:0006351(transcription, DNA-templated)
HTRA2	ENSG00000115317	protein_coding	+	chr2:74753771-74784681	8.68907	77.4699	-8.91577	-3.15636	0.02485	0.235361	down	27429	OMI|PARK13|PRSS25	MIM:606441|HGNC:HGNC:14348|Ensembl:ENSG00000115317|HPRD:05919|Vega:OTTHUMG00000129957	2	2p12	HtrA serine peptidase 2	hsa04210(Apoptosis)//hsa05012(Parkinson's disease)	GO:0005758(mitochondrial intermembrane space)//GO:0009898(cytoplasmic side of plasma membrane)//GO:0016020(membrane)//GO:0035631(CD40 receptor complex)//GO:0005789(endoplasmic reticulum membrane)//GO:0005829(cytosol)//GO:0005739(mitochondrion)//GO:0000785(chromatin)//GO:0005783(endoplasmic reticulum)//GO:0031966(mitochondrial membrane)//GO:0005634(nucleus)//GO:0005856(cytoskeleton)	GO:0008233(peptidase activity)//GO:0005515(protein binding)//GO:0004252(serine-type endopeptidase activity)//GO:0051082(unfolded protein binding)//GO:0008236(serine-type peptidase activity)	GO:0071363(cellular response to growth factor stimulus)//GO:0010942(positive regulation of cell death)//GO:1903146(regulation of mitophagy)//GO:1901215(negative regulation of neuron death)//GO:0019742(pentacyclic triterpenoid metabolic process)//GO:2001269(positive regulation of cysteine-type endopeptidase activity involved in apoptotic signaling pathway)//GO:0006508(proteolysis)//GO:0045786(nega…
TXNDC9	ENSG00000115514	protein_coding	-	chr2:99613723-100106497	23.5237	304.285	-12.9353	-3.69324	0.04085	0.291023	down	10190	APACD|PHLP3	MIM:612564|HGNC:HGNC:24110|Ensembl:ENSG00000115514|HPRD:15592|Vega:OTTHUMG00000130641	2	2q11.2	thioredoxin domain containing 9		GO:0005634(nucleus)//GO:0030496(midbody)//GO:0005575(cellular_component)//GO:0005737(cytoplasm)//GO:0005813(centrosome)	GO:0008479(queuine tRNA-ribosyltransferase activity)//GO:0005515(protein binding)	GO:0045454(cell redox homeostasis)//GO:0008616(queuosine biosynthetic process)//GO:0008150(biological_process)
GORASP2	ENSG00000115806	protein_coding	+	chr2:171784973-171823639	33.933	172.847	-5.09379	-2.34874	0.04115	0.292061	down	26003	GOLPH6|GRASP55|GRS2|p59	MIM:608693|HGNC:HGNC:17500|Ensembl:ENSG00000115806|HPRD:08303|Vega:OTTHUMG00000154072	2	2q31.1	golgi reassembly stacking protein 2		GO:0016020(membrane)//GO:0005794(Golgi apparatus)//GO:0000139(Golgi membrane)	GO:0005515(protein binding)	GO:0000278(mitotic cell cycle)//GO:0006996(organelle organization)
WIPF1	ENSG00000115935	protein_coding	-	chr2:175411868-175639555	26.4183	425.079	-16.0903	-4.00812	0.0001	0.00534	down	7456	PRPL-2|WAS2|WASPIP|WIP	MIM:602357|HGNC:HGNC:12736|Ensembl:ENSG00000115935|HPRD:03835|Vega:OTTHUMG00000132334	2	2q31.1	WAS/WASL interacting protein family member 1	hsa04144(Endocytosis)	GO:0015629(actin cytoskeleton)//GO:0001726(ruffle)//GO:0005884(actin filament)//GO:0030479(actin cortical patch)//GO:0005829(cytosol)//GO:0016023(cytoplasmic, membrane-bounded vesicle)	GO:0005515(protein binding)//GO:0003779(actin binding)//GO:0051015(actin filament binding)//GO:0005522(profilin binding)	GO:0006897(endocytosis)//GO:0008360(regulation of cell shape)//GO:0045087(innate immune response)//GO:0008154(actin polymerization or depolymerization)//GO:0051666(actin cortical patch localization)//GO:0051707(response to other organism)//GO:0007264(small GTPase mediated signal transduction)//GO:0000147(actin cortical patch assembly)//GO:0038096(Fc-gamma receptor signaling pathway involved in ph…
DHCR24	ENSG00000116133	protein_coding	-	chr1:55315305-55354523	6.98847	177.537	-25.4043	-4.667	0.045	0.305836	down	1718	DCE|Nbla03646|SELADIN1|seladin-1	MIM:606418|HGNC:HGNC:2859|Ensembl:ENSG00000116133|HPRD:05916|Vega:OTTHUMG00000009989	1	1p32.3	24-dehydrocholesterol reductase	hsa00100(Steroid biosynthesis)//	GO:0016021(integral component of membrane)//GO:0016020(membrane)//GO:0005789(endoplasmic reticulum membrane)//GO:0005829(cytosol)//GO:0000139(Golgi membrane)//GO:0005783(endoplasmic reticulum)//GO:0005634(nucleus)//GO:0005856(cytoskeleton)	GO:0016628(oxidoreductase activity, acting on the CH-CH group of donors, NAD or NADP as acceptor)//GO:0050614(delta24-sterol reductase activity)//GO:0016614(oxidoreductase activity, acting on CH-OH group of donors)//GO:0019899(enzyme binding)//GO:0042605(peptide antigen binding)//GO:0050660(flavin adenine dinucleotide binding)//GO:0000246(delta24(24-1) sterol reductase activity)	GO:0055114(oxidation-reduction process)//GO:0043588(skin development)//GO:0044281(small molecule metabolic process)//GO:0006979(response to oxidative stress)//GO:1901214(regulation of neuron death)//GO:0007050(cell cycle arrest)//GO:0008104(protein localization)//GO:0007265(Ras protein signal transduction)//GO:0033490(cholesterol biosynthetic process via lathosterol)//GO:0061024(membrane organiza…
CAPZA1	ENSG00000116489	protein_coding	+	chr1:113009162-113214241	30.3762	336.009	-11.0616	-3.46749	0.04205	0.295827	down	829	CAPPA1|CAPZ|CAZ1	MIM:601580|HGNC:HGNC:1488|Ensembl:ENSG00000116489|HPRD:03347|Vega:OTTHUMG00000011769	1	1p13.2	capping actin protein of muscle Z-line alpha subunit 1	hsa04144(Endocytosis)	GO:0070062(extracellular exosome)//GO:0005576(extracellular region)//GO:0015629(actin cytoskeleton)//GO:0005829(cytosol)//GO:0071203(WASH complex)//GO:0008290(F-actin capping protein complex)//GO:0005856(cytoskeleton)	GO:0005515(protein binding)//GO:0003779(actin binding)	GO:0006461(protein complex assembly)//GO:0006928(movement of cell or subcellular component)//GO:0051016(barbed-end actin filament capping)//GO:0045087(innate immune response)//GO:0007596(blood coagulation)
S100PBP	ENSG00000116497	protein_coding	+	chr1:33240839-33324480	33.6771	125.968	-3.74045	-1.90321	0.0456	0.306906	down	64766	S100PBPR	MIM:611889|HGNC:HGNC:25768|Ensembl:ENSG00000116497|HPRD:07803|Vega:OTTHUMG00000003955	1	1p35.1	S100P binding protein		GO:0005634(nucleus)	GO:0048306(calcium-dependent protein binding)
ARHGEF2	ENSG00000116584	protein_coding	-	chr1:155916629-155976861	65.315	447.702	-6.85449	-2.77705	0.00995	0.158493	down	9181	GEF|GEF-H1|GEFH1|LFP40|P40	MIM:607560|HGNC:HGNC:682|Ensembl:ENSG00000116584|HPRD:10458|Vega:OTTHUMG00000017464	1	1q21-q22	Rho/Rac guanine nucleotide exchange factor 2	hsa05130(Pathogenic Escherichia coli infection)	GO:0005923(bicellular tight junction)//GO:0031982(vesicle)//GO:0005874(microtubule)//GO:0043234(protein complex)//GO:0043198(dendritic shaft)//GO:0005794(Golgi apparatus)//GO:0097481(neuronal postsynaptic density)//GO:0005829(cytosol)//GO:0005819(spindle)//GO:0005925(focal adhesion)//GO:0005622(intracellular)//GO:0043025(neuronal cell body)//GO:0032587(ruffle membrane)//GO:0005856(cytoskeleton)//…	GO:0008270(zinc ion binding)//GO:0017048(Rho GTPase binding)//GO:0030676(Rac guanyl-nucleotide exchange factor activity)//GO:0008134(transcription factor binding)//GO:0048365(Rac GTPase binding)//GO:0005089(Rho guanyl-nucleotide exchange factor activity)//GO:0008017(microtubule binding)//GO:0046872(metal ion binding)//GO:0005515(protein binding)	GO:0007026(negative regulation of microtubule depolymerization)//GO:0007015(actin filament organization)//GO:0097190(apoptotic signaling pathway)//GO:0032755(positive regulation of interleukin-6 production)//GO:0006886(intracellular protein transport)//GO:0032760(positive regulation of tumor necrosis factor production)//GO:1902042(negative regulation of extrinsic apoptotic signaling pathway via d…
SMG7	ENSG00000116698	protein_coding	+	chr1:183441350-183567381	10.7027	50.3937	-4.70848	-2.23526	0.00185	0.0566828	down	9887	C1orf16|EST1C|SGA56M	MIM:610964|HGNC:HGNC:16792|Ensembl:ENSG00000116698|HPRD:10723|Vega:OTTHUMG00000035221	1	1q25	SMG7 nonsense mediated mRNA decay factor	hsa03015(mRNA surveillance pathway)	GO:0005634(nucleus)//GO:0045111(intermediate filament cytoskeleton)//GO:0005737(cytoplasm)//GO:0005829(cytosol)	GO:0042162(telomeric DNA binding)//GO:0005515(protein binding)//GO:0051721(protein phosphatase 2A binding)	GO:0006406(mRNA export from nucleus)//GO:0035303(regulation of dephosphorylation)//GO:0010467(gene expression)//GO:0000184(nuclear-transcribed mRNA catabolic process, nonsense-mediated decay)
PRDX1	ENSG00000117450	protein_coding	-	chr1:45959537-45988719	14.8339	138.799	-9.3569	-3.22603	0.0446	0.303854	down	5052	MSP23|NKEF-A|NKEFA|PAG|PAGA|PAGB|PRX1|PRXI|TDPX2	MIM:176763|HGNC:HGNC:9352|Ensembl:ENSG00000117450|HPRD:01458|Vega:OTTHUMG00000007738	1	1p34.1	peroxiredoxin 1	hsa04146(Peroxisome)	GO:0043209(myelin sheath)//GO:0005829(cytosol)//GO:0005739(mitochondrion)//GO:0042470(melanosome)//GO:0070062(extracellular exosome)//GO:0005634(nucleus)//GO:0005615(extracellular space)//GO:0005737(cytoplasm)	GO:0051920(peroxiredoxin activity)//GO:0004601(peroxidase activity)//GO:0016209(antioxidant activity)//GO:0016491(oxidoreductase activity)//GO:0042802(identical protein binding)//GO:0008379(thioredoxin peroxidase activity)//GO:0044822(poly(A) RNA binding)//GO:0005515(protein binding)	GO:0055114(oxidation-reduction process)//GO:0032872(regulation of stress-activated MAPK cascade)//GO:0042744(hydrogen peroxide catabolic process)//GO:0001501(skeletal system development)//GO:0010467(gene expression)//GO:0008283(cell proliferation)//GO:0001895(retina homeostasis)//GO:0042345(regulation of NF-kappaB import into nucleus)//GO:0098869(cellular oxidant detoxification)//GO:0000302(respo…
KLF7	ENSG00000118263	protein_coding	-	chr2:207938860-208031991	4.94866	71.4757	-14.4434	-3.85234	0.0007	0.0276401	down	8609	UKLF	MIM:604865|HGNC:HGNC:6350|Ensembl:ENSG00000118263|HPRD:07279|Vega:OTTHUMG00000132935	2	2q32	Kruppel-like factor 7 (ubiquitous)		GO:0005634(nucleus)	GO:0008270(zinc ion binding)//GO:0003713(transcription coactivator activity)//GO:0003677(DNA binding)//GO:0003700(transcription factor activity, sequence-specific DNA binding)	GO:0006357(regulation of transcription from RNA polymerase II promoter)//GO:0007411(axon guidance)//GO:0006351(transcription, DNA-templated)//GO:0048813(dendrite morphogenesis)//GO:0045893(positive regulation of transcription, DNA-templated)
AKAP7	ENSG00000118507	protein_coding	+	chr6:131456805-131604675	20.2366	151.471	-7.48499	-2.904	0.0463	0.307887	down	9465	AKAP15|AKAP18	MIM:604693|HGNC:HGNC:377|Ensembl:ENSG00000118507|HPRD:16065|Vega:OTTHUMG00000015563	6	6q23	A-kinase anchoring protein 7		GO:0005886(plasma membrane)//GO:0016328(lateral plasma membrane)//GO:0005829(cytosol)//GO:0005622(intracellular)//GO:0005634(nucleus)//GO:0016324(apical plasma membrane)	GO:0019901(protein kinase binding)//GO:0000166(nucleotide binding)//GO:0005515(protein binding)//GO:0051018(protein kinase A binding)//GO:0034237(protein kinase A regulatory subunit binding)	GO:1902261(positive regulation of delayed rectifier potassium channel activity)//GO:0008104(protein localization)//GO:0071320(cellular response to cAMP)//GO:0060306(regulation of membrane repolarization)//GO:0001508(action potential)//GO:0008150(biological_process)//GO:1901381(positive regulation of potassium ion transmembrane transport)//GO:0035556(intracellular signal transduction)//GO:0006811(…
GTF3C3	ENSG00000119041	protein_coding	-	chr2:197504277-197664449	27.5313	300.282	-10.9069	-3.44717	0.0004	0.0176598	down	9330	TFIIIC102|TFIIICgamma|TFiiiC2-102	MIM:604888|HGNC:HGNC:4666|Ensembl:ENSG00000119041|HPRD:11997|Vega:OTTHUMG00000154633	2	2q33.1	general transcription factor IIIC subunit 3		GO:0016021(integral component of membrane)//GO:0031965(nuclear membrane)//GO:0000127(transcription factor TFIIIC complex)//GO:0005730(nucleolus)//GO:0005654(nucleoplasm)//GO:0005634(nucleus)	GO:0005515(protein binding)//GO:0003677(DNA binding)	GO:0006383(transcription from RNA polymerase III promoter)//GO:0042791(5S class rRNA transcription from RNA polymerase III type 1 promoter)//GO:0010467(gene expression)//GO:0006351(transcription, DNA-templated)//GO:0042797(tRNA transcription from RNA polymerase III promoter)
DLST	ENSG00000119689	protein_coding	+	chr14:75348593-75370450	22.9429	338.81	-14.7676	-3.88436	0.00785	0.136692	down	1743	DLTS	MIM:126063|HGNC:HGNC:2911|Ensembl:ENSG00000119689|HPRD:00520|Vega:OTTHUMG00000171483	14	14q24.3	dihydrolipoamide S-succinyltransferase (E2 component of 2-oxo-glutarate complex)	hsa00020(Citrate cycle (TCA cycle))//hsa00310(Lysine degradation)//	GO:0005886(plasma membrane)//GO:0043209(myelin sheath)//GO:0016020(membrane)//GO:0045252(oxoglutarate dehydrogenase complex)//GO:0005759(mitochondrial matrix)//GO:0070062(extracellular exosome)//GO:0005739(mitochondrion)//GO:0005634(nucleus)	GO:0004149(dihydrolipoyllysine-residue succinyltransferase activity)//GO:0051087(chaperone binding)//GO:0031072(heat shock protein binding)//GO:0016746(transferase activity, transferring acyl groups)//GO:0016740(transferase activity)	GO:0008152(metabolic process)//GO:0006103(2-oxoglutarate metabolic process)//GO:0033512(L-lysine catabolic process to acetyl-CoA via saccharopine)//GO:0046487(glyoxylate metabolic process)//GO:0006554(lysine catabolic process)//GO:0006734(NADH metabolic process)//GO:0044237(cellular metabolic process)//GO:0034641(cellular nitrogen compound metabolic process)//GO:0044281(small molecule metabolic p…
RBM25	ENSG00000119707	protein_coding	+	chr14:73525138-73588122	48.3157	567.104	-11.7375	-3.55305	0.0006	0.0245562	down	58517	NET52|RED120|RNPC7|S164|Snu71|fSAP94	MIM:612427|HGNC:HGNC:23244|HPRD:15229	14	14q24.3	RNA binding motif protein 25	hsa03040(Spliceosome)	GO:0005654(nucleoplasm)//GO:0016607(nuclear speck)//GO:0005737(cytoplasm)//GO:0005681(spliceosomal complex)	GO:0044822(poly(A) RNA binding)//GO:0000166(nucleotide binding)//GO:0003676(nucleic acid binding)//GO:0005515(protein binding)//GO:0003729(mRNA binding)	GO:0006397(mRNA processing)//GO:0008380(RNA splicing)//GO:0042981(regulation of apoptotic process)//GO:0000381(regulation of alternative mRNA splicing, via spliceosome)
NFYB	ENSG00000120837	protein_coding	-	chr12:104510854-104532067	9.96052	93.5804	-9.39511	-3.23191	0.0314	0.257774	down	4801	CBF-A|CBF-B|HAP3|NF-YB	MIM:189904|HGNC:HGNC:7805|Ensembl:ENSG00000120837|HPRD:01794|Vega:OTTHUMG00000170176	12	12q23.3	nuclear transcription factor Y subunit beta	hsa04612(Antigen processing and presentation)//hsa05152(Tuberculosis)//hsa05166(HTLV-I infection)	GO:0005654(nucleoplasm)//GO:0005634(nucleus)//GO:0016602(CCAAT-binding factor complex)//GO:0032993(protein-DNA complex)	GO:0032403(protein complex binding)//GO:0003700(transcription factor activity, sequence-specific DNA binding)//GO:0043565(sequence-specific DNA binding)//GO:0046982(protein heterodimerization activity)//GO:0044212(transcription regulatory region DNA binding)//GO:0070491(repressing transcription factor binding)//GO:0005515(protein binding)//GO:0003677(DNA binding)	GO:0044281(small molecule metabolic process)//GO:0006351(transcription, DNA-templated)//GO:0006355(regulation of transcription, DNA-templated)//GO:0045893(positive regulation of transcription, DNA-templated)
TARDBP	ENSG00000120948	protein_coding	+	chr1:11072413-11085796	27.4654	120.89	-4.40154	-2.13801	0.00725	0.131983	down	23435	ALS10|TDP-43	MIM:605078|HGNC:HGNC:11571|HPRD:05466	1	1p36.22	TAR DNA binding protein		GO:0005726(perichromatin fibrils)//GO:0035061(interchromatin granule)//GO:0016607(nuclear speck)//GO:0005654(nucleoplasm)//GO:0005634(nucleus)//GO:0005737(cytoplasm)	GO:0003676(nucleic acid binding)//GO:0003700(transcription factor activity, sequence-specific DNA binding)//GO:0003723(RNA binding)//GO:0042802(identical protein binding)//GO:0003730(mRNA 3'-UTR binding)//GO:0000166(nucleotide binding)//GO:0001205(transcriptional activator activity, RNA polymerase II distal enhancer sequence-specific binding)//GO:0044822(poly(A) RNA binding)//GO:0005515(protein b…	GO:0010629(negative regulation of gene expression)//GO:0008380(RNA splicing)//GO:0032024(positive regulation of insulin secretion)//GO:0071765(nuclear inner membrane organization)//GO:0030264(nuclear fragmentation involved in apoptotic nuclear change)//GO:0001933(negative regulation of protein phosphorylation)//GO:0006366(transcription from RNA polymerase II promoter)//GO:0045944(positive regulat…
FAM117A	ENSG00000121104	protein_coding	-	chr17:47778304-47906458	4.12469	247.608	-60.0303	-5.90762	0.00335	0.0823836	down	81558	-	HGNC:HGNC:24179|Ensembl:ENSG00000121104|HPRD:17432|Vega:OTTHUMG00000161696	17	17q21.33	family with sequence similarity 117 member A
RPL21	ENSG00000122026	protein_coding	+	chr13:27825445-27830828	150.17	866.954	-5.77316	-2.52936	0.0239	0.232248	down	6144	HYPT12|L21	MIM:603636|HGNC:HGNC:10313|Ensembl:ENSG00000122026|HPRD:04700|Vega:OTTHUMG00000016630	13	13q12.2	ribosomal protein L21	hsa03010(Ribosome)	GO:0016020(membrane)//GO:0005829(cytosol)//GO:0005730(nucleolus)//GO:0005840(ribosome)//GO:0005737(cytoplasm)//GO:0022625(cytosolic large ribosomal subunit)	GO:0044822(poly(A) RNA binding)//GO:0003735(structural constituent of ribosome)//GO:0005515(protein binding)//GO:0003723(RNA binding)	GO:0006415(translational termination)//GO:0001887(selenium compound metabolic process)//GO:0044267(cellular protein metabolic process)//GO:0000184(nuclear-transcribed mRNA catabolic process, nonsense-mediated decay)//GO:0044281(small molecule metabolic process)//GO:0006614(SRP-dependent cotranslational protein targeting to membrane)//GO:0019083(viral transcription)//GO:0010467(gene expression)//G…
MTERFD2	ENSG00000122085	protein_coding	-	chr2:241938254-242041747	49.6052	153.442	-3.09324	-1.62912	0.0343	0.264967	down
RPL5	ENSG00000122406	protein_coding	+	chr1:93297581-93307481	55.738	461.562	-8.28091	-3.04979	0.01375	0.191306	down	6125	DBA6|L5|MSTP030|PPP1R135	MIM:603634|HGNC:HGNC:10360|Ensembl:ENSG00000122406|HPRD:04699|Vega:OTTHUMG00000010899	1	1p22.1	ribosomal protein L5	hsa03010(Ribosome)	GO:0030529(intracellular ribonucleoprotein complex)//GO:0070062(extracellular exosome)//GO:0016020(membrane)//GO:0005829(cytosol)//GO:0005737(cytoplasm)//GO:0005730(nucleolus)//GO:0005634(nucleus)//GO:0005840(ribosome)//GO:0005925(focal adhesion)//GO:0022625(cytosolic large ribosomal subunit)	GO:0044822(poly(A) RNA binding)//GO:0003723(RNA binding)//GO:0005515(protein binding)//GO:0008097(5S rRNA binding)//GO:0003735(structural constituent of ribosome)	GO:0006415(translational termination)//GO:0006412(translation)//GO:0044267(cellular protein metabolic process)//GO:0000184(nuclear-transcribed mRNA catabolic process, nonsense-mediated decay)//GO:0044281(small molecule metabolic process)//GO:0042273(ribosomal large subunit biogenesis)//GO:0006614(SRP-dependent cotranslational protein targeting to membrane)//GO:0000027(ribosomal large subunit asse…
HNRNPA2B1	ENSG00000122566	protein_coding	-	chr7:26229546-26252976	44.187	454.03	-10.2752	-3.36109	0.00415	0.09345	down	3181	HNRNPA2|HNRNPB1|HNRPA2|HNRPA2B1|HNRPB1|IBMPFD2|RNPA2|SNRPB1	MIM:600124|HGNC:HGNC:5033|Ensembl:ENSG00000122566|HPRD:02526|Vega:OTTHUMG00000023471	7	7p15	heterogeneous nuclear ribonucleoprotein A2/B1		GO:0030529(intracellular ribonucleoprotein complex)//GO:0070062(extracellular exosome)//GO:0071013(catalytic step 2 spliceosome)//GO:0016020(membrane)//GO:0005681(spliceosomal complex)//GO:0005654(nucleoplasm)//GO:0005634(nucleus)//GO:0005737(cytoplasm)	GO:0003676(nucleic acid binding)//GO:0097157(pre-mRNA intronic binding)//GO:0003723(RNA binding)//GO:0035198(miRNA binding)//GO:0000166(nucleotide binding)//GO:0003730(mRNA 3'-UTR binding)//GO:0044822(poly(A) RNA binding)//GO:0043047(single-stranded telomeric DNA binding)//GO:0005515(protein binding)//GO:1990247(N6-methyladenosine-containing RNA binding)	GO:0006406(mRNA export from nucleus)//GO:0008380(RNA splicing)//GO:0050658(RNA transport)//GO:0000398(mRNA splicing, via spliceosome)//GO:0010467(gene expression)//GO:1990428(miRNA transport)//GO:0031053(primary miRNA processing)//GO:0048025(negative regulation of mRNA splicing, via spliceosome)//GO:0000122(negative regulation of transcription from RNA polymerase II promoter)//GO:0006397(mRNA pro…
WWP1	ENSG00000123124	protein_coding	+	chr8:87345502-87777251	23.793	181.6	-7.63252	-2.93216	0.0375	0.279977	down	11059	AIP5|Tiul1|hSDRP1	MIM:602307|HGNC:HGNC:17004|Ensembl:ENSG00000123124|HPRD:03811|Vega:OTTHUMG00000163690	8	8q21	WW domain containing E3 ubiquitin protein ligase 1	hsa04120(Ubiquitin mediated proteolysis)//hsa04144(Endocytosis)	GO:0070062(extracellular exosome)//GO:0005886(plasma membrane)//GO:0005634(nucleus)//GO:0005829(cytosol)//GO:0000151(ubiquitin ligase complex)	GO:0005515(protein binding)//GO:0004842(ubiquitin-protein transferase activity)//GO:0016874(ligase activity)//GO:0061630(ubiquitin protein ligase activity)	GO:0016567(protein ubiquitination)//GO:0007165(signal transduction)//GO:0045892(negative regulation of transcription, DNA-templated)//GO:0042787(protein ubiquitination involved in ubiquitin-dependent protein catabolic process)//GO:0043161(proteasome-mediated ubiquitin-dependent protein catabolic process)//GO:0055085(transmembrane transport)//GO:0007417(central nervous system development)//GO:0046…
ARHGAP9	ENSG00000123329	protein_coding	-	chr12:57853917-57914300	7.21437	131.819	-18.2718	-4.19155	0.00015	0.00757703	down	64333	10C|RGL1	MIM:610576|HGNC:HGNC:14130|Ensembl:ENSG00000123329|HPRD:06449|Vega:OTTHUMG00000150147	12	12q13.3	Rho GTPase activating protein 9		GO:0005829(cytosol)	GO:0005096(GTPase activator activity)//GO:0005547(phosphatidylinositol-3,4,5-trisphosphate binding)//GO:0005515(protein binding)	GO:0043547(positive regulation of GTPase activity)//GO:0051056(regulation of small GTPase mediated signal transduction)//GO:0007264(small GTPase mediated signal transduction)//GO:0007165(signal transduction)
PFDN5	ENSG00000123349	protein_coding	+	chr12:53689074-53700961	70.5506	960.147	-13.6094	-3.76653	0.04395	0.301995	down	5204	MM-1|MM1|PFD5	MIM:604899|HGNC:HGNC:8869|Ensembl:ENSG00000123349|Vega:OTTHUMG00000169675	12	12q12	prefoldin subunit 5		GO:0005634(nucleus)//GO:0005737(cytoplasm)//GO:0016272(prefoldin complex)	GO:0003714(transcription corepressor activity)//GO:0005515(protein binding)//GO:0051082(unfolded protein binding)	GO:0044267(cellular protein metabolic process)//GO:0060041(retina development in camera-type eye)//GO:0090090(negative regulation of canonical Wnt signaling pathway)//GO:0006457(protein folding)//GO:0051084('de novo' posttranslational protein folding)//GO:0045892(negative regulation of transcription, DNA-templated)//GO:0006355(regulation of transcription, DNA-templated)
SMUG1	ENSG00000123415	protein_coding	-	chr12:54555848-54582778	22.0722	78.3783	-3.55099	-1.82822	0.04245	0.296779	down	23583	FDG|HMUDG|UNG3	MIM:607753|HGNC:HGNC:17148|Ensembl:ENSG00000123415|HPRD:06376|Vega:OTTHUMG00000160068	12	12q13.13	single-strand-selective monofunctional uracil-DNA glycosylase 1	hsa03410(Base excision repair)	GO:0005654(nucleoplasm)//GO:0005730(nucleolus)	GO:0000703(oxidized pyrimidine nucleobase lesion DNA N-glycosylase activity)//GO:0019104(DNA N-glycosylase activity)//GO:0017065(single-strand selective uracil DNA N-glycosylase activity)//GO:0004844(uracil DNA N-glycosylase activity)//GO:0005515(protein binding)//GO:0003677(DNA binding)	GO:0006284(base-excision repair)//GO:0006281(DNA repair)//GO:0006285(base-excision repair, AP site formation)//GO:0045008(depyrimidination)
PLP1	ENSG00000123560	protein_coding	+	chrX:103028646-103087212	42.7417	287.554	-6.72773	-2.75012	0.0155	0.201826	down	5354	GPM6C|HLD1|MMPL|PLP|PLP/DM20|PMD|SPG2	MIM:300401|HGNC:HGNC:9086|Ensembl:ENSG00000123560|HPRD:02321|Vega:OTTHUMG00000022111	X	Xq22	proteolipid protein 1		GO:0016021(integral component of membrane)//GO:0043209(myelin sheath)//GO:0005886(plasma membrane)	GO:0005198(structural molecule activity)//GO:0005515(protein binding)//GO:0019911(structural constituent of myelin sheath)	GO:0014002(astrocyte development)//GO:0010628(positive regulation of gene expression)//GO:0061564(axon development)//GO:0007268(synaptic transmission)//GO:0006954(inflammatory response)//GO:0042759(long-chain fatty acid biosynthetic process)//GO:0008366(axon ensheathment)//GO:0022010(central nervous system myelination)//GO:0007229(integrin-mediated signaling pathway)//GO:0021762(substantia nigra …
STX16	ENSG00000124222	protein_coding	+	chr20:57226308-57294294	17.8421	102.775	-5.76024	-2.52613	0.00085	0.0328686	down	8675	SYN16	MIM:603666|HGNC:HGNC:11431|Ensembl:ENSG00000124222|HPRD:04718|Vega:OTTHUMG00000033084	20	20q13.32	syntaxin 16	hsa04130(SNARE interactions in vesicular transport)	GO:0016021(integral component of membrane)//GO:0005802(trans-Golgi network)//GO:0031201(SNARE complex)//GO:0048471(perinuclear region of cytoplasm)//GO:0005794(Golgi apparatus)//GO:0005925(focal adhesion)//GO:0005829(cytosol)//GO:0043231(intracellular membrane-bounded organelle)//GO:0031985(Golgi cisterna)//GO:0000139(Golgi membrane)//GO:0016020(membrane)//GO:0005783(endoplasmic reticulum)//GO:00…	GO:0005484(SNAP receptor activity)//GO:0005515(protein binding)//GO:0019905(syntaxin binding)	GO:0042147(retrograde transport, endosome to Golgi)//GO:0048278(vesicle docking)//GO:0006906(vesicle fusion)//GO:0090161(Golgi ribbon formation)//GO:0061025(membrane fusion)//GO:0016192(vesicle-mediated transport)//GO:0006886(intracellular protein transport)
DEK	ENSG00000124795	protein_coding	-	chr6:18224098-18265054	31.5684	179.677	-5.6917	-2.50886	0.00875	0.14685	down	7913	D6S231E	MIM:125264|HGNC:HGNC:2768|Ensembl:ENSG00000124795|HPRD:00503|Vega:OTTHUMG00000014319	6	6p22.3	DEK proto-oncogene		GO:0005654(nucleoplasm)//GO:0005634(nucleus)//GO:0043292(contractile fiber)	GO:0044822(poly(A) RNA binding)//GO:0042393(histone binding)//GO:0003677(DNA binding)	GO:0045815(positive regulation of gene expression, epigenetic)//GO:0016568(chromatin modification)//GO:0040029(regulation of gene expression, epigenetic)//GO:0010467(gene expression)//GO:2001032(regulation of double-strand break repair via nonhomologous end joining)//GO:0019079(viral genome replication)//GO:0006366(transcription from RNA polymerase II promoter)//GO:0006357(regulation of transcrip…
LRRFIP1	ENSG00000124831	protein_coding	+	chr2:238536218-238751451	40.2992	169.658	-4.20994	-2.0738	0.00145	0.0486835	down	9208	FLAP-1|FLAP1|FLIIAP1|GCF-2|GCF2|HUFI-1|TRIP	MIM:603256|HGNC:HGNC:6702|Ensembl:ENSG00000124831|HPRD:04460|Vega:OTTHUMG00000133339	2	2q37.3	leucine rich repeat (in FLII) interacting protein 1		GO:0005886(plasma membrane)//GO:0005575(cellular_component)//GO:0005829(cytosol)//GO:0005634(nucleus)//GO:0005856(cytoskeleton)//GO:0005737(cytoplasm)	GO:0005515(protein binding)//GO:0003677(DNA binding)//GO:0003725(double-stranded RNA binding)//GO:0042803(protein homodimerization activity)	GO:0045087(innate immune response)//GO:0006351(transcription, DNA-templated)//GO:0032481(positive regulation of type I interferon production)//GO:0045892(negative regulation of transcription, DNA-templated)//GO:0008150(biological_process)//GO:0006357(regulation of transcription from RNA polymerase II promoter)
CNOT1	ENSG00000125107	protein_coding	-	chr16:58549382-58663790	37.7761	137.426	-3.63789	-1.8631	0.03955	0.288735	down	23019	AD-005|CDC39|NOT1|NOT1H	MIM:604917|HGNC:HGNC:7877|Ensembl:ENSG00000125107|HPRD:11999|Vega:OTTHUMG00000133487	16	16q21	CCR4-NOT transcription complex subunit 1	hsa03018(RNA degradation)	GO:0030015(CCR4-NOT core complex)//GO:0000932(cytoplasmic mRNA processing body)//GO:0016020(membrane)//GO:0005829(cytosol)//GO:0030014(CCR4-NOT complex)//GO:0043231(intracellular membrane-bounded organelle)//GO:0005778(peroxisomal membrane)//GO:0005634(nucleus)//GO:0005615(extracellular space)//GO:0005737(cytoplasm)	GO:0042974(retinoic acid receptor binding)//GO:0019904(protein domain specific binding)//GO:0070016(armadillo repeat domain binding)//GO:0004535(poly(A)-specific ribonuclease activity)//GO:0030331(estrogen receptor binding)//GO:0044822(poly(A) RNA binding)//GO:0032947(protein complex scaffold)//GO:0005515(protein binding)	GO:2000036(regulation of stem cell population maintenance)//GO:0048387(negative regulation of retinoic acid receptor signaling pathway)//GO:0061014(positive regulation of mRNA catabolic process)//GO:0035195(gene silencing by miRNA)//GO:0090503(RNA phosphodiester bond hydrolysis, exonucleolytic)//GO:0010467(gene expression)//GO:0006351(transcription, DNA-templated)//GO:0017148(negative regulation …
RPL23	ENSG00000125691	protein_coding	-	chr17:37004117-37010096	86.9908	540.294	-6.21093	-2.63481	0.00895	0.147985	down	9349	L23|rpL17	MIM:603662|HGNC:HGNC:10316|HPRD:04716	17	17q	ribosomal protein L23	hsa03010(Ribosome)	GO:0070062(extracellular exosome)//GO:0016020(membrane)//GO:0005829(cytosol)//GO:0005737(cytoplasm)//GO:0005730(nucleolus)//GO:0005840(ribosome)//GO:0005925(focal adhesion)//GO:0022625(cytosolic large ribosomal subunit)	GO:0044822(poly(A) RNA binding)//GO:0003735(structural constituent of ribosome)//GO:0070180(large ribosomal subunit rRNA binding)//GO:0005515(protein binding)	GO:0006415(translational termination)//GO:0001887(selenium compound metabolic process)//GO:0044267(cellular protein metabolic process)//GO:0000184(nuclear-transcribed mRNA catabolic process, nonsense-mediated decay)//GO:0044281(small molecule metabolic process)//GO:0006614(SRP-dependent cotranslational protein targeting to membrane)//GO:0019083(viral transcription)//GO:0019058(viral life cycle)//…
FOSB	ENSG00000125740	protein_coding	+	chr19:45882891-45982086	62.3391	258.722	-4.15026	-2.0532	0.02305	0.229151	down	2354	AP-1|G0S3|GOS3|GOSB	MIM:164772|HGNC:HGNC:3797|Ensembl:ENSG00000125740|HPRD:01270|Vega:OTTHUMG00000182122	19	19q13.32	FBJ murine osteosarcoma viral oncogene homolog B	hsa04380(Osteoclast differentiation)//hsa05030(Cocaine addiction)//hsa05031(Amphetamine addiction)//hsa05034(Alcoholism)	GO:0005634(nucleus)	GO:0003700(transcription factor activity, sequence-specific DNA binding)//GO:0043565(sequence-specific DNA binding)//GO:0000978(RNA polymerase II core promoter proximal region sequence-specific DNA binding)//GO:0008134(transcription factor binding)//GO:0000982(transcription factor activity, RNA polymerase II core promoter proximal region sequence-specific binding)//GO:0001077(transcriptional acti…	GO:0042493(response to drug)//GO:0032570(response to progesterone)//GO:0043278(response to morphine)//GO:0007565(female pregnancy)//GO:0051591(response to cAMP)//GO:0006366(transcription from RNA polymerase II promoter)//GO:0045944(positive regulation of transcription from RNA polymerase II promoter)//GO:0000122(negative regulation of transcription from RNA polymerase II promoter)//GO:0006357(reg…
PSMF1	ENSG00000125818	protein_coding	+	chr20:1093905-1160596	9.84823	59.1745	-6.00865	-2.58704	0.0387	0.286629	down	9491	PI31	HGNC:HGNC:9571|Ensembl:ENSG00000125818|HPRD:17919|Vega:OTTHUMG00000031656	20	20p13	proteasome inhibitor subunit 1	hsa03050(Proteasome)	GO:0005783(endoplasmic reticulum)//GO:0005654(nucleoplasm)//GO:0016020(membrane)//GO:0005839(proteasome core complex)//GO:0005829(cytosol)	GO:0005515(protein binding)//GO:0070628(proteasome binding)//GO:0004866(endopeptidase inhibitor activity)	GO:0002474(antigen processing and presentation of peptide antigen via MHC class I)//GO:0043488(regulation of mRNA stability)//GO:0034641(cellular nitrogen compound metabolic process)//GO:0048011(neurotrophin TRK receptor signaling pathway)//GO:0043066(negative regulation of apoptotic process)//GO:0033209(tumor necrosis factor-mediated signaling pathway)//GO:0051437(positive regulation of ubiquiti…
ERGIC3	ENSG00000125991	protein_coding	+	chr20:34129769-34145405	33.4365	257.073	-7.68844	-2.94269	0.0014	0.0478646	down	51614	C20orf47|CGI-54|Erv46|NY-BR-84|PRO0989|SDBCAG84|dJ477O4.2	HGNC:HGNC:15927|Ensembl:ENSG00000125991|HPRD:15306|Vega:OTTHUMG00000032346	20	20pter-q12	ERGIC and golgi 3		GO:0005794(Golgi apparatus)//GO:0016021(integral component of membrane)//GO:0005789(endoplasmic reticulum membrane)//GO:0033116(endoplasmic reticulum-Golgi intermediate compartment membrane)//GO:0016020(membrane)		GO:0016192(vesicle-mediated transport)
KDM5C	ENSG00000126012	protein_coding	-	chrX:53220502-53254604	14.9999	414.136	-27.6093	-4.78708	0.0114	0.173224	down	8242	DXS1272E|JARID1C|MRX13|MRXJ|MRXSCJ|MRXSJ|SMCX|XE169	MIM:314690|HGNC:HGNC:11114|Ensembl:ENSG00000126012|HPRD:02442|Vega:OTTHUMG00000021606	X	Xp11.22-p11.21	lysine demethylase 5C		GO:0005654(nucleoplasm)//GO:0005634(nucleus)	GO:0016706(oxidoreductase activity, acting on paired donors, with incorporation or reduction of molecular oxygen, 2-oxoglutarate as one donor, and incorporation of one atom each of oxygen into both donors)//GO:0008270(zinc ion binding)//GO:0003677(DNA binding)//GO:0032453(histone demethylase activity (H3-K4 specific))	GO:0055114(oxidation-reduction process)//GO:0006325(chromatin organization)//GO:0006351(transcription, DNA-templated)//GO:0048511(rhythmic process)//GO:0045892(negative regulation of transcription, DNA-templated)//GO:0034720(histone H3-K4 demethylation)
MKLN1	ENSG00000128585	protein_coding	+	chr7:130626518-131182453	13.3503	138.796	-10.3965	-3.37803	0.0213	0.220349	down	4289	TWA2	MIM:605623|HGNC:HGNC:7109|Ensembl:ENSG00000128585|HPRD:16129|Vega:OTTHUMG00000154880	7	7q32	muskelin 1		GO:0001726(ruffle)//GO:0005938(cell cortex)//GO:0005829(cytosol)		GO:0008360(regulation of cell shape)//GO:0031532(actin cytoskeleton reorganization)//GO:0007160(cell-matrix adhesion)//GO:0007165(signal transduction)
NDUFA5	ENSG00000128609	protein_coding	-	chr7:123177050-123277951	16.0323	217.168	-13.5457	-3.75976	0.00275	0.0737763	down	4698	B13|CI-13KD-B|CI-13kB|NUFM|UQOR13	MIM:601677|HGNC:HGNC:7688|Ensembl:ENSG00000128609|HPRD:03398|Vega:OTTHUMG00000157348	7	7q31.33	NADH:ubiquinone oxidoreductase subunit A5	hsa00190(Oxidative phosphorylation)//	GO:0005743(mitochondrial inner membrane)//GO:0005747(mitochondrial respiratory chain complex I)	GO:0008137(NADH dehydrogenase (ubiquinone) activity)//GO:0016651(oxidoreductase activity, acting on NAD(P)H)	GO:0006120(mitochondrial electron transport, NADH to ubiquinone)//GO:0022904(respiratory electron transport chain)//GO:0044281(small molecule metabolic process)//GO:0044237(cellular metabolic process)//GO:0032981(mitochondrial respiratory chain complex I assembly)
SEC14L1	ENSG00000129657	protein_coding	+	chr17:75082797-75213179	17.1776	281.761	-16.4028	-4.03587	0.00475	0.100718	down	6397	PRELID4A|SEC14L	MIM:601504|HGNC:HGNC:10698|Ensembl:ENSG00000129657|HPRD:03295|Vega:OTTHUMG00000177311	17	17q25.2	SEC14 like lipid binding 1		GO:0016021(integral component of membrane)//GO:0005794(Golgi apparatus)//GO:0005737(cytoplasm)	GO:0039552(RIG-I binding)//GO:0005515(protein binding)//GO:0098772(molecular function regulator)	GO:0039536(negative regulation of RIG-I signaling pathway)//GO:0006810(transport)//GO:0015871(choline transport)//GO:0045087(innate immune response)
PGLS	ENSG00000130313	protein_coding	+	chr19:17579577-17632097	1.23363	144.528	-117.157	-6.8723	0.00635	0.121933	down	25796	6PGL|HEL-S-304	MIM:604951|HGNC:HGNC:8903|Ensembl:ENSG00000130313|HPRD:12001|Vega:OTTHUMG00000182879	19	19p13.2	6-phosphogluconolactonase	hsa00030(Pentose phosphate pathway)//	GO:0070062(extracellular exosome)//GO:0005829(cytosol)	GO:0017057(6-phosphogluconolactonase activity)//GO:0005515(protein binding)//GO:0048029(monosaccharide binding)	GO:0044281(small molecule metabolic process)//GO:0005975(carbohydrate metabolic process)//GO:0006098(pentose-phosphate shunt)//GO:0009051(pentose-phosphate shunt, oxidative branch)
STK33	ENSG00000130413	protein_coding	-	chr11:8413417-8615836	40.6324	497.956	-12.2552	-3.61532	0.02805	0.247782	down	65975	-	MIM:607670|HGNC:HGNC:14568|Ensembl:ENSG00000130413|HPRD:09642|Vega:OTTHUMG00000140275	11	11p15.3	serine/threonine kinase 33		GO:0048471(perinuclear region of cytoplasm)	GO:0004672(protein kinase activity)//GO:0005524(ATP binding)//GO:0004674(protein serine/threonine kinase activity)	GO:0006468(protein phosphorylation)//GO:0046777(protein autophosphorylation)
CAMSAP1	ENSG00000130559	protein_coding	-	chr9:138700332-138799074	13.7478	76.6873	-5.57816	-2.47979	0.0453	0.306021	down	157922	-	MIM:613774|HGNC:HGNC:19946|Ensembl:ENSG00000130559|HPRD:13001|Vega:OTTHUMG00000020918	9	9q34.3	calmodulin regulated spectrin associated protein 1		GO:0005874(microtubule)//GO:0005737(cytoplasm)	GO:0030507(spectrin binding)//GO:0008017(microtubule binding)//GO:0005516(calmodulin binding)	GO:0031175(neuron projection development)//GO:0007010(cytoskeleton organization)//GO:0022604(regulation of cell morphogenesis)
C12orf65	ENSG00000130921	protein_coding	+	chr12:123636866-123756881	10.5494	159.46	-15.1154	-3.91795	0.00185	0.0566828	down	91574	COXPD7|SPG55	MIM:613541|HGNC:HGNC:26784|Ensembl:ENSG00000130921|HPRD:08791|Vega:OTTHUMG00000168852	12	12q24.31	chromosome 12 open reading frame 65		GO:0005739(mitochondrion)//GO:0005762(mitochondrial large ribosomal subunit)	GO:0016149(translation release factor activity, codon specific)//GO:0004045(aminoacyl-tRNA hydrolase activity)//GO:0003747(translation release factor activity)//GO:0016150(translation release factor activity, codon nonspecific)//GO:0043022(ribosome binding)	GO:0006415(translational termination)//GO:0072344(rescue of stalled ribosome)//GO:0070126(mitochondrial translational termination)
CASZ1	ENSG00000130940	protein_coding	-	chr1:10696660-10856707	15.7667	168.88	-10.7111	-3.42104	0.0264	0.242266	down	54897	CAS11|CST|SRG|ZNF693|dJ734G22.1	MIM:609895|HGNC:HGNC:26002|Ensembl:ENSG00000130940|HPRD:07897|Vega:OTTHUMG00000002035	1	1p36.22	castor zinc finger 1		GO:0005654(nucleoplasm)//GO:0043231(intracellular membrane-bounded organelle)//GO:0005737(cytoplasm)	GO:0046872(metal ion binding)//GO:0003677(DNA binding)	GO:0006351(transcription, DNA-templated)//GO:0060226(negative regulation of retinal cone cell fate commitment)//GO:0060040(retinal bipolar neuron differentiation)//GO:0006355(regulation of transcription, DNA-templated)//GO:0060223(retinal rod cell fate commitment)//GO:1902870(negative regulation of amacrine cell differentiation)
CAP1	ENSG00000131236	protein_coding	+	chr1:40505904-40538321	44.7626	358.249	-8.00333	-3.0006	0.00375	0.0894734	down	10487	CAP|CAP1-PEN	HGNC:HGNC:20040|Ensembl:ENSG00000131236|HPRD:09869|Vega:OTTHUMG00000004493	1	1p34.2	CAP, adenylate cyclase-associated protein 1 (yeast)		GO:0030864(cortical actin cytoskeleton)//GO:0005886(plasma membrane)//GO:0070062(extracellular exosome)//GO:0005925(focal adhesion)	GO:0003779(actin binding)	GO:0030168(platelet activation)//GO:0007411(axon guidance)//GO:0006898(receptor-mediated endocytosis)//GO:0002576(platelet degranulation)//GO:0007163(establishment or maintenance of cell polarity)//GO:0007190(activation of adenylate cyclase activity)//GO:0007596(blood coagulation)//GO:0001667(ameboidal-type cell migration)//GO:0030036(actin cytoskeleton organization)//GO:0007165(signal transducti…
SH3BP5	ENSG00000131370	protein_coding	-	chr3:15295690-15382875	30.6714	117.019	-3.81526	-1.93178	0.01685	0.203403	down	9467	SAB|SH3BP-5	MIM:605612|HGNC:HGNC:10827|Ensembl:ENSG00000131370|HPRD:12030|Vega:OTTHUMG00000129859	3	3p24.3	SH3-domain binding protein 5 (BTK-associated)		GO:0005739(mitochondrion)//GO:0005737(cytoplasm)	GO:0004860(protein kinase inhibitor activity)//GO:0005515(protein binding)//GO:0017124(SH3 domain binding)	GO:0035556(intracellular signal transduction)//GO:0061099(negative regulation of protein tyrosine kinase activity)//GO:1904030(negative regulation of cyclin-dependent protein kinase activity)//GO:0007165(signal transduction)
C19orf12	ENSG00000131943	protein_coding	-	chr19:30191720-30206364	13.8641	168.302	-12.1394	-3.60163	0.01345	0.188535	down	83636	NBIA3|NBIA4|SPG43	MIM:614297|HGNC:HGNC:25443|Ensembl:ENSG00000131943|HPRD:12696	19	19q12	chromosome 19 open reading frame 12		GO:0005783(endoplasmic reticulum)//GO:0016021(integral component of membrane)//GO:0005739(mitochondrion)//GO:0005789(endoplasmic reticulum membrane)//GO:0031966(mitochondrial membrane)
ENOSF1	ENSG00000132199	protein_coding	-	chr18:596987-712676	27.7175	96.6645	-3.48749	-1.80219	0.0153	0.200437	down	55556	RTS|TYMSAS	MIM:607427|HGNC:HGNC:30365|Ensembl:ENSG00000132199|Vega:OTTHUMG00000131470	18	18p11.32	enolase superfamily member 1	hsa00051(Fructose and mannose metabolism)	GO:0005739(mitochondrion)//GO:0005575(cellular_component)	GO:0003824(catalytic activity)//GO:0016853(isomerase activity)//GO:0000287(magnesium ion binding)//GO:0050023(L-fuconate dehydratase activity)	GO:0044275(cellular carbohydrate catabolic process)//GO:0009063(cellular amino acid catabolic process)//GO:0008152(metabolic process)
IMMT	ENSG00000132305	protein_coding	-	chr2:86371054-86423172	7.07844	80.4325	-11.3631	-3.50628	0.0292	0.251497	down	10989	HMP|MINOS2|Mic60|P87|P87/89|P89|PIG4|PIG52	MIM:600378|HGNC:HGNC:6047|Ensembl:ENSG00000132305|HPRD:02658|Vega:OTTHUMG00000153170	2	2p11.2|2	inner membrane mitochondrial protein		GO:0061617(MICOS complex)//GO:0016020(membrane)//GO:0005743(mitochondrial inner membrane)//GO:0005739(mitochondrion)//GO:0043209(myelin sheath)	GO:0044822(poly(A) RNA binding)//GO:0005515(protein binding)	GO:0051560(mitochondrial calcium ion homeostasis)//GO:0042407(cristae formation)//GO:0008150(biological_process)
PER2	ENSG00000132326	protein_coding	-	chr2:239140324-239198743	2.30609	72.763	-31.5527	-4.97969	0.01675	0.203403	down	8864	FASPS|FASPS1	MIM:603426|HGNC:HGNC:8846|Ensembl:ENSG00000132326|HPRD:04575|Vega:OTTHUMG00000152884	2	2q37.3	period circadian clock 2	hsa04710(Circadian rhythm)//hsa04713(Circadian entrainment)//hsa05168(Herpes simplex infection)//hsa05202(Transcriptional misregulation in cancer)	GO:0005654(nucleoplasm)//GO:0005634(nucleus)//GO:0048471(perinuclear region of cytoplasm)//GO:0005737(cytoplasm)//GO:0005730(nucleolus)	GO:0000976(transcription regulatory region sequence-specific DNA binding)//GO:0000989(transcription factor activity, transcription factor binding)//GO:0043130(ubiquitin binding)//GO:0005515(protein binding)//GO:0003713(transcription coactivator activity)	GO:0032922(circadian regulation of gene expression)//GO:0000122(negative regulation of transcription from RNA polymerase II promoter)//GO:0070345(negative regulation of fat cell proliferation)//GO:0002931(response to ischemia)//GO:0042752(regulation of circadian rhythm)//GO:0007623(circadian rhythm)//GO:0051726(regulation of cell cycle)//GO:0097167(circadian regulation of translation)//GO:0042754…
H3F3B	ENSG00000132475	protein_coding	-	chr17:73772514-73821886	58.3832	188.39	-3.22679	-1.6901	0.04495	0.305836	down	3021	H3.3B	MIM:601058|HGNC:HGNC:4765|Ensembl:ENSG00000132475|HPRD:03036|Vega:OTTHUMG00000179842	17	17q25.1	H3 histone, family 3B (H3.3B)	hsa05034(Alcoholism)//hsa05202(Transcriptional misregulation in cancer)//hsa05322(Systemic lupus erythematosus)	GO:0005634(nucleus)//GO:0000786(nucleosome)	GO:0046982(protein heterodimerization activity)//GO:0003677(DNA binding)
[truncated: 242 more rows]
