# Supplementary material for: Expression and clinical value of circRNAs in serum extracellular vesicles for gastric cancer
Source: Front Oncol. 2022 Aug 17;12:962831. doi: 10.3389/fonc.2022.962831 (PMC9428625; doi:10.3389/fonc.2022.962831)
Supplement: Supplementary file 5 [file DataSheet_1.zip › Raw data/Fig 7 miRNA-mRNA.xlsx]

## Sheet: prediction
miRNA binded mRNA summary of binding sites between miRNA and target. Total: the number of binding sites. context+ score & context score: The context+ score & context score from TargetScan. Structure Score & Free Energy: The thermodynamic properties of the binding site from miRanda.
miRNA	Seqname	GeneSymbol	Type	Total	Context+	Context	Structure	Energy	UTR Length
hsa-miR-136-3p	NM_002834	PTPN11	mRNA	4		-0.028	574	-81.89	4121
hsa-miR-136-3p	NM_032689	ZNF607	mRNA	3	-0.25	-0.29	435	-44.92	1677
hsa-miR-136-3p	NM_001531	MR1	mRNA	3		-0.019	434	-41.51	6673
hsa-miR-136-3p	NM_005264	GFRA1	mRNA	3		-0.155	427	-56.91	7467
hsa-miR-136-3p	NM_013269	CLEC2D	mRNA	3		0.001	420	-59.67	4681
hsa-miR-136-3p	NM_024947	PHC3	mRNA	2		0.002	303	-40.62	9650
hsa-miR-136-3p	NM_003679	KMO	mRNA	2	-0.019	-0.052	303	-40.24	3494
hsa-miR-136-3p	NM_144984	VSTM4	mRNA	2	-0.351	-0.415	299	-35.56	1570
hsa-miR-136-3p	NM_000489	ATRX	mRNA	2	-0.001	-0.132	299	-30.58	3473
hsa-miR-136-3p	NM_052893	BTBD9	mRNA	2			298	-43.82	6534
hsa-miR-136-3p	NM_015060	AVL9	mRNA	2	-0.196	-0.422	298	-27.46	4834
hsa-miR-136-3p	NM_001017995	SH3PXD2B	mRNA	2	-0.067	-0.032	297	-38.47	4870
hsa-miR-136-3p	NM_015247	CYLD	mRNA	2		0.004	297	-36.46	5427
hsa-miR-136-3p	NM_001008388	CISD2	mRNA	2	-0.112	-0.283	297	-25.31	5376
hsa-miR-136-3p	NM_181654	CPLX4	mRNA	2	-0.172	-0.224	295	-31.07	1294
hsa-miR-136-3p	NM_032043	BRIP1	mRNA	2		0.003	294	-40.04	4110
hsa-miR-136-3p	NM_015026	MON2	mRNA	2		-0.046	294	-38.84	4834
hsa-miR-136-3p	NM_003247	THBS2	mRNA	2	-0.16	-0.185	292	-32.53	2042
hsa-miR-136-3p	NM_003238	TGFB2	mRNA	2	-0.509	-0.594	292	-27.95	3257
hsa-miR-136-3p	NM_006670	TPBG	mRNA	2	-0.289	-0.398	292	-24.73	1192
hsa-miR-136-3p	NM_016242	EMCN	mRNA	2	-0.27	-0.293	291	-30.44	3072
hsa-miR-136-3p	NM_014154	ARMC8	mRNA	2		-0.125	291	-24.58	1638
hsa-miR-136-3p	NM_005634	SOX3	mRNA	2	-0.107	-0.112	289	-33.16	733
hsa-miR-136-3p	NM_001317989	LOC100132813	mRNA	2	-0.391	-0.445	289	-25.05	2737
hsa-miR-136-3p	NM_001039479	AREL1	mRNA	2		-0.052	288	-37.23	2468
hsa-miR-136-3p	NM_018952	HOXB6	mRNA	2		-0.151	287	-40.39	676
hsa-miR-136-3p	NM_024873	TNIP3	mRNA	2		-0.023	287	-38.08	1222
hsa-miR-136-3p	NM_017661	ZNF280D	mRNA	2	-0.137	-0.171	287	-34.96	1322
hsa-miR-136-3p	NM_007086	WDHD1	mRNA	2		-0.038	287	-29.3	2552
hsa-miR-136-3p	NM_003507	FZD7	mRNA	2	-0.162	-0.154	283	-31.45	2065
hsa-miR-136-3p	NM_138731	MIPOL1	mRNA	2		-0.016	283	-31.4	4288
hsa-miR-136-3p	NM_020429	SMURF1	mRNA	2	-0.053	-0.102	283	-30.23	3149
hsa-miR-136-3p	NM_031427	DNAL1	mRNA	2	-0.115	-0.091	282	-36.64	7786
hsa-miR-136-3p	NM_000259	MYO5A	mRNA	2			282	-31.15	6413
hsa-miR-136-3p	NM_080652	TMEM41A	mRNA	2		-0.031	282	-29.14	1936
hsa-miR-136-3p	NM_003108	SOX11	mRNA	2		-0.071	281	-37.32	7338
hsa-miR-136-3p	NM_002214	ITGB8	mRNA	1	-0.025	-0.129	175	-21.8	5762
hsa-miR-136-3p	NM_003455	ZNF202	mRNA	1	-0.342	-0.351	175	-19.26	2070
hsa-miR-136-3p	NM_001017970	TMEM30B	mRNA	1	-0.206	-0.284	174	-18.1	2721
hsa-miR-136-3p	NM_015283	DPY19L1	mRNA	1	-0.11	-0.206	171	-26.06	2692
hsa-miR-136-3p	NM_002943	RORA	mRNA	1	-0.077	-0.206	171	-20.21	9171
hsa-miR-136-3p	NM_022128	RBKS	mRNA	1	-0.329	-0.402	168	-15.43	251
hsa-miR-136-3p	NM_017873	ASB6	mRNA	1	-0.076	-0.133	167	-23.98	3186
hsa-miR-136-3p	NM_001024611	LRRC66	mRNA	1	-0.141	-0.161	167	-21.7	737
hsa-miR-136-3p	NM_003722	TP63	mRNA	1	-0.155	-0.206	166	-23.47	2777
hsa-miR-136-3p	NM_152678	DENND6A	mRNA	1	-0.048	-0.161	166	-22.28	2760
hsa-miR-136-3p	NM_002789	PSMA4	mRNA	1	-0.231	-0.263	164	-20.18	277
hsa-miR-136-3p	NM_014331	SLC7A11	mRNA	1	-0.15	-0.243	164	-18.57	7862
hsa-miR-136-3p	NM_005756	ADGRG2	mRNA	1	-0.219	-0.255	164	-15.95	1557
hsa-miR-136-3p	NM_178566	ZDHHC21	mRNA	1		0.012	163	-28.2	7895
hsa-miR-136-3p	NM_017787	WBP1L	mRNA	1	-0.057	-0.164	163	-21.55	2933
hsa-miR-136-3p	NM_001001479	SLC35E4	mRNA	1	-0.229	-0.276	163	-20.65	862
hsa-miR-136-3p	NM_006361	HOXB13	mRNA	1	-0.188	-0.253	163	-12.07	2025
hsa-miR-136-3p	NM_152573	RASEF	mRNA	1	-0.05	-0.119	162	-23.54	3092
hsa-miR-136-3p	NM_016399	TRIAP1	mRNA	1	-0.351	-0.418	162	-12.13	911
hsa-miR-136-3p	NM_014807	C2CD2L	mRNA	1	-0.18	-0.197	160	-23.31	868
hsa-miR-136-3p	NM_032523	OSBPL6	mRNA	1	-0.061	-0.126	160	-14.11	3874
hsa-miR-136-3p	NM_002359	MAFG	mRNA	1			159	-22.41	4336
hsa-miR-136-3p	NM_052957	ACRC	mRNA	1	-0.266	-0.327	159	-19.35	601
hsa-miR-136-3p	NM_032329	ING5	mRNA	1	-0.22	-0.261	159	-18.15	4450
hsa-miR-136-3p	NM_005903	SMAD5	mRNA	1	-0.105	-0.248	159	-16.96	5254
hsa-miR-136-3p	NM_152384	BBS5	mRNA	1	-0.073	-0.096	158	-25.06	2073
hsa-miR-136-3p	NM_001701	BAAT	mRNA	1	-0.112	-0.134	158	-19.1	2011
hsa-miR-136-3p	NM_003657	BCAS1	mRNA	1	-0.142	-0.161	158	-18.91	1384
hsa-miR-136-3p	NM_015554	GLCE	mRNA	1	-0.13	-0.238	158	-18	2961
hsa-miR-136-3p	NM_014344	FJX1	mRNA	1	-0.247	-0.301	158	-17.32	923
hsa-miR-136-3p	NM_153013	NADK2	mRNA	1	-0.209	-0.281	158	-17.17	2555
hsa-miR-136-3p	NM_002522	NPTX1	mRNA	1	-0.084	-0.07	158	-16.06	3980
hsa-miR-136-3p	NM_025217	ULBP2	mRNA	1		-0.067	158	-15.76	532
hsa-miR-136-3p	NM_001409	MEGF6	mRNA	1	-0.137	-0.159	157	-21.96	2586
hsa-miR-136-3p	NM_012426	SF3B3	mRNA	1	-0.06	-0.128	157	-21.93	5855
hsa-miR-136-3p	NM_005776	CNIH1	mRNA	1	-0.24	-0.301	157	-15.93	885
hsa-miR-136-3p	NM_001287491	TET3	mRNA	1	-0.021	-0.157	157	-15.57	5999
hsa-miR-136-3p	NM_139279	MCFD2	mRNA	1	-0.223	-0.26	157	-14.68	3593
hsa-miR-136-3p	NM_015848	KRT76	mRNA	1		0.02	156	-25.08	558
hsa-miR-136-3p	NM_145212	MRPL30	mRNA	1		0.02	156	-23.27	3852
hsa-miR-136-3p	NM_001980	STX2	mRNA	1			156	-22.66	2300
hsa-miR-136-3p	NM_020759	STARD9	mRNA	1	-0.059	-0.105	156	-21.22	1424
hsa-miR-136-3p	NM_181705	LYRM7	mRNA	1	-0.053	-0.128	156	-19.55	5825
hsa-miR-136-3p	NM_178812	MTDH	mRNA	1	-0.194	-0.226	156	-18.83	5590
hsa-miR-136-3p	NM_006195	PBX3	mRNA	1			156	-17.8	1453
hsa-miR-136-3p	NM_005151	USP14	mRNA	1	-0.247	-0.281	156	-16.69	2455
hsa-miR-136-3p	NM_006323	SEC24B	mRNA	1	-0.2	-0.224	156	-16.49	784
hsa-miR-136-3p	NM_138492	PRELID2	mRNA	1	-0.007	-0.068	156	-15.4	4192
hsa-miR-136-3p	NM_152441	FBXL14	mRNA	1	-0.148	-0.196	156	-15.35	755
hsa-miR-136-3p	NM_133465	KIAA1958	mRNA	1	-0.025	-0.081	156	-14.43	5242
hsa-miR-136-3p	NM_032233	SETD3	mRNA	1	-0.156	-0.225	156	-14.38	933
hsa-miR-136-3p	NM_014867	KBTBD11	mRNA	1	-0.138	-0.196	156	-13.78	3879
hsa-miR-136-3p	NM_015275	KIAA1033	mRNA	1		-0.093	155	-20.16	2203
hsa-miR-136-3p	NM_018388	MBNL3	mRNA	1	-0.2	-0.232	155	-19.98	10351
hsa-miR-136-3p	NM_173676	PNPLA1	mRNA	1	-0.216	-0.25	155	-19.89	879
hsa-miR-136-3p	NM_020702	KIAA1161	mRNA	1		-0.001	155	-19.84	4133
hsa-miR-136-3p	NM_001282322	RNF212B	mRNA	1			155	-18.6	1394
hsa-miR-136-3p	NM_024653	PRKRIP1	mRNA	1	-0.167	-0.203	155	-17.9	1571
hsa-miR-136-3p	NM_006122	MAN2A2	mRNA	1	-0.084	-0.199	155	-17.21	2798
hsa-miR-136-3p	NM_024728	SUGCT	mRNA	1		-0.087	155	-15.07	288
hsa-miR-136-3p	NM_005449	FCMR	mRNA	1	-0.089	-0.121	155	-14.58	1733
hsa-miR-136-3p	NM_000222	KIT	mRNA	1	-0.156	-0.171	155	-14.5	2158
hsa-miR-136-3p	NM_024721	ZFHX4	mRNA	1		-0.019	155	-14.35	2720
hsa-miR-136-3p	NM_033050	SUCNR1	mRNA	1		-0.059	155	-14.07	3071
hsa-miR-136-3p	NM_015696	GPX7	mRNA	1	-0.344	-0.314	155	-10.99	626
hsa-miR-136-3p	NM_052907	TMEM132B	mRNA	1		0.032	154	-26.25	7667
hsa-miR-136-3p	NM_004178	TARBP2	mRNA	1		-0.047	154	-22.15	283
hsa-miR-136-3p	NM_001199509	NCR2	mRNA	1	-0.195	-0.206	154	-19.39	184
hsa-miR-136-3p	NM_030964	SPRY4	mRNA	1	-0.139	-0.163	154	-18.36	3782
hsa-miR-136-3p	NM_022831	AIDA	mRNA	1		-0.027	154	-17.65	1880
hsa-miR-136-3p	NM_014286	NCS1	mRNA	1		-0.064	154	-17.42	4332
hsa-miR-136-3p	NM_015295	SMCHD1	mRNA	1	-0.149	-0.251	154	-16.49	2465
hsa-miR-136-3p	NM_004863	SPTLC2	mRNA	1		-0.09	154	-16.29	6287
hsa-miR-136-3p	NM_173642	RIMKLA	mRNA	1	-0.273	-0.322	154	-12.79	9255
hsa-miR-136-3p	NM_001102658	CT62	mRNA	1	-0.122	-0.133	154	-12.64	907
hsa-miR-136-3p	NM_006578	GNB5	mRNA	1		-0.002	153	-27.55	1831
hsa-miR-136-3p	NM_021828	HPSE2	mRNA	1			153	-21.22	2497
hsa-miR-136-3p	NM_016931	NOX4	mRNA	1		-0.065	153	-17.76	2402
hsa-miR-136-3p	NM_006043	HS3ST2	mRNA	1	-0.164	-0.204	153	-17.3	776
hsa-miR-136-3p	NM_005909	MAP1B	mRNA	1	-0.034	-0.101	153	-16.01	4331
hsa-miR-136-3p	NM_006936	SUMO3	mRNA	1	-0.23	-0.27	153	-15.19	1334
hsa-miR-136-3p	NM_015161	ARL6IP1	mRNA	1	-0.053	-0.045	152	-21.29	1585
hsa-miR-136-3p	NM_052906	ELFN2	mRNA	1		0.049	152	-20.92	5112
hsa-miR-136-3p	NM_001145536	C17orf107	mRNA	1	-0.088	-0.113	152	-19.92	2399
hsa-miR-136-3p	NM_000134	FABP2	mRNA	1	-0.281	-0.288	152	-19.66	1791
hsa-miR-136-3p	NM_015865	SLC14A1	mRNA	1	-0.17	-0.199	152	-19	2569
hsa-miR-136-3p	NM_007350	PHLDA1	mRNA	1	-0.147	-0.161	152	-18.73	4672
hsa-miR-136-3p	NM_173833	SCARA5	mRNA	1		0.002	152	-17.92	2052
hsa-miR-136-3p	NM_015235	CSTF2T	mRNA	1		-0.018	152	-17.81	2213
hsa-miR-136-3p	NM_024734	CLMN	mRNA	1		0.042	152	-17.21	9625
hsa-miR-136-3p	NM_032256	TMEM117	mRNA	1	-0.085	-0.088	152	-16.91	1090
hsa-miR-136-3p	NM_012198	GCA	mRNA	1	-0.277	-0.32	152	-16.49	2395
hsa-miR-136-3p	NM_001129979	SYCE1L	mRNA	1	-0.133	-0.13	152	-15.66	148
hsa-miR-136-3p	NM_000068	CACNA1A	mRNA	1	-0.036	-0.066	152	-14.77	1604
hsa-miR-136-3p	NM_052904	KLHL32	mRNA	1	-0.206	-0.245	152	-14.74	1472
hsa-miR-136-3p	NM_004521	KIF5B	mRNA	1	-0.1	-0.136	152	-14.42	2527
hsa-miR-136-3p	NM_018390	PLCXD1	mRNA	1	-0.373	-0.381	152	-14.07	4020
hsa-miR-136-3p	NM_000786	CYP51A1	mRNA	1	-0.099	-0.133	152	-13.82	1516
hsa-miR-136-3p	NM_003671	CDC14B	mRNA	1	-0.275	-0.3	152	-13.03	3640
hsa-miR-136-3p	NM_001012267	CENPP	mRNA	1	-0.325	-0.434	152	-12.83	2006
hsa-miR-136-3p	NM_001010888	ZC3H12B	mRNA	1		-0.033	152	-12.59	4678
hsa-miR-136-3p	NM_001858	COL19A1	mRNA	1	-0.106	-0.113	151	-22.62	5179
hsa-miR-136-3p	NM_001719	BMP7	mRNA	1		-0.012	151	-22.34	2206
hsa-miR-136-3p	NM_002336	LRP6	mRNA	1			151	-21.84	5099
hsa-miR-136-3p	NM_015219	EXOC7	mRNA	1	-0.03	-0.052	151	-21.57	2655
hsa-miR-136-3p	NM_000436	OXCT1	mRNA	1		-0.031	151	-20.9	1664
hsa-miR-136-3p	NM_152625	ZNF366	mRNA	1		-0.014	151	-19.8	3857
hsa-miR-136-3p	NM_000792	DIO1	mRNA	1		0.006	151	-19.77	1087
hsa-miR-136-3p	NM_001042603	KDM5A	mRNA	1	-0.079	-0.129	151	-19.55	5399
hsa-miR-136-3p	NM_021044	DHH	mRNA	1	-0.108	-0.13	151	-19.39	3203
hsa-miR-136-3p	NM_004027	INPP4A	mRNA	1		-0.008	151	-18.7	3425
hsa-miR-136-3p	NM_207325	DPY19L3	mRNA	1		-0.037	151	-17.83	3653
hsa-miR-136-3p	NM_000864	HTR1D	mRNA	1	-0.295	-0.28	151	-17.63	1191
hsa-miR-136-3p	NM_033029	LMLN	mRNA	1		0.004	151	-16.61	5053
hsa-miR-136-3p	NM_002843	PTPRJ	mRNA	1		0.002	151	-15.25	3480
hsa-miR-136-3p	NM_004137	KCNMB1	mRNA	1	-0.124	-0.134	151	-15.01	543
hsa-miR-136-3p	NM_016382	CD244	mRNA	1			151	-14.56	1187
hsa-miR-136-3p	NM_030647	KDM7A	mRNA	1	-0.039	-0.081	151	-14.35	6348
hsa-miR-136-3p	NM_015172	PRRC2C	mRNA	1		-0.042	151	-14.14	1664
hsa-miR-136-3p	NM_194247	HNRNPA3	mRNA	1	-0.182	-0.197	151	-14.09	4565
hsa-miR-136-3p	NM_022719	DGCR14	mRNA	1	-0.002	-0.072	151	-12.67	3917
hsa-miR-136-3p	NM_013361	ZNF223	mRNA	1	-0.358	-0.385	151	-11.46	717
hsa-miR-136-3p	NM_017830	OCIAD1	mRNA	1			150	-23.99	1055
hsa-miR-136-3p	NM_002487	NDN	mRNA	1		-0.018	150	-22.48	845
hsa-miR-136-3p	NM_030763	HMGN5	mRNA	1	-0.19	-0.225	150	-21.58	948
hsa-miR-136-3p	NM_000944	PPP3CA	mRNA	1		-0.047	150	-18.77	2435
hsa-miR-136-3p	NM_017723	TOR4A	mRNA	1			150	-18.45	2680
hsa-miR-136-3p	NM_016217	HECA	mRNA	1		-0.034	150	-17.99	3704
hsa-miR-136-3p	NM_153756	FNDC5	mRNA	1		-0.063	150	-17.98	2026
hsa-miR-136-3p	NM_018040	GPATCH2	mRNA	1		-0.053	150	-17.93	4152
hsa-miR-136-3p	NM_021244	RRAGD	mRNA	1	-0.18	-0.231	150	-17.11	3440
hsa-miR-136-3p	NM_022037	TIA1	mRNA	1		-0.074	150	-17.05	3275
hsa-miR-136-3p	NM_005324	H3F3B	mRNA	1	-0.047	-0.086	150	-17.02	2161
hsa-miR-136-3p	NM_004177	STX3	mRNA	1	-0.021	-0.124	150	-16.76	5058
hsa-miR-136-3p	NM_001256615	LOC149373	mRNA	1	-0.061	-0.011	150	-16.66	915
hsa-miR-136-3p	NM_004310	RHOH	mRNA	1		-0.058	150	-15.76	802
hsa-miR-136-3p	NM_004133	HNF4G	mRNA	1		-0.008	150	-15.48	2730
hsa-miR-136-3p	NM_016023	OTUD6B	mRNA	1		-0.054	150	-14.69	2227
hsa-miR-136-3p	NM_016357	LIMA1	mRNA	1	-0.126	-0.156	150	-13.96	1284
hsa-miR-136-3p	NM_001294306	LOC728485	mRNA	1	-0.08	-0.083	150	-13.59	1565
hsa-miR-136-3p	NM_001364	DLG2	mRNA	1	-0.132	-0.256	150	-12.07	4805
hsa-miR-136-3p	NM_005235	ERBB4	mRNA	1		-0.007	150	-11.57	7898
hsa-miR-136-3p	NM_018401	STK32B	mRNA	1		-0.041	149	-24.9	1918
hsa-miR-136-3p	NM_001684	ATP2B4	mRNA	1		-0.018	149	-21.7	4227
hsa-miR-136-3p	NM_032471	PKIB	mRNA	1		-0.043	149	-21.23	1178
hsa-miR-136-3p	NM_030790	ITFG1	mRNA	1		-0.067	149	-20.79	1331
hsa-miR-136-3p	NM_001282	AP2B1	mRNA	1			149	-19.9	2718
hsa-miR-136-3p	NM_024603	BEND5	mRNA	1			149	-19.45	363
hsa-miR-136-3p	NM_006773	DDX18	mRNA	1	-0.134	-0.206	149	-19.11	1653
hsa-miR-136-3p	NM_003287	TPD52L1	mRNA	1		-0.04	149	-18.24	1444
hsa-miR-136-3p	NM_006919	SERPINB3	mRNA	1		-0.053	149	-17.68	460
hsa-miR-136-3p	NM_002974	SERPINB4	mRNA	1	-0.141	-0.159	149	-17.59	460
hsa-miR-136-3p	NM_003930	SKAP2	mRNA	1	-0.014	-0.037	149	-17.16	2604
hsa-miR-136-3p	NM_018452	TMEM242	mRNA	1		0.038	149	-17.12	3879
hsa-miR-136-3p	NM_194317	LYPD6	mRNA	1	-0.033	-0.1	149	-17.06	3295
hsa-miR-136-3p	NM_032947	SMIM3	mRNA	1		-0.098	149	-16.58	1113
hsa-miR-136-3p	NM_020834	HOMEZ	mRNA	1		-0.035	149	-16.47	1940
hsa-miR-136-3p	NM_006281	STK3	mRNA	1	-0.113	-0.153	149	-14.34	1211
hsa-miR-136-3p	NM_001145161	UBE2QL1	mRNA	1	-0.09	-0.149	149	-13.22	5372
hsa-miR-136-3p	NM_130896	WFDC8	mRNA	1	-0.152	-0.174	149	-12.97	264
hsa-miR-136-3p	NM_018984	SSH1	mRNA	1	-0.296	-0.348	149	-12.34	5298
hsa-miR-136-3p	NM_015210	MTCL1	mRNA	1	-0.198	-0.229	149	-11.6	1189
hsa-miR-136-3p	NM_005339	UBE2K	mRNA	1		-0.018	149	-11.29	4356
hsa-miR-136-3p	NM_021956	GRIK2	mRNA	1		-0.016	148	-23.95	1572
hsa-miR-136-3p	NM_001099289	SH3RF3	mRNA	1			148	-23.33	2965
hsa-miR-136-3p	NM_053023	ZFP91	mRNA	1		-0.008	148	-22.23	3844
hsa-miR-136-3p	NM_007315	STAT1	mRNA	1		-0.029	148	-20.67	1667
hsa-miR-136-3p	NM_001080477	TENM3	mRNA	1			148	-20.61	2673
hsa-miR-136-3p	NM_024776	PEAK1	mRNA	1		-0.012	148	-19.13	6000
hsa-miR-136-3p	NM_152293	TADA2B	mRNA	1	-0.105	-0.123	148	-19.13	2896
hsa-miR-136-3p	NM_032424	MSANTD4	mRNA	1		-0.033	148	-18.91	1614
hsa-miR-136-3p	NM_018376	NIPSNAP3B	mRNA	1	-0.112	-0.101	148	-18.5	4691
hsa-miR-136-3p	NM_022918	TMEM135	mRNA	1	-0.026	-0.087	148	-18.17	7501
hsa-miR-136-3p	NM_016235	GPRC5B	mRNA	1	-0.04	-0.072	148	-17.91	1529
hsa-miR-136-3p	NM_020448	NIPAL3	mRNA	1		-0.048	148	-17.73	3798
hsa-miR-136-3p	NM_006506	RASA2	mRNA	1		-0.038	148	-17.38	3050
hsa-miR-136-3p	NM_153486	LDHD	mRNA	1	-0.085	-0.03	148	-16.03	496
hsa-miR-136-3p	NM_018360	TXLNG	mRNA	1			148	-15.97	2753
hsa-miR-136-3p	NM_207410	GFRAL	mRNA	1		-0.084	148	-15.72	640
hsa-miR-136-3p	NM_012216	MID2	mRNA	1		0.037	148	-15.57	4564
hsa-miR-136-3p	NM_016291	IP6K2	mRNA	1	-0.141	-0.157	148	-15.4	270
hsa-miR-136-3p	NM_003243	TGFBR3	mRNA	1		-0.046	148	-15.33	3396
hsa-miR-136-3p	NM_153360	APCDD1L	mRNA	1	-0.29	-0.294	148	-15.15	1686
hsa-miR-136-3p	NM_003488	AKAP1	mRNA	1	-0.114	-0.151	148	-14.83	1025
hsa-miR-136-3p	NM_015949	GET4	mRNA	1		-0.048	148	-14.41	1012
hsa-miR-136-3p	NM_017590	ZC3H7B	mRNA	1	-0.094	-0.163	148	-14.36	2718
hsa-miR-136-3p	NM_020772	NUFIP2	mRNA	1		-0.052	148	-14.14	8703
hsa-miR-136-3p	NM_003107	SOX4	mRNA	1	-0.08	-0.064	148	-14.11	2659
hsa-miR-136-3p	NM_031963	KRTAP9-8	mRNA	1	-0.232	-0.264	148	-13.22	473
hsa-miR-136-3p	NM_031961	KRTAP9-2	mRNA	1	-0.232	-0.264	148	-13.22	473
hsa-miR-136-3p	NM_005596	NFIB	mRNA	1	-0.297	-0.364	148	-13.03	6466
hsa-miR-136-3p	NM_006055	LANCL1	mRNA	1		-0.055	148	-12.97	3238
hsa-miR-136-3p	NM_001334	CTSO	mRNA	1	-0.095	-0.14	148	-12.54	1918
hsa-miR-136-3p	NM_152890	COL24A1	mRNA	1			148	-12.19	1313
hsa-miR-136-3p	NM_022166	XYLT1	mRNA	1		-0.008	148	-11.71	6371
hsa-miR-136-3p	NM_018970	GPR85	mRNA	1	-0.062	-0.12	148	-11.68	3196
hsa-miR-136-3p	NM_000619	IFNG	mRNA	1	-0.13	-0.166	148	-11.39	583
hsa-miR-136-3p	NM_003020	SCG5	mRNA	1	-0.17	-0.188	148	-11.08	488
hsa-miR-136-3p	NM_173491	LSM11	mRNA	1		-0.076	148	-10.68	5445
hsa-miR-136-3p	NM_020123	TM9SF3	mRNA	1		-0.014	148	-10.58	4153
hsa-miR-136-3p	NM_013347	RPA4	mRNA	1			147	-28.34	355
hsa-miR-136-3p	NM_025238	BTBD1	mRNA	1			147	-25.88	1638
hsa-miR-136-3p	NM_030918	SNX27	mRNA	1		0.002	147	-23.74	5482
hsa-miR-136-3p	NM_002898	RBMS2	mRNA	1		0.034	147	-23.67	7063
hsa-miR-136-3p	NM_025073	SIKE1	mRNA	1			147	-23.63	4787
hsa-miR-136-3p	NM_003330	TXNRD1	mRNA	1			147	-22.42	1886
hsa-miR-136-3p	NM_001363	DKC1	mRNA	1			147	-22.09	822
hsa-miR-136-3p	NM_138775	ALKBH8	mRNA	1		-0.046	147	-21.65	1931
hsa-miR-136-3p	NM_000615	NCAM1	mRNA	1		-0.004	147	-21.09	3049
hsa-miR-136-3p	NM_020749	MTUS1	mRNA	1	-0.053	-0.11	147	-20.46	2132
hsa-miR-136-3p	NM_020156	C1GALT1	mRNA	1		-0.014	147	-20.36	4922
hsa-miR-136-3p	NM_152623	CDC20B	mRNA	1		-0.048	147	-20.27	1247
hsa-miR-136-3p	NM_032866	CGNL1	mRNA	1			147	-20.19	3237
hsa-miR-136-3p	NM_012296	GAB2	mRNA	1		-0.009	147	-19.98	3982
hsa-miR-136-3p	NM_001068	TOP2B	mRNA	1		-0.074	147	-19.95	402
hsa-miR-136-3p	NM_018844	BCAP29	mRNA	1		-0.056	147	-19.58	4954
hsa-miR-136-3p	NM_181481	LDLRAD4	mRNA	1		-0.032	147	-19.19	7097
hsa-miR-136-3p	NM_004412	TRDMT1	mRNA	1			147	-19.19	11704
hsa-miR-136-3p	NM_003501	ACOX3	mRNA	1			147	-19.07	679
hsa-miR-136-3p	NM_014155	ZBTB44	mRNA	1			147	-18.75	7584
hsa-miR-136-3p	NM_015233	MTUS2	mRNA	1		0.014	147	-18.62	2741
hsa-miR-136-3p	NM_022336	EDAR	mRNA	1		0	147	-18.54	2436
hsa-miR-136-3p	NM_004485	GNG4	mRNA	1		0.031	147	-17.88	4424
hsa-miR-136-3p	NM_145019	FAM124A	mRNA	1	-0.048	-0.031	147	-17.73	2985
hsa-miR-136-3p	NM_015419	MXRA5	mRNA	1		-0.037	147	-17.62	1151
hsa-miR-136-3p	NM_015922	NSDHL	mRNA	1		0.009	147	-17.57	247
hsa-miR-136-3p	NM_025212	CXXC4	mRNA	1		-0.006	147	-16.84	4016
hsa-miR-136-3p	NM_003594	TTF2	mRNA	1		0.016	147	-16.53	1345
hsa-miR-136-3p	NM_000544	TAP2	mRNA	1	-0.05	-0.107	147	-16.49	3445
hsa-miR-136-3p	NM_001122770	ZBTB37	mRNA	1	-0.245	-0.276	147	-16.49	512
hsa-miR-136-3p	NM_020800	IFT80	mRNA	1	-0.059	-0.089	147	-16.48	1539
hsa-miR-136-3p	NM_004113	FGF12	mRNA	1			147	-16.23	4616
hsa-miR-136-3p	NM_001638	APOF	mRNA	1			147	-16.22	654
hsa-miR-136-3p	NM_002853	RAD1	mRNA	1	-0.231	-0.291	147	-15.97	3504
hsa-miR-136-3p	NM_153184	CADM2	mRNA	1	-0.137	-0.191	147	-15.97	7646
hsa-miR-136-3p	NM_001292023	LOC100129940	mRNA	1	-0.134	-0.169	147	-15.63	4077
hsa-miR-136-3p	NM_015277	NEDD4L	mRNA	1		-0.02	147	-15.49	5271
hsa-miR-136-3p	NM_148893	SVIP	mRNA	1			147	-15.44	2856
hsa-miR-136-3p	NM_002754	MAPK13	mRNA	1	-0.031	-0.066	147	-14.26	5151
hsa-miR-136-3p	NM_006164	NFE2L2	mRNA	1	-0.157	-0.194	147	-14.05	482
hsa-miR-136-3p	NM_032435	KIAA1804	mRNA	1			147	-13.77	2437
hsa-miR-136-3p	NM_178822	IGSF10	mRNA	1	-0.136	-0.156	147	-13.67	699
hsa-miR-136-3p	NM_005763	AASS	mRNA	1		-0.055	147	-13.57	2945
hsa-miR-136-3p	NM_001144936	C11orf95	mRNA	1			147	-13.28	3526
hsa-miR-136-3p	NM_001008495	TMEM64	mRNA	1		0.003	147	-13.18	3676
hsa-miR-136-3p	NM_138440	VASN	mRNA	1	-0.402	-0.47	147	-12.75	629
hsa-miR-136-3p	NM_031468	CALN1	mRNA	1		-0.063	147	-12.63	8284
hsa-miR-136-3p	NM_005955	MTF1	mRNA	1	-0.091	-0.165	147	-12.62	5569
hsa-miR-136-3p	NM_000599	IGFBP5	mRNA	1	-0.39	-0.505	147	-11.98	4646
hsa-miR-136-3p	NM_152434	CWF19L2	mRNA	1	-0.22	-0.259	147	-11.55	564
hsa-miR-136-3p	NM_173690	SCAI	mRNA	1	-0.025	-0.135	147	-10.14	10198
hsa-miR-136-3p	NM_000340	SLC2A2	mRNA	1		-0.071	147	-9.63	1555
hsa-miR-136-3p	NM_016248	AKAP11	mRNA	1	-0.016	-0.107	147	-9.53	4039
hsa-miR-136-3p	NM_178526	SLC25A42	mRNA	1			146	-25.76	2156
hsa-miR-136-3p	NM_145056	DACT3	mRNA	1			146	-21.68	870
hsa-miR-136-3p	NM_003224	ARFRP1	mRNA	1			146	-20.75	1800
hsa-miR-136-3p	NM_020778	ALPK3	mRNA	1		0.024	146	-20.61	5026
hsa-miR-136-3p	NM_015559	SETBP1	mRNA	1		0.035	146	-20.41	4812
hsa-miR-136-3p	NM_021140	KDM6A	mRNA	1			146	-20.06	1201
hsa-miR-136-3p	NM_018072	HEATR1	mRNA	1		-0.036	146	-19.9	1897
hsa-miR-136-3p	NM_021033	RAP2A	mRNA	1			146	-19.73	3556
hsa-miR-136-3p	NM_015646	RAP1B	mRNA	1			146	-19.18	1356
hsa-miR-136-3p	NM_207426	FOXI2	mRNA	1		-0.01	146	-18.77	2221
hsa-miR-136-3p	NM_174916	UBR1	mRNA	1		-0.063	146	-18.43	2429
hsa-miR-136-3p	NM_014494	TNRC6A	mRNA	1		0	146	-18.38	2419
hsa-miR-136-3p	NM_015431	TRIM58	mRNA	1		-0.038	146	-18.37	3647
hsa-miR-136-3p	NM_001744	CAMK4	mRNA	1			146	-18.24	10418
hsa-miR-136-3p	NM_003870	IQGAP1	mRNA	1	-0.127	-0.148	146	-17.52	2135
hsa-miR-136-3p	NM_020776	KIAA1328	mRNA	1		0.041	146	-17.3	3098
hsa-miR-136-3p	NM_001013620	ALG10B	mRNA	1			146	-17.11	8513
hsa-miR-136-3p	NM_018046	AGGF1	mRNA	1			146	-16.87	1981
hsa-miR-136-3p	NM_015191	SIK2	mRNA	1		-0.033	146	-16.25	2788
hsa-miR-136-3p	NM_033411	RWDD2A	mRNA	1	-0.046	-0.117	146	-15.93	2663
hsa-miR-136-3p	NM_018212	ENAH	mRNA	1		-0.019	146	-15.87	10943
hsa-miR-136-3p	NM_014765	TOMM20	mRNA	1		-0.006	146	-15.44	2721
hsa-miR-136-3p	NM_004423	DVL3	mRNA	1	-0.158	-0.172	146	-15.37	2771
hsa-miR-136-3p	NM_015458	MTMR9	mRNA	1			146	-14.96	5357
hsa-miR-136-3p	NM_000849	GSTM3	mRNA	1	-0.225	-0.303	146	-14.04	3139
hsa-miR-136-3p	NM_001723	DST	mRNA	1	-0.121	-0.102	146	-13.97	940
hsa-miR-136-3p	NM_014905	GLS	mRNA	1		-0.044	146	-13.94	2558
hsa-miR-136-3p	NM_022340	RBSN	mRNA	1			146	-13.87	3713
hsa-miR-136-3p	NM_006595	API5	mRNA	1			146	-13.74	2075
hsa-miR-136-3p	NM_018250	INTS9	mRNA	1		-0.037	146	-13.72	488
hsa-miR-136-3p	NM_006557	DMRT2	mRNA	1		-0.1	146	-13.67	1780
hsa-miR-136-3p	NM_014332	SMPX	mRNA	1		-0.072	146	-13.57	437
hsa-miR-136-3p	NM_139283	PPTC7	mRNA	1		-0.036	146	-13.4	2605
hsa-miR-136-3p	NM_032211	LOXL4	mRNA	1		-0.031	146	-13.35	1235
hsa-miR-136-3p	NM_014488	RAB30	mRNA	1	-0.137	-0.275	146	-13.26	9032
hsa-miR-136-3p	NM_020225	STOX2	mRNA	1	-0.006	-0.047	146	-12.76	6246
hsa-miR-136-3p	NM_152558	IQCE	mRNA	1	-0.342	-0.387	146	-12.65	4572
hsa-miR-136-3p	NM_032291	SGIP1	mRNA	1	-0.073	-0.146	146	-12.39	8044
hsa-miR-136-3p	NM_032047	B3GNT5	mRNA	1	-0.052	-0.087	146	-12.02	2456
hsa-miR-136-3p	NM_006138	MS4A3	mRNA	1		-0.062	146	-11.84	882
hsa-miR-136-3p	NM_032289	PSD2	mRNA	1	-0.127	-0.213	146	-10.99	1989
hsa-miR-136-3p	NM_001204	BMPR2	mRNA	1		-0.025	146	-10.49	7805
hsa-miR-136-3p	NM_207361	FREM2	mRNA	1		-0.026	146	-9.93	6343
hsa-miR-136-3p	NM_024743	UGT2A3	mRNA	1	-0.204	-0.272	146	-9.63	1354
hsa-miR-136-3p	NM_001163438	SMIM10	mRNA	1			145	-26.85	1126
hsa-miR-136-3p	NM_015021	ZNF292	mRNA	1			145	-21.48	1887
hsa-miR-136-3p	NM_019110	ZKSCAN4	mRNA	1		-0.05	145	-20.57	3411
hsa-miR-136-3p	NM_004439	EPHA5	mRNA	1		-0.029	145	-20.49	4551
hsa-miR-136-3p	NM_001118	ADCYAP1R1	mRNA	1		0.034	145	-20.42	4795
hsa-miR-136-3p	NM_000494	COL17A1	mRNA	1	-0.059	-0.026	145	-18.78	947
hsa-miR-136-3p	NM_153026	PRICKLE1	mRNA	1		-0.041	145	-18.37	1471
hsa-miR-136-3p	NM_014043	CHMP2B	mRNA	1		-0.049	145	-18.1	1726
hsa-miR-136-3p	NM_003390	WEE1	mRNA	1		-0.016	145	-17.48	1164
hsa-miR-136-3p	NM_000461	THRB	mRNA	1		0.046	145	-17.33	5730
hsa-miR-136-3p	NM_152655	ZNF585A	mRNA	1	-0.019	-0.088	145	-17.22	4151
hsa-miR-136-3p	NM_020704	STRIP2	mRNA	1		-0.04	145	-17.06	2569
hsa-miR-136-3p	NM_005647	TBL1X	mRNA	1		0.034	145	-16.65	3494
hsa-miR-136-3p	NM_003940	USP13	mRNA	1		0.017	145	-16.4	5260
hsa-miR-136-3p	NM_003764	STX11	mRNA	1	-0.145	-0.157	145	-15.9	4448
hsa-miR-136-3p	NM_030922	NIPA2	mRNA	1		-0.054	145	-15.75	1537
hsa-miR-136-3p	NM_019593	GPCPD1	mRNA	1		-0.026	145	-15.64	3227
hsa-miR-136-3p	NM_003401	XRCC4	mRNA	1		-0.086	145	-15.6	518
hsa-miR-136-3p	NM_206831	DPH3	mRNA	1		-0.022	145	-15.32	3703
hsa-miR-136-3p	NM_014710	GPRASP1	mRNA	1		-0.064	145	-15.21	981
hsa-miR-136-3p	NM_006549	CAMKK2	mRNA	1		0.017	145	-14.87	3007
hsa-miR-136-3p	NM_013374	PDCD6IP	mRNA	1			145	-14.66	3182
hsa-miR-136-3p	NM_006822	RAB40B	mRNA	1			145	-14.61	796
hsa-miR-136-3p	NM_014720	SLK	mRNA	1	-0.02	-0.114	145	-14.5	3513
hsa-miR-136-3p	NM_020796	SEMA6A	mRNA	1			145	-14.32	3058
hsa-miR-136-3p	NM_032656	DHX37	mRNA	1		-0.051	145	-14.14	978
hsa-miR-136-3p	NM_032776	JMJD1C	mRNA	1	-0.149	-0.161	145	-14.07	824
hsa-miR-136-3p	NM_018304	PRR11	mRNA	1		-0.056	145	-13.16	5078
hsa-miR-136-3p	NM_024817	THSD4	mRNA	1	-0.099	-0.142	145	-12.74	6009
hsa-miR-136-3p	NM_012156	EPB41L1	mRNA	1	-0.102	-0.115	145	-12.22	3459
hsa-miR-136-3p	NM_024870	PREX2	mRNA	1	-0.076	-0.176	145	-12.07	5655
hsa-miR-136-3p	NM_003155	STC1	mRNA	1	-0.231	-0.308	145	-11.98	2849
hsa-miR-136-3p	NM_002833	PTPN9	mRNA	1	-0.121	-0.176	145	-11.08	1648
hsa-miR-136-3p	NM_004782	SNAP29	mRNA	1		0	145	-9.63	3377
hsa-miR-136-3p	NM_032316	NICN1	mRNA	1			144	-23.52	2500
hsa-miR-136-3p	NM_017912	HERC6	mRNA	1		-0.027	144	-23.04	637
hsa-miR-136-3p	NM_003724	JRK	mRNA	1			144	-21.69	6895
hsa-miR-136-3p	NM_014671	UBE3C	mRNA	1		-0.036	144	-21.06	1617
hsa-miR-136-3p	NM_198461	LONRF2	mRNA	1		0.03	144	-20.79	11007
hsa-miR-136-3p	NM_004274	AKAP6	mRNA	1			144	-20.63	3257
hsa-miR-136-3p	NM_015367	BCL2L13	mRNA	1			144	-20.49	3321
hsa-miR-136-3p	NM_019083	TRMT13	mRNA	1		-0.042	144	-20.3	1678
hsa-miR-136-3p	NM_001142964	C22orf46	mRNA	1			144	-20.26	4158
hsa-miR-136-3p	NM_021931	DHX35	mRNA	1		-0.028	144	-19.66	1180
hsa-miR-136-3p	NM_001080450	BEND3	mRNA	1	-0.044	-0.042	144	-19.38	3523
hsa-miR-136-3p	NM_182919	TICAM1	mRNA	1	-0.02	0.01	144	-19.31	315
hsa-miR-136-3p	NM_003947	KALRN	mRNA	1		-0.032	144	-18.95	1389
hsa-miR-136-3p	NM_147189	FAM110B	mRNA	1			144	-18.81	2375
hsa-miR-136-3p	NM_014964	EPN2	mRNA	1		-0.047	144	-18.81	2461
hsa-miR-136-3p	NM_138694	PKHD1	mRNA	1		-0.004	144	-18.54	3734
hsa-miR-136-3p	NM_018122	DARS2	mRNA	1			144	-18.34	839
hsa-miR-136-3p	NM_031453	FAM107B	mRNA	1		0.027	144	-18.27	2633
hsa-miR-136-3p	NM_000909	NPY1R	mRNA	1			144	-18.2	1338
hsa-miR-136-3p	NM_001005356	POTEG	mRNA	1	-0.082	-0.039	144	-17.91	347
hsa-miR-136-3p	NM_001136213	POTEH	mRNA	1	-0.082	-0.039	144	-17.91	347
hsa-miR-136-3p	NM_001145442	POTEM	mRNA	1	-0.074	-0.034	144	-17.91	5087
hsa-miR-136-3p	NM_015545	PTCD1	mRNA	1	-0.023	-0.038	144	-17.74	3228
hsa-miR-136-3p	NM_001198879	ATP5J2-PTCD1	mRNA	1	-0.023	-0.038	144	-17.74	3228
hsa-miR-136-3p	NM_001144994	C2orf72	mRNA	1	-0.037	-0.096	144	-16.96	2691
hsa-miR-136-3p	NM_016020	TFB1M	mRNA	1			144	-16.91	1706
hsa-miR-136-3p	NM_014939	TRAPPC8	mRNA	1		-0.048	144	-16.89	1582
hsa-miR-136-3p	NM_020726	NLN	mRNA	1		-0.018	144	-16.74	6368
hsa-miR-136-3p	NM_001029860	FBXO43	mRNA	1		-0.079	144	-16.73	442
hsa-miR-136-3p	NM_006618	KDM5B	mRNA	1		0.02	144	-16.42	3851
hsa-miR-136-3p	NM_017599	VEZT	mRNA	1		-0.02	144	-16.19	2117
hsa-miR-136-3p	NM_178556	TRIML1	mRNA	1		-0.042	144	-16.12	123
hsa-miR-136-3p	NM_024103	SLC25A23	mRNA	1		-0.001	144	-16.06	1911
hsa-miR-136-3p	NM_003032	ST6GAL1	mRNA	1		0.018	144	-15.88	2750
hsa-miR-136-3p	NM_001080494	TTC39A	mRNA	1		-0.03	144	-15.86	899
hsa-miR-136-3p	NM_207506	SAMD12	mRNA	1		-0.041	144	-15.69	1429
hsa-miR-136-3p	NM_152594	SPRED1	mRNA	1		0.05	144	-15.15	5585
hsa-miR-136-3p	NM_001232	CASQ2	mRNA	1			144	-15.12	1236
hsa-miR-136-3p	NM_032838	ZNF566	mRNA	1		-0.023	144	-14.48	3858
hsa-miR-136-3p	NM_020957	PCDHB16	mRNA	1		-0.005	144	-14.26	1331
hsa-miR-136-3p	NM_032727	INA	mRNA	1	-0.165	-0.191	144	-14.05	1682
hsa-miR-136-3p	NM_000202	IDS	mRNA	1			144	-13.84	5756
hsa-miR-136-3p	NM_005900	SMAD1	mRNA	1			144	-13.48	1239
hsa-miR-136-3p	NM_000175	GPI	mRNA	1			144	-13.26	2377
hsa-miR-136-3p	NM_005927	MFAP3	mRNA	1			144	-13.21	3741
hsa-miR-136-3p	NM_005482	PIGK	mRNA	1		-0.024	144	-13.11	3392
hsa-miR-136-3p	NM_152632	CFAP47	mRNA	1	-0.096	-0.073	144	-12.74	616
hsa-miR-136-3p	NM_000278	PAX2	mRNA	1			144	-12.63	2322
hsa-miR-136-3p	NM_030648	SETD7	mRNA	1	-0.09	-0.132	144	-12.03	5625
hsa-miR-136-3p	NM_004171	SLC1A2	mRNA	1		0.003	144	-11.97	9689
hsa-miR-136-3p	NM_207372	SH2D4B	mRNA	1		-0.044	144	-11.64	2479
hsa-miR-136-3p	NM_003576	STK24	mRNA	1		0.031	144	-10.89	2974
hsa-miR-136-3p	NM_001193502	TCF24	mRNA	1	-0.127	-0.115	144	-10.61	1550
hsa-miR-136-3p	NM_019030	DHX29	mRNA	1		-0.103	144	-9.91	243
hsa-miR-136-3p	NM_005049	PWP2	mRNA	1			143	-23.77	410
hsa-miR-136-3p	NM_144628	TBC1D20	mRNA	1		0.06	143	-21.56	3109
hsa-miR-136-3p	NM_018179	ATF7IP	mRNA	1		0.014	143	-21.16	4862
hsa-miR-136-3p	NM_020724	RNF150	mRNA	1		0.003	143	-19.93	2690
hsa-miR-136-3p	NM_001001709	C9orf170	mRNA	1		0.004	143	-19.39	2956
hsa-miR-136-3p	NM_016436	PHF20	mRNA	1		0.002	143	-19.37	2739
hsa-miR-136-3p	NM_001152	SLC25A5	mRNA	1		-0.054	143	-19.24	338
hsa-miR-136-3p	NM_182620	SKA2	mRNA	1		-0.026	143	-19.02	2330
hsa-miR-136-3p	NM_005401	PTPN14	mRNA	1			143	-19	9226
hsa-miR-136-3p	NM_015534	ZZZ3	mRNA	1			143	-18.86	3224
hsa-miR-136-3p	NM_000876	IGF2R	mRNA	1	-0.197	-0.214	143	-18.86	6418
hsa-miR-136-3p	NM_005906	MAK	mRNA	1			143	-18.82	1729
hsa-miR-136-3p	NM_003939	BTRC	mRNA	1		0.015	143	-18.5	4198
hsa-miR-136-3p	NM_001002926	TWISTNB	mRNA	1		-0.082	143	-18.23	2854
hsa-miR-136-3p	NM_016578	RSF1	mRNA	1		-0.082	143	-18.1	688
hsa-miR-136-3p	NM_002017	FLI1	mRNA	1		-0.046	143	-17.8	2279
hsa-miR-136-3p	NM_003882	WISP1	mRNA	1			143	-17.32	3979
hsa-miR-136-3p	NM_001115016	KANSL3	mRNA	1		0.023	143	-17.24	2456
hsa-miR-136-3p	NM_004486	GOLGA2	mRNA	1		-0.046	143	-17.21	1238
hsa-miR-136-3p	NM_001017368	RFFL	mRNA	1		-0.021	143	-17.19	2856
hsa-miR-136-3p	NM_001010879	ZIK1	mRNA	1		-0.021	143	-17.03	2615
hsa-miR-136-3p	NM_021090	MTMR3	mRNA	1		-0.001	143	-16.92	5067
hsa-miR-136-3p	NM_020207	ERCC6L2	mRNA	1			143	-16.39	5250
hsa-miR-136-3p	NM_018252	TMEM206	mRNA	1		-0.102	143	-16.31	741
hsa-miR-136-3p	NM_001025300	RAB12	mRNA	1		-0.073	143	-16.18	1120
hsa-miR-136-3p	NM_001242698	LOC100130357	mRNA	1		-0.027	143	-15.77	1665
hsa-miR-136-3p	NM_014622	VWA5A	mRNA	1		-0.055	143	-15.47	966
hsa-miR-136-3p	NM_006540	NCOA2	mRNA	1	-0.096	-0.102	143	-15.34	3870
hsa-miR-136-3p	NM_007227	GPR45	mRNA	1		-0.075	143	-15.3	490
hsa-miR-136-3p	NM_004856	KIF23	mRNA	1		-0.052	143	-15.24	620
hsa-miR-136-3p	NM_001167670	TMEM239	mRNA	1	-0.041	0.016	143	-15.18	1047
hsa-miR-136-3p	NM_001010922	BCL2L15	mRNA	1		-0.037	143	-14.64	4309
hsa-miR-136-3p	NM_138333	FAM122A	mRNA	1		0.009	143	-14.54	2851
hsa-miR-136-3p	NM_001009899	USF3	mRNA	1		-0.011	143	-14.52	6558
hsa-miR-136-3p	NM_033225	CSMD1	mRNA	1		-0.018	143	-14.35	3232
hsa-miR-136-3p	NM_015236	ADGRL3	mRNA	1		-0.008	143	-14.05	7427
hsa-miR-136-3p	NM_145012	CCNY	mRNA	1		-0.032	143	-14.05	3500
hsa-miR-136-3p	NM_001922	DCT	mRNA	1		-0.049	143	-14.04	2594
hsa-miR-136-3p	NM_002393	MDM4	mRNA	1		-0.018	143	-13.75	8438
hsa-miR-136-3p	NM_198274	SMYD1	mRNA	1		-0.017	143	-13.72	2871
hsa-miR-136-3p	NM_032199	ARID5B	mRNA	1			143	-13.67	3918
hsa-miR-136-3p	NM_152609	CNST	mRNA	1		-0.029	143	-13.4	2677
hsa-miR-136-3p	NM_001080470	ZNF697	mRNA	1			143	-12.79	3328
hsa-miR-136-3p	NM_015574	ANKRD17	mRNA	1	-0.078	-0.109	143	-12.59	2265
hsa-miR-136-3p	NM_013286	RBM15B	mRNA	1		-0.064	143	-12.44	3833
hsa-miR-136-3p	NM_030882	APOL2	mRNA	1			143	-12.04	1195
hsa-miR-136-3p	NM_015310	PSD3	mRNA	1		-0.08	143	-12.01	8440
hsa-miR-136-3p	NM_153266	TMEM151A	mRNA	1	-0.029	-0.01	143	-11.96	1011
hsa-miR-136-3p	NM_015480	NECTIN3	mRNA	1		0.018	143	-11.85	3345
hsa-miR-136-3p	NM_001941	DSC3	mRNA	1		-0.103	143	-11.36	4810
hsa-miR-136-3p	NM_025015	HSPA12A	mRNA	1	-0.01	-0.093	143	-11.27	3589
hsa-miR-136-3p	NM_003034	ST8SIA1	mRNA	1		0.008	143	-11.27	8161
hsa-miR-136-3p	NM_001394	DUSP4	mRNA	1	-0.003	-0.073	143	-11.21	3964
hsa-miR-136-3p	NM_006305	ANP32A	mRNA	1	-0.058	-0.032	143	-11.12	1545
hsa-miR-136-3p	NM_004430	EGR3	mRNA	1		-0.073	143	-9.62	2812
hsa-miR-136-3p	NM_000901	NR3C2	mRNA	1	-0.097	-0.16	143	-9.54	2580
hsa-miR-136-3p	NM_003309	TSPYL1	mRNA	1			142	-28.62	3658
hsa-miR-136-3p	NM_005465	AKT3	mRNA	1			142	-27.59	5530
hsa-miR-136-3p	NM_001080431	SLC45A4	mRNA	1			142	-23.22	4276
hsa-miR-136-3p	NM_012164	FBXW2	mRNA	1		0.018	142	-22.35	7583
hsa-miR-136-3p	NM_176811	NLRP8	mRNA	1			142	-22.25	716
hsa-miR-136-3p	NM_032882	PNMA6A	mRNA	1			142	-22.2	757
hsa-miR-136-3p	NM_013398	ZNF224	mRNA	1			142	-22.15	1546
hsa-miR-136-3p	NM_014916	LMTK2	mRNA	1		0.041	142	-21.3	4140
hsa-miR-136-3p	NM_030955	ADAMTS12	mRNA	1			142	-20.87	3653
hsa-miR-136-3p	NM_015082	FSTL4	mRNA	1		-0.045	142	-20.5	2635
hsa-miR-136-3p	NM_173598	KSR2	mRNA	1			142	-20.28	14187
hsa-miR-136-3p	NM_021101	CLDN1	mRNA	1		-0.008	142	-20.1	2576
hsa-miR-136-3p	NM_002210	ITGAV	mRNA	1		0.027	142	-19.69	3610
hsa-miR-136-3p	NM_005724	TSPAN3	mRNA	1			142	-19.66	2817
hsa-miR-136-3p	NM_020367	PARP11	mRNA	1	-0.137	-0.13	142	-19.64	3262
hsa-miR-136-3p	NM_032143	ZRANB3	mRNA	1		-0.019	142	-19.59	3373
hsa-miR-136-3p	NM_030637	DDHD1	mRNA	1			142	-18.7	10028
hsa-miR-136-3p	NM_014824	FCHSD2	mRNA	1		-0.042	142	-18.62	2046
hsa-miR-136-3p	NM_002160	TNC	mRNA	1		-0.06	142	-18.53	1582
hsa-miR-136-3p	NM_000817	GAD1	mRNA	1		-0.006	142	-18.29	1267
hsa-miR-136-3p	NM_152704	AMER2	mRNA	1		0.014	142	-18.02	7925
hsa-miR-136-3p	NM_006888	CALM1	mRNA	1		0.023	142	-17.97	3558
hsa-miR-136-3p	NM_001419	ELAVL1	mRNA	1		-0.019	142	-17.89	4910
hsa-miR-136-3p	NM_007125	UTY	mRNA	1		-0.053	142	-17.83	1477
hsa-miR-136-3p	NM_001012446	FAM221B	mRNA	1		-0.01	142	-17.66	1452
hsa-miR-136-3p	NM_153045	C9orf91	mRNA	1			142	-17.57	3110
hsa-miR-136-3p	NM_002385	MBP	mRNA	1	-0.178	-0.197	142	-17.45	1594
hsa-miR-136-3p	NM_175569	XG	mRNA	1	-0.118	-0.101	142	-17.4	2120
hsa-miR-136-3p	NM_024837	ATP8B4	mRNA	1		-0.016	142	-17.12	1956
hsa-miR-136-3p	NM_002714	PPP1R10	mRNA	1	-0.062	-0.076	142	-16.86	1149
hsa-miR-136-3p	NM_152740	HIBADH	mRNA	1	-0.159	-0.184	142	-16.54	774
hsa-miR-136-3p	NM_004932	CDH6	mRNA	1		-0.006	142	-16.25	5838
hsa-miR-136-3p	NM_017926	GPATCH2L	mRNA	1			142	-16.15	10952
hsa-miR-136-3p	NM_152658	THAP8	mRNA	1		-0.06	142	-16.12	455
hsa-miR-136-3p	NM_000150	FUT6	mRNA	1	-0.094	-0.101	142	-16.05	862
hsa-miR-136-3p	NM_138328	RHBDL3	mRNA	1		0.069	142	-15.97	3432
hsa-miR-136-3p	NM_002569	FURIN	mRNA	1		-0.042	142	-15.97	1580
hsa-miR-136-3p	NM_018112	TMEM38B	mRNA	1	-0.035	-0.092	142	-15.62	2531
hsa-miR-136-3p	NM_015931	SSUH2	mRNA	1	-0.085	-0.08	142	-15.5	468
hsa-miR-136-3p	NM_024955	FOXRED2	mRNA	1		-0.024	142	-15.39	2822
hsa-miR-136-3p	NM_152433	KBTBD3	mRNA	1		-0.05	142	-15.1	1752
hsa-miR-136-3p	NM_024567	HMBOX1	mRNA	1			142	-14.93	2115
hsa-miR-136-3p	NM_001649	SHROOM2	mRNA	1	-0.112	-0.157	142	-14.91	2506
hsa-miR-136-3p	NM_175575	WFIKKN2	mRNA	1	-0.153	-0.16	142	-14.89	1329
hsa-miR-136-3p	NM_013448	BAZ1A	mRNA	1		-0.098	142	-14.8	777
hsa-miR-136-3p	NM_001089584	C5orf49	mRNA	1		-0.057	142	-14.67	1472
hsa-miR-136-3p	NM_020313	CIAPIN1	mRNA	1	-0.038	-0.004	142	-14.62	1001
hsa-miR-136-3p	NM_152470	RNF165	mRNA	1		-0.055	142	-14.61	4184
hsa-miR-136-3p	NM_004735	LRRFIP1	mRNA	1		-0.035	142	-14.2	1775
hsa-miR-136-3p	NM_001776	ENTPD1	mRNA	1		0.04	142	-14.14	10883
hsa-miR-136-3p	NM_006037	HDAC4	mRNA	1		-0.013	142	-14.11	4929
hsa-miR-136-3p	NM_006210	PEG3	mRNA	1	-0.051	-0.08	142	-14.04	3598
hsa-miR-136-3p	NM_015256	ACSL6	mRNA	1			142	-14.02	4260
hsa-miR-136-3p	NM_144973	DENND5B	mRNA	1		-0.031	142	-13.9	5380
hsa-miR-136-3p	NM_003629	PIK3R3	mRNA	1		-0.044	142	-13.88	3533
hsa-miR-136-3p	NM_000833	GRIN2A	mRNA	1		0.024	142	-13.75	9744
hsa-miR-136-3p	NM_024577	SH3TC2	mRNA	1		0.007	142	-13.71	22561
hsa-miR-136-3p	NM_001040663	GAGE1	mRNA	1		-0.073	142	-13.61	2521
hsa-miR-136-3p	NM_015436	RCHY1	mRNA	1	-0.093	-0.16	142	-13.59	3501
hsa-miR-136-3p	NM_020960	GPR107	mRNA	1		0.014	142	-13.25	5048
hsa-miR-136-3p	NM_012306	FAIM2	mRNA	1			142	-13.24	3608
hsa-miR-136-3p	NM_016094	COMMD2	mRNA	1	-0.168	-0.189	142	-13.24	3051
hsa-miR-136-3p	NM_020336	RALGAPB	mRNA	1	-0.137	-0.153	142	-12.91	3894
hsa-miR-136-3p	NM_012193	FZD4	mRNA	1			142	-12.78	5467
hsa-miR-136-3p	NM_152308	RMI2	mRNA	1	-0.102	-0.104	142	-12.51	973
hsa-miR-136-3p	NM_138458	WDR92	mRNA	1	-0.077	-0.085	142	-12.48	1089
hsa-miR-136-3p	NM_004462	FDFT1	mRNA	1		0.004	142	-12.43	700
hsa-miR-136-3p	NM_000565	IL6R	mRNA	1		-0.011	142	-12.26	4070
hsa-miR-136-3p	NM_001195576	TRPC5OS	mRNA	1		-0.068	142	-12.19	1800
hsa-miR-136-3p	NM_006750	SNTB2	mRNA	1	-0.263	-0.334	142	-12	8128
hsa-miR-136-3p	NM_000809	GABRA4	mRNA	1			142	-11.92	9325
hsa-miR-136-3p	NM_025218	ULBP1	mRNA	1	-0.197	-0.267	142	-11.91	2367
hsa-miR-136-3p	NM_018622	PARL	mRNA	1	-0.152	-0.158	142	-11.78	213
hsa-miR-136-3p	NM_024615	PARP8	mRNA	1		-0.015	142	-11.7	4454
hsa-miR-136-3p	NM_024332	BRCC3	mRNA	1		-0.08	142	-11.62	1870
hsa-miR-136-3p	NM_002563	P2RY1	mRNA	1		0.002	142	-11.26	4535
hsa-miR-136-3p	NM_002402	MEST	mRNA	1			142	-11.1	1241
hsa-miR-136-3p	NM_003016	SRSF2	mRNA	1	-0.109	-0.102	142	-10.57	2046
hsa-miR-136-3p	NM_002717	PPP2R2A	mRNA	1		-0.046	142	-10.51	2266
hsa-miR-136-3p	NM_014820	TOMM70	mRNA	1		0.029	142	-10.18	2105
hsa-miR-136-3p	NM_016075	VPS36	mRNA	1		-0.054	142	-9.62	3228
hsa-miR-136-3p	NM_006117	ECI2	mRNA	1	-0.159	-0.173	142	-9.54	181
hsa-miR-136-3p	NM_173648	CCDC141	mRNA	1		-0.023	141	-25.54	4416
hsa-miR-136-3p	NM_006078	CACNG2	mRNA	1			141	-23.87	3482
hsa-miR-136-3p	NM_017629	AGO4	mRNA	1		-0.037	141	-23.84	4284
hsa-miR-136-3p	NM_001004342	TRIM67	mRNA	1			141	-23.08	6128
hsa-miR-136-3p	NM_003450	ZNF174	mRNA	1		-0.02	141	-21.52	445
hsa-miR-136-3p	NM_020766	PCDH19	mRNA	1		0.006	141	-21.28	4633
hsa-miR-136-3p	NM_003033	ST3GAL1	mRNA	1			141	-20.66	4916
hsa-miR-136-3p	NM_025180	CEP63	mRNA	1			141	-20.2	3493
hsa-miR-136-3p	NM_001001669	ARHGEF37	mRNA	1			141	-19.97	2773
hsa-miR-136-3p	NM_001718	BMP6	mRNA	1		-0.026	141	-19.45	1385
hsa-miR-136-3p	NM_017582	UBE2Q1	mRNA	1			141	-19.31	1863
hsa-miR-136-3p	NM_001505	GPER1	mRNA	1		-0.038	141	-18.95	959
hsa-miR-136-3p	NM_015471	NSL1	mRNA	1			141	-18.92	12255
hsa-miR-136-3p	NM_001935	DPP4	mRNA	1		-0.066	141	-18.78	1038
hsa-miR-136-3p	NM_018210	NAXD	mRNA	1		-0.016	141	-18.37	1474
hsa-miR-136-3p	NM_013372	GREM1	mRNA	1		-0.034	141	-17.96	3424
hsa-miR-136-3p	NM_003189	TAL1	mRNA	1		-0.045	141	-17.85	3430
hsa-miR-136-3p	NM_004807	HS6ST1	mRNA	1		-0.06	141	-17.76	2682
hsa-miR-136-3p	NM_152791	ZNF555	mRNA	1		0.024	141	-17.72	6522
hsa-miR-136-3p	NM_016192	TMEFF2	mRNA	1		-0.046	141	-17.66	1265
hsa-miR-136-3p	NM_022483	C5orf28	mRNA	1	-0.144	-0.141	141	-17.58	1970
hsa-miR-136-3p	NM_182828	GDF7	mRNA	1		0.004	141	-16.75	7816
hsa-miR-136-3p	NM_007129	ZIC2	mRNA	1		-0.096	141	-16.49	1083
hsa-miR-136-3p	NM_004504	AGFG1	mRNA	1			141	-16.31	6727
hsa-miR-136-3p	NM_001039693	TYW5	mRNA	1	-0.021	-0.021	141	-16.01	4156
hsa-miR-136-3p	NM_021954	GJA3	mRNA	1	-0.015	-0.11	141	-15.97	3725
hsa-miR-136-3p	NM_004233	CD83	mRNA	1		-0.004	141	-15.92	1681
hsa-miR-136-3p	NM_015156	RCOR1	mRNA	1		-0.012	141	-15.78	4070
hsa-miR-136-3p	NM_001937	DPT	mRNA	1		-0.014	141	-15.73	1092
hsa-miR-136-3p	NM_004834	MAP4K4	mRNA	1		0.001	141	-15.72	3441
hsa-miR-136-3p	NM_020865	DHX36	mRNA	1	-0.129	-0.141	141	-15.5	503
hsa-miR-136-3p	NM_014685	HERPUD1	mRNA	1	-0.117	-0.096	141	-15.4	591
hsa-miR-136-3p	NM_001821	CHML	mRNA	1		0.033	141	-15.22	4931
hsa-miR-136-3p	NM_020774	MIB1	mRNA	1		0.003	141	-14.81	6291
hsa-miR-136-3p	NM_005882	MAEA	mRNA	1		-0.017	141	-14.78	979
hsa-miR-136-3p	NM_152910	DGKH	mRNA	1		-0.051	141	-14.49	13746
hsa-miR-136-3p	NM_001354	AKR1C2	mRNA	1		-0.027	141	-14.38	2220
hsa-miR-136-3p	NM_001011552	SLC9A4	mRNA	1		-0.065	141	-14.37	1284
hsa-miR-136-3p	NM_001011720	XKR9	mRNA	1		-0.054	141	-14.37	1518
hsa-miR-136-3p	NM_001145204	SHISA9	mRNA	1		-0.01	141	-14.37	5007
hsa-miR-136-3p	NM_004820	CYP7B1	mRNA	1		-0.006	141	-14.14	5789
hsa-miR-136-3p	NM_004586	RPS6KA3	mRNA	1		0.002	141	-14.04	5487
hsa-miR-136-3p	NM_002608	PDGFB	mRNA	1			141	-14.02	1983
hsa-miR-136-3p	NM_145058	RILPL2	mRNA	1			141	-13.9	852
hsa-miR-136-3p	NM_005233	EPHA3	mRNA	1	-0.01	-0.041	141	-13.81	2632
hsa-miR-136-3p	NM_018427	RRN3	mRNA	1	-0.096	-0.072	141	-13.72	1722
hsa-miR-136-3p	NM_004666	VNN1	mRNA	1		-0.032	141	-13.48	2282
hsa-miR-136-3p	NM_000680	ADRA1A	mRNA	1	-0.067	-0.06	141	-13.39	1337
hsa-miR-136-3p	NM_001080	ALDH5A1	mRNA	1	-0.175	-0.243	141	-13.31	3495
hsa-miR-136-3p	NM_182758	WDR72	mRNA	1		-0.013	141	-13.06	3958
hsa-miR-136-3p	NM_017697	ESRP1	mRNA	1	-0.085	-0.102	141	-13	1577
hsa-miR-136-3p	NM_018000	MREG	mRNA	1			141	-12.78	2272
hsa-miR-136-3p	NM_198457	ZNF600	mRNA	1		-0.027	141	-12.76	774
hsa-miR-136-3p	NM_001008401	ZNF761	mRNA	1	-0.032	-0.017	141	-12.67	1513
hsa-miR-136-3p	NM_020911	PLXNA4	mRNA	1		-0.013	141	-12.56	7147
hsa-miR-136-3p	NM_032334	UTP23	mRNA	1		-0.048	141	-12.56	2840
hsa-miR-136-3p	NM_020771	HACE1	mRNA	1	-0.103	-0.151	141	-12.52	1569
hsa-miR-136-3p	NM_000546	TP53	mRNA	1		-0.025	141	-12.16	1207
hsa-miR-136-3p	NM_178537	B4GALNT4	mRNA	1	-0.123	-0.114	141	-12.15	325
hsa-miR-136-3p	NM_005721	ACTR3	mRNA	1	-0.003	-0.077	141	-12.07	4097
hsa-miR-136-3p	NM_005578	LPP	mRNA	1			141	-11.86	16193
hsa-miR-136-3p	NM_199129	TMEM189	mRNA	1	-0.125	-0.137	141	-11.78	1321
hsa-miR-136-3p	NM_024518	ULBP3	mRNA	1	-0.176	-0.211	141	-11.75	2328
hsa-miR-136-3p	NM_014737	RASSF2	mRNA	1			141	-11.7	4249
hsa-miR-136-3p	NM_001029859	KCTD21	mRNA	1	-0.094	-0.144	141	-11.55	2528
hsa-miR-136-3p	NM_007188	ABCB8	mRNA	1	-0.089	-0.045	141	-11.27	2433
hsa-miR-136-3p	NM_002420	TRPM1	mRNA	1	-0.111	-0.101	141	-10.64	761
hsa-miR-136-3p	NM_178129	P2RY8	mRNA	1		-0.057	141	-10.46	2906
hsa-miR-136-3p	NM_018385	LSG1	mRNA	1			140	-29.84	1280
hsa-miR-136-3p	NM_022769	CRTC3	mRNA	1			140	-22.98	3205
hsa-miR-136-3p	NM_017766	CASZ1	mRNA	1			140	-22.01	591
hsa-miR-136-3p	NM_006049	SNAPC5	mRNA	1			140	-21.48	411
hsa-miR-136-3p	NM_006377	UNC13B	mRNA	1			140	-21.15	1302
hsa-miR-136-3p	NM_033393	FHDC1	mRNA	1	-0.038	-0.039	140	-21.01	2973
hsa-miR-136-3p	NM_002044	GALK2	mRNA	1		-0.026	140	-20.71	1646
hsa-miR-136-3p	NM_004394	DAP	mRNA	1			140	-20.7	1826
hsa-miR-136-3p	NM_018266	TMEM39A	mRNA	1		-0.013	140	-20.47	3021
hsa-miR-136-3p	NM_006899	IDH3B	mRNA	1		-0.014	140	-20.23	361
hsa-miR-136-3p	NM_001508	GPR39	mRNA	1		0.035	140	-20.16	990
hsa-miR-136-3p	NM_020746	MAVS	mRNA	1		0.05	140	-20.08	9976
hsa-miR-136-3p	NM_000877	IL1R1	mRNA	1		0.011	140	-19.71	3115
hsa-miR-136-3p	NM_000990	RPL27A	mRNA	1		0.05	140	-19.17	4066
hsa-miR-136-3p	NM_173799	TIGIT	mRNA	1			140	-19.15	2157
hsa-miR-136-3p	NM_133371	MYOZ3	mRNA	1		0.01	140	-19.13	2493
hsa-miR-136-3p	NM_152334	TARSL2	mRNA	1		-0.023	140	-19.11	830
hsa-miR-136-3p	NM_005093	CBFA2T2	mRNA	1		0.001	140	-19.03	5385
hsa-miR-136-3p	NM_015028	TNIK	mRNA	1			140	-18.86	5467
hsa-miR-136-3p	NM_033403	DCLK3	mRNA	1			140	-18.4	2906
hsa-miR-136-3p	NM_006933	SLC5A3	mRNA	1			140	-18.28	8907
hsa-miR-136-3p	NM_001203	BMPR1B	mRNA	1		0.004	140	-17.67	3777
hsa-miR-136-3p	NM_005727	TSPAN1	mRNA	1			140	-17.62	429
hsa-miR-136-3p	NM_018143	KLHL11	mRNA	1		0.025	140	-17.55	5221
hsa-miR-136-3p	NM_000908	NPR3	mRNA	1		0.067	140	-17.27	5379
hsa-miR-136-3p	NM_017768	LRRC40	mRNA	1			140	-17.07	998
hsa-miR-136-3p	NM_032839	DIRC2	mRNA	1	-0.154	-0.182	140	-17.06	1761
hsa-miR-136-3p	NM_174938	FRMD3	mRNA	1	-0.009	-0.054	140	-16.91	3294
hsa-miR-136-3p	NM_014292	CBX6	mRNA	1		0.051	140	-16.8	4782
hsa-miR-136-3p	NM_002634	PHB	mRNA	1	-0.076	-0.051	140	-16.68	944
hsa-miR-136-3p	NM_203453	PLPP6	mRNA	1	-0.174	-0.172	140	-16.43	2009
hsa-miR-136-3p	NM_004098	EMX2	mRNA	1	-0.097	-0.108	140	-16.41	1314
hsa-miR-136-3p	NM_015127	CLCC1	mRNA	1		0.004	140	-16.34	3039
hsa-miR-136-3p	NM_001010863	C10orf128	mRNA	1	-0.087	-0.105	140	-16.34	1161
hsa-miR-136-3p	NM_001304369	ANKRD60	mRNA	1		-0.015	140	-16.05	2369
hsa-miR-136-3p	NM_002384	MBD1	mRNA	1	-0.108	-0.101	140	-15.97	1005
hsa-miR-136-3p	NM_018699	PRDM5	mRNA	1	-0.019	-0.086	140	-15.92	3198
hsa-miR-136-3p	NM_020182	PMEPA1	mRNA	1			140	-15.76	3661
hsa-miR-136-3p	NM_153027	FAM218A	mRNA	1		-0.034	140	-15.71	1625
hsa-miR-136-3p	NM_020738	KIDINS220	mRNA	1	-0.119	-0.11	140	-15.53	1863
hsa-miR-136-3p	NM_004905	PRDX6	mRNA	1	-0.146	-0.145	140	-15.5	944
hsa-miR-136-3p	NM_145304	C7orf33	mRNA	1	-0.091	-0.075	140	-15.5	459
hsa-miR-136-3p	NM_170710	WDR17	mRNA	1			140	-15.43	3249
hsa-miR-136-3p	NM_001660	ARF4	mRNA	1		-0.103	140	-15.28	849
hsa-miR-136-3p	NM_019035	PCDH18	mRNA	1			140	-15.05	2110
hsa-miR-136-3p	NM_017577	GRAMD1C	mRNA	1		-0.046	140	-15.03	1696
hsa-miR-136-3p	NM_006504	PTPRE	mRNA	1		0.003	140	-14.99	2949
hsa-miR-136-3p	NM_182482	BAGE2	mRNA	1			140	-14.94	1353
hsa-miR-136-3p	NM_181704	BAGE4	mRNA	1			140	-14.94	1448
hsa-miR-136-3p	NM_182484	BAGE5	mRNA	1			140	-14.94	1448
hsa-miR-136-3p	NM_182481	BAGE3	mRNA	1			140	-14.94	1353
hsa-miR-136-3p	NM_004600	TROVE2	mRNA	1		-0.045	140	-14.86	1254
hsa-miR-136-3p	NM_018199	EXD2	mRNA	1		-0.066	140	-14.79	2920
hsa-miR-136-3p	NM_006713	SUB1	mRNA	1	-0.029	-0.072	140	-14.7	2995
hsa-miR-136-3p	NM_022473	ZNF106	mRNA	1		0.033	140	-14.63	4867
hsa-miR-136-3p	NM_020839	WDR48	mRNA	1			140	-14.51	1927
hsa-miR-136-3p	NM_144582	TEX261	mRNA	1			140	-14.32	2662
hsa-miR-136-3p	NM_012214	MGAT4A	mRNA	1		0.002	140	-14.2	6460
hsa-miR-136-3p	NM_198581	ZC3H6	mRNA	1		0.014	140	-14.17	7575
hsa-miR-136-3p	NM_030634	ZNF436	mRNA	1		-0.02	140	-14.14	2521
hsa-miR-136-3p	NM_006438	COLEC10	mRNA	1		-0.077	140	-13.98	2264
hsa-miR-136-3p	NM_007249	KLF12	mRNA	1		0	140	-13.71	9478
hsa-miR-136-3p	NM_030806	C1orf21	mRNA	1		0.007	140	-13.55	9465
hsa-miR-136-3p	NM_031913	ESYT3	mRNA	1		-0.04	140	-13.53	3088
hsa-miR-136-3p	NM_024666	AAGAB	mRNA	1		0.007	140	-13.44	2146
hsa-miR-136-3p	NM_004385	VCAN	mRNA	1		-0.065	140	-13.23	1869
hsa-miR-136-3p	NM_004407	DMP1	mRNA	1	-0.088	-0.061	140	-13.08	1040
hsa-miR-136-3p	NM_014747	RIMS3	mRNA	1	-0.069	-0.025	140	-13.08	5837
hsa-miR-136-3p	NM_080605	B3GALT6	mRNA	1		-0.03	140	-12.84	1772
hsa-miR-136-3p	NM_138340	ABHD3	mRNA	1	-0.148	-0.193	140	-12.74	694
hsa-miR-136-3p	NM_018202	TMEM57	mRNA	1		-0.061	140	-12.72	1741
hsa-miR-136-3p	NM_005095	ZMYM4	mRNA	1			140	-12.65	2267
hsa-miR-136-3p	NM_014829	DDX46	mRNA	1	-0.289	-0.359	140	-12.63	2430
hsa-miR-136-3p	NM_144968	RIBC1	mRNA	1			140	-12.25	1166
hsa-miR-136-3p	NM_017770	ELOVL2	mRNA	1		0	140	-12.16	3021
hsa-miR-136-3p	NM_178483	SCP2D1	mRNA	1	-0.379	-0.445	140	-12.01	105
hsa-miR-136-3p	NM_005421	TAL2	mRNA	1	-0.105	-0.081	140	-11.94	281
hsa-miR-136-3p	NM_004737	LARGE	mRNA	1	-0.075	-0.088	140	-11.85	1351
hsa-miR-136-3p	NM_053025	MYLK	mRNA	1		-0.021	140	-11.67	1809
hsa-miR-136-3p	NM_001100389	TMEM192	mRNA	1		-0.037	140	-11.57	3580
hsa-miR-136-3p	NM_024611	ICE2	mRNA	1			140	-11.56	4025
hsa-miR-136-3p	NM_032557	USP38	mRNA	1	-0.04	-0.113	140	-11.55	3418
hsa-miR-136-3p	NM_002045	GAP43	mRNA	1		-0.064	140	-11.41	605
hsa-miR-136-3p	NM_030571	NDFIP1	mRNA	1		-0.047	140	-11.26	2715
hsa-miR-136-3p	NM_006219	PIK3CB	mRNA	1	-0.085	-0.073	140	-11.08	2691
hsa-miR-136-3p	NM_052918	SORCS1	mRNA	1			140	-11.06	3757
hsa-miR-136-3p	NM_022771	TBC1D15	mRNA	1		-0.041	140	-10.86	3645
hsa-miR-136-3p	NM_174908	CCDC50	mRNA	1			140	-10.83	6910
hsa-miR-136-3p	NM_018215	PNMAL1	mRNA	1		-0.056	140	-10.82	2070
hsa-miR-136-3p	NM_006885	ZFHX3	mRNA	1			140	-10.81	4277
hsa-miR-136-3p	NM_014181	LGALSL	mRNA	1		-0.04	140	-10.8	2955
hsa-miR-136-3p	NM_145284	FAM122B	mRNA	1	-0.153	-0.236	140	-10.74	2573
hsa-miR-136-3p	NM_005810	KLRG1	mRNA	1		-0.04	140	-10.71	1207
hsa-miR-136-3p	NM_020786	PDP2	mRNA	1			140	-10.51	5225
hsa-miR-136-3p	NM_030650	KIAA1715	mRNA	1		-0.04	140	-10.41	6075
hsa-miR-136-3p	NM_012117	CBX5	mRNA	1		0.005	140	-10.36	10808
hsa-miR-136-3p	NM_138966	NETO1	mRNA	1		-0.021	140	-10.36	4423
hsa-miR-136-3p	NM_018313	PBRM1	mRNA	1		-0.069	140	-10.14	2711
hsa-miR-136-3p	NM_005840	SPRY3	mRNA	1		-0.047	140	-10.03	7719
hsa-miR-136-3p	NM_014153	ZC3H7A	mRNA	1		-0.097	140	-9.8	731
hsa-miR-136-3p	NM_172037	RDH10	mRNA	1		-0.059	140	-9.67	2249
hsa-miR-136-3p	NM_003838	FPGT	mRNA	1	-0.08	-0.065	140	-9.64	2870
hsa-miR-136-3p	NM_005870	SAP18	mRNA	1		-0.038	140	-9.55	1743
hsa-miR-219a-1-3p	NM_015852	ZNF117	mRNA	5	-0.826	-1.169	743	-83.91	3667
hsa-miR-219a-1-3p	NM_133261	GIPC3	mRNA	5			729	-114.39	3351
hsa-miR-219a-1-3p	NM_015052	HECW1	mRNA	4	-0.738	-0.951	603	-68.31	1413
hsa-miR-219a-1-3p	NM_022462	HIF3A	mRNA	4	-0.043	-0.005	588	-60.76	3811
hsa-miR-219a-1-3p	NM_053043	RBM33	mRNA	4	-0.053	-0.167	576	-60.72	6444
hsa-miR-219a-1-3p	NM_007219	RNF24	mRNA	4		0.082	569	-77.94	6754
hsa-miR-219a-1-3p	NM_003874	CD84	mRNA	3	-0.06	-0.179	452	-58.14	7162
hsa-miR-219a-1-3p	NM_052941	GBP4	mRNA	3	-0.303	-0.734	447	-39.19	4106
hsa-miR-219a-1-3p	NM_017776	KRBOX4	mRNA	3	-0.547	-0.71	446	-51.16	1627
hsa-miR-219a-1-3p	NM_006223	PIN4	mRNA	3	-0.464	-0.549	444	-50	818
hsa-miR-219a-1-3p	NM_016220	ZNF107	mRNA	3	-0.579	-0.793	444	-48.82	2926
hsa-miR-219a-1-3p	NM_001080409	ZNF99	mRNA	3	-0.185	-0.453	443	-51.75	5131
hsa-miR-219a-1-3p	NM_007073	BVES	mRNA	3	-0.378	-0.531	443	-45.88	4265
hsa-miR-219a-1-3p	NM_006591	POLD3	mRNA	3	-0.133	-0.115	441	-55.9	2294
hsa-miR-219a-1-3p	NM_003617	RGS5	mRNA	3	-0.35	-0.503	441	-48.2	5043
hsa-miR-219a-1-3p	NM_022819	PLA2G2F	mRNA	3	-0.079	-0.059	439	-59	1985
hsa-miR-219a-1-3p	NM_002337	LRPAP1	mRNA	3	-0.09	-0.117	439	-58.03	9377
hsa-miR-219a-1-3p	NM_001118	ADCYAP1R1	mRNA	3		0.02	438	-66.12	4795
hsa-miR-219a-1-3p	NM_024734	CLMN	mRNA	3	-0.04	-0.148	435	-52.43	9625
hsa-miR-219a-1-3p	NM_032812	PLXDC2	mRNA	3	-0.075	-0.185	434	-51.57	10036
hsa-miR-219a-1-3p	NM_016052	RRP15	mRNA	3		-0.087	433	-56.66	6892
hsa-miR-219a-1-3p	NM_003162	STRN	mRNA	3	-0.026	-0.097	433	-54.47	11758
hsa-miR-219a-1-3p	NM_020844	KIAA1456	mRNA	3		0.061	432	-53.08	7731
hsa-miR-219a-1-3p	NM_031427	DNAL1	mRNA	3	-0.025	-0.086	431	-51.52	7786
hsa-miR-219a-1-3p	NM_002251	KCNS1	mRNA	3	-0.134	-0.182	430	-62	3656
hsa-miR-219a-1-3p	NM_016025	METTL9	mRNA	3	-0.224	-0.295	430	-47.62	2041
hsa-miR-219a-1-3p	NM_001012755	SLC25A53	mRNA	3	-0.011	-0.055	428	-61.47	5119
hsa-miR-219a-1-3p	NM_024577	SH3TC2	mRNA	3		0.041	428	-55.72	22561
hsa-miR-219a-1-3p	NM_014388	DIEXF	mRNA	3	-0.142	-0.322	428	-48.23	6118
hsa-miR-219a-1-3p	NM_012262	HS2ST1	mRNA	3	-0.012	-0.121	428	-47.42	5302
hsa-miR-219a-1-3p	NM_012194	KIAA1549L	mRNA	3	-0.228	-0.324	428	-44.67	5946
hsa-miR-219a-1-3p	NM_003966	SEMA5A	mRNA	3	-0.058	-0.151	427	-55.82	7871
hsa-miR-219a-1-3p	NM_004738	VAPB	mRNA	3	-0.028	-0.073	426	-53.31	6865
hsa-miR-219a-1-3p	NM_003023	SH3BP2	mRNA	3		0.081	425	-48.34	7262
hsa-miR-219a-1-3p	NM_020786	PDP2	mRNA	3			424	-50.66	5225
hsa-miR-219a-1-3p	NM_001167670	TMEM239	mRNA	2	-0.321	-0.363	321	-43.71	1047
hsa-miR-219a-1-3p	NM_145274	TMEM99	mRNA	2	-0.556	-0.631	321	-37.87	981
hsa-miR-219a-1-3p	NM_002390	ADAM11	mRNA	2	-0.171	-0.206	320	-39.76	2092
hsa-miR-219a-1-3p	NM_005598	NHLH1	mRNA	2	-0.269	-0.353	319	-43.58	1715
hsa-miR-219a-1-3p	NM_178812	MTDH	mRNA	2	-0.187	-0.396	318	-38.29	5590
hsa-miR-219a-1-3p	NM_015189	EXOC6B	mRNA	2	-0.065	-0.111	315	-47	3351
hsa-miR-219a-1-3p	NM_000891	KCNJ2	mRNA	2	-0.244	-0.417	313	-39.95	3719
hsa-miR-219a-1-3p	NM_007223	GPR176	mRNA	2	-0.14	-0.233	312	-43.2	2110
hsa-miR-219a-1-3p	NM_022171	TCTA	mRNA	2		-0.004	309	-50.36	1614
hsa-miR-219a-1-3p	NM_014080	DUOX2	mRNA	2	-0.003	-0.015	308	-44.95	1496
hsa-miR-219a-1-3p	NM_001098638	RNF169	mRNA	2	-0.187	-0.234	308	-43.22	5683
hsa-miR-219a-1-3p	NM_182515	ZNF714	mRNA	2	-0.293	-0.47	308	-41.28	6748
hsa-miR-219a-1-3p	NM_014959	CARD8	mRNA	2	-0.26	-0.393	308	-31.51	3624
hsa-miR-219a-1-3p	NM_152629	GLIS3	mRNA	2	-0.179	-0.275	308	-31.26	4144
hsa-miR-219a-1-3p	NM_002019	FLT1	mRNA	2	-0.011	-0.047	306	-44.28	2821
hsa-miR-219a-1-3p	NM_001195541	GS1-259H13.2	mRNA	2	-0.427	-0.502	306	-41.58	268
hsa-miR-219a-1-3p	NM_000639	FASLG	mRNA	2	-0.545	-0.582	306	-36.81	856
hsa-miR-219a-1-3p	NM_012296	GAB2	mRNA	2	-0.071	-0.301	306	-30.9	3982
hsa-miR-219a-1-3p	NM_020696	KIAA1143	mRNA	2	-0.065	-0.195	305	-47.4	4597
hsa-miR-219a-1-3p	NM_005311	GRB10	mRNA	2	-0.319	-0.368	305	-45.74	2889
hsa-miR-219a-1-3p	NM_152748	KIAA1324L	mRNA	2	-0.403	-0.443	305	-34.29	3564
hsa-miR-219a-1-3p	NM_020709	PNMAL2	mRNA	2			304	-50.14	2367
hsa-miR-219a-1-3p	NM_032276	RHBDD1	mRNA	2	-0.218	-0.204	304	-35.84	3685
hsa-miR-219a-1-3p	NM_001042	SLC2A4	mRNA	2			303	-45.89	1419
hsa-miR-219a-1-3p	NM_173483	CYP4F22	mRNA	2			303	-45.7	846
hsa-miR-219a-1-3p	NM_014476	PDLIM3	mRNA	2	-0.192	-0.218	303	-39.93	1633
hsa-miR-219a-1-3p	NM_153208	IQCK	mRNA	2	-0.175	-0.289	303	-38.93	1919
hsa-miR-219a-1-3p	NM_004904	CREB5	mRNA	2	-0.146	-0.224	303	-38	6615
hsa-miR-219a-1-3p	NM_001040202	PAQR3	mRNA	2	-0.356	-0.516	303	-37.22	2599
hsa-miR-219a-1-3p	NM_152527	SLC16A14	mRNA	2	-0.524	-0.688	303	-36.98	2406
hsa-miR-219a-1-3p	NM_014974	DIP2C	mRNA	2	-0.189	-0.34	303	-34.87	3135
hsa-miR-219a-1-3p	NM_015642	ZBTB20	mRNA	2	-0.045	-0.297	303	-31.29	24505
hsa-miR-219a-1-3p	NM_002868	RAB5B	mRNA	2	-0.014	0.035	302	-46.11	4471
hsa-miR-219a-1-3p	NM_001010879	ZIK1	mRNA	2	-0.497	-0.587	302	-45.29	2615
hsa-miR-219a-1-3p	NM_006464	TGOLN2	mRNA	2	-0.107	-0.136	302	-43.15	4718
hsa-miR-219a-1-3p	NM_001100624	CENPN	mRNA	2	-0.277	-0.355	302	-41.23	2834
hsa-miR-219a-1-3p	NM_002105	H2AFX	mRNA	2	-0.13	-0.157	302	-36.52	1088
hsa-miR-219a-1-3p	NM_024949	WWC2	mRNA	2	-0.395	-0.456	302	-34.7	5047
hsa-miR-219a-1-3p	NM_016200	LSM8	mRNA	2	-0.284	-0.495	302	-29.74	12037
hsa-miR-219a-1-3p	NM_007050	PTPRT	mRNA	2	-0.04	-0.064	301	-42.97	8127
hsa-miR-219a-1-3p	NM_020761	RPTOR	mRNA	2	-0.322	-0.331	301	-37.96	2043
hsa-miR-219a-1-3p	NM_015934	NOP58	mRNA	2	-0.251	-0.311	301	-35.96	225
hsa-miR-219a-1-3p	NM_175900	C16orf54	mRNA	2	-0.198	-0.308	301	-35.17	1812
hsa-miR-219a-1-3p	NM_004330	BNIP2	mRNA	2	-0.071	-0.174	301	-33.59	4923
hsa-miR-219a-1-3p	NM_178498	SLC5A12	mRNA	2	-0.148	-0.324	301	-27.99	4083
hsa-miR-219a-1-3p	NM_012156	EPB41L1	mRNA	2	-0.018	-0.045	300	-41.84	3459
hsa-miR-219a-1-3p	NM_053056	CCND1	mRNA	2	-0.221	-0.259	300	-38.36	3192
hsa-miR-219a-1-3p	NM_032554	HCAR1	mRNA	2	-0.292	-0.347	300	-37.04	1693
hsa-miR-219a-1-3p	NM_014911	AAK1	mRNA	2	-0.155	-0.186	300	-36.11	17874
hsa-miR-219a-1-3p	NM_025185	TANC2	mRNA	2	-0.105	-0.229	300	-35.76	5751
hsa-miR-219a-1-3p	NM_152470	RNF165	mRNA	2	-0.048	-0.011	300	-35.49	4184
hsa-miR-219a-1-3p	NM_020826	SYT13	mRNA	2	-0.194	-0.333	300	-35.22	3750
hsa-miR-219a-1-3p	NM_001854	COL11A1	mRNA	2	-0.256	-0.323	300	-34.27	1552
hsa-miR-219a-1-3p	NM_033468	ZNF257	mRNA	2	-0.39	-0.478	299	-38.71	1659
hsa-miR-219a-1-3p	NM_033224	PURB	mRNA	2	-0.009	-0.098	299	-36.23	8117
hsa-miR-219a-1-3p	NM_000692	ALDH1B1	mRNA	2	-0.222	-0.24	299	-35.59	1363
hsa-miR-219a-1-3p	NM_012081	ELL2	mRNA	2	-0.297	-0.446	299	-32.57	3773
hsa-miR-219a-1-3p	NM_014701	SECISBP2L	mRNA	2	-0.538	-0.696	299	-32.35	3606
hsa-miR-219a-1-3p	NM_182507	KRT80	mRNA	2	-0.072	-0.125	299	-31.92	2402
hsa-miR-219a-1-3p	NM_032892	FRMD5	mRNA	2	-0.071	-0.187	298	-35.35	3124
hsa-miR-219a-1-3p	NM_005504	BCAT1	mRNA	2	-0.013	-0.107	298	-32.34	7984
hsa-miR-219a-1-3p	NM_001080408	PROX2	mRNA	2	-0.118	-0.145	298	-32.05	2099
hsa-miR-219a-1-3p	NM_002697	POU2F1	mRNA	2	-0.043	-0.089	298	-29.05	11535
hsa-miR-219a-1-3p	NM_000124	ERCC6	mRNA	2	-0.153	-0.254	297	-44.69	4335
hsa-miR-219a-1-3p	NM_003061	SLIT1	mRNA	2	-0.187	-0.228	297	-36.71	3074
hsa-miR-219a-1-3p	NM_024086	METTL16	mRNA	2	-0.259	-0.313	297	-36.42	3916
hsa-miR-219a-1-3p	NM_016370	RAB9B	mRNA	2	-0.354	-0.6	297	-32.22	2854
hsa-miR-219a-1-3p	NM_005211	CSF1R	mRNA	2	-0.147	-0.15	297	-31.6	778
hsa-miR-219a-1-3p	NM_001010915	HACD4	mRNA	2	-0.212	-0.349	297	-29.12	3413
hsa-miR-219a-1-3p	NM_001032363	MINOS1	mRNA	2		-0.006	296	-49.49	3420
hsa-miR-219a-1-3p	NM_004072	CMKLR1	mRNA	2	-0.061	-0.061	296	-43.96	3797
hsa-miR-219a-1-3p	NM_020717	SHROOM4	mRNA	2		0.01	296	-37.18	5052
hsa-miR-219a-1-3p	NM_178457	ZNF831	mRNA	2	-0.047	-0.059	296	-36.77	4369
hsa-miR-219a-1-3p	NM_006524	ZNF138	mRNA	2	-0.217	-0.257	296	-35.93	1479
hsa-miR-219a-1-3p	NM_032449	CC2D1B	mRNA	2	-0.346	-0.397	296	-35.62	2926
hsa-miR-219a-1-3p	NM_001480	GALR1	mRNA	2	-0.209	-0.243	296	-27.31	1238
hsa-miR-219a-1-3p	NM_002754	MAPK13	mRNA	2	-0.172	-0.22	295	-43.09	5151
hsa-miR-219a-1-3p	NM_182513	SPC24	mRNA	2		-0.03	295	-42.7	1689
hsa-miR-219a-1-3p	NM_174926	TMEM136	mRNA	2	-0.021	-0.083	295	-40.87	3164
hsa-miR-219a-1-3p	NM_153364	FAM71C	mRNA	2	-0.563	-0.625	295	-40.25	716
hsa-miR-219a-1-3p	NM_021003	PPM1A	mRNA	2		-0.093	295	-39.4	6605
hsa-miR-219a-1-3p	NM_019020	TBC1D16	mRNA	2	-0.041	-0.092	295	-39.24	8516
hsa-miR-219a-1-3p	NM_006192	PAX1	mRNA	2	-0.056	-0.155	295	-36.32	3683
hsa-miR-219a-1-3p	NM_203458	NOTCH2NL	mRNA	2	-0.287	-0.429	295	-35.95	4239
hsa-miR-219a-1-3p	NM_004375	COX11	mRNA	2		-0.068	295	-34.69	1527
hsa-miR-219a-1-3p	NM_001317989	LOC100132813	mRNA	2	-0.105	-0.2	295	-34.46	2737
hsa-miR-219a-1-3p	NM_003728	UNC5C	mRNA	2	-0.041	-0.18	295	-34.23	6729
hsa-miR-219a-1-3p	NM_001918	DBT	mRNA	2	-0.084	-0.243	295	-30.88	9333
hsa-miR-219a-1-3p	NM_016089	ZNF589	mRNA	2	-0.28	-0.336	295	-29.89	2203
hsa-miR-219a-1-3p	NM_001025266	C3orf70	mRNA	2	-0.163	-0.253	295	-28.07	4957
hsa-miR-219a-1-3p	NM_138966	NETO1	mRNA	2	-0.371	-0.522	295	-27.48	4423
hsa-miR-219a-1-3p	NM_005188	CBL	mRNA	2	-0.121	-0.313	295	-27.21	8368
hsa-miR-219a-1-3p	NM_019095	CRLS1	mRNA	2	-0.133	-0.297	294	-34.13	2893
hsa-miR-219a-1-3p	NM_015475	FAM98A	mRNA	2	-0.119	-0.159	294	-33.89	1115
hsa-miR-219a-1-3p	NM_015431	TRIM58	mRNA	2	-0.166	-0.263	294	-28.69	3647
hsa-miR-219a-1-3p	NM_001039127	ZNF718	mRNA	2	-0.176	-0.31	294	-28.1	2037
hsa-miR-219a-1-3p	NM_020909	EPB41L5	mRNA	2	-0.194	-0.219	293	-40.3	4214
hsa-miR-219a-1-3p	NM_014929	FASTKD2	mRNA	2		-0.066	293	-40.05	4385
hsa-miR-219a-1-3p	NM_001010846	SHE	mRNA	2		0.011	293	-39.06	4671
hsa-miR-219a-1-3p	NM_001531	MR1	mRNA	2	-0.05	-0.247	293	-35.13	6673
hsa-miR-219a-1-3p	NM_031476	CRISPLD2	mRNA	2	-0.051	-0.139	293	-31.07	2868
hsa-miR-219a-1-3p	NM_007057	ZWINT	mRNA	2	-0.612	-0.661	293	-29.66	789
hsa-miR-219a-1-3p	NM_015139	SLC35D1	mRNA	2	-0.398	-0.507	293	-25.68	5008
hsa-miR-219a-1-3p	NM_000510	FSHB	mRNA	2			292	-45.67	1477
hsa-miR-219a-1-3p	NM_153442	GPR26	mRNA	2		-0.029	292	-38.28	9237
hsa-miR-219a-1-3p	NM_002062	GLP1R	mRNA	2	-0.056	-0.138	292	-36.94	5230
hsa-miR-219a-1-3p	NM_017415	KLHL3	mRNA	2		-0.017	292	-36.65	4598
hsa-miR-219a-1-3p	NM_015257	NEMP1	mRNA	2	-0.027	-0.119	292	-35.57	4236
hsa-miR-219a-1-3p	NM_173485	TSHZ2	mRNA	2	-0.019	-0.096	292	-32.08	8195
hsa-miR-219a-1-3p	NM_002578	PAK3	mRNA	2	-0.08	-0.17	292	-31.87	6914
hsa-miR-219a-1-3p	NM_052917	GALNT13	mRNA	2	-0.091	-0.162	292	-30.47	3426
hsa-miR-219a-1-3p	NM_004797	ADIPOQ	mRNA	2		-0.012	292	-29.86	3759
hsa-miR-219a-1-3p	NM_138383	MTSS1L	mRNA	2			291	-47.24	2473
hsa-miR-219a-1-3p	NM_175709	CBX7	mRNA	2			291	-46.75	3117
hsa-miR-219a-1-3p	NM_001010917	GOLGA7B	mRNA	2			291	-45.43	5878
hsa-miR-219a-1-3p	NM_183059	RD3	mRNA	2		0.054	291	-44.6	2514
hsa-miR-219a-1-3p	NM_152405	JMY	mRNA	2		0.026	291	-43.96	5613
hsa-miR-219a-1-3p	NM_014946	SPAST	mRNA	2		-0.029	291	-42.8	3141
hsa-miR-219a-1-3p	NM_001776	ENTPD1	mRNA	2		0.013	291	-42.74	10883
hsa-miR-219a-1-3p	NM_014171	CRIPT	mRNA	2			291	-40.99	5949
hsa-miR-219a-1-3p	NM_003003	SEC14L1	mRNA	2			291	-39.19	3076
hsa-miR-219a-1-3p	NM_020825	CRAMP1	mRNA	2		-0.081	291	-34.55	3863
hsa-miR-219a-1-3p	NM_080836	STK35	mRNA	2	-0.031	-0.057	291	-33.11	4806
hsa-miR-219a-1-3p	NM_182493	MYLK3	mRNA	2	-0.164	-0.203	291	-31.75	5422
hsa-miR-219a-1-3p	NM_001008781	FAT3	mRNA	2	-0.217	-0.283	291	-25.09	5356
hsa-miR-219a-1-3p	NM_014897	ZNF652	mRNA	2	-0.475	-0.814	291	-20.86	9207
hsa-miR-219a-1-3p	NM_020956	PRX	mRNA	2			290	-43.36	4793
hsa-miR-219a-1-3p	NM_020148	SPIRE1	mRNA	2			290	-38.39	3126
hsa-miR-219a-1-3p	NM_012233	RAB3GAP1	mRNA	2	-0.151	-0.165	290	-37.85	1928
hsa-miR-219a-1-3p	NM_001025591	SCGB2B2	mRNA	2	-0.04	-0.105	290	-36.53	2930
hsa-miR-219a-1-3p	NM_001098672	HEPHL1	mRNA	2	-0.324	-0.357	290	-35.94	2314
hsa-miR-219a-1-3p	NM_005235	ERBB4	mRNA	2		-0.023	290	-35.47	7898
hsa-miR-219a-1-3p	NM_006060	IKZF1	mRNA	2	-0.147	-0.326	290	-35.22	4473
hsa-miR-219a-1-3p	NM_014424	HSPB7	mRNA	2	-0.013	-0.012	290	-34.2	1552
hsa-miR-219a-1-3p	NM_015562	UBXN7	mRNA	2	-0.115	-0.231	290	-32.15	3187
hsa-miR-219a-1-3p	NM_153456	HS6ST3	mRNA	2	-0.035	-0.141	290	-32.05	6364
hsa-miR-219a-1-3p	NM_173690	SCAI	mRNA	2	-0.201	-0.254	290	-26.58	10198
hsa-miR-219a-1-3p	NM_152914	NATD1	mRNA	2			289	-44.48	4442
hsa-miR-219a-1-3p	NM_013449	BAZ2A	mRNA	2			289	-42.89	3022
hsa-miR-219a-1-3p	NM_020195	SDR39U1	mRNA	2	-0.239	-0.273	289	-42.18	317
hsa-miR-219a-1-3p	NM_198595	AFAP1	mRNA	2		-0.004	289	-38.24	5052
hsa-miR-219a-1-3p	NM_033426	CIPC	mRNA	2			289	-37.98	2969
hsa-miR-219a-1-3p	NM_001042522	SPRED3	mRNA	2	-0.119	-0.145	289	-37.2	3738
hsa-miR-219a-1-3p	NM_023002	HAPLN4	mRNA	2		0.059	289	-34.95	2174
hsa-miR-219a-1-3p	NM_006544	EXOC5	mRNA	2	-0.435	-0.566	289	-34	6133
hsa-miR-219a-1-3p	NM_003940	USP13	mRNA	2	-0.008	-0.157	289	-33.55	5260
hsa-miR-219a-1-3p	NM_024576	OGFRL1	mRNA	2	-0.03	-0.191	289	-32.89	7010
hsa-miR-219a-1-3p	NM_014805	EPM2AIP1	mRNA	2	-0.245	-0.308	289	-30.7	5388
hsa-miR-219a-1-3p	NM_173825	RABL3	mRNA	2	-0.083	-0.176	289	-27.39	3142
hsa-miR-219a-1-3p	NM_002657	PLAGL2	mRNA	2			288	-45.75	3948
hsa-miR-219a-1-3p	NM_013447	ADGRE2	mRNA	2			288	-40.94	3539
hsa-miR-219a-1-3p	NM_001627	ALCAM	mRNA	2		-0.048	288	-39.05	2462
hsa-miR-219a-1-3p	NM_004641	MLLT10	mRNA	2	-0.394	-0.485	288	-36.6	1694
hsa-miR-219a-1-3p	NM_002545	OPCML	mRNA	2	-0.21	-0.348	288	-34.25	5528
hsa-miR-219a-1-3p	NM_004519	KCNQ3	mRNA	2	-0.027	-0.123	288	-33.27	8404
hsa-miR-219a-1-3p	NM_006614	CHL1	mRNA	2	-0.076	-0.16	288	-33.2	3703
hsa-miR-219a-1-3p	NM_173648	CCDC141	mRNA	2			288	-31.89	4416
hsa-miR-219a-1-3p	NM_175907	ZADH2	mRNA	2	-0.181	-0.196	288	-31.32	6306
hsa-miR-219a-1-3p	NM_015233	MTUS2	mRNA	2	-0.265	-0.423	288	-29.49	2741
hsa-miR-219a-1-3p	NM_153251	ZDHHC20	mRNA	2	-0.028	-0.121	288	-28.74	4077
hsa-miR-219a-1-3p	NM_006499	LGALS8	mRNA	2	-0.201	-0.306	288	-28.58	4818
hsa-miR-219a-1-3p	NM_015327	SMG5	mRNA	2			287	-46.17	1363
hsa-miR-219a-1-3p	NM_024595	AKIRIN1	mRNA	2		0.019	287	-41.94	2010
hsa-miR-219a-1-3p	NM_001121	ADD3	mRNA	2			287	-39.89	1947
hsa-miR-219a-1-3p	NM_133496	SLC30A7	mRNA	2			287	-38.54	6898
hsa-miR-219a-1-3p	NM_006255	PRKCH	mRNA	2		-0.077	287	-38.38	1149
hsa-miR-219a-1-3p	NM_016131	RAB10	mRNA	2			287	-37.26	2433
hsa-miR-219a-1-3p	NM_014832	TBC1D4	mRNA	2	-0.115	-0.187	287	-36.89	2128
hsa-miR-219a-1-3p	NM_003501	ACOX3	mRNA	2	-0.145	-0.192	287	-35.38	679
hsa-miR-219a-1-3p	NM_014155	ZBTB44	mRNA	2	-0.027	-0.078	287	-34.36	7584
hsa-miR-219a-1-3p	NM_032632	PAPOLA	mRNA	2	-0.091	-0.122	287	-32.26	2066
hsa-miR-219a-1-3p	NM_004857	AKAP5	mRNA	2			287	-32.19	4825
hsa-miR-219a-1-3p	NM_173473	ANAPC16	mRNA	2	-0.29	-0.363	287	-31.16	2744
hsa-miR-219a-1-3p	NM_144582	TEX261	mRNA	2	-0.079	-0.127	287	-30.88	2662
hsa-miR-219a-1-3p	NM_020700	PPM1H	mRNA	2	-0.295	-0.315	287	-27.97	4506
hsa-miR-219a-1-3p	NM_006546	IGF2BP1	mRNA	2			286	-44.71	6701
hsa-miR-219a-1-3p	NM_018905	PCDHA2	mRNA	2			286	-41.03	2407
hsa-miR-219a-1-3p	NM_018903	PCDHA12	mRNA	2			286	-41.03	2407
hsa-miR-219a-1-3p	NM_018900	PCDHA1	mRNA	2			286	-41.03	2407
hsa-miR-219a-1-3p	NM_018910	PCDHA7	mRNA	2			286	-41.03	2407
hsa-miR-219a-1-3p	NM_018898	PCDHAC1	mRNA	2			286	-41.03	2407
hsa-miR-219a-1-3p	NM_018907	PCDHA4	mRNA	2			286	-41.03	2407
hsa-miR-219a-1-3p	NM_018904	PCDHA13	mRNA	2			286	-41.03	2407
hsa-miR-219a-1-3p	NM_018909	PCDHA6	mRNA	2			286	-41.03	2407
hsa-miR-219a-1-3p	NM_018899	PCDHAC2	mRNA	2			286	-41.03	2407
hsa-miR-219a-1-3p	NM_018908	PCDHA5	mRNA	2			286	-41.03	2407
hsa-miR-219a-1-3p	NM_018901	PCDHA10	mRNA	2			286	-41.03	2407
hsa-miR-219a-1-3p	NM_018906	PCDHA3	mRNA	2			286	-41.03	2407
hsa-miR-219a-1-3p	NM_018902	PCDHA11	mRNA	2			286	-41.03	2407
hsa-miR-219a-1-3p	NM_018911	PCDHA8	mRNA	2			286	-41.03	2407
hsa-miR-219a-1-3p	NM_018390	PLCXD1	mRNA	2		0.082	286	-39.78	4020
hsa-miR-219a-1-3p	NM_005595	NFIA	mRNA	2		-0.096	286	-39.31	7409
hsa-miR-219a-1-3p	NM_006738	AKAP13	mRNA	2		0.018	286	-39.26	4681
hsa-miR-219a-1-3p	NM_002830	PTPN4	mRNA	2		-0.005	286	-38.48	7828
hsa-miR-219a-1-3p	NM_020133	AGPAT4	mRNA	2			286	-36.34	6515
hsa-miR-219a-1-3p	NM_018126	TMEM33	mRNA	2	-0.084	-0.21	286	-35.38	6608
hsa-miR-219a-1-3p	NM_000829	GRIA4	mRNA	2	-0.128	-0.178	286	-34.85	2353
hsa-miR-219a-1-3p	NM_001106	ACVR2B	mRNA	2			286	-34.73	9810
hsa-miR-219a-1-3p	NM_002294	LAMP2	mRNA	2	-0.173	-0.161	286	-29.92	5175
hsa-miR-219a-1-3p	NM_003185	TAF4	mRNA	2	-0.268	-0.298	286	-28.54	1370
hsa-miR-219a-1-3p	NM_001939	DRP2	mRNA	2			285	-44.16	3875
hsa-miR-219a-1-3p	NM_018096	NLE1	mRNA	2			285	-41.26	1115
hsa-miR-219a-1-3p	NM_032871	RELT	mRNA	2	-0.152	-0.197	285	-38.94	1983
hsa-miR-219a-1-3p	NM_198461	LONRF2	mRNA	2	-0.026	-0.118	285	-31.56	11007
hsa-miR-219a-1-3p	NM_007030	TPPP	mRNA	2	-0.026	-0.078	285	-31.42	5240
hsa-miR-219a-1-3p	NM_021821	MRPS35	mRNA	2	-0.136	-0.237	285	-28.58	854
hsa-miR-219a-1-3p	NM_001682	ATP2B1	mRNA	2	-0.383	-0.536	285	-28.03	2935
hsa-miR-219a-1-3p	NM_032445	MEGF11	mRNA	2	-0.184	-0.355	285	-22.71	2638
hsa-miR-219a-1-3p	NM_024805	RBFA	mRNA	2			284	-55.08	4497
hsa-miR-219a-1-3p	NM_015981	CAMK2A	mRNA	2			284	-47.27	3219
hsa-miR-219a-1-3p	NM_001007561	IRGQ	mRNA	2		0.045	284	-41.75	7659
hsa-miR-219a-1-3p	NM_012121	CDC42EP4	mRNA	2		0.008	284	-39.56	1806
hsa-miR-219a-1-3p	NM_033631	LUZP1	mRNA	2			284	-39.06	4872
hsa-miR-219a-1-3p	NM_006908	RAC1	mRNA	2			284	-37.88	1521
hsa-miR-219a-1-3p	NM_145013	C11orf45	mRNA	2	-0.002	-0.072	284	-35.36	2992
hsa-miR-219a-1-3p	NM_001040441	ZBTB8A	mRNA	2			284	-34.65	5531
hsa-miR-219a-1-3p	NM_000259	MYO5A	mRNA	2		0.002	284	-33.66	6413
hsa-miR-219a-1-3p	NM_153023	SPATA13	mRNA	2		0.013	284	-33.6	4301
hsa-miR-219a-1-3p	NM_000786	CYP51A1	mRNA	2		-0.067	284	-33.52	1516
hsa-miR-219a-1-3p	NM_000914	OPRM1	mRNA	2	-0.045	-0.178	284	-28.03	13633
hsa-miR-219a-1-3p	NM_013943	CLIC4	mRNA	2	-0.328	-0.384	284	-25.8	3387
hsa-miR-219a-1-3p	NM_015576	ERC2	mRNA	2			283	-40.68	3005
hsa-miR-219a-1-3p	NM_004491	ARHGAP35	mRNA	2			283	-38.53	4388
hsa-miR-219a-1-3p	NM_016376	ANKFY1	mRNA	2			283	-37.45	4408
hsa-miR-219a-1-3p	NM_078471	MYO18A	mRNA	2		-0.004	283	-37.17	1260
hsa-miR-219a-1-3p	NM_170744	UNC5B	mRNA	2		0.014	283	-36.79	3601
hsa-miR-219a-1-3p	NM_000351	STS	mRNA	2		0.039	283	-36.61	4382
hsa-miR-219a-1-3p	NM_004513	IL16	mRNA	2			283	-32.95	3965
hsa-miR-219a-1-3p	NM_198849	SIAH3	mRNA	2		-0.014	283	-31.22	3102
hsa-miR-219a-1-3p	NM_145254	TMEM170A	mRNA	2	-0.035	-0.09	283	-30.61	4314
hsa-miR-219a-1-3p	NM_012405	ICMT	mRNA	2	-0.04	-0.288	283	-29.26	3887
hsa-miR-219a-1-3p	NM_001137675	ATXN1L	mRNA	2	-0.002	-0.069	283	-28.89	5523
hsa-miR-219a-1-3p	NM_152313	SLC36A4	mRNA	2		0.024	283	-28.63	4366
hsa-miR-219a-1-3p	NM_002262	KLRD1	mRNA	2	-0.168	-0.166	283	-28.11	2458
hsa-miR-219a-1-3p	NM_001110	ADAM10	mRNA	2		-0.071	283	-27.21	2343
hsa-miR-219a-1-3p	NM_080474	SERPINB12	mRNA	2			282	-42.82	2316
hsa-miR-219a-1-3p	NM_139167	SGCZ	mRNA	2		0.025	282	-41.45	5608
hsa-miR-219a-1-3p	NM_172250	MMAA	mRNA	2	-0.045	-0.243	282	-38	4601
hsa-miR-219a-1-3p	NM_178014	TUBB	mRNA	2		0.003	282	-35.27	1029
hsa-miR-219a-1-3p	NM_015044	GGA2	mRNA	2			282	-30.55	4048
hsa-miR-219a-1-3p	NM_005076	CNTN2	mRNA	2	-0.23	-0.243	282	-29.04	4278
hsa-miR-219a-1-3p	NM_000618	IGF1	mRNA	2	-0.225	-0.556	282	-22.44	6640
hsa-miR-219a-1-3p	NM_014800	ELMO1	mRNA	2	-0.032	-0.045	281	-43.86	2645
hsa-miR-219a-1-3p	NM_175736	FMNL3	mRNA	2			281	-38.73	7874
hsa-miR-219a-1-3p	NM_001004297	OR13A1	mRNA	2	-0.311	-0.403	281	-38.7	782
hsa-miR-219a-1-3p	NM_020344	SLC24A2	mRNA	2		0.044	281	-37.75	8701
hsa-miR-219a-1-3p	NM_017762	MTMR10	mRNA	2		-0.043	281	-33.89	2529
hsa-miR-219a-1-3p	NM_020390	EIF5A2	mRNA	2		-0.045	281	-32.19	4945
hsa-miR-219a-1-3p	NM_006598	SLC12A7	mRNA	2	-0.104	-0.096	281	-31.86	1986
hsa-miR-219a-1-3p	NM_152263	TPM3	mRNA	2	-0.09	-0.123	281	-28.51	6124
hsa-miR-219a-1-3p	NM_005063	SCD	mRNA	2	-0.262	-0.289	281	-26.72	3898
hsa-miR-219a-1-3p	NM_030806	C1orf21	mRNA	2		0.058	280	-37.35	9465
hsa-miR-219a-1-3p	NM_006658	PPP1R17	mRNA	2			280	-33.76	1172
hsa-miR-219a-1-3p	NM_152791	ZNF555	mRNA	2			280	-33.29	6522
hsa-miR-219a-1-3p	NM_018400	SCN3B	mRNA	2		0.102	280	-31.53	4612
hsa-miR-219a-1-3p	NM_024034	GDAP1L1	mRNA	1	-0.091	-0.124	179	-23.46	1617
hsa-miR-219a-1-3p	NM_015975	TAF9B	mRNA	1	-0.128	-0.185	174	-21.34	1862
hsa-miR-219a-1-3p	NM_004423	DVL3	mRNA	1	-0.251	-0.267	173	-24.33	2771
hsa-miR-219a-1-3p	NM_175737	KLB	mRNA	1	-0.027	-0.126	172	-30.16	2847
hsa-miR-219a-1-3p	NM_001304369	ANKRD60	mRNA	1	-0.071	-0.135	171	-28.89	2369
hsa-miR-219a-1-3p	NM_003834	RGS11	mRNA	1	-0.109	-0.114	168	-31.14	968
hsa-miR-219a-1-3p	NM_182700	SP8	mRNA	1	-0.202	-0.254	168	-26.71	2015
hsa-miR-219a-1-3p	NM_002637	PHKA1	mRNA	1	-0.012	-0.089	168	-20.06	2188
hsa-miR-219a-1-3p	NM_174983	MFSD12	mRNA	1	-0.164	-0.198	167	-29.08	511
hsa-miR-219a-1-3p	NM_197956	NAIF1	mRNA	1	-0.123	-0.173	167	-26.73	2195
hsa-miR-219a-1-3p	NM_181449	CD300E	mRNA	1	-0.08	-0.135	167	-26.69	2770
hsa-miR-219a-1-3p	NM_006391	IPO7	mRNA	1	-0.139	-0.158	167	-21.5	2933
hsa-miR-219a-1-3p	NM_021173	POLD4	mRNA	1	-0.106	-0.125	166	-29.13	1230
hsa-miR-219a-1-3p	NM_032515	BOK	mRNA	1	-0.03	-0.032	166	-24.37	1716
hsa-miR-219a-1-3p	NM_022140	EPB41L4A	mRNA	1	-0.187	-0.216	166	-19.29	2372
hsa-miR-219a-1-3p	NM_145200	CABP4	mRNA	1	-0.146	-0.188	165	-21.9	3115
hsa-miR-219a-1-3p	NM_001763	CD1A	mRNA	1	-0.24	-0.303	164	-28.94	578
hsa-miR-219a-1-3p	NM_014703	VPRBP	mRNA	1	-0.084	-0.113	164	-27.7	1292
hsa-miR-219a-1-3p	NM_001007525	NWD1	mRNA	1	-0.088	-0.143	164	-24.33	2924
hsa-miR-219a-1-3p	NM_000444	PHEX	mRNA	1	-0.096	-0.188	164	-21.58	3357
hsa-miR-219a-1-3p	NM_006382	CDRT1	mRNA	1	-0.338	-0.328	164	-18.5	312
hsa-miR-219a-1-3p	NM_173570	ZDHHC23	mRNA	1	-0.142	-0.203	164	-17.28	2640
hsa-miR-219a-1-3p	NM_033401	CNTNAP4	mRNA	1	-0.159	-0.227	163	-25.02	2067
hsa-miR-219a-1-3p	NM_017673	SWT1	mRNA	1	-0.172	-0.207	163	-24.05	978
hsa-miR-219a-1-3p	NM_018235	CNDP2	mRNA	1	-0.007	-0.087	163	-23.18	3386
hsa-miR-219a-1-3p	NM_005489	SH2D3C	mRNA	1	-0.325	-0.316	163	-21.77	429
hsa-miR-219a-1-3p	NM_006930	SKP1	mRNA	1	-0.184	-0.225	163	-21.18	2037
hsa-miR-219a-1-3p	NM_001609	ACADSB	mRNA	1	-0.169	-0.239	163	-19.96	4525
hsa-miR-219a-1-3p	NM_031426	AIF1L	mRNA	1	-0.093	-0.116	163	-19.39	2830
hsa-miR-219a-1-3p	NM_018844	BCAP29	mRNA	1	-0.053	-0.076	163	-17.93	4954
hsa-miR-219a-1-3p	NM_020180	CELF4	mRNA	1	-0.165	-0.183	163	-16.79	2197
hsa-miR-219a-1-3p	NM_001720	BMP8B	mRNA	1	-0.184	-0.24	163	-16.64	2188
hsa-miR-219a-1-3p	NM_019855	CABP5	mRNA	1	-0.115	-0.157	163	-16.4	1174
hsa-miR-219a-1-3p	NM_004747	DLG5	mRNA	1			162	-37.08	1649
hsa-miR-219a-1-3p	NM_001510	GRID2	mRNA	1	-0.082	-0.134	162	-22.99	2057
hsa-miR-219a-1-3p	NM_003188	MAP3K7	mRNA	1	-0.136	-0.159	162	-22.55	2928
hsa-miR-219a-1-3p	NM_058186	FAM3B	mRNA	1	-0.41	-0.393	162	-21.35	530
hsa-miR-219a-1-3p	NM_015335	MED13L	mRNA	1	-0.094	-0.131	162	-20.63	2690
hsa-miR-219a-1-3p	NM_020659	TTYH1	mRNA	1	-0.124	-0.128	162	-20.34	429
hsa-miR-219a-1-3p	NM_030924	ACSBG2	mRNA	1	-0.325	-0.322	162	-19.69	471
hsa-miR-219a-1-3p	NM_015092	SMG1	mRNA	1	-0.347	-0.322	162	-19.08	4716
hsa-miR-219a-1-3p	NM_004685	MTMR6	mRNA	1	-0.072	-0.166	162	-18.77	3029
hsa-miR-219a-1-3p	NM_138572	TAF8	mRNA	1	-0.055	-0.161	162	-18.37	3361
hsa-miR-219a-1-3p	NM_152424	AMER1	mRNA	1	-0.289	-0.289	162	-18.01	4762
hsa-miR-219a-1-3p	NM_002648	PIM1	mRNA	1	-0.109	-0.138	161	-26.13	1337
hsa-miR-219a-1-3p	NM_002562	P2RX7	mRNA	1	-0.102	-0.147	161	-23.65	1749
hsa-miR-219a-1-3p	NM_015297	PHF24	mRNA	1	-0.093	-0.122	161	-20.02	4433
hsa-miR-219a-1-3p	NM_021094	SLCO1A2	mRNA	1	-0.005	-0.101	161	-19.84	4948
hsa-miR-219a-1-3p	NM_001135196	C10orf71	mRNA	1	-0.23	-0.18	161	-19.75	639
hsa-miR-219a-1-3p	NM_005638	VAMP7	mRNA	1	-0.007	-0.05	161	-19.59	1818
hsa-miR-219a-1-3p	NM_002909	REG1A	mRNA	1	-0.334	-0.309	161	-18.5	204
hsa-miR-219a-1-3p	NM_006989	RASA4	mRNA	1			160	-33.63	3125
hsa-miR-219a-1-3p	NM_001033723	ZNF704	mRNA	1			160	-32.01	12915
hsa-miR-219a-1-3p	NM_001859	SLC31A1	mRNA	1			160	-29.13	4019
hsa-miR-219a-1-3p	NM_000612	IGF2	mRNA	1	-0.31	-0.304	160	-25.54	3875
hsa-miR-219a-1-3p	NM_001113402	AMN1	mRNA	1	-0.232	-0.27	160	-24.17	1167
hsa-miR-219a-1-3p	NM_017765	PQLC2	mRNA	1	-0.126	-0.167	160	-23.3	657
hsa-miR-219a-1-3p	NM_024996	GFM1	mRNA	1	-0.26	-0.322	160	-22.66	1104
hsa-miR-219a-1-3p	NM_017644	KLHL24	mRNA	1	-0.057	-0.169	160	-22.51	5230
hsa-miR-219a-1-3p	NM_001188	BAK1	mRNA	1	-0.056	-0.104	160	-21.93	1257
hsa-miR-219a-1-3p	NM_014169	CHMP4A	mRNA	1	-0.099	-0.103	160	-21.83	296
hsa-miR-219a-1-3p	NM_004734	DCLK1	mRNA	1	-0.126	-0.136	160	-18.97	5990
hsa-miR-219a-1-3p	NM_003104	SORD	mRNA	1	-0.188	-0.264	160	-18.57	1559
hsa-miR-219a-1-3p	NM_033364	MAATS1	mRNA	1	-0.081	-0.1	160	-18.29	2052
hsa-miR-219a-1-3p	NM_004323	BAG1	mRNA	1	-0.328	-0.372	160	-17.34	2747
hsa-miR-219a-1-3p	NM_014773	KIAA0141	mRNA	1	-0.096	-0.103	160	-16.77	3288
hsa-miR-219a-1-3p	NM_002064	GLRX	mRNA	1	-0.056	-0.08	160	-16.14	1115
hsa-miR-219a-1-3p	NM_006340	BAIAP2	mRNA	1	-0.009	-0.022	159	-28.1	1681
hsa-miR-219a-1-3p	NM_016120	RLIM	mRNA	1			159	-26.06	8464
hsa-miR-219a-1-3p	NM_022917	NOL6	mRNA	1			159	-25.44	1311
hsa-miR-219a-1-3p	NM_033119	NKD1	mRNA	1	-0.016	-0.014	159	-25.41	7079
hsa-miR-219a-1-3p	NM_018379	FAM63A	mRNA	1	-0.092	-0.107	159	-25.21	462
hsa-miR-219a-1-3p	NM_003189	TAL1	mRNA	1	-0.029	-0.07	159	-23.1	3430
hsa-miR-219a-1-3p	NM_212550	BLOC1S3	mRNA	1	-0.064	-0.084	159	-23.04	1896
hsa-miR-219a-1-3p	NM_000353	TAT	mRNA	1	-0.109	-0.148	159	-22.34	1293
hsa-miR-219a-1-3p	NM_000291	PGK1	mRNA	1	-0.207	-0.248	159	-21.25	997
hsa-miR-219a-1-3p	NM_003897	IER3	mRNA	1	-0.133	-0.167	159	-20.42	737
hsa-miR-219a-1-3p	NM_004613	TGM2	mRNA	1	-0.108	-0.154	159	-19.3	2832
hsa-miR-219a-1-3p	NM_018225	SMU1	mRNA	1	-0.063	-0.149	159	-19.19	5441
hsa-miR-219a-1-3p	NM_031301	APH1B	mRNA	1	-0.123	-0.163	159	-18.27	3345
hsa-miR-219a-1-3p	NM_001761	CCNF	mRNA	1	-0.166	-0.188	159	-15.62	1838
hsa-miR-219a-1-3p	NM_007113	TCHH	mRNA	1	-0.176	-0.216	159	-15.1	1068
hsa-miR-219a-1-3p	NM_015447	CAMSAP1	mRNA	1			158	-31.19	2822
hsa-miR-219a-1-3p	NM_178860	SEZ6	mRNA	1	-0.313	-0.266	158	-28.77	1033
hsa-miR-219a-1-3p	NM_017679	BCAS3	mRNA	1			158	-28.07	713
hsa-miR-219a-1-3p	NM_194272	RBPMS2	mRNA	1			158	-27.98	1112
hsa-miR-219a-1-3p	NM_020910	KIAA1549	mRNA	1			158	-26.67	6524
hsa-miR-219a-1-3p	NM_032204	ASCC2	mRNA	1	-0.3	-0.287	158	-25.1	405
hsa-miR-219a-1-3p	NM_005883	APC2	mRNA	1	-0.236	-0.252	158	-23.15	3031
hsa-miR-219a-1-3p	NM_139248	LIPH	mRNA	1	-0.074	-0.097	158	-22.38	1008
hsa-miR-219a-1-3p	NM_004700	KCNQ4	mRNA	1	-0.148	-0.167	158	-20.54	1929
hsa-miR-219a-1-3p	NM_133473	ZNF431	mRNA	1	-0.214	-0.299	158	-20.23	1968
hsa-miR-219a-1-3p	NM_002103	GYS1	mRNA	1	-0.144	-0.203	158	-20.04	1163
hsa-miR-219a-1-3p	NM_152510	HORMAD2	mRNA	1	-0.031	-0.038	158	-19.82	906
hsa-miR-219a-1-3p	NM_182828	GDF7	mRNA	1	-0.067	-0.159	158	-19.71	7816
hsa-miR-219a-1-3p	NM_001430	EPAS1	mRNA	1	-0.086	-0.13	158	-19.66	2043
hsa-miR-219a-1-3p	NM_012463	ATP6V0A2	mRNA	1	-0.11	-0.121	158	-19.16	3722
hsa-miR-219a-1-3p	NM_175575	WFIKKN2	mRNA	1	-0.235	-0.263	158	-18.84	1329
hsa-miR-219a-1-3p	NM_000680	ADRA1A	mRNA	1	-0.381	-0.37	158	-18.16	1337
hsa-miR-219a-1-3p	NM_198274	SMYD1	mRNA	1	-0.18	-0.222	158	-17.95	2871
hsa-miR-219a-1-3p	NM_012219	MRAS	mRNA	1	-0.207	-0.278	158	-17.43	3266
hsa-miR-219a-1-3p	NM_033267	IRX2	mRNA	1	-0.171	-0.25	158	-17.22	1399
hsa-miR-219a-1-3p	NM_001010903	C6orf222	mRNA	1	-0.221	-0.222	158	-17.1	1598
hsa-miR-219a-1-3p	NM_000743	CHRNA3	mRNA	1	-0.232	-0.231	158	-16.99	1299
hsa-miR-219a-1-3p	NM_020346	SLC17A6	mRNA	1	-0.42	-0.498	158	-15.76	1760
hsa-miR-219a-1-3p	NM_006713	SUB1	mRNA	1	-0.351	-0.43	158	-15.56	2995
hsa-miR-219a-1-3p	NM_145231	EFCAB11	mRNA	1			157	-28.57	2251
hsa-miR-219a-1-3p	NM_001039960	SLC4A8	mRNA	1		0.035	157	-24.85	8325
hsa-miR-219a-1-3p	NM_015559	SETBP1	mRNA	1			157	-23.77	4812
hsa-miR-219a-1-3p	NM_006708	GLO1	mRNA	1	-0.21	-0.277	157	-21.99	1369
hsa-miR-219a-1-3p	NM_024717	MCTP1	mRNA	1		-0.051	157	-21.38	1959
hsa-miR-219a-1-3p	NM_017526	LEPROT	mRNA	1	-0.027	-0.129	157	-20.87	4088
hsa-miR-219a-1-3p	NM_022749	FAM160B2	mRNA	1	-0.053	-0.064	157	-20.63	1449
hsa-miR-219a-1-3p	NM_138348	OTULIN	mRNA	1	-0.125	-0.137	157	-20.53	6685
hsa-miR-219a-1-3p	NM_001204818	ZNF587B	mRNA	1	-0.119	-0.196	157	-19.97	1896
hsa-miR-219a-1-3p	NM_032044	REG4	mRNA	1	-0.109	-0.126	157	-19.61	600
hsa-miR-219a-1-3p	NM_003818	CDS2	mRNA	1	-0.326	-0.356	157	-18.63	7653
hsa-miR-219a-1-3p	NM_002938	RNF4	mRNA	1	-0.275	-0.321	157	-18.57	2040
hsa-miR-219a-1-3p	NM_002026	FN1	mRNA	1	-0.266	-0.23	157	-18.26	1115
hsa-miR-219a-1-3p	NM_152613	WBP2NL	mRNA	1	-0.251	-0.299	157	-17.69	1292
hsa-miR-219a-1-3p	NM_152280	SYT11	mRNA	1	-0.212	-0.221	157	-17.5	3691
hsa-miR-219a-1-3p	NM_002355	M6PR	mRNA	1	-0.129	-0.136	157	-17.5	1457
hsa-miR-219a-1-3p	NM_005891	ACAT2	mRNA	1	-0.382	-0.406	157	-17.47	226
hsa-miR-219a-1-3p	NM_000161	GCH1	mRNA	1	-0.262	-0.308	157	-16.91	2011
hsa-miR-219a-1-3p	NM_002130	HMGCS1	mRNA	1	-0.221	-0.254	157	-15.06	3661
hsa-miR-219a-1-3p	NM_002794	PSMB2	mRNA	1	-0.138	-0.238	157	-14.64	3725
hsa-miR-219a-1-3p	NM_024623	OGFOD2	mRNA	1			156	-32.75	695
hsa-miR-219a-1-3p	NM_031449	ZMIZ2	mRNA	1			156	-29.83	2257
hsa-miR-219a-1-3p	NM_004729	ZBED1	mRNA	1			156	-29.55	2221
hsa-miR-219a-1-3p	NM_153215	LSMEM2	mRNA	1			156	-28.82	912
hsa-miR-219a-1-3p	NM_006022	TSC22D1	mRNA	1			156	-28.63	2483
hsa-miR-219a-1-3p	NM_005670	EPM2A	mRNA	1			156	-25.72	2112
hsa-miR-219a-1-3p	NM_144964	TRMT10B	mRNA	1		-0.061	156	-25.22	1265
hsa-miR-219a-1-3p	NM_016072	GOLT1B	mRNA	1			156	-23.56	2696
hsa-miR-219a-1-3p	NM_181836	TMED7	mRNA	1		-0.008	156	-23.01	3001
hsa-miR-219a-1-3p	NM_058172	ANTXR2	mRNA	1	-0.023	-0.131	156	-22	5812
hsa-miR-219a-1-3p	NM_006572	GNA13	mRNA	1	-0.07	-0.159	156	-21.84	4968
hsa-miR-219a-1-3p	NM_000267	NF1	mRNA	1	-0.212	-0.256	156	-21.78	3522
hsa-miR-219a-1-3p	NM_033345	RGS8	mRNA	1	-0.062	-0.078	156	-21.68	4921
hsa-miR-219a-1-3p	NM_152490	B3GALNT2	mRNA	1	-0.071	-0.089	156	-21.49	3016
hsa-miR-219a-1-3p	NM_005935	AFF1	mRNA	1	-0.195	-0.239	156	-21.48	5353
hsa-miR-219a-1-3p	NM_014058	TMPRSS11E	mRNA	1	-0.195	-0.238	156	-20.73	800
hsa-miR-219a-1-3p	NM_178349	LCE1B	mRNA	1	-0.262	-0.245	156	-20.54	306
hsa-miR-219a-1-3p	NM_001673	ASNS	mRNA	1	-0.29	-0.29	156	-20.32	142
hsa-miR-219a-1-3p	NM_033034	TRIM5	mRNA	1	-0.123	-0.163	156	-19.9	1614
hsa-miR-219a-1-3p	NM_000373	UMPS	mRNA	1	-0.014	-0.029	156	-18.48	5188
hsa-miR-219a-1-3p	NM_003631	PARG	mRNA	1	-0.164	-0.218	156	-18.16	1065
hsa-miR-219a-1-3p	NM_012311	KIN	mRNA	1		0.024	156	-17.65	5118
hsa-miR-219a-1-3p	NM_001219	CALU	mRNA	1	-0.25	-0.271	156	-17.48	4256
hsa-miR-219a-1-3p	NM_139164	STARD4	mRNA	1	-0.222	-0.25	156	-17.39	3852
hsa-miR-219a-1-3p	NM_014361	CNTN5	mRNA	1		-0.037	156	-16.76	2665
hsa-miR-219a-1-3p	NM_007017	SOX30	mRNA	1	-0.148	-0.167	156	-16.73	924
hsa-miR-219a-1-3p	NM_152680	TMEM154	mRNA	1	-0.209	-0.271	156	-16.72	2432
hsa-miR-219a-1-3p	NM_152744	SDK1	mRNA	1	-0.248	-0.281	156	-16.06	3615
hsa-miR-219a-1-3p	NM_021126	MPST	mRNA	1	-0.276	-0.266	156	-15.49	308
hsa-miR-219a-1-3p	NM_017699	SIDT1	mRNA	1	-0.244	-0.216	156	-14.52	1867
hsa-miR-219a-1-3p	NM_001005851	ZNF780B	mRNA	1	-0.051	-0.188	156	-14.23	6097
hsa-miR-219a-1-3p	NM_003330	TXNRD1	mRNA	1	-0.112	-0.16	156	-13.37	1886
hsa-miR-219a-1-3p	NM_207370	GPR153	mRNA	1			155	-31.28	1992
hsa-miR-219a-1-3p	NM_001080410	FBXO41	mRNA	1			155	-29.46	4300
hsa-miR-219a-1-3p	NM_025225	PNPLA3	mRNA	1			155	-26.93	1186
hsa-miR-219a-1-3p	NM_002547	OPHN1	mRNA	1	-0.167	-0.203	155	-26.28	4828
hsa-miR-219a-1-3p	NM_015197	PACS2	mRNA	1			155	-24.36	3475
hsa-miR-219a-1-3p	NM_015207	OTUD3	mRNA	1	-0.003	-0.107	155	-23.07	5198
hsa-miR-219a-1-3p	NM_030576	LIMD2	mRNA	1		0.023	155	-22.47	2663
hsa-miR-219a-1-3p	NM_003959	HIP1R	mRNA	1	-0.095	-0.101	155	-21.91	1207
hsa-miR-219a-1-3p	NM_052936	ATG4A	mRNA	1	-0.129	-0.145	155	-20.25	959
hsa-miR-219a-1-3p	NM_178497	C4orf26	mRNA	1	-0.156	-0.2	155	-18.92	1454
hsa-miR-219a-1-3p	NM_175921	C5orf51	mRNA	1	-0.067	-0.134	155	-18.52	4337
hsa-miR-219a-1-3p	NM_022839	MRPS11	mRNA	1			155	-18.45	2788
hsa-miR-219a-1-3p	NM_020888	KIAA1522	mRNA	1	-0.095	-0.08	155	-18.31	2083
hsa-miR-219a-1-3p	NM_001775	CD38	mRNA	1	-0.078	-0.124	155	-17.93	4641
hsa-miR-219a-1-3p	NM_000127	EXT1	mRNA	1	-0.109	-0.114	155	-17.83	349
hsa-miR-219a-1-3p	NM_022066	UBE2O	mRNA	1	-0.259	-0.285	155	-17.55	1411
hsa-miR-219a-1-3p	NM_017857	SSH3	mRNA	1	-0.13	-0.159	155	-17.43	720
hsa-miR-219a-1-3p	NM_000300	PLA2G2A	mRNA	1	-0.121	-0.138	155	-16.73	270
hsa-miR-219a-1-3p	NM_012179	FBXO7	mRNA	1	-0.173	-0.192	155	-16.53	301
hsa-miR-219a-1-3p	NM_012193	FZD4	mRNA	1	-0.024	-0.128	155	-15.81	5467
hsa-miR-219a-1-3p	NM_001659	ARF3	mRNA	1	-0.22	-0.279	155	-15.31	2738
hsa-miR-219a-1-3p	NM_003927	MBD2	mRNA	1	-0.125	-0.167	155	-15.18	3723
hsa-miR-219a-1-3p	NM_002649	PIK3CG	mRNA	1	-0.084	-0.126	155	-14.82	3591
hsa-miR-219a-1-3p	NM_024900	JADE1	mRNA	1	-0.026	-0.101	155	-14.57	2380
hsa-miR-219a-1-3p	NM_004233	CD83	mRNA	1	-0.401	-0.496	155	-13.96	1681
hsa-miR-219a-1-3p	NM_024508	ZBED2	mRNA	1	-0.431	-0.498	155	-13.81	645
hsa-miR-219a-1-3p	NM_001080400	PLIN4	mRNA	1			154	-32.74	2279
hsa-miR-219a-1-3p	NM_182526	TMEM229B	mRNA	1			154	-30.37	3154
hsa-miR-219a-1-3p	NM_020902	CAMSAP3	mRNA	1			154	-29.98	253
hsa-miR-219a-1-3p	NM_000394	CRYAA	mRNA	1	-0.016	-0.007	154	-28.08	530
hsa-miR-219a-1-3p	NM_001314050	LOC102724652	mRNA	1	-0.016	-0.007	154	-28.08	525
hsa-miR-219a-1-3p	NM_144969	ZDHHC15	mRNA	1			154	-27.99	4551
hsa-miR-219a-1-3p	NM_152581	MOSPD2	mRNA	1			154	-27.72	1528
hsa-miR-219a-1-3p	NM_032718	MFSD9	mRNA	1			154	-27.65	3794
hsa-miR-219a-1-3p	NM_014286	NCS1	mRNA	1	-0.015	-0.062	154	-27.2	4332
hsa-miR-219a-1-3p	NM_012293	PXDN	mRNA	1	-0.123	-0.233	154	-24.85	2317
hsa-miR-219a-1-3p	NM_015046	SETX	mRNA	1		0.039	154	-24.77	2799
hsa-miR-219a-1-3p	NM_177401	MIDN	mRNA	1	-0.033	-0.061	154	-22.96	1871
hsa-miR-219a-1-3p	NM_144775	SMCR8	mRNA	1	-0.149	-0.176	154	-22.65	4986
hsa-miR-219a-1-3p	NM_173809	BLOC1S2	mRNA	1		0.035	154	-22.41	2184
hsa-miR-219a-1-3p	NM_001147	ANGPT2	mRNA	1	-0.077	-0.143	154	-22.15	3447
hsa-miR-219a-1-3p	NM_006777	ZBTB33	mRNA	1		0.019	154	-21.9	2962
hsa-miR-219a-1-3p	NM_001319657	LOC102724265	mRNA	1	-0.154	-0.203	154	-21.15	1970
hsa-miR-219a-1-3p	NM_153218	LACC1	mRNA	1	-0.064	-0.13	154	-21.1	2485
hsa-miR-219a-1-3p	NM_014898	ZFP30	mRNA	1	-0.038	-0.052	154	-19.91	2493
hsa-miR-219a-1-3p	NM_032321	C2orf88	mRNA	1	-0.043	-0.148	154	-19.63	3336
hsa-miR-219a-1-3p	NM_138492	PRELID2	mRNA	1	-0.118	-0.146	154	-19.05	4192
hsa-miR-219a-1-3p	NM_012411	PTPN22	mRNA	1	-0.269	-0.331	154	-18.97	1094
hsa-miR-219a-1-3p	NM_000417	IL2RA	mRNA	1	-0.048	-0.084	154	-18.82	2178
hsa-miR-219a-1-3p	NM_006234	POLR2J	mRNA	1	-0.091	-0.102	154	-18.75	548
hsa-miR-219a-1-3p	NM_012402	ARFIP2	mRNA	1	-0.085	-0.082	154	-18.61	2430
hsa-miR-219a-1-3p	NM_018026	PACS1	mRNA	1	-0.141	-0.189	154	-17.99	1467
hsa-miR-219a-1-3p	NM_001085375	C1orf226	mRNA	1	-0.036	-0.017	154	-17.95	3135
hsa-miR-219a-1-3p	NM_005756	ADGRG2	mRNA	1	-0.455	-0.511	154	-17.93	1557
hsa-miR-219a-1-3p	NM_016506	KBTBD4	mRNA	1	-0.154	-0.174	154	-17.11	733
hsa-miR-219a-1-3p	NM_031498	GNGT2	mRNA	1	-0.188	-0.218	154	-16.76	523
hsa-miR-219a-1-3p	NM_153712	TTL	mRNA	1	-0.09	-0.133	154	-16.74	3850
hsa-miR-219a-1-3p	NM_012304	FBXL7	mRNA	1	-0.239	-0.297	154	-16.38	2610
hsa-miR-219a-1-3p	NM_015535	SPATS2L	mRNA	1	-0.001	-0.161	154	-16.33	4232
hsa-miR-219a-1-3p	NM_016652	CRNKL1	mRNA	1	-0.141	-0.152	154	-16.16	1834
hsa-miR-219a-1-3p	NM_000240	MAOA	mRNA	1	-0.365	-0.428	154	-16.1	2311
hsa-miR-219a-1-3p	NM_020162	DHX33	mRNA	1	-0.115	-0.124	154	-15.94	3293
hsa-miR-219a-1-3p	NM_170710	WDR17	mRNA	1	-0.232	-0.267	154	-15.92	3249
hsa-miR-219a-1-3p	NM_178558	ZNF680	mRNA	1	-0.232	-0.285	154	-15.88	1284
hsa-miR-219a-1-3p	NM_145006	SUSD3	mRNA	1	-0.173	-0.202	154	-15.88	389
hsa-miR-219a-1-3p	NM_001100399	PDS5A	mRNA	1	-0.023	-0.099	154	-15.87	2622
hsa-miR-219a-1-3p	NM_001337	CX3CR1	mRNA	1	-0.361	-0.432	154	-15.66	1948
hsa-miR-219a-1-3p	NM_031208	FAHD1	mRNA	1	-0.235	-0.288	154	-15.65	1003
hsa-miR-219a-1-3p	NM_003037	SLAMF1	mRNA	1	-0.157	-0.178	154	-15.55	929
hsa-miR-219a-1-3p	NM_000587	C7	mRNA	1	-0.096	-0.098	154	-15.33	1367
hsa-miR-219a-1-3p	NM_006603	STAG2	mRNA	1	-0.187	-0.289	154	-15.29	2058
hsa-miR-219a-1-3p	NM_006856	ATF7	mRNA	1	-0.075	-0.09	154	-15.08	5078
hsa-miR-219a-1-3p	NM_002416	CXCL9	mRNA	1	-0.05	-0.086	154	-14.87	2256
hsa-miR-219a-1-3p	NM_138402	SP140L	mRNA	1	-0.085	-0.087	154	-14.87	834
hsa-miR-219a-1-3p	NM_014810	CEP350	mRNA	1	-0.045	-0.094	154	-14.02	3719
hsa-miR-219a-1-3p	NM_004321	KIF1A	mRNA	1	-0.139	-0.166	154	-12.74	3600
hsa-miR-219a-1-3p	NM_018699	PRDM5	mRNA	1	-0.255	-0.303	154	-12.63	3198
hsa-miR-219a-1-3p	NM_015206	KIAA1024	mRNA	1	-0.036	-0.229	154	-12.41	3916
hsa-miR-219a-1-3p	NM_007118	TRIO	mRNA	1	-0.265	-0.265	153	-26.24	1782
hsa-miR-219a-1-3p	NM_152486	SAMD11	mRNA	1			153	-25.69	428
hsa-miR-219a-1-3p	NM_024627	C22orf29	mRNA	1	-0.164	-0.2	153	-24.98	5029
hsa-miR-219a-1-3p	NM_152765	C8orf46	mRNA	1		0.021	153	-23.25	2448
hsa-miR-219a-1-3p	NM_006154	NEDD4	mRNA	1		0.026	153	-22.91	2978
hsa-miR-219a-1-3p	NM_004454	ETV5	mRNA	1	-0.127	-0.15	153	-21.74	2322
hsa-miR-219a-1-3p	NM_005472	KCNE3	mRNA	1		-0.035	153	-21.59	2411
hsa-miR-219a-1-3p	NM_015318	ARHGEF18	mRNA	1	-0.111	-0.116	153	-20.89	1966
hsa-miR-219a-1-3p	NM_005206	CRK	mRNA	1		-0.05	153	-20.61	2290
hsa-miR-219a-1-3p	NM_018667	SMPD3	mRNA	1		0.043	153	-20.58	2879
hsa-miR-219a-1-3p	NM_000544	TAP2	mRNA	1			153	-20.51	3445
hsa-miR-219a-1-3p	NM_015026	MON2	mRNA	1	-0.047	-0.148	153	-20.34	4834
hsa-miR-219a-1-3p	NM_003581	NCK2	mRNA	1	-0.134	-0.157	153	-20.24	1098
hsa-miR-219a-1-3p	NM_001607	ACAA1	mRNA	1	-0.318	-0.38	153	-19.47	337
hsa-miR-219a-1-3p	NM_033315	RASL10B	mRNA	1			153	-18.49	2216
hsa-miR-219a-1-3p	NM_024639	ZNF322	mRNA	1	-0.152	-0.219	153	-18.21	2962
hsa-miR-219a-1-3p	NM_031206	LAS1L	mRNA	1	-0.323	-0.318	153	-18.21	193
hsa-miR-219a-1-3p	NM_000878	IL2RB	mRNA	1	-0.096	-0.149	153	-18.05	2256
hsa-miR-219a-1-3p	NM_016316	REV1	mRNA	1	-0.167	-0.198	153	-17.58	766
hsa-miR-219a-1-3p	NM_000451	SHOX	mRNA	1	-0.154	-0.204	153	-17.16	2187
hsa-miR-219a-1-3p	NM_152607	LEXM	mRNA	1	-0.278	-0.264	153	-17.04	490
hsa-miR-219a-1-3p	NM_002603	PDE7A	mRNA	1	-0.219	-0.287	153	-17.02	4956
hsa-miR-219a-1-3p	NM_020439	CAMK1G	mRNA	1	-0.201	-0.217	153	-16.88	937
hsa-miR-219a-1-3p	NM_001099645	RPL22L1	mRNA	1	-0.166	-0.219	153	-16.52	1504
hsa-miR-219a-1-3p	NM_005568	LHX1	mRNA	1	-0.153	-0.22	153	-16.4	1487
hsa-miR-219a-1-3p	NM_014706	SART3	mRNA	1	-0.226	-0.272	153	-16.3	1243
hsa-miR-219a-1-3p	NM_016260	IKZF2	mRNA	1	-0.001	-0.087	153	-16.26	7673
hsa-miR-219a-1-3p	NM_021649	TICAM2	mRNA	1	-0.269	-0.315	153	-16.23	2053
hsa-miR-219a-1-3p	NM_001164468	TMED7-TICAM2	mRNA	1	-0.269	-0.315	153	-16.23	2053
hsa-miR-219a-1-3p	NM_174945	ZNF575	mRNA	1	-0.182	-0.189	153	-16.08	445
hsa-miR-219a-1-3p	NM_001343	DAB2	mRNA	1	-0.143	-0.222	153	-14.98	1757
hsa-miR-219a-1-3p	NM_006578	GNB5	mRNA	1	-0.258	-0.307	153	-14.95	1831
hsa-miR-219a-1-3p	NM_000916	OXTR	mRNA	1	-0.161	-0.298	153	-14.84	2568
hsa-miR-219a-1-3p	NM_080618	CTCFL	mRNA	1	-0.344	-0.392	153	-14.63	1382
hsa-miR-219a-1-3p	NM_023078	PYCRL	mRNA	1			152	-30.37	1787
hsa-miR-219a-1-3p	NM_017893	SEMA4G	mRNA	1			152	-29.8	1485
hsa-miR-219a-1-3p	NM_004187	KDM5C	mRNA	1			152	-26.55	1646
hsa-miR-219a-1-3p	NM_004618	TOP3A	mRNA	1			152	-26.28	3373
hsa-miR-219a-1-3p	NM_000215	JAK3	mRNA	1		0.006	152	-24.42	1959
hsa-miR-219a-1-3p	NM_030964	SPRY4	mRNA	1			152	-24.08	3782
hsa-miR-219a-1-3p	NM_024578	OCEL1	mRNA	1			152	-23.72	294
hsa-miR-219a-1-3p	NM_002564	P2RY2	mRNA	1		-0.017	152	-22.94	7134
hsa-miR-219a-1-3p	NM_134268	CYGB	mRNA	1		0.02	152	-22.89	1230
hsa-miR-219a-1-3p	NM_001080428	TENM2	mRNA	1			152	-22.47	1347
hsa-miR-219a-1-3p	NM_006958	ZNF16	mRNA	1			152	-22.25	380
hsa-miR-219a-1-3p	NM_022744	C16orf58	mRNA	1			152	-21.43	1360
hsa-miR-219a-1-3p	NM_001804	CDX1	mRNA	1	-0.138	-0.138	152	-21.15	878
hsa-miR-219a-1-3p	NM_001321726	LOC101928120	mRNA	1	-0.116	-0.128	152	-20.96	356
hsa-miR-219a-1-3p	NM_015225	PRUNE2	mRNA	1	-0.08	-0.103	152	-20.67	3194
hsa-miR-219a-1-3p	NM_020962	IGDCC4	mRNA	1			152	-20.01	2522
hsa-miR-219a-1-3p	NM_020774	MIB1	mRNA	1			152	-19.87	6291
hsa-miR-219a-1-3p	NM_002698	POU2F2	mRNA	1	-0.114	-0.148	152	-19.46	5442
hsa-miR-219a-1-3p	NM_018373	SYNJ2BP	mRNA	1	-0.02	-0.094	152	-19.44	6495
hsa-miR-219a-1-3p	NM_013359	ZNF221	mRNA	1	-0.25	-0.225	152	-19.22	244
hsa-miR-219a-1-3p	NM_004310	RHOH	mRNA	1	-0.208	-0.241	152	-19.16	802
hsa-miR-219a-1-3p	NM_001257357	RAB44	mRNA	1	-0.25	-0.23	152	-19	1090
hsa-miR-219a-1-3p	NM_144994	ANKRD23	mRNA	1	-0.003	-0.037	152	-18.84	1635
hsa-miR-219a-1-3p	NM_002099	GYPA	mRNA	1	-0.117	-0.177	152	-18.75	2091
hsa-miR-219a-1-3p	NM_001161	NUDT2	mRNA	1	-0.085	-0.086	152	-18.73	273
hsa-miR-219a-1-3p	NM_005785	RNF41	mRNA	1	-0.007	-0.1	152	-17.91	3943
hsa-miR-219a-1-3p	NM_006218	PIK3CA	mRNA	1	-0.026	-0.123	152	-17.85	5729
hsa-miR-219a-1-3p	NM_178509	STXBP4	mRNA	1	-0.242	-0.275	152	-17.79	4177
hsa-miR-219a-1-3p	NM_014697	NOS1AP	mRNA	1	-0.145	-0.148	152	-17.61	2556
hsa-miR-219a-1-3p	NM_032446	MEGF10	mRNA	1			152	-17.59	3900
hsa-miR-219a-1-3p	NM_004668	MGAM	mRNA	1	-0.259	-0.282	152	-17.2	856
hsa-miR-219a-1-3p	NM_031918	KLF16	mRNA	1	-0.074	-0.144	152	-16.93	2060
hsa-miR-219a-1-3p	NM_014760	TATDN2	mRNA	1	-0.051	-0.089	152	-16.8	2040
hsa-miR-219a-1-3p	NM_002189	IL15RA	mRNA	1	-0.309	-0.339	152	-16.77	724
hsa-miR-219a-1-3p	NM_021980	OPTN	mRNA	1	-0.13	-0.18	152	-16.65	1410
hsa-miR-219a-1-3p	NM_015569	DNM3	mRNA	1	-0.207	-0.264	152	-16.28	4876
hsa-miR-219a-1-3p	NM_001385	DPYS	mRNA	1	-0.191	-0.213	152	-16.01	434
hsa-miR-219a-1-3p	NM_145298	APOBEC3F	mRNA	1	-0.154	-0.183	152	-15.99	3275
hsa-miR-219a-1-3p	NM_022828	YTHDC2	mRNA	1	-0.169	-0.206	152	-15.98	1813
hsa-miR-219a-1-3p	NM_006981	NR4A3	mRNA	1	-0.135	-0.159	152	-15.84	3024
hsa-miR-219a-1-3p	NM_001080546	TMEM218	mRNA	1	-0.24	-0.294	152	-15.84	3236
hsa-miR-219a-1-3p	NM_013261	PPARGC1A	mRNA	1		-0.028	152	-15.82	3801
hsa-miR-219a-1-3p	NM_030821	PLA2G12A	mRNA	1	-0.109	-0.241	152	-15.77	4388
hsa-miR-219a-1-3p	NM_181644	MFSD4A	mRNA	1	-0.012	-0.047	152	-15.58	2457
hsa-miR-219a-1-3p	NM_005020	PDE1C	mRNA	1	-0.179	-0.248	152	-15.4	6734
hsa-miR-219a-1-3p	NM_002799	PSMB7	mRNA	1	-0.379	-0.423	152	-15.39	133
hsa-miR-219a-1-3p	NM_024761	MOB3B	mRNA	1	-0.056	-0.153	152	-14.68	5378
hsa-miR-219a-1-3p	NM_000856	GUCY1A3	mRNA	1	-0.198	-0.255	152	-14.06	6831
hsa-miR-219a-1-3p	NM_173629	DYNAP	mRNA	1	-0.375	-0.393	152	-14	1348
hsa-miR-219a-1-3p	NM_014836	RHOBTB1	mRNA	1	-0.123	-0.166	152	-12.78	2042
hsa-miR-219a-1-3p	NM_021061	ZNF250	mRNA	1	-0.219	-0.375	152	-12.46	4564
hsa-miR-219a-1-3p	NM_025074	FRAS1	mRNA	1	-0.315	-0.334	152	-12.27	3145
hsa-miR-219a-1-3p	NM_002053	GBP1	mRNA	1	-0.329	-0.371	152	-11.44	1051
hsa-miR-219a-1-3p	NM_005610	RBBP4	mRNA	1	-0.355	-0.448	152	-10.49	6506
hsa-miR-219a-1-3p	NM_018259	TTC17	mRNA	1			151	-28.23	1029
hsa-miR-219a-1-3p	NM_003670	BHLHE40	mRNA	1			151	-27.58	1488
hsa-miR-219a-1-3p	NM_020848	KIAA1462	mRNA	1			151	-25.97	5083
hsa-miR-219a-1-3p	NM_006804	STARD3	mRNA	1			151	-25.88	1293
hsa-miR-219a-1-3p	NM_005732	RAD50	mRNA	1			151	-25.47	2257
hsa-miR-219a-1-3p	NM_001012264	RNASE13	mRNA	1			151	-25.29	998
hsa-miR-219a-1-3p	NM_000876	IGF2R	mRNA	1			151	-24.71	6418
hsa-miR-219a-1-3p	NM_152356	ZNF491	mRNA	1	-0.052	-0.079	151	-23.85	1224
hsa-miR-219a-1-3p	NM_198321	GALNT10	mRNA	1		0.045	151	-23.31	4011
hsa-miR-219a-1-3p	NM_001037806	NCKAP5L	mRNA	1			151	-23.24	693
hsa-miR-219a-1-3p	NM_001012754	NHLRC3	mRNA	1			151	-23.2	2181
hsa-miR-219a-1-3p	NM_000062	SERPING1	mRNA	1			151	-23.13	272
hsa-miR-219a-1-3p	NM_000767	CYP2B6	mRNA	1			151	-22.5	1569
hsa-miR-219a-1-3p	NM_002267	KPNA3	mRNA	1	-0.171	-0.236	151	-22.47	2493
hsa-miR-219a-1-3p	NM_013348	KCNJ14	mRNA	1	-0.202	-0.225	151	-22.36	1333
hsa-miR-219a-1-3p	NM_031432	UCK1	mRNA	1		-0.002	151	-22.25	1244
hsa-miR-219a-1-3p	NM_001080485	ZNF275	mRNA	1	-0.068	-0.093	151	-21.36	5153
hsa-miR-219a-1-3p	NM_138433	KLHDC7B	mRNA	1			151	-21.22	1072
hsa-miR-219a-1-3p	NM_182511	CBLN2	mRNA	1			151	-21.15	1496
hsa-miR-219a-1-3p	NM_032180	FAM161A	mRNA	1			151	-21.13	1607
hsa-miR-219a-1-3p	NM_032270	LRRC8C	mRNA	1			151	-20.87	4553
hsa-miR-219a-1-3p	NM_024770	METTL8	mRNA	1			151	-20.79	8426
hsa-miR-219a-1-3p	NM_024649	BBS1	mRNA	1	-0.037	-0.028	151	-20.44	1576
hsa-miR-219a-1-3p	NM_014867	KBTBD11	mRNA	1	-0.086	-0.116	151	-20.15	3879
hsa-miR-219a-1-3p	NM_003426	ZNF74	mRNA	1			151	-19.74	1495
hsa-miR-219a-1-3p	NM_002898	RBMS2	mRNA	1	-0.078	-0.135	151	-19.66	7063
hsa-miR-219a-1-3p	NM_030796	VOPP1	mRNA	1		0.038	151	-18.88	2247
hsa-miR-219a-1-3p	NM_001109662	HECTD4	mRNA	1	-0.043	-0.08	151	-18.51	2199
hsa-miR-219a-1-3p	NM_019055	ROBO4	mRNA	1	-0.092	-0.097	151	-18.16	673
hsa-miR-219a-1-3p	NM_015436	RCHY1	mRNA	1	-0.036	-0.107	151	-18.07	3501
hsa-miR-219a-1-3p	NM_005263	GFI1	mRNA	1	-0.177	-0.201	151	-17.97	1268
hsa-miR-219a-1-3p	NM_000147	FUCA1	mRNA	1	-0.151	-0.164	151	-17.93	633
hsa-miR-219a-1-3p	NM_024597	MAP7D3	mRNA	1	-0.137	-0.146	151	-17.75	1711
hsa-miR-219a-1-3p	NM_005233	EPHA3	mRNA	1	-0.042	-0.105	151	-17.55	2632
hsa-miR-219a-1-3p	NM_024541	C10orf76	mRNA	1	-0.159	-0.203	151	-17.42	1929
hsa-miR-219a-1-3p	NM_024120	NDUFAF5	mRNA	1	-0.179	-0.235	151	-17.38	1211
hsa-miR-219a-1-3p	NM_006034	TP53I11	mRNA	1		0.03	151	-17.3	2536
hsa-miR-219a-1-3p	NM_024884	L2HGDH	mRNA	1	-0.065	-0.179	151	-17.28	4624
hsa-miR-219a-1-3p	NM_033110	GGACT	mRNA	1	-0.02	-0.07	151	-17.24	1966
hsa-miR-219a-1-3p	NM_025073	SIKE1	mRNA	1	-0.115	-0.194	151	-17.13	4787
hsa-miR-219a-1-3p	NM_021269	ZNF708	mRNA	1	-0.196	-0.236	151	-17.08	2113
hsa-miR-219a-1-3p	NM_002072	GNAQ	mRNA	1			151	-16.94	5049
hsa-miR-219a-1-3p	NM_001131	CRISP1	mRNA	1	-0.083	-0.09	151	-16.89	1050
hsa-miR-219a-1-3p	NM_001693	ATP6V1B2	mRNA	1	-0.087	-0.101	151	-16.89	1294
hsa-miR-219a-1-3p	NM_152536	FGD5	mRNA	1	-0.252	-0.237	151	-16.28	1398
hsa-miR-219a-1-3p	NM_033502	TRERF1	mRNA	1	-0.043	-0.106	151	-15.96	3412
hsa-miR-219a-1-3p	NM_001017970	TMEM30B	mRNA	1		-0.019	151	-15.91	2721
hsa-miR-219a-1-3p	NM_004986	KTN1	mRNA	1	-0.38	-0.422	151	-15.9	481
hsa-miR-219a-1-3p	NM_139022	TSPAN32	mRNA	1	-0.134	-0.142	151	-15.81	276
hsa-miR-219a-1-3p	NM_144977	DENND1B	mRNA	1	-0.402	-0.447	151	-15.72	726
hsa-miR-219a-1-3p	NM_033058	TRIM55	mRNA	1	-0.226	-0.265	151	-15.64	1002
hsa-miR-219a-1-3p	NM_001077619	UBXN2B	mRNA	1	-0.041	-0.146	151	-15.5	3950
hsa-miR-219a-1-3p	NM_015107	PHF8	mRNA	1	-0.172	-0.198	151	-15.48	2478
hsa-miR-219a-1-3p	NM_152751	BEND7	mRNA	1	-0.235	-0.273	151	-15.29	688
hsa-miR-219a-1-3p	NM_178140	PDZD2	mRNA	1	-0.271	-0.366	151	-15.22	2797
hsa-miR-219a-1-3p	NM_012472	LRRC6	mRNA	1	-0.139	-0.163	151	-14.45	1887
hsa-miR-219a-1-3p	NM_020177	FEM1C	mRNA	1	-0.254	-0.354	151	-14.39	3397
hsa-miR-219a-1-3p	NM_017832	FAM206A	mRNA	1	-0.023	-0.032	151	-14.13	1271
hsa-miR-219a-1-3p	NM_022474	MPP5	mRNA	1	-0.069	-0.146	151	-13.94	3105
hsa-miR-219a-1-3p	NM_014926	SLITRK3	mRNA	1	-0.309	-0.368	151	-13.73	1177
hsa-miR-219a-1-3p	NM_005699	IL18BP	mRNA	1	-0.311	-0.325	151	-13.71	1274
hsa-miR-219a-1-3p	NM_001674	ATF3	mRNA	1	-0.097	-0.107	151	-13.51	1222
hsa-miR-219a-1-3p	NM_013266	CTNNA3	mRNA	1	-0.443	-0.508	151	-13.47	7812
hsa-miR-219a-1-3p	NM_012242	DKK1	mRNA	1	-0.39	-0.435	151	-13.44	850
hsa-miR-219a-1-3p	NM_030634	ZNF436	mRNA	1	-0.107	-0.175	151	-13.32	2521
hsa-miR-219a-1-3p	NM_024017	HOXB9	mRNA	1	-0.095	-0.15	151	-13.27	1743
hsa-miR-219a-1-3p	NM_173478	CNTD1	mRNA	1	-0.217	-0.355	151	-12.96	2052
hsa-miR-219a-1-3p	NM_018700	TRIM36	mRNA	1	-0.258	-0.295	151	-12.94	1741
hsa-miR-219a-1-3p	NM_004967	IBSP	mRNA	1	-0.346	-0.366	151	-12.9	539
hsa-miR-219a-1-3p	NM_001085451	LNP1	mRNA	1	-0.409	-0.457	151	-11.98	400
hsa-miR-219a-1-3p	NM_199346	PFN4	mRNA	1	-0.425	-0.497	151	-11.97	774
hsa-miR-219a-1-3p	NM_007183	PKP3	mRNA	1			150	-26.95	339
hsa-miR-219a-1-3p	NM_020731	AHRR	mRNA	1			150	-24.74	3456
hsa-miR-219a-1-3p	NM_007170	TESK2	mRNA	1		0.019	150	-24.47	957
hsa-miR-219a-1-3p	NM_015409	EP400	mRNA	1	-0.011	-0.079	150	-22.59	2793
hsa-miR-219a-1-3p	NM_152996	ST6GALNAC3	mRNA	1		-0.035	150	-22.51	2178
hsa-miR-219a-1-3p	NM_018208	ETNK2	mRNA	1			150	-22.42	1123
hsa-miR-219a-1-3p	NM_014324	AMACR	mRNA	1		0.034	150	-22.27	2107
hsa-miR-219a-1-3p	NM_032861	SERAC1	mRNA	1			150	-22.17	1862
hsa-miR-219a-1-3p	NM_020459	PAIP2B	mRNA	1	-0.099	-0.212	150	-21.98	5741
hsa-miR-219a-1-3p	NM_006618	KDM5B	mRNA	1	-0.054	-0.058	150	-21.74	3851
hsa-miR-219a-1-3p	NM_007195	POLI	mRNA	1		-0.007	150	-21.5	3767
hsa-miR-219a-1-3p	NM_001447	FAT2	mRNA	1		0.015	150	-21.36	1473
hsa-miR-219a-1-3p	NM_019854	PRMT8	mRNA	1	-0.212	-0.248	150	-20.44	790
hsa-miR-219a-1-3p	NM_020183	ARNTL2	mRNA	1		-0.025	150	-20.35	5281
hsa-miR-219a-1-3p	NM_025158	RUFY1	mRNA	1			150	-20.09	507
hsa-miR-219a-1-3p	NM_005158	ABL2	mRNA	1			150	-19.78	8391
hsa-miR-219a-1-3p	NM_024814	CBLL1	mRNA	1	-0.134	-0.193	150	-19.44	2489
hsa-miR-219a-1-3p	NM_020817	CCDC191	mRNA	1			150	-19.41	1018
hsa-miR-219a-1-3p	NM_016040	TMED5	mRNA	1		0.018	150	-19.23	4928
hsa-miR-219a-1-3p	NM_007214	SEC63	mRNA	1			150	-19.04	3948
hsa-miR-219a-1-3p	NM_033085	FATE1	mRNA	1	-0.168	-0.183	150	-19.03	433
hsa-miR-219a-1-3p	NM_152282	PXYLP1	mRNA	1	-0.104	-0.138	150	-18.9	1698
hsa-miR-219a-1-3p	NM_025189	ZNF430	mRNA	1	-0.257	-0.318	150	-18.79	2025
hsa-miR-219a-1-3p	NM_020662	MRS2	mRNA	1			150	-18.67	2500
hsa-miR-219a-1-3p	NM_030965	ST6GALNAC5	mRNA	1	-0.076	-0.251	150	-18.66	4332
hsa-miR-219a-1-3p	NM_000601	HGF	mRNA	1	-0.048	-0.135	150	-18.51	3573
hsa-miR-219a-1-3p	NM_001012509	SLC45A2	mRNA	1	-0.139	-0.166	150	-18.23	1281
hsa-miR-219a-1-3p	NM_001145204	SHISA9	mRNA	1		-0.002	150	-18.18	5007
hsa-miR-219a-1-3p	NM_000140	FECH	mRNA	1			150	-18.12	5871
hsa-miR-219a-1-3p	NM_001286	CLCN6	mRNA	1	-0.008	-0.052	150	-18.05	2921
hsa-miR-219a-1-3p	NM_012318	LETM1	mRNA	1	-0.086	-0.105	150	-17.75	2945
hsa-miR-219a-1-3p	NM_020318	PAPPA2	mRNA	1	-0.131	-0.133	150	-17.4	380
hsa-miR-219a-1-3p	NM_018639	WSB2	mRNA	1	-0.155	-0.2	150	-17.38	1504
hsa-miR-219a-1-3p	NM_001258406	ACOD1	mRNA	1	-0.324	-0.399	150	-16.54	656
hsa-miR-219a-1-3p	NM_014175	MRPL15	mRNA	1	-0.099	-0.12	150	-16.49	795
hsa-miR-219a-1-3p	NM_019117	KLHL4	mRNA	1			150	-16.24	3516
hsa-miR-219a-1-3p	NM_006955	ZNF33B	mRNA	1	-0.133	-0.155	150	-15.96	3529
hsa-miR-219a-1-3p	NM_178539	FAM19A2	mRNA	1	-0.169	-0.18	150	-15.8	2158
hsa-miR-219a-1-3p	NM_001003841	SLC6A19	mRNA	1	-0.188	-0.158	150	-15.77	3211
hsa-miR-219a-1-3p	NM_005905	SMAD9	mRNA	1	-0.025	-0.112	150	-15.57	3845
hsa-miR-219a-1-3p	NM_001145668	CTXN2	mRNA	1	-0.225	-0.261	150	-15.26	2208
hsa-miR-219a-1-3p	NM_033104	STON2	mRNA	1	-0.053	-0.255	150	-15.19	9915
hsa-miR-219a-1-3p	NM_052851	STARD13	mRNA	1	-0.06	-0.12	150	-14.73	2458
hsa-miR-219a-1-3p	NM_021202	TP53INP2	mRNA	1	-0.099	-0.128	150	-14.65	3126
hsa-miR-219a-1-3p	NM_153332	ERI1	mRNA	1	-0.328	-0.429	150	-14.61	3305
hsa-miR-219a-1-3p	NM_152628	SNX31	mRNA	1	-0.407	-0.497	150	-14.22	981
hsa-miR-219a-1-3p	NM_024874	KIAA0319L	mRNA	1	-0.3	-0.315	150	-14.17	1404
hsa-miR-219a-1-3p	NM_001146341	ANKRD34C	mRNA	1	-0.191	-0.228	150	-14.05	3347
hsa-miR-219a-1-3p	NM_002651	PI4KB	mRNA	1	-0.138	-0.153	150	-14	1055
hsa-miR-219a-1-3p	NM_006767	LZTR1	mRNA	1	-0.026	-0.081	150	-13.99	1689
hsa-miR-219a-1-3p	NM_012474	UCK2	mRNA	1	-0.247	-0.339	150	-13.84	3795
hsa-miR-219a-1-3p	NM_021192	HOXD11	mRNA	1	-0.051	-0.048	150	-13.78	446
hsa-miR-219a-1-3p	NM_017612	ZCCHC8	mRNA	1	-0.209	-0.265	150	-13.61	1898
hsa-miR-219a-1-3p	NM_015083	CDK12	mRNA	1	-0.201	-0.232	150	-13.46	3249
hsa-miR-219a-1-3p	NM_003843	SCEL	mRNA	1	-0.234	-0.258	150	-13.4	989
hsa-miR-219a-1-3p	NM_003259	ICAM5	mRNA	1	-0.212	-0.228	150	-12.73	162
hsa-miR-219a-1-3p	NM_014392	NSG1	mRNA	1	-0.28	-0.388	150	-12.2	1623
hsa-miR-219a-1-3p	NM_144684	ZNF480	mRNA	1	-0.137	-0.307	150	-11.48	3069
hsa-miR-219a-1-3p	NM_018040	GPATCH2	mRNA	1	-0.224	-0.358	150	-11.05	4152
hsa-miR-219a-1-3p	NM_175061	JAZF1	mRNA	1	-0.31	-0.383	150	-10.81	2226
hsa-miR-219a-1-3p	NM_020211	RGMA	mRNA	1			149	-28.53	1592
hsa-miR-219a-1-3p	NM_000322	PRPH2	mRNA	1			149	-25.6	1700
hsa-miR-219a-1-3p	NM_001901	CTGF	mRNA	1			149	-24.2	1087
hsa-miR-219a-1-3p	NM_012323	MAFF	mRNA	1			149	-23.15	1632
hsa-miR-219a-1-3p	NM_001293171	HOTS	mRNA	1			149	-23.05	642
hsa-miR-219a-1-3p	NM_003685	KHSRP	mRNA	1			149	-22.79	1004
hsa-miR-219a-1-3p	NM_005374	MPP2	mRNA	1			149	-21.82	2448
hsa-miR-219a-1-3p	NM_001098	ACO2	mRNA	1			149	-21.8	376
hsa-miR-219a-1-3p	NM_005021	ENPP3	mRNA	1	-0.245	-0.268	149	-21.72	454
hsa-miR-219a-1-3p	NM_024763	WDR78	mRNA	1			149	-21.69	1241
hsa-miR-219a-1-3p	NM_198580	SLC27A1	mRNA	1			149	-21.61	1556
hsa-miR-219a-1-3p	NM_001004310	FCRL6	mRNA	1	-0.125	-0.13	149	-21.54	596
hsa-miR-219a-1-3p	NM_000235	LIPA	mRNA	1			149	-21.4	1259
hsa-miR-219a-1-3p	NM_021115	SEZ6L	mRNA	1			149	-20.52	3302
hsa-miR-219a-1-3p	NM_173470	MMGT1	mRNA	1		-0.018	149	-20.5	2952
hsa-miR-219a-1-3p	NM_002702	POU6F1	mRNA	1			149	-20.42	3311
hsa-miR-219a-1-3p	NM_025243	SLC19A3	mRNA	1	-0.176	-0.233	149	-20.32	2187
hsa-miR-219a-1-3p	NM_000912	OPRK1	mRNA	1			149	-20.07	3581
hsa-miR-219a-1-3p	NM_199355	ADAMTS18	mRNA	1			149	-19.87	1828
hsa-miR-219a-1-3p	NM_004468	FHL3	mRNA	1			149	-19.69	635
hsa-miR-219a-1-3p	NM_017542	POGK	mRNA	1			149	-19.63	3774
hsa-miR-219a-1-3p	NM_052934	SLC26A9	mRNA	1	-0.003	-0.009	149	-19.48	2308
hsa-miR-219a-1-3p	NM_001257964	BOD1L2	mRNA	1			149	-19.47	2577
hsa-miR-219a-1-3p	NM_133463	AMZ1	mRNA	1	-0.063	-0.083	149	-19.44	3651
hsa-miR-219a-1-3p	NM_018035	ATP5SL	mRNA	1			149	-19.34	913
hsa-miR-219a-1-3p	NM_000310	PPT1	mRNA	1		-0.018	149	-19.29	1351
hsa-miR-219a-1-3p	NM_001009894	C12orf29	mRNA	1	-0.108	-0.169	149	-19.18	1738
hsa-miR-219a-1-3p	NM_001816	CEACAM8	mRNA	1	-0.16	-0.172	149	-18.83	1151
hsa-miR-219a-1-3p	NM_152618	BBS12	mRNA	1	-0.216	-0.245	149	-18.66	918
hsa-miR-219a-1-3p	NM_021197	WFDC1	mRNA	1			149	-18.45	545
hsa-miR-219a-1-3p	NM_152375	KLHDC7A	mRNA	1	-0.138	-0.163	149	-18.43	2671
hsa-miR-219a-1-3p	NM_000686	AGTR2	mRNA	1	-0.337	-0.392	149	-18.34	1600
hsa-miR-219a-1-3p	NM_133259	LRPPRC	mRNA	1	-0.086	-0.161	149	-18.04	2376
hsa-miR-219a-1-3p	NM_014382	ATP2C1	mRNA	1	-0.262	-0.325	149	-17.8	1852
hsa-miR-219a-1-3p	NM_001040157	CEP44	mRNA	1	-0.325	-0.448	149	-17.78	2948
hsa-miR-219a-1-3p	NM_020682	AS3MT	mRNA	1	-0.129	-0.139	149	-17.76	1198
hsa-miR-219a-1-3p	NM_001012994	SNX30	mRNA	1	-0.009	-0.101	149	-17.71	6144
hsa-miR-219a-1-3p	NM_022909	CENPH	mRNA	1	-0.219	-0.239	149	-17.42	558
hsa-miR-219a-1-3p	NM_000286	PEX12	mRNA	1			149	-17.27	987
hsa-miR-219a-1-3p	NM_001103	ACTN2	mRNA	1	-0.152	-0.191	149	-17.15	2008
hsa-miR-219a-1-3p	NM_152346	SLC43A2	mRNA	1	-0.046	-0.102	149	-17.14	6350
hsa-miR-219a-1-3p	NM_005268	GJB5	mRNA	1	-0.064	-0.063	149	-17.12	360
hsa-miR-219a-1-3p	NM_004041	ARRB1	mRNA	1	-0.305	-0.358	149	-16.98	6041
hsa-miR-219a-1-3p	NM_022465	IKZF4	mRNA	1			149	-16.64	3104
hsa-miR-219a-1-3p	NM_022754	SFXN1	mRNA	1	-0.102	-0.182	149	-16.58	3007
hsa-miR-219a-1-3p	NM_006011	ST8SIA2	mRNA	1	-0.135	-0.199	149	-16.55	4343
hsa-miR-219a-1-3p	NM_012093	AK5	mRNA	1	-0.098	-0.131	149	-16.54	1299
hsa-miR-219a-1-3p	NM_020648	TWSG1	mRNA	1	-0.035	-0.103	149	-16.48	2893
hsa-miR-219a-1-3p	NM_198458	ZNF497	mRNA	1	-0.085	-0.095	149	-15.72	1782
hsa-miR-219a-1-3p	NM_004360	CDH1	mRNA	1	-0.104	-0.185	149	-15.51	2043
hsa-miR-219a-1-3p	NM_001642	APLP2	mRNA	1	-0.131	-0.164	149	-15.44	1363
hsa-miR-219a-1-3p	NM_207454	C17orf102	mRNA	1	-0.105	-0.149	149	-15.43	3404
hsa-miR-219a-1-3p	NM_003062	SLIT3	mRNA	1	-0.1	-0.158	149	-15.3	4721
hsa-miR-219a-1-3p	NM_173650	DNAJC5G	mRNA	1	-0.2	-0.228	149	-15.13	1020
hsa-miR-219a-1-3p	NM_014506	TOR1B	mRNA	1	-0.217	-0.207	149	-15.12	1706
hsa-miR-219a-1-3p	NM_015009	PDZRN3	mRNA	1	-0.293	-0.365	149	-15.07	935
hsa-miR-219a-1-3p	NM_016128	COPG1	mRNA	1	-0.185	-0.198	149	-14.64	349
hsa-miR-219a-1-3p	NM_033319	CENPL	mRNA	1	-0.235	-0.262	149	-14.61	898
hsa-miR-219a-1-3p	NM_198440	DERL3	mRNA	1	-0.019	-0.047	149	-14.6	2557
hsa-miR-219a-1-3p	NM_002552	ORC4	mRNA	1	-0.008	-0.164	149	-14.54	5113
hsa-miR-219a-1-3p	NM_012252	TFEC	mRNA	1	-0.086	-0.249	149	-14.39	5403
hsa-miR-219a-1-3p	NM_004120	GBP2	mRNA	1	-0.361	-0.445	149	-14.13	2042
hsa-miR-219a-1-3p	NM_198407	GHSR	mRNA	1	-0.153	-0.18	149	-13.85	1870
hsa-miR-219a-1-3p	NM_004731	SLC16A7	mRNA	1	-0.06	-0.266	149	-13.22	10175
hsa-miR-219a-1-3p	NM_002290	LAMA4	mRNA	1	-0.282	-0.323	149	-12.83	1506
hsa-miR-219a-1-3p	NM_001303508	ISX	mRNA	1	-0.084	-0.142	149	-12.52	1694
hsa-miR-219a-1-3p	NM_005040	PRCP	mRNA	1	-0.059	-0.086	149	-12.41	1965
hsa-miR-219a-1-3p	NM_014028	OSTM1	mRNA	1	-0.193	-0.221	149	-12.3	3376
hsa-miR-219a-1-3p	NM_000497	CYP11B1	mRNA	1	-0.379	-0.45	149	-12.23	2016
hsa-miR-219a-1-3p	NM_020202	NIT2	mRNA	1	-0.25	-0.278	149	-10.66	366
hsa-miR-219a-1-3p	NM_138390	TMEM169	mRNA	1	-0.206	-0.253	149	-10.49	2241
hsa-miR-219a-1-3p	NM_013231	FLRT2	mRNA	1			148	-29.76	4429
hsa-miR-219a-1-3p	NM_003731	SSNA1	mRNA	1			148	-28.27	456
hsa-miR-219a-1-3p	NM_030937	CCNL2	mRNA	1			148	-27.78	1520
hsa-miR-219a-1-3p	NM_024419	PGS1	mRNA	1			148	-27.75	609
hsa-miR-219a-1-3p	NM_138328	RHBDL3	mRNA	1			148	-27.74	3432
hsa-miR-219a-1-3p	NM_018602	DNAJA4	mRNA	1			148	-27.28	1736
hsa-miR-219a-1-3p	NM_000525	KCNJ11	mRNA	1			148	-25	1670
hsa-miR-219a-1-3p	NM_018019	MED9	mRNA	1			148	-24.78	1725
hsa-miR-219a-1-3p	NM_022363	LHX5	mRNA	1		0.043	148	-24.68	301
hsa-miR-219a-1-3p	NM_022485	MTMR14	mRNA	1	-0.143	-0.159	148	-24.2	421
hsa-miR-219a-1-3p	NM_001103184	FMN1	mRNA	1			148	-24.07	8766
hsa-miR-219a-1-3p	NM_152320	ZNF641	mRNA	1		0.013	148	-23.87	2963
hsa-miR-219a-1-3p	NM_153006	NAGS	mRNA	1			148	-23.48	467
hsa-miR-219a-1-3p	NM_001004325	KRTAP5-2	mRNA	1			148	-23.25	540
hsa-miR-219a-1-3p	NM_001012710	KRTAP5-10	mRNA	1			148	-23.25	424
hsa-miR-219a-1-3p	NM_004958	MTOR	mRNA	1			148	-23.14	954
hsa-miR-219a-1-3p	NM_001297	CNGB1	mRNA	1			148	-22.13	1824
hsa-miR-219a-1-3p	NM_003599	SUPT3H	mRNA	1			148	-22	3086
hsa-miR-219a-1-3p	NM_020408	LYRM4	mRNA	1	-0.063	-0.076	148	-21.37	1004
hsa-miR-219a-1-3p	NM_015525	IBTK	mRNA	1			148	-21.27	1438
hsa-miR-219a-1-3p	NM_020348	CNNM1	mRNA	1			148	-21.25	2814
hsa-miR-219a-1-3p	NM_024877	CNTD2	mRNA	1			148	-21.21	844
hsa-miR-219a-1-3p	NM_198476	C19orf54	mRNA	1			148	-21.16	1577
hsa-miR-219a-1-3p	NM_001136498	CISD3	mRNA	1			148	-20.69	2150
hsa-miR-219a-1-3p	NM_020651	PELI1	mRNA	1			148	-20.49	2050
hsa-miR-219a-1-3p	NM_024061	ZNF655	mRNA	1			148	-20.37	646
hsa-miR-219a-1-3p	NM_173493	PASD1	mRNA	1	-0.364	-0.422	148	-20.28	596
hsa-miR-219a-1-3p	NM_005065	SEL1L	mRNA	1			148	-19.95	5425
hsa-miR-219a-1-3p	NM_144628	TBC1D20	mRNA	1			148	-19.64	3109
hsa-miR-219a-1-3p	NM_003664	AP3B1	mRNA	1	-0.183	-0.222	148	-19.63	576
hsa-miR-219a-1-3p	NM_001315	MAPK14	mRNA	1		0.062	148	-19.54	2789
hsa-miR-219a-1-3p	NM_139046	MAPK8	mRNA	1			148	-19.06	4464
hsa-miR-219a-1-3p	NM_000163	GHR	mRNA	1			148	-18.89	2454
hsa-miR-219a-1-3p	NM_033087	ALG2	mRNA	1	-0.22	-0.284	148	-18.72	1509
hsa-miR-219a-1-3p	NM_153366	SVEP1	mRNA	1		-0.028	148	-18.59	1290
hsa-miR-219a-1-3p	NM_000634	CXCR1	mRNA	1	-0.076	-0.097	148	-18.33	1314
hsa-miR-219a-1-3p	NM_001161630	KDM4E	mRNA	1	-0.121	-0.12	148	-18.24	518
hsa-miR-219a-1-3p	NM_020868	DPP10	mRNA	1			148	-18.18	3407
hsa-miR-219a-1-3p	NM_004051	BDH1	mRNA	1	-0.17	-0.176	148	-18.15	2112
hsa-miR-219a-1-3p	NM_000148	FUT1	mRNA	1	-0.031	-0.09	148	-18.1	2173
hsa-miR-219a-1-3p	NM_001161334	HIST2H2BF	mRNA	1	-0.32	-0.346	148	-17.63	544
hsa-miR-219a-1-3p	NM_001111	ADAR	mRNA	1	-0.134	-0.175	148	-17.43	2748
hsa-miR-219a-1-3p	NM_006529	GLRA3	mRNA	1	-0.063	-0.101	148	-17.33	1775
hsa-miR-219a-1-3p	NM_018316	KLHL26	mRNA	1	-0.147	-0.202	148	-17.26	1247
hsa-miR-219a-1-3p	NM_005324	H3F3B	mRNA	1			148	-16.98	2161
hsa-miR-219a-1-3p	NM_005140	CNGA2	mRNA	1	-0.128	-0.148	148	-16.63	1066
hsa-miR-219a-1-3p	NM_001075	UGT2B10	mRNA	1		-0.019	148	-16.33	1138
hsa-miR-219a-1-3p	NM_016531	KLF3	mRNA	1			148	-15.96	4245
hsa-miR-219a-1-3p	NM_001017980	VMA21	mRNA	1	-0.075	-0.126	148	-15.91	4306
hsa-miR-219a-1-3p	NM_018440	PAG1	mRNA	1	-0.178	-0.224	148	-15.73	8733
hsa-miR-219a-1-3p	NM_133459	CCBE1	mRNA	1	-0.339	-0.363	148	-15.68	4969
hsa-miR-219a-1-3p	NM_032373	PCGF5	mRNA	1	-0.035	-0.13	148	-15.56	6015
hsa-miR-219a-1-3p	NM_002280	KRT35	mRNA	1	-0.104	-0.098	148	-15.53	260
hsa-miR-219a-1-3p	NM_133448	TMEM132D	mRNA	1	-0.011	-0.061	148	-15.49	2149
hsa-miR-219a-1-3p	NM_024669	ANKRD55	mRNA	1	-0.243	-0.264	148	-15.47	503
hsa-miR-219a-1-3p	NM_004376	COX15	mRNA	1	-0.073	-0.163	148	-15.45	2546
hsa-miR-219a-1-3p	NM_207468	FAM177B	mRNA	1	-0.083	-0.098	148	-15.28	602
hsa-miR-219a-1-3p	NM_018367	ACER3	mRNA	1			148	-15.22	6470
hsa-miR-219a-1-3p	NM_000342	SLC4A1	mRNA	1	-0.012	-0.056	148	-14.84	2068
hsa-miR-219a-1-3p	NM_001676	ATP12A	mRNA	1	-0.28	-0.312	148	-14.68	263
hsa-miR-219a-1-3p	NM_053064	GNG2	mRNA	1	-0.209	-0.267	148	-14.52	3113
hsa-miR-219a-1-3p	NM_014873	LPGAT1	mRNA	1	-0.017	-0.072	148	-14.28	6442
hsa-miR-219a-1-3p	NM_181501	ITGA1	mRNA	1	-0.11	-0.118	148	-13.93	1204
hsa-miR-219a-1-3p	NM_031418	ANO3	mRNA	1	-0.017	-0.103	148	-13.86	2845
hsa-miR-219a-1-3p	NM_003819	PABPC4	mRNA	1	-0.377	-0.438	148	-13.61	323
hsa-miR-219a-1-3p	NM_024678	NARS2	mRNA	1	-0.284	-0.318	148	-13.45	709
hsa-miR-219a-1-3p	NM_014342	MTCH2	mRNA	1	-0.32	-0.43	148	-13.43	1527
hsa-miR-219a-1-3p	NM_017964	SLC30A6	mRNA	1	-0.017	-0.143	148	-12.84	3399
hsa-miR-219a-1-3p	NM_017523	XAF1	mRNA	1	-0.119	-0.283	148	-10.06	2476
hsa-miR-219a-1-3p	NM_017617	NOTCH1	mRNA	1			147	-33.29	1638
hsa-miR-219a-1-3p	NM_001009984	C20orf194	mRNA	1			147	-29.3	3270
hsa-miR-219a-1-3p	NM_002463	MX2	mRNA	1			147	-29.05	709
hsa-miR-219a-1-3p	NM_017508	SOX6	mRNA	1			147	-28.4	6360
hsa-miR-219a-1-3p	NM_001838	CCR7	mRNA	1			147	-28.27	972
hsa-miR-219a-1-3p	NM_017892	PRPF40A	mRNA	1			147	-27.9	4713
hsa-miR-219a-1-3p	NM_004283	RAB3D	mRNA	1			147	-26.55	3352
hsa-miR-219a-1-3p	NM_000750	CHRNB4	mRNA	1			147	-25.22	839
hsa-miR-219a-1-3p	NM_001206670	PLA2G4E	mRNA	1			147	-25.08	2172
hsa-miR-219a-1-3p	NM_152734	C6orf89	mRNA	1			147	-24.95	5523
hsa-miR-219a-1-3p	NM_015116	LRCH1	mRNA	1			147	-24.72	3053
hsa-miR-219a-1-3p	NM_145019	FAM124A	mRNA	1			147	-24.57	2985
hsa-miR-219a-1-3p	NM_152531	XXYLT1	mRNA	1			147	-24.49	1431
hsa-miR-219a-1-3p	NM_033397	ITPRIP	mRNA	1			147	-24.11	4712
hsa-miR-219a-1-3p	NM_015600	ABHD12	mRNA	1		-0.026	147	-24.11	230
hsa-miR-219a-1-3p	NM_017413	APLN	mRNA	1			147	-24.06	2664
hsa-miR-219a-1-3p	NM_005911	MAT2A	mRNA	1			147	-23.84	1508
hsa-miR-219a-1-3p	NM_173515	CNKSR3	mRNA	1			147	-23.79	1055
hsa-miR-219a-1-3p	NM_152403	EGFLAM	mRNA	1			147	-23.07	1494
hsa-miR-219a-1-3p	NM_182705	FAM101B	mRNA	1			147	-22.9	3184
hsa-miR-219a-1-3p	NM_015103	PLXND1	mRNA	1		0.006	147	-22.7	1099
hsa-miR-219a-1-3p	NM_021809	TGIF2	mRNA	1		0.014	147	-22.44	2521
hsa-miR-219a-1-3p	NM_032603	LOXL3	mRNA	1			147	-22.28	1347
hsa-miR-219a-1-3p	NM_002622	PFDN1	mRNA	1			147	-22.12	924
hsa-miR-219a-1-3p	NM_173551	ANKS6	mRNA	1			147	-21.99	4510
hsa-miR-219a-1-3p	NM_018375	SLC39A9	mRNA	1			147	-21.94	3797
hsa-miR-219a-1-3p	NM_198484	ZNF621	mRNA	1			147	-21.28	6704
hsa-miR-219a-1-3p	NM_032569	GLYR1	mRNA	1			147	-21.13	2033
hsa-miR-219a-1-3p	NM_005895	GOLGA3	mRNA	1	-0.004	-0.013	147	-21.02	4196
hsa-miR-219a-1-3p	NM_014600	EHD3	mRNA	1			147	-20.99	1690
hsa-miR-219a-1-3p	NM_004096	EIF4EBP2	mRNA	1	-0.182	-0.217	147	-20.84	6871
hsa-miR-219a-1-3p	NM_016257	HPCAL4	mRNA	1			147	-20.61	3888
hsa-miR-219a-1-3p	NM_001145095	HHLA1	mRNA	1		0.025	147	-20.51	2509
hsa-miR-219a-1-3p	NM_033055	MFSD14A	mRNA	1			147	-20.46	1164
hsa-miR-219a-1-3p	NM_145307	RTKN2	mRNA	1			147	-20.28	4822
hsa-miR-219a-1-3p	NM_020385	REXO4	mRNA	1			147	-20.2	895
hsa-miR-219a-1-3p	NM_021161	KCNK10	mRNA	1			147	-20.17	5427
hsa-miR-219a-1-3p	NM_014954	RPH3A	mRNA	1			147	-19.77	2099
hsa-miR-219a-1-3p	NM_001105573	FBXO45	mRNA	1			147	-19.58	4741
hsa-miR-219a-1-3p	NM_006517	SLC16A2	mRNA	1	-0.125	-0.189	147	-19.4	2376
hsa-miR-219a-1-3p	NM_004746	DLGAP1	mRNA	1	-0.142	-0.221	147	-19.33	3153
hsa-miR-219a-1-3p	NM_007158	CSDE1	mRNA	1			147	-19.27	1256
hsa-miR-219a-1-3p	NM_018327	SPTLC3	mRNA	1			147	-19.12	1897
hsa-miR-219a-1-3p	NM_000738	CHRM1	mRNA	1	-0.04	-0.054	147	-19.08	1039
hsa-miR-219a-1-3p	NM_006224	PITPNA	mRNA	1	-0.017	-0.054	147	-19.07	2572
hsa-miR-219a-1-3p	NM_174911	FAM84B	mRNA	1	-0.041	-0.111	147	-19.05	4019
hsa-miR-219a-1-3p	NM_012091	ADAT1	mRNA	1		0.011	147	-19	3337
hsa-miR-219a-1-3p	NM_032194	RPF2	mRNA	1			147	-18.93	2681
hsa-miR-219a-1-3p	NM_014564	LHX3	mRNA	1			147	-18.87	1075
hsa-miR-219a-1-3p	NM_014866	SEC16A	mRNA	1	-0.175	-0.207	147	-18.78	1659
hsa-miR-219a-1-3p	NM_003470	USP7	mRNA	1		-0.006	147	-18.53	1904
hsa-miR-219a-1-3p	NM_173827	COX18	mRNA	1			147	-18.3	3418
hsa-miR-219a-1-3p	NM_017706	WDR55	mRNA	1	-0.108	-0.124	147	-18.14	1314
hsa-miR-219a-1-3p	NM_016610	TLR8	mRNA	1			147	-17.9	1003
hsa-miR-219a-1-3p	NM_006772	SYNGAP1	mRNA	1		-0.023	147	-17.85	1783
hsa-miR-219a-1-3p	NM_139015	SPPL3	mRNA	1	-0.304	-0.326	147	-17.84	2489
hsa-miR-219a-1-3p	NM_019624	ABCB9	mRNA	1	-0.14	-0.176	147	-17.79	919
hsa-miR-219a-1-3p	NM_001004354	NRARP	mRNA	1			147	-17.76	1953
hsa-miR-219a-1-3p	NM_002665	PLGLB2	mRNA	1		-0.053	147	-17.76	2656
hsa-miR-219a-1-3p	NM_001032392	PLGLB1	mRNA	1		-0.053	147	-17.76	2656
hsa-miR-219a-1-3p	NM_024930	ELOVL7	mRNA	1			147	-17.72	2835
hsa-miR-219a-1-3p	NM_001010867	IBA57	mRNA	1	-0.024	-0.101	147	-17.71	6744
hsa-miR-219a-1-3p	NM_001168	BIRC5	mRNA	1	-0.139	-0.181	147	-17.71	2081
hsa-miR-219a-1-3p	NM_001289967	LOC101927322	mRNA	1			147	-17.66	602
hsa-miR-219a-1-3p	NM_001405	EFNA2	mRNA	1	-0.096	-0.12	147	-17.38	1485
hsa-miR-219a-1-3p	NM_021252	RAB18	mRNA	1		-0.006	147	-17.3	4186
hsa-miR-219a-1-3p	NM_019066	MAGEL2	mRNA	1		-0.052	147	-17.12	444
hsa-miR-219a-1-3p	NM_017734	PALMD	mRNA	1	-0.23	-0.25	147	-17.08	479
hsa-miR-219a-1-3p	NM_153033	KCTD7	mRNA	1	-0.064	-0.17	147	-16.8	3997
hsa-miR-219a-1-3p	NM_001031689	PLAA	mRNA	1			147	-16.78	2141
hsa-miR-219a-1-3p	NM_002560	P2RX4	mRNA	1	-0.064	-0.063	147	-16.69	557
hsa-miR-219a-1-3p	NM_001145194	C18orf42	mRNA	1			147	-16.64	1889
hsa-miR-219a-1-3p	NM_014938	MLXIP	mRNA	1	-0.039	-0.06	147	-16.41	5535
hsa-miR-219a-1-3p	NM_000635	RFX2	mRNA	1		0.009	147	-16.11	1671
hsa-miR-219a-1-3p	NM_021943	ZFAND3	mRNA	1	-0.109	-0.153	147	-15.91	2234
hsa-miR-219a-1-3p	NM_153207	AEBP2	mRNA	1		-0.054	147	-15.83	4122
hsa-miR-219a-1-3p	NM_173359	EIF4E3	mRNA	1			147	-15.77	5393
hsa-miR-219a-1-3p	NM_022468	MMP25	mRNA	1	-0.14	-0.188	147	-15.76	1625
hsa-miR-219a-1-3p	NM_001282537	C21orf140	mRNA	1	-0.131	-0.131	147	-15.73	205
hsa-miR-219a-1-3p	NM_004975	KCNB1	mRNA	1			147	-15.71	9106
hsa-miR-219a-1-3p	NM_012342	BAMBI	mRNA	1	-0.187	-0.197	147	-15.57	538
hsa-miR-219a-1-3p	NM_001005473	PLCXD3	mRNA	1	-0.052	-0.15	147	-15.53	6671
hsa-miR-219a-1-3p	NM_000628	IL10RB	mRNA	1	-0.242	-0.251	147	-15.34	877
hsa-miR-219a-1-3p	NM_033427	CTTNBP2	mRNA	1			147	-14.99	885
hsa-miR-219a-1-3p	NM_003071	HLTF	mRNA	1	-0.148	-0.237	147	-14.92	2103
hsa-miR-219a-1-3p	NM_005843	STAM2	mRNA	1	-0.353	-0.382	147	-14.88	3773
hsa-miR-219a-1-3p	NM_021643	TRIB2	mRNA	1	-0.264	-0.364	147	-14.85	1938
hsa-miR-219a-1-3p	NM_005797	MPZL2	mRNA	1	-0.172	-0.251	147	-14.83	1830
hsa-miR-219a-1-3p	NM_198485	TPRG1	mRNA	1	-0.289	-0.337	147	-14.7	2662
hsa-miR-219a-1-3p	NM_001991	EZH1	mRNA	1		-0.008	147	-14.61	2257
hsa-miR-219a-1-3p	NM_004080	DGKB	mRNA	1	-0.008	-0.185	147	-14.55	4082
hsa-miR-219a-1-3p	NM_031218	ZNF93	mRNA	1	-0.148	-0.173	147	-14.54	755
hsa-miR-219a-1-3p	NM_024587	TMEM53	mRNA	1	-0.13	-0.138	147	-14.33	1312
hsa-miR-219a-1-3p	NM_014920	ICK	mRNA	1	-0.002	-0.089	147	-14.21	3849
hsa-miR-219a-1-3p	NM_020813	ZNF471	mRNA	1	-0.016	-0.089	147	-14.01	4266
hsa-miR-219a-1-3p	NM_203463	CERS6	mRNA	1	-0.189	-0.23	147	-13.97	5472
hsa-miR-219a-1-3p	NM_144607	CYB5D1	mRNA	1	-0.152	-0.226	147	-13.56	2670
hsa-miR-219a-1-3p	NM_032778	MINA	mRNA	1	-0.105	-0.18	147	-13.51	3367
hsa-miR-219a-1-3p	NM_152455	ZSCAN29	mRNA	1		-0.005	147	-13.45	2901
hsa-miR-219a-1-3p	NM_013347	RPA4	mRNA	1	-0.157	-0.173	147	-13.4	355
hsa-miR-219a-1-3p	NM_021038	MBNL1	mRNA	1	-0.337	-0.435	147	-12.55	3414
hsa-miR-219a-1-3p	NM_173552	C3orf58	mRNA	1	-0.04	-0.098	147	-12.4	2527
hsa-miR-219a-1-3p	NM_001401	LPAR1	mRNA	1	-0.319	-0.361	147	-12.29	1647
hsa-miR-219a-1-3p	NM_001277403	ZNF730	mRNA	1	-0.387	-0.436	147	-11.99	656
hsa-miR-219a-1-3p	NM_017754	UHRF1BP1	mRNA	1	-0.07	-0.22	147	-11.91	5076
hsa-miR-219a-1-3p	NM_001277075	ZNF541	mRNA	1	-0.209	-0.23	147	-10.83	539
hsa-miR-219a-1-3p	NM_015245	ANKS1A	mRNA	1			146	-29.37	2804
hsa-miR-219a-1-3p	NM_001080412	ZBTB38	mRNA	1			146	-27.04	3814
hsa-miR-219a-1-3p	NM_032271	TRAF7	mRNA	1			146	-25.5	1555
hsa-miR-219a-1-3p	NM_005764	PDZK1IP1	mRNA	1			146	-25.37	382
hsa-miR-219a-1-3p	NM_053055	THEM4	mRNA	1			146	-25.26	4021
hsa-miR-219a-1-3p	NM_000990	RPL27A	mRNA	1	-0.005	-0.029	146	-25.21	4066
hsa-miR-219a-1-3p	NM_018984	SSH1	mRNA	1			146	-25.08	5298
hsa-miR-219a-1-3p	NM_001199290	PHOSPHO2-KLHL23	mRNA	1			146	-25.03	2154
hsa-miR-219a-1-3p	NM_144711	KLHL23	mRNA	1			146	-25.03	2154
hsa-miR-219a-1-3p	NM_001093725	MEX3A	mRNA	1	-0.078	-0.138	146	-25.02	4561
hsa-miR-219a-1-3p	NM_004200	SYT7	mRNA	1		0.041	146	-24.98	4911
hsa-miR-219a-1-3p	NM_014358	CLEC4E	mRNA	1			146	-24.83	1333
hsa-miR-219a-1-3p	NM_001119	ADD1	mRNA	1			146	-24.68	1552
hsa-miR-219a-1-3p	NM_017723	TOR4A	mRNA	1			146	-24.49	2680
hsa-miR-219a-1-3p	NM_004914	RAB36	mRNA	1			146	-24.44	4079
hsa-miR-219a-1-3p	NM_002359	MAFG	mRNA	1			146	-24.31	4336
hsa-miR-219a-1-3p	NM_006745	MSMO1	mRNA	1			146	-23.85	1216
hsa-miR-219a-1-3p	NM_182612	PDDC1	mRNA	1			146	-23.15	3674
hsa-miR-219a-1-3p	NM_005212	CSN3	mRNA	1			146	-22.65	201
hsa-miR-219a-1-3p	NM_001101372	IGLON5	mRNA	1			146	-22.58	2089
hsa-miR-219a-1-3p	NM_198535	ZNF699	mRNA	1			146	-22.54	4335
hsa-miR-219a-1-3p	NM_018085	IPO9	mRNA	1		-0.01	146	-22.46	8240
hsa-miR-219a-1-3p	NM_005906	MAK	mRNA	1			146	-22.25	1729
hsa-miR-219a-1-3p	NM_145912	NFAM1	mRNA	1			146	-22.25	4753
hsa-miR-219a-1-3p	NM_014741	ATG13	mRNA	1			146	-22.2	3686
hsa-miR-219a-1-3p	NM_024591	CHMP6	mRNA	1			146	-21.81	980
hsa-miR-219a-1-3p	NM_001012643	MYPOP	mRNA	1			146	-21.76	600
hsa-miR-219a-1-3p	NM_000381	MID1	mRNA	1			146	-21.52	4058
hsa-miR-219a-1-3p	NM_016734	PAX5	mRNA	1			146	-21.51	7285
hsa-miR-219a-1-3p	NM_005920	MEF2D	mRNA	1			146	-21.5	3924
hsa-miR-219a-1-3p	NM_174902	LDLRAD3	mRNA	1			146	-21.5	2739
hsa-miR-219a-1-3p	NM_000412	HRG	mRNA	1			146	-21.15	357
hsa-miR-219a-1-3p	NM_178820	FBXO27	mRNA	1	-0.167	-0.186	146	-21.1	1388
hsa-miR-219a-1-3p	NM_031453	FAM107B	mRNA	1			146	-21.08	2633
hsa-miR-219a-1-3p	NM_153604	MYOCD	mRNA	1	-0.129	-0.167	146	-20.95	5304
hsa-miR-219a-1-3p	NM_139279	MCFD2	mRNA	1			146	-20.84	3593
hsa-miR-219a-1-3p	NM_207118	GTF2H5	mRNA	1		-0.015	146	-20.66	7187
hsa-miR-219a-1-3p	NM_001031672	CYB5RL	mRNA	1			146	-20.65	2265
hsa-miR-219a-1-3p	NM_020781	ZNF398	mRNA	1			146	-20.63	3225
hsa-miR-219a-1-3p	NM_014184	CNIH4	mRNA	1		-0.045	146	-20.55	1062
hsa-miR-219a-1-3p	NM_021988	UBE2V1	mRNA	1		-0.02	146	-20.29	1644
hsa-miR-219a-1-3p	NM_199203	TMEM189-UBE2V1	mRNA	1		-0.02	146	-20.29	1644
hsa-miR-219a-1-3p	NM_003348	UBE2N	mRNA	1		-0.026	146	-20.27	1727
hsa-miR-219a-1-3p	NM_001195082	TEX22	mRNA	1			146	-20.25	2026
hsa-miR-219a-1-3p	NM_000800	FGF1	mRNA	1			146	-20.19	3112
hsa-miR-219a-1-3p	NM_017849	TMEM127	mRNA	1	-0.063	-0.052	146	-20.19	3600
hsa-miR-219a-1-3p	NM_004998	MYO1E	mRNA	1	-0.117	-0.152	146	-19.89	1411
hsa-miR-219a-1-3p	NM_032638	GATA2	mRNA	1			146	-19.57	1597
hsa-miR-219a-1-3p	NM_002543	OLR1	mRNA	1	-0.105	-0.16	146	-19.52	1580
hsa-miR-219a-1-3p	NM_006683	EDDM3A	mRNA	1			146	-19.51	356
hsa-miR-219a-1-3p	NM_005826	HNRNPR	mRNA	1		0.006	146	-19.41	5766
hsa-miR-219a-1-3p	NM_020746	MAVS	mRNA	1			146	-19.28	9976
hsa-miR-219a-1-3p	NM_015143	METAP1	mRNA	1	-0.11	-0.115	146	-19.22	1492
hsa-miR-219a-1-3p	NM_015433	METTL21B	mRNA	1			146	-19.07	1895
hsa-miR-219a-1-3p	NM_020243	TOMM22	mRNA	1		-0.017	146	-19.02	920
hsa-miR-219a-1-3p	NM_152792	ASPRV1	mRNA	1	-0.206	-0.24	146	-18.77	565
hsa-miR-219a-1-3p	NM_015464	SOSTDC1	mRNA	1			146	-18.69	1067
hsa-miR-219a-1-3p	NM_001712	CEACAM1	mRNA	1			146	-18.66	1803
hsa-miR-219a-1-3p	NM_024860	SETD6	mRNA	1			146	-18.53	1503
hsa-miR-219a-1-3p	NM_001010862	SPIN3	mRNA	1	-0.009	-0.089	146	-18.48	3340
hsa-miR-219a-1-3p	NM_030648	SETD7	mRNA	1			146	-18.42	5625
hsa-miR-219a-1-3p	NM_025208	PDGFD	mRNA	1		-0.029	146	-18.42	2508
hsa-miR-219a-1-3p	NM_138300	PYGO2	mRNA	1	-0.079	-0.078	146	-18.41	1753
hsa-miR-219a-1-3p	NM_006065	SIRPB1	mRNA	1			146	-18.29	1117
hsa-miR-219a-1-3p	NM_181774	SLC36A3	mRNA	1	-0.127	-0.155	146	-18.25	1028
hsa-miR-219a-1-3p	NM_000332	ATXN1	mRNA	1	-0.05	-0.08	146	-17.89	7217
hsa-miR-219a-1-3p	NM_019106	SEPT3	mRNA	1	-0.141	-0.159	146	-17.85	3465
hsa-miR-219a-1-3p	NM_024021	MS4A4A	mRNA	1		-0.094	146	-17.82	794
hsa-miR-219a-1-3p	NM_005566	LDHA	mRNA	1	-0.209	-0.234	146	-17.8	937
hsa-miR-219a-1-3p	NM_006548	IGF2BP2	mRNA	1		0.002	146	-17.78	1792
hsa-miR-219a-1-3p	NM_007152	ZNF195	mRNA	1			146	-17.66	1191
hsa-miR-219a-1-3p	NM_002600	PDE4B	mRNA	1		-0.045	146	-17.65	1901
hsa-miR-219a-1-3p	NM_014316	CARHSP1	mRNA	1	-0.065	-0.1	146	-17.62	2222
hsa-miR-219a-1-3p	NM_014548	TMOD2	mRNA	1		0.04	146	-17.56	7907
hsa-miR-219a-1-3p	NM_001114132	NBEAL1	mRNA	1	-0.157	-0.165	146	-17.45	640
hsa-miR-219a-1-3p	NM_182625	GEN1	mRNA	1	-0.061	-0.149	146	-17.39	3974
hsa-miR-219a-1-3p	NM_007054	KIF3A	mRNA	1			146	-17.35	4007
hsa-miR-219a-1-3p	NM_020336	RALGAPB	mRNA	1	-0.32	-0.406	146	-17.23	3894
hsa-miR-219a-1-3p	NM_020872	CNTN3	mRNA	1	-0.315	-0.369	146	-17.14	1832
hsa-miR-219a-1-3p	NM_025151	RAB11FIP1	mRNA	1			146	-17.08	3948
hsa-miR-219a-1-3p	NM_004850	ROCK2	mRNA	1	-0.129	-0.202	146	-17.07	3678
hsa-miR-219a-1-3p	NM_000903	NQO1	mRNA	1	-0.167	-0.195	146	-16.98	1575
hsa-miR-219a-1-3p	NM_053277	CLIC6	mRNA	1			146	-16.75	1745
hsa-miR-219a-1-3p	NM_173517	VKORC1L1	mRNA	1		-0.054	146	-16.44	5263
hsa-miR-219a-1-3p	NM_018711	SVOP	mRNA	1	-0.014	-0.104	146	-16.43	4406
hsa-miR-219a-1-3p	NM_001145442	POTEM	mRNA	1	-0.068	-0.135	146	-16.41	5087
hsa-miR-219a-1-3p	NM_152570	LINGO2	mRNA	1	-0.152	-0.152	146	-16.4	765
hsa-miR-219a-1-3p	NM_001256615	LOC149373	mRNA	1		0.006	146	-16.34	915
hsa-miR-219a-1-3p	NM_022763	FNDC3B	mRNA	1	-0.243	-0.293	146	-16.26	3227
hsa-miR-219a-1-3p	NM_145259	ACVR1C	mRNA	1	-0.307	-0.37	146	-16.05	7151
hsa-miR-219a-1-3p	NM_173531	ZNF100	mRNA	1	-0.149	-0.231	146	-16.03	2642
hsa-miR-219a-1-3p	NM_021148	ZNF273	mRNA	1	-0.166	-0.23	146	-16.03	2539
hsa-miR-219a-1-3p	NM_006650	CPLX2	mRNA	1			146	-15.58	3975
hsa-miR-219a-1-3p	NM_007199	IRAK3	mRNA	1	-0.086	-0.142	146	-15.53	6443
hsa-miR-219a-1-3p	NM_014039	C11orf54	mRNA	1	-0.201	-0.229	146	-15.48	1414
hsa-miR-219a-1-3p	NM_003275	TMOD1	mRNA	1	-0.192	-0.203	146	-15.41	2045
hsa-miR-219a-1-3p	NM_001092	ABR	mRNA	1		-0.096	146	-15.31	2562
hsa-miR-219a-1-3p	NM_006323	SEC24B	mRNA	1	-0.399	-0.486	146	-15.17	784
hsa-miR-219a-1-3p	NM_002249	KCNN3	mRNA	1	-0.201	-0.218	146	-15.17	10510
hsa-miR-219a-1-3p	NM_004185	WNT2B	mRNA	1	-0.324	-0.326	146	-15.11	779
hsa-miR-219a-1-3p	NM_003688	CASK	mRNA	1	0	-0.068	146	-14.77	5484
hsa-miR-219a-1-3p	NM_001256368	LOC100144595	mRNA	1			146	-14.72	1738
hsa-miR-219a-1-3p	NM_133474	ZNF721	mRNA	1	-0.263	-0.317	146	-14.68	1711
hsa-miR-219a-1-3p	NM_001412	EIF1AX	mRNA	1	-0.055	-0.138	146	-14.6	3788
hsa-miR-219a-1-3p	NM_001029863	C6orf120	mRNA	1	-0.047	-0.144	146	-14.47	3322
hsa-miR-219a-1-3p	NM_012074	DPF3	mRNA	1	-0.052	-0.131	146	-14.43	2975
hsa-miR-219a-1-3p	NM_012117	CBX5	mRNA	1	-0.032	-0.138	146	-14.42	10808
hsa-miR-219a-1-3p	NM_004820	CYP7B1	mRNA	1		-0.055	146	-14.15	5789
hsa-miR-219a-1-3p	NM_001302348	UMAD1	mRNA	1	-0.228	-0.363	146	-14.15	1682
hsa-miR-219a-1-3p	NM_006918	SC5D	mRNA	1		-0.012	146	-13.71	5898
hsa-miR-219a-1-3p	NM_182603	ANKRD42	mRNA	1	-0.343	-0.368	146	-13.59	970
hsa-miR-219a-1-3p	NM_001271	CHD2	mRNA	1	-0.232	-0.23	146	-13.44	3302
hsa-miR-219a-1-3p	NM_017933	PID1	mRNA	1	-0.092	-0.15	146	-13.43	1659
hsa-miR-219a-1-3p	NM_005960	MUC3A	mRNA	1	-0.097	-0.096	146	-13.41	1171
hsa-miR-219a-1-3p	NM_207395	ZNF324B	mRNA	1	-0.126	-0.164	146	-13.29	1253
hsa-miR-219a-1-3p	NM_015176	FBXO28	mRNA	1	-0.172	-0.232	146	-13.21	4301
hsa-miR-219a-1-3p	NM_005722	ACTR2	mRNA	1	-0.174	-0.182	146	-13.1	2522
hsa-miR-219a-1-3p	NM_004859	CLTC	mRNA	1	-0.145	-0.245	146	-13.05	3104
hsa-miR-219a-1-3p	NM_001201	BMP3	mRNA	1	-0.201	-0.25	146	-12.7	3995
hsa-miR-219a-1-3p	NM_152753	SCUBE3	mRNA	1	-0.013	-0.102	146	-12.29	4374
hsa-miR-219a-1-3p	NM_203406	MBLAC2	mRNA	1	-0.057	-0.23	146	-12.02	2964
hsa-miR-219a-1-3p	NM_000053	ATP7B	mRNA	1	-0.302	-0.366	146	-11.83	2086
hsa-miR-219a-1-3p	NM_017753	PLPPR1	mRNA	1	-0.264	-0.269	146	-11.83	1078
hsa-miR-219a-1-3p	NM_178123	SESTD1	mRNA	1	-0.006	-0.154	146	-11.71	8207
hsa-miR-219a-1-3p	NM_015236	ADGRL3	mRNA	1	-0.039	-0.147	146	-11.52	7427
hsa-miR-219a-1-3p	NM_000674	ADORA1	mRNA	1	-0.104	-0.098	146	-11.39	1505
hsa-miR-219a-1-3p	NM_004429	EFNB1	mRNA	1	-0.298	-0.365	146	-10.78	1509
hsa-miR-219a-1-3p	NM_022833	FAM129B	mRNA	1			145	-26.64	1507
hsa-miR-219a-1-3p	NM_006774	INMT	mRNA	1			145	-25.91	1751
hsa-miR-219a-1-3p	NM_012114	CASP14	mRNA	1			145	-25.81	2203
hsa-miR-219a-1-3p	NM_001009993	FAM168B	mRNA	1		0.04	145	-24.73	4589
hsa-miR-219a-1-3p	NM_001129742	CALHM3	mRNA	1			145	-24.25	409
hsa-miR-219a-1-3p	NM_015134	MPRIP	mRNA	1			145	-23.79	7754
hsa-miR-219a-1-3p	NM_001303241	CNOT6	mRNA	1			145	-23.34	4205
hsa-miR-219a-1-3p	NM_023947	CHID1	mRNA	1			145	-23.26	1999
hsa-miR-219a-1-3p	NM_032784	RSPO3	mRNA	1			145	-22.77	3474
hsa-miR-219a-1-3p	NM_005474	HDAC5	mRNA	1			145	-22.47	1623
hsa-miR-219a-1-3p	NM_001080477	TENM3	mRNA	1			145	-22.38	2673
hsa-miR-219a-1-3p	NM_004275	MED20	mRNA	1			145	-22.16	1719
hsa-miR-219a-1-3p	NM_138453	RAB3C	mRNA	1			145	-21.93	8044
hsa-miR-219a-1-3p	NM_015250	BICD2	mRNA	1			145	-21.88	2093
hsa-miR-219a-1-3p	NM_004728	DDX21	mRNA	1			145	-21.83	2257
hsa-miR-219a-1-3p	NM_152621	SGMS2	mRNA	1	-0.038	-0.09	145	-21.32	4495
hsa-miR-219a-1-3p	NM_031468	CALN1	mRNA	1	-0.023	-0.053	145	-21.21	8284
hsa-miR-219a-1-3p	NM_002538	OCLN	mRNA	1			145	-21.15	4433
hsa-miR-219a-1-3p	NM_003262	SEC62	mRNA	1			145	-20.88	5310
hsa-miR-219a-1-3p	NM_015082	FSTL4	mRNA	1		0.012	145	-20.59	2635
hsa-miR-219a-1-3p	NM_006560	CELF1	mRNA	1	-0.272	-0.315	145	-20.31	2994
hsa-miR-219a-1-3p	NM_005517	HMGN2	mRNA	1			145	-20.25	1494
hsa-miR-219a-1-3p	NM_002943	RORA	mRNA	1		0.016	145	-20.07	9171
hsa-miR-219a-1-3p	NM_014910	ZNF507	mRNA	1			145	-19.91	4584
hsa-miR-219a-1-3p	NM_020863	ZFAT	mRNA	1			145	-19.87	694
hsa-miR-219a-1-3p	NM_019842	KCNQ5	mRNA	1		-0.041	145	-19.71	3436
hsa-miR-219a-1-3p	NM_152426	APOBEC3D	mRNA	1			145	-19.6	935
hsa-miR-219a-1-3p	NM_004137	KCNMB1	mRNA	1		-0.003	145	-19.57	543
hsa-miR-219a-1-3p	NM_017920	URGCP	mRNA	1			145	-19.42	773
hsa-miR-219a-1-3p	NM_014521	SH3BP4	mRNA	1	-0.098	-0.103	145	-19.29	1898
hsa-miR-219a-1-3p	NM_030906	STK33	mRNA	1	-0.303	-0.366	145	-19.18	644
hsa-miR-219a-1-3p	NM_001527	HDAC2	mRNA	1		-0.009	145	-19.12	4902
hsa-miR-219a-1-3p	NM_181781	ZNF326	mRNA	1			145	-19.01	7829
hsa-miR-219a-1-3p	NM_004796	NRXN3	mRNA	1	-0.021	-0.087	145	-18.85	6326
hsa-miR-219a-1-3p	NM_032608	MYO18B	mRNA	1			145	-18.73	611
hsa-miR-219a-1-3p	NM_003804	RIPK1	mRNA	1	-0.052	-0.07	145	-18.56	1848
hsa-miR-219a-1-3p	NM_016563	RASL12	mRNA	1			145	-18.34	1562
hsa-miR-219a-1-3p	NM_001099436	ULK3	mRNA	1			145	-18.33	1112
hsa-miR-219a-1-3p	NM_001290	LDB2	mRNA	1			145	-18.32	1109
hsa-miR-219a-1-3p	NM_013446	MKRN1	mRNA	1	-0.08	-0.069	145	-18.31	1477
hsa-miR-219a-1-3p	NM_015345	DAAM2	mRNA	1		0.008	145	-18.19	2840
hsa-miR-219a-1-3p	NM_024322	CENPO	mRNA	1		0.026	145	-18.14	3058
hsa-miR-219a-1-3p	NM_018240	KIRREL	mRNA	1			145	-18.04	5142
hsa-miR-219a-1-3p	NM_025230	DCAF11	mRNA	1		0.014	145	-18.03	1933
hsa-miR-219a-1-3p	NM_032383	HPS3	mRNA	1	-0.16	-0.162	145	-18.03	974
hsa-miR-219a-1-3p	NM_005937	MLLT6	mRNA	1		0.013	145	-17.99	4205
hsa-miR-219a-1-3p	NM_015178	RHOBTB2	mRNA	1			145	-17.77	2728
hsa-miR-219a-1-3p	NM_198570	VWC2	mRNA	1		0.007	145	-17.57	4565
hsa-miR-219a-1-3p	NM_015265	SATB2	mRNA	1			145	-17.44	2711
hsa-miR-219a-1-3p	NM_005852	CHD3	mRNA	1			145	-17.42	1172
hsa-miR-219a-1-3p	NM_000492	CFTR	mRNA	1	-0.143	-0.145	145	-17.32	1556
hsa-miR-219a-1-3p	NM_006537	USP3	mRNA	1			145	-17.3	3814
hsa-miR-219a-1-3p	NM_015289	VPS39	mRNA	1	-0.075	-0.064	145	-17.12	2053
hsa-miR-219a-1-3p	NM_006467	POLR3G	mRNA	1	-0.092	-0.131	145	-16.97	2413
hsa-miR-219a-1-3p	NM_153688	ZFP1	mRNA	1	-0.345	-0.403	145	-16.96	1900
hsa-miR-219a-1-3p	NM_032765	TRIM52	mRNA	1			145	-16.83	1029
hsa-miR-219a-1-3p	NM_018484	SLC22A11	mRNA	1	-0.13	-0.127	145	-16.81	1833
hsa-miR-219a-1-3p	NM_000831	GRIK3	mRNA	1	-0.03	-0.023	145	-16.7	6324
hsa-miR-219a-1-3p	NM_020432	PHTF2	mRNA	1			145	-16.65	2626
hsa-miR-219a-1-3p	NM_022360	EDDM3B	mRNA	1			145	-16.65	354
hsa-miR-219a-1-3p	NM_080817	GPR82	mRNA	1		-0.03	145	-16.6	2098
hsa-miR-219a-1-3p	NM_021137	TNFAIP1	mRNA	1	-0.177	-0.21	145	-16.58	2409
hsa-miR-219a-1-3p	NM_001310156	SPATA1	mRNA	1		-0.032	145	-16.57	586
hsa-miR-219a-1-3p	NM_001039618	CREBZF	mRNA	1	-0.193	-0.215	145	-16.56	6247
hsa-miR-219a-1-3p	NM_015087	SPG20	mRNA	1		-0.044	145	-16.52	2727
hsa-miR-219a-1-3p	NM_001136485	C11orf86	mRNA	1		0.026	145	-16.48	757
hsa-miR-219a-1-3p	NM_021964	ZNF148	mRNA	1	-0.003	-0.088	145	-16.4	6672
hsa-miR-219a-1-3p	NM_014331	SLC7A11	mRNA	1	-0.131	-0.185	145	-16.32	7862
hsa-miR-219a-1-3p	NM_052906	ELFN2	mRNA	1	-0.128	-0.124	145	-16.29	5112
hsa-miR-219a-1-3p	NM_145798	OSBPL7	mRNA	1			145	-16.26	924
hsa-miR-219a-1-3p	NM_017680	ASPN	mRNA	1	-0.192	-0.222	145	-16.26	1081
hsa-miR-219a-1-3p	NM_004912	KRIT1	mRNA	1		-0.04	145	-16.18	1767
hsa-miR-219a-1-3p	NM_000354	SERPINA7	mRNA	1	-0.319	-0.345	145	-16.14	301
hsa-miR-219a-1-3p	NM_004293	GDA	mRNA	1	-0.148	-0.159	145	-16.08	3882
hsa-miR-219a-1-3p	NM_003394	WNT10B	mRNA	1	-0.082	-0.086	145	-16.02	755
hsa-miR-219a-1-3p	NM_000565	IL6R	mRNA	1	-0.16	-0.175	145	-15.89	4070
hsa-miR-219a-1-3p	NM_006805	HNRNPA0	mRNA	1	-0.056	-0.033	145	-15.87	1765
hsa-miR-219a-1-3p	NM_022107	GPSM3	mRNA	1	-0.089	-0.078	145	-15.84	600
hsa-miR-219a-1-3p	NM_014245	RNF7	mRNA	1	-0.073	-0.122	145	-15.81	1526
hsa-miR-219a-1-3p	NM_002730	PRKACA	mRNA	1	-0.098	-0.109	145	-15.72	1417
hsa-miR-219a-1-3p	NM_152230	IPMK	mRNA	1	-0.02	-0.204	145	-15.7	4559
hsa-miR-219a-1-3p	NM_004882	CIR1	mRNA	1			145	-15.64	347
hsa-miR-219a-1-3p	NM_004745	DLGAP2	mRNA	1	-0.075	-0.191	145	-15.59	7070
hsa-miR-219a-1-3p	NM_018250	INTS9	mRNA	1	-0.104	-0.108	145	-15.57	488
hsa-miR-219a-1-3p	NM_018340	CPPED1	mRNA	1	-0.142	-0.161	145	-15.05	5087
hsa-miR-219a-1-3p	NM_007124	UTRN	mRNA	1	-0.114	-0.127	145	-14.88	2037
hsa-miR-219a-1-3p	NM_152367	MAB21L3	mRNA	1	-0.231	-0.282	145	-14.64	1875
hsa-miR-219a-1-3p	NM_153237	TMEM252	mRNA	1	-0.041	-0.041	145	-14.54	677
hsa-miR-219a-1-3p	NM_033213	ZNF670	mRNA	1	-0.085	-0.096	145	-14.52	2811
hsa-miR-219a-1-3p	NM_015416	LETMD1	mRNA	1	-0.129	-0.15	145	-14.44	993
hsa-miR-219a-1-3p	NM_004464	FGF5	mRNA	1	-0.009	-0.094	145	-14.33	4345
hsa-miR-219a-1-3p	NM_001942	DSG1	mRNA	1		-0.003	145	-14.18	3900
hsa-miR-219a-1-3p	NM_005390	PDHA2	mRNA	1	-0.325	-0.363	145	-14.05	157
hsa-miR-219a-1-3p	NM_024513	FYCO1	mRNA	1	-0.315	-0.298	145	-13.99	3866
hsa-miR-219a-1-3p	NM_020156	C1GALT1	mRNA	1	-0.198	-0.249	145	-13.84	4922
hsa-miR-219a-1-3p	NM_032175	UTP15	mRNA	1	-0.359	-0.407	145	-13.79	3283
hsa-miR-219a-1-3p	NM_173078	SLITRK4	mRNA	1		-0.021	145	-13.71	5805
hsa-miR-219a-1-3p	NM_000615	NCAM1	mRNA	1	-0.123	-0.149	145	-13.67	3049
hsa-miR-219a-1-3p	NM_015185	ARHGEF9	mRNA	1	-0.154	-0.175	145	-13.52	3060
hsa-miR-219a-1-3p	NM_004941	DHX8	mRNA	1	-0.147	-0.153	145	-13.5	471
hsa-miR-219a-1-3p	NM_032509	MAK16	mRNA	1	-0.223	-0.276	145	-13.2	2631
hsa-miR-219a-1-3p	NM_022720	DGCR8	mRNA	1	-0.245	-0.309	145	-13.05	1769
hsa-miR-219a-1-3p	NM_015036	ENDOD1	mRNA	1	-0.054	-0.068	145	-13.03	3072
hsa-miR-219a-1-3p	NM_016091	EIF3L	mRNA	1	-0.3	-0.303	145	-12.54	318
hsa-miR-219a-1-3p	NM_017565	FAM20A	mRNA	1	-0.244	-0.31	145	-12.29	2361
hsa-miR-219a-1-3p	NM_001143936	C15orf61	mRNA	1	-0.239	-0.285	145	-12.29	758
hsa-miR-219a-1-3p	NM_212558	TMEM215	mRNA	1	-0.057	-0.118	145	-12.06	4310
hsa-miR-219a-1-3p	NM_006305	ANP32A	mRNA	1		-0.046	145	-11.74	1545
hsa-miR-219a-1-3p	NM_017707	ASAP3	mRNA	1	-0.184	-0.191	145	-10.88	1293
hsa-miR-219a-1-3p	NM_016075	VPS36	mRNA	1			144	-32.91	3228
hsa-miR-219a-1-3p	NM_000663	ABAT	mRNA	1			144	-26.88	3145
hsa-miR-219a-1-3p	NM_001397	ECE1	mRNA	1			144	-26.35	2708
hsa-miR-219a-1-3p	NM_003704	FAM193A	mRNA	1			144	-25.94	707
hsa-miR-219a-1-3p	NM_004691	ATP6V0D1	mRNA	1			144	-25.72	514
hsa-miR-219a-1-3p	NM_017990	PDPR	mRNA	1			144	-25.34	5658
hsa-miR-219a-1-3p	NM_033133	CNP	mRNA	1			144	-24.88	3812
hsa-miR-219a-1-3p	NM_001013742	DGKK	mRNA	1			144	-24.22	3533
hsa-miR-219a-1-3p	NM_020444	KIAA1191	mRNA	1			144	-23.32	1539
hsa-miR-219a-1-3p	NM_018429	BDP1	mRNA	1			144	-23.3	2937
hsa-miR-219a-1-3p	NM_182970	RIMS4	mRNA	1			144	-23.28	4330
hsa-miR-219a-1-3p	NM_198539	ZNF568	mRNA	1			144	-23.26	1655
hsa-miR-219a-1-3p	NM_016065	MRPS16	mRNA	1			144	-23.25	2009
hsa-miR-219a-1-3p	NM_001037165	FOXK1	mRNA	1			144	-23.14	8979
hsa-miR-219a-1-3p	NM_001024401	SBK1	mRNA	1			144	-23.06	2928
hsa-miR-219a-1-3p	NM_024817	THSD4	mRNA	1		-0.006	144	-23.04	6009
hsa-miR-219a-1-3p	NM_014390	SND1	mRNA	1	-0.161	-0.166	144	-23.02	549
hsa-miR-219a-1-3p	NM_152228	TAS1R3	mRNA	1			144	-22.77	856
hsa-miR-219a-1-3p	NM_006112	PPIE	mRNA	1			144	-22.72	3414
hsa-miR-219a-1-3p	NM_004778	PTGDR2	mRNA	1			144	-22.58	1610
hsa-miR-219a-1-3p	NM_000337	SGCD	mRNA	1			144	-22.2	8397
hsa-miR-219a-1-3p	NM_032279	ATP13A4	mRNA	1			144	-22	3685
hsa-miR-219a-1-3p	NM_032109	OTP	mRNA	1			144	-21.97	1552
hsa-miR-219a-1-3p	NM_017842	SLC48A1	mRNA	1			144	-21.95	2472
hsa-miR-219a-1-3p	NM_014746	RNF144A	mRNA	1			144	-21.82	4418
hsa-miR-219a-1-3p	NM_001102	ACTN1	mRNA	1			144	-21.73	736
hsa-miR-219a-1-3p	NM_000921	PDE3A	mRNA	1		-0.009	144	-21.67	3836
hsa-miR-219a-1-3p	NM_032285	MRI1	mRNA	1			144	-21.47	2001
hsa-miR-219a-1-3p	NM_020798	USP35	mRNA	1			144	-21.43	898
hsa-miR-219a-1-3p	NM_007221	PMF1	mRNA	1			144	-21.42	476
hsa-miR-219a-1-3p	NM_000602	SERPINE1	mRNA	1		-0.015	144	-21.31	1824
hsa-miR-219a-1-3p	NM_002017	FLI1	mRNA	1			144	-21.3	2279
hsa-miR-219a-1-3p	NM_178859	SLC51B	mRNA	1			144	-21.19	232
hsa-miR-219a-1-3p	NM_133457	COL26A1	mRNA	1			144	-21.12	1494
hsa-miR-219a-1-3p	NM_004703	RABEP1	mRNA	1			144	-21.08	3116
hsa-miR-219a-1-3p	NM_133465	KIAA1958	mRNA	1			144	-21.03	5242
hsa-miR-219a-1-3p	NM_020715	PLEKHH1	mRNA	1		-0.045	144	-20.92	2303
hsa-miR-219a-1-3p	NM_006516	SLC2A1	mRNA	1			144	-20.9	1666
hsa-miR-219a-1-3p	NM_024811	CPSF7	mRNA	1	-0.054	-0.083	144	-20.86	2062
hsa-miR-219a-1-3p	NM_032283	ZDHHC18	mRNA	1			144	-20.83	1877
hsa-miR-219a-1-3p	NM_014333	CADM1	mRNA	1	-0.078	-0.142	144	-20.82	2849
[truncated: 34,169 more rows]

## Sheet: binding_sites
miRNA binding sites miRNA Binding Sites on target. Range: the position of Binding site on target. Seed Match: the type for the seed match. context+ score & context score: The context+ score & context score from TargetScan. Structure Score & Free Energy: The thermodynamic properties of the binding site from miRanda.
miRNA	Seqname	GeneSymbol	Type	Range	Seed Match	Context+ Score	Context Score	Structure Score	Free Energy
hsa-miR-4677-3p	NM_130786	A1BG	mRNA	(164,186)	Imperfect			140	-18.87
hsa-miR-3174	NM_014576	A1CF	mRNA	(813,836)	Imperfect			157	-19.85
hsa-miR-4677-3p	NM_014576	A1CF	mRNA	(390,411)	7mer-m8	-0.085	-0.108	153	-16.73
hsa-miR-580-3p	NM_014576	A1CF	mRNA	(6775,6798)	Imperfect			146	-13.02
hsa-miR-219a-1-3p	NM_014576	A1CF	mRNA	(6272,6294)	7mer-m8	-0.109	-0.177	142	-12.52
hsa-miR-616-3p	NM_014576	A1CF	mRNA	(62,88)	Offset 6mer		-0.044	141	-21.66
hsa-miR-450b-3p	NM_014576	A1CF	mRNA	(5243,5265)	Offset 6mer		-0.007	141	-13.25
hsa-miR-3174	NM_014576	A1CF	mRNA	(468,494)	6mer		0.017	140	-18.95
hsa-miR-944	NM_014576	A1CF	mRNA	(1339,1359)	Imperfect			140	-7.96
hsa-miR-3174	NM_014576	A1CF	mRNA	(1028,1052)	Imperfect			140	-25.33
hsa-miR-4677-3p	NM_014576	A1CF	mRNA	(6737,6759)	Imperfect			140	-20.12
hsa-miR-580-3p	NM_014576	A1CF	mRNA	(6819,6841)	Imperfect			140	-9.19
hsa-miR-4251	NM_000014	A2M	mRNA	(28,45)	8mer	-0.218	-0.257	158	-18.12
hsa-miR-944	NM_144670	A2ML1	mRNA	(79,99)	7mer-m8	-0.074	-0.303	152	-11.93
hsa-miR-6888-3p	NM_017436	A4GALT	mRNA	(304,325)	6mer		0.041	153	-22.64
hsa-miR-6888-3p	NM_023928	AACS	mRNA	(292,313)	7mer-m8	-0.061	-0.079	140	-16.53
hsa-miR-580-3p	NM_001086	AADAC	mRNA	(98,120)	Imperfect			142	-13.3
hsa-miR-3174	NM_001103170	AADACL3	mRNA	(2146,2171)	7mer-m8	-0.089	-0.127	148	-16.09
hsa-miR-4251	NM_001103170	AADACL3	mRNA	(529,546)	7mer-m8	-0.01	-0.074	148	-16.12
hsa-miR-4251	NM_001103170	AADACL3	mRNA	(289,306)	7mer-m8	-0.007	-0.05	147	-11.11
hsa-miR-6888-3p	NM_001103170	AADACL3	mRNA	(575,595)	Imperfect			145	-20
hsa-miR-6888-3p	NM_001103170	AADACL3	mRNA	(1638,1658)	Imperfect			143	-18.27
hsa-miR-3174	NM_001103170	AADACL3	mRNA	(1598,1623)	Imperfect			140	-16.89
hsa-miR-4457	NM_001103170	AADACL3	mRNA	(2453,2475)	Offset 6mer		-0.064	140	-13.63
hsa-miR-3174	NM_001103170	AADACL3	mRNA	(1215,1238)	Offset 6mer		0.007	140	-15.62
hsa-miR-3174	NM_024666	AAGAB	mRNA	(1896,1919)	7mer-A1	-0.15	-0.134	141	-16.82
hsa-miR-136-3p	NM_024666	AAGAB	mRNA	(927,949)	Offset 6mer		0.007	140	-13.44
hsa-miR-513b-5p	NM_014911	AAK1	mRNA	(929,951)	7mer-m8	-0.16	-0.3	160	-18.22
hsa-miR-4677-3p	NM_014911	AAK1	mRNA	(15070,15092)	Offset 6mer		0.032	155	-17.74
hsa-miR-219a-1-3p	NM_014911	AAK1	mRNA	(285,307)	7mer-m8	-0.155	-0.186	154	-15.7
hsa-miR-3174	NM_014911	AAK1	mRNA	(1424,1448)	Imperfect			152	-19.67
hsa-miR-6888-3p	NM_014911	AAK1	mRNA	(11798,11819)	Offset 6mer		0.023	150	-17.71
hsa-miR-219a-1-3p	NM_014911	AAK1	mRNA	(369,390)	Imperfect			146	-20.41
hsa-miR-4251	NM_014911	AAK1	mRNA	(695,712)	8mer	-0.105	-0.27	145	-12
hsa-miR-3174	NM_014911	AAK1	mRNA	(5301,5324)	7mer-m8	-0.023	-0.104	145	-10.31
hsa-miR-4251	NM_014911	AAK1	mRNA	(16830,16847)	7mer-m8	-0.024	-0.126	144	-9.36
hsa-miR-3174	NM_014911	AAK1	mRNA	(13232,13253)	6mer		0.076	144	-23.14
hsa-miR-3174	NM_014911	AAK1	mRNA	(7814,7837)	Imperfect			143	-17.2
hsa-miR-6888-3p	NM_014911	AAK1	mRNA	(14927,14948)	Imperfect			143	-19.79
hsa-miR-4677-3p	NM_014911	AAK1	mRNA	(11343,11363)	Imperfect			141	-15.54
hsa-miR-4457	NM_014911	AAK1	mRNA	(193,214)	Offset 6mer		-0.045	141	-18.91
hsa-miR-4457	NM_014911	AAK1	mRNA	(15819,15840)	Offset 6mer		0.009	141	-18.5
hsa-miR-4457	NM_014911	AAK1	mRNA	(16397,16420)	Offset 6mer		0.014	140	-13.89
hsa-miR-580-3p	NM_014911	AAK1	mRNA	(13334,13354)	Imperfect			140	-12.7
hsa-miR-580-3p	NM_014911	AAK1	mRNA	(13735,13758)	Imperfect			140	-15.93
hsa-miR-580-3p	NM_014911	AAK1	mRNA	(1168,1189)	Imperfect			140	-9.97
hsa-miR-580-3p	NM_001025357	AARD	mRNA	(672,694)	7mer-m8	-0.082	-0.206	158	-13.14
hsa-miR-4457	NM_001025357	AARD	mRNA	(603,623)	7mer-m8	-0.141	-0.198	157	-19.23
hsa-miR-6888-3p	NM_001025357	AARD	mRNA	(214,234)	7mer-m8	-0.042	-0.062	152	-13.45
hsa-miR-3198	NM_001025357	AARD	mRNA	(273,295)	7mer-m8	-0.211	-0.198	147	-14.48
hsa-miR-3174	NM_001025357	AARD	mRNA	(562,585)	Imperfect			145	-23.91
hsa-miR-4251	NM_001025357	AARD	mRNA	(678,695)	7mer-m8	-0.105	-0.191	143	-9.32
hsa-miR-3198	NM_001025357	AARD	mRNA	(1036,1058)	7mer-m8	-0.174	-0.144	143	-15.18
hsa-miR-580-3p	NM_001025357	AARD	mRNA	(503,525)	Imperfect			140	-7.29
hsa-miR-616-3p	NM_020745	AARS2	mRNA	(825,847)	7mer-m8	-0.084	-0.169	140	-14.13
hsa-miR-944	NM_015423	AASDHPPT	mRNA	(1510,1533)	7mer-m8	-0.049	-0.281	163	-10.48
hsa-miR-513b-5p	NM_015423	AASDHPPT	mRNA	(20,42)	6mer		-0.061	160	-18.21
hsa-miR-3174	NM_015423	AASDHPPT	mRNA	(966,989)	7mer-m8	-0.216	-0.299	153	-17.05
hsa-miR-580-3p	NM_015423	AASDHPPT	mRNA	(1261,1283)	Imperfect			143	-16.76
hsa-miR-3174	NM_015423	AASDHPPT	mRNA	(145,170)	6mer		-0.034	140	-20.02
hsa-miR-450b-3p	NM_005763	AASS	mRNA	(1398,1420)	7mer-m8	-0.057	-0.103	155	-17.9
hsa-miR-136-3p	NM_005763	AASS	mRNA	(226,249)	6mer		-0.055	147	-13.57
hsa-miR-944	NM_005763	AASS	mRNA	(187,209)	7mer-m8	-0.022	-0.244	147	-6.76
hsa-miR-3174	NM_005763	AASS	mRNA	(2292,2318)	7mer-m8	-0.14	-0.189	146	-15.13
hsa-miR-944	NM_005763	AASS	mRNA	(1789,1812)	Offset 6mer		-0.002	143	-9.5
hsa-miR-616-3p	NM_005763	AASS	mRNA	(1538,1559)	Offset 6mer		0.055	142	-16.95
hsa-miR-3174	NM_005763	AASS	mRNA	(352,375)	6mer		0.041	142	-23.77
hsa-miR-219a-1-3p	NM_005763	AASS	mRNA	(1007,1029)	Offset 6mer		-0.002	140	-11.99
hsa-miR-4677-3p	NM_004920	AATK	mRNA	(377,399)	7mer-m8	-0.043	-0.047	145	-16.2
hsa-miR-219a-1-3p	NM_000663	ABAT	mRNA	(546,568)	Imperfect			144	-26.88
hsa-miR-6888-3p	NM_000663	ABAT	mRNA	(1187,1207)	Imperfect			141	-18.97
hsa-miR-580-3p	NM_000663	ABAT	mRNA	(2576,2597)	7mer-m8	-0.05	-0.162	141	-10.34
hsa-miR-450b-3p	NM_000663	ABAT	mRNA	(18,40)	8mer	-0.331	-0.264	140	-15.72
hsa-miR-4251	NM_000663	ABAT	mRNA	(2581,2598)	7mer-m8	-0.079	-0.154	140	-9.12
hsa-miR-580-3p	NM_005502	ABCA1	mRNA	(2509,2531)	8mer	-0.145	-0.356	149	-15.22
hsa-miR-3174	NM_005502	ABCA1	mRNA	(1771,1796)	Imperfect			146	-17.31
hsa-miR-580-3p	NM_005502	ABCA1	mRNA	(3164,3185)	Imperfect			146	-14.87
hsa-miR-616-3p	NM_005502	ABCA1	mRNA	(1052,1075)	Imperfect			146	-21.2
hsa-miR-3174	NM_005502	ABCA1	mRNA	(2736,2759)	Imperfect			144	-15.63
hsa-miR-580-3p	NM_005502	ABCA1	mRNA	(314,339)	7mer-m8	-0.112	-0.221	144	-12.28
hsa-miR-4457	NM_005502	ABCA1	mRNA	(2706,2728)	Imperfect			144	-19.16
hsa-miR-3174	NM_005502	ABCA1	mRNA	(402,424)	Imperfect			142	-17.68
hsa-miR-513b-5p	NM_005502	ABCA1	mRNA	(2786,2808)	Offset 6mer		-0.049	142	-18.4
hsa-miR-944	NM_005502	ABCA1	mRNA	(2748,2770)	Imperfect			140	-18.03
hsa-miR-3174	NM_005502	ABCA1	mRNA	(1649,1673)	Imperfect			140	-20.92
hsa-miR-4677-3p	NM_080282	ABCA10	mRNA	(652,673)	7mer-m8	-0.206	-0.239	150	-14.91
hsa-miR-944	NM_080282	ABCA10	mRNA	(235,257)	7mer-m8	-0.06	-0.287	146	-5.96
hsa-miR-580-3p	NM_152701	ABCA13	mRNA	(1339,1362)	7mer-m8	-0.084	-0.217	167	-14.47
hsa-miR-513b-5p	NM_152701	ABCA13	mRNA	(239,266)	6mer		-0.032	150	-21.12
hsa-miR-4457	NM_152701	ABCA13	mRNA	(1223,1246)	8mer	-0.131	-0.178	147	-16.83
hsa-miR-616-3p	NM_152701	ABCA13	mRNA	(918,940)	7mer-m8	-0.006	-0.087	145	-15.73
hsa-miR-513b-5p	NM_152701	ABCA13	mRNA	(1610,1632)	7mer-m8	-0.072	-0.131	144	-14.61
hsa-miR-513b-5p	NM_152701	ABCA13	mRNA	(1906,1929)	7mer-A1	-0.115	-0.187	142	-16.23
hsa-miR-4251	NM_152701	ABCA13	mRNA	(850,867)	7mer-m8	-0.014	-0.101	140	-13.32
hsa-miR-4251	NM_152701	ABCA13	mRNA	(1346,1363)	8mer	-0.182	-0.385	140	-10.77
hsa-miR-6888-3p	NM_001606	ABCA2	mRNA	(58,79)	7mer-A1	-0.083	-0.053	156	-19.9
hsa-miR-3174	NM_001089	ABCA3	mRNA	(199,225)	Imperfect			146	-25.13
hsa-miR-580-3p	NM_018672	ABCA5	mRNA	(2951,2975)	7mer-m8	-0.235	-0.366	154	-14.43
hsa-miR-944	NM_018672	ABCA5	mRNA	(2379,2401)	7mer-m8	-0.008	-0.26	151	-3.46
hsa-miR-944	NM_018672	ABCA5	mRNA	(2967,2986)	7mer-m8	-0.061	-0.293	150	-10.39
hsa-miR-580-3p	NM_018672	ABCA5	mRNA	(3032,3057)	8mer	-0.284	-0.453	149	-10.57
hsa-miR-4251	NM_018672	ABCA5	mRNA	(2959,2976)	8mer	-0.35	-0.536	144	-9.99
hsa-miR-616-3p	NM_018672	ABCA5	mRNA	(1303,1325)	Imperfect			140	-22.53
hsa-miR-944	NM_080284	ABCA6	mRNA	(39,61)	8mer	-0.13	-0.516	156	-10.43
hsa-miR-4677-3p	NM_007168	ABCA8	mRNA	(182,204)	7mer-m8	-0.108	-0.11	145	-12.01
hsa-miR-944	NM_080283	ABCA9	mRNA	(1163,1184)	8mer	-0.091	-0.437	156	-7.15
hsa-miR-944	NM_080283	ABCA9	mRNA	(96,122)	8mer	-0.012	-0.318	154	-13.91
hsa-miR-3174	NM_080283	ABCA9	mRNA	(464,485)	Imperfect			143	-16.89
hsa-miR-944	NM_080283	ABCA9	mRNA	(1044,1067)	7mer-m8	-0.068	-0.301	141	-3.46
hsa-miR-944	NM_012089	ABCB10	mRNA	(171,194)	7mer-m8	-0.064	-0.294	155	-11.58
hsa-miR-4457	NM_012089	ABCB10	mRNA	(1455,1479)	7mer-m8	-0.24	-0.275	147	-13.37
hsa-miR-944	NM_012089	ABCB10	mRNA	(1452,1473)	Offset 6mer		-0.035	141	-10.13
hsa-miR-580-3p	NM_178559	ABCB5	mRNA	(1168,1189)	Imperfect			153	-14.86
hsa-miR-3174	NM_178559	ABCB5	mRNA	(1173,1196)	Imperfect			151	-15.65
hsa-miR-944	NM_178559	ABCB5	mRNA	(39,63)	8mer	-0.071	-0.411	150	-6.77
hsa-miR-944	NM_178559	ABCB5	mRNA	(1070,1093)	7mer-m8	-0.069	-0.31	148	-6.35
hsa-miR-944	NM_178559	ABCB5	mRNA	(1117,1140)	Imperfect			143	-9.79
hsa-miR-3198	NM_178559	ABCB5	mRNA	(993,1015)	7mer-m8	-0.162	-0.14	143	-16.64
hsa-miR-6888-3p	NM_007188	ABCB8	mRNA	(237,259)	7mer-m8	-0.069	-0.097	153	-16.97
hsa-miR-136-3p	NM_007188	ABCB8	mRNA	(2323,2344)	7mer-A1	-0.089	-0.045	141	-11.27
hsa-miR-219a-1-3p	NM_019624	ABCB9	mRNA	(296,316)	7mer-m8	-0.14	-0.176	147	-17.79
hsa-miR-6888-3p	NM_004996	ABCC1	mRNA	(186,207)	7mer-m8	-0.076	-0.101	154	-17.73
hsa-miR-450b-3p	NM_004996	ABCC1	mRNA	(341,364)	Imperfect			151	-17.53
hsa-miR-6888-3p	NM_004996	ABCC1	mRNA	(238,259)	7mer-m8	-0.021	-0.03	146	-20.19
hsa-miR-944	NM_032583	ABCC11	mRNA	(247,269)	7mer-m8	-0.042	-0.264	146	-8.69
hsa-miR-3174	NM_033226	ABCC12	mRNA	(429,454)	7mer-m8	-0.105	-0.113	146	-16.38
hsa-miR-580-3p	NM_000392	ABCC2	mRNA	(505,529)	7mer-m8	-0.199	-0.31	166	-16.47
hsa-miR-4251	NM_000392	ABCC2	mRNA	(513,530)	7mer-m8	-0.239	-0.32	150	-16.23
hsa-miR-944	NM_000392	ABCC2	mRNA	(20,42)	7mer-m8	-0.023	-0.219	142	-3.95
hsa-miR-450b-3p	NM_003786	ABCC3	mRNA	(156,179)	Offset 6mer		-0.046	151	-20.61
hsa-miR-580-3p	NM_005845	ABCC4	mRNA	(980,1004)	6mer		0.024	150	-14.49
hsa-miR-219a-1-3p	NM_005845	ABCC4	mRNA	(1433,1459)	7mer-m8	-0.176	-0.21	144	-16.76
hsa-miR-944	NM_005845	ABCC4	mRNA	(179,201)	Imperfect			141	-11.34
hsa-miR-4457	NM_005688	ABCC5	mRNA	(1295,1318)	7mer-m8	-0.201	-0.212	155	-17.28
hsa-miR-3174	NM_001171	ABCC6	mRNA	(262,285)	Offset 6mer		0.036	146	-21.81
hsa-miR-580-3p	NM_020297	ABCC9	mRNA	(2878,2900)	Imperfect			151	-11.93
hsa-miR-944	NM_020297	ABCC9	mRNA	(767,790)	Imperfect			143	-8.35
hsa-miR-616-3p	NM_020297	ABCC9	mRNA	(2483,2505)	Offset 6mer		-0.018	141	-12.78
hsa-miR-580-3p	NM_020297	ABCC9	mRNA	(3485,3507)	Offset 6mer		-0.073	140	-9.14
hsa-miR-450b-3p	NM_000033	ABCD1	mRNA	(523,545)	7mer-m8	-0.089	-0.057	150	-12.43
hsa-miR-3198	NM_000033	ABCD1	mRNA	(364,386)	Imperfect			140	-26.9
hsa-miR-580-3p	NM_005164	ABCD2	mRNA	(1687,1710)	Imperfect			151	-16.76
hsa-miR-944	NM_005164	ABCD2	mRNA	(493,516)	7mer-m8	-0.02	-0.258	148	-7.64
hsa-miR-580-3p	NM_005164	ABCD2	mRNA	(1652,1674)	Imperfect			144	-10.64
hsa-miR-580-3p	NM_005164	ABCD2	mRNA	(2021,2042)	Imperfect			141	-9.62
hsa-miR-450b-3p	NM_002858	ABCD3	mRNA	(1046,1068)	Imperfect			154	-16.87
hsa-miR-4457	NM_002858	ABCD3	mRNA	(537,558)	7mer-m8	-0.157	-0.208	151	-14.11
hsa-miR-616-3p	NM_002858	ABCD3	mRNA	(1084,1108)	6mer		-0.085	149	-17.66
hsa-miR-944	NM_002858	ABCD3	mRNA	(18,40)	8mer	-0.049	-0.401	148	-6.3
hsa-miR-513b-5p	NM_002858	ABCD3	mRNA	(224,247)	Offset 6mer		-0.073	143	-17.35
hsa-miR-3198	NM_002858	ABCD3	mRNA	(562,584)	7mer-m8	-0.16	-0.159	141	-13.08
hsa-miR-513b-5p	NM_002858	ABCD3	mRNA	(537,559)	Offset 6mer		-0.013	140	-16.08
hsa-miR-3198	NM_005050	ABCD4	mRNA	(200,223)	Imperfect			147	-30.3
hsa-miR-219a-1-3p	NM_005050	ABCD4	mRNA	(1128,1152)	Offset 6mer		-0.025	141	-21.25
hsa-miR-513b-5p	NM_002940	ABCE1	mRNA	(1612,1633)	7mer-m8	-0.191	-0.282	149	-10.61
hsa-miR-580-3p	NM_002940	ABCE1	mRNA	(694,718)	Offset 6mer		-0.028	147	-17.42
hsa-miR-513b-5p	NM_002940	ABCE1	mRNA	(1886,1909)	7mer-A1	-0.13	-0.208	141	-15.59
hsa-miR-450b-3p	NM_001090	ABCF1	mRNA	(136,159)	7mer-m8	-0.172	-0.152	155	-15.45
hsa-miR-3174	NM_001090	ABCF1	mRNA	(405,428)	7mer-m8	-0.095	-0.106	154	-19.29
hsa-miR-4251	NM_001090	ABCF1	mRNA	(639,656)	7mer-m8	-0.119	-0.185	151	-16.44
hsa-miR-513b-5p	NM_001090	ABCF1	mRNA	(253,276)	6mer		-0.016	147	-23.91
hsa-miR-513b-5p	NM_004915	ABCG1	mRNA	(652,674)	8mer	-0.269	-0.319	153	-18.15
hsa-miR-580-3p	NM_004915	ABCG1	mRNA	(454,475)	Imperfect			142	-11.89
hsa-miR-219a-1-3p	NM_004827	ABCG2	mRNA	(1469,1492)	Imperfect			142	-16.78
hsa-miR-4677-3p	NM_004827	ABCG2	mRNA	(1530,1552)	Imperfect			140	-11.78
hsa-miR-944	NM_022169	ABCG4	mRNA	(692,714)	Offset 6mer		0.042	141	-13.66
hsa-miR-450b-3p	NM_022169	ABCG4	mRNA	(976,998)	7mer-m8	-0.051	-0.013	140	-13.16
hsa-miR-3198	NM_022436	ABCG5	mRNA	(110,132)	7mer-m8	-0.262	-0.246	152	-18.37
hsa-miR-4677-3p	NM_022436	ABCG5	mRNA	(179,201)	Imperfect			140	-12.58
hsa-miR-3174	NM_022437	ABCG8	mRNA	(182,204)	6mer		0.004	143	-19.3
hsa-miR-616-3p	NM_022437	ABCG8	mRNA	(79,101)	7mer-m8	-0.069	-0.09	140	-12.03
hsa-miR-3198	NM_018394	ABHD10	mRNA	(1546,1568)	Imperfect			148	-27.64
hsa-miR-3198	NM_018394	ABHD10	mRNA	(1499,1521)	Imperfect			147	-26.44
hsa-miR-6888-3p	NM_018394	ABHD10	mRNA	(342,363)	8mer	-0.359	-0.517	142	-8.93
hsa-miR-6888-3p	NM_148912	ABHD11	mRNA	(216,237)	Imperfect			141	-16.37
hsa-miR-6888-3p	NM_148912	ABHD11	mRNA	(373,393)	Offset 6mer		0.011	140	-14.75
hsa-miR-219a-1-3p	NM_015600	ABHD12	mRNA	(94,115)	Offset 6mer		-0.026	147	-24.11
hsa-miR-3174	NM_032859	ABHD13	mRNA	(1560,1582)	Imperfect			147	-16.61
hsa-miR-580-3p	NM_032859	ABHD13	mRNA	(924,949)	7mer-m8	-0.07	-0.223	147	-9.77
hsa-miR-580-3p	NM_032859	ABHD13	mRNA	(177,200)	Imperfect			146	-12.16
hsa-miR-3198	NM_032859	ABHD13	mRNA	(2043,2065)	Imperfect			144	-21.76
hsa-miR-3174	NM_032859	ABHD13	mRNA	(3236,3260)	Imperfect			142	-17.1
hsa-miR-4677-3p	NM_015407	ABHD14A	mRNA	(121,144)	8mer	-0.402	-0.429	155	-15.15
hsa-miR-3198	NM_015407	ABHD14A	mRNA	(107,129)	Offset 6mer		-0.022	140	-26.5
hsa-miR-3174	NM_198147	ABHD15	mRNA	(157,181)	7mer-m8	-0.106	-0.109	154	-20.66
hsa-miR-450b-3p	NM_198147	ABHD15	mRNA	(676,698)	8mer	-0.202	-0.209	146	-16.17
hsa-miR-580-3p	NM_198147	ABHD15	mRNA	(379,400)	8mer	-0.051	-0.127	145	-12.53
hsa-miR-944	NM_021160	ABHD16A	mRNA	(209,231)	8mer	-0.121	-0.484	142	-5.19
hsa-miR-513b-5p	NM_021160	ABHD16A	mRNA	(47,71)	6mer		-0.065	142	-17.57
hsa-miR-580-3p	NM_021160	ABHD16A	mRNA	(55,77)	Offset 6mer		-0.044	141	-11.67
hsa-miR-944	NM_021214	ABHD17C	mRNA	(821,844)	Imperfect			141	-10.43
hsa-miR-944	NM_001319305	ABHD18	mRNA	(157,177)	7mer-m8	-0.029	-0.249	147	-8.91
hsa-miR-944	NM_001319305	ABHD18	mRNA	(183,204)	Offset 6mer		-0.083	146	-10.04
hsa-miR-580-3p	NM_001319305	ABHD18	mRNA	(3190,3213)	7mer-A1	-0.043	-0.12	143	-14.87
hsa-miR-944	NM_001319305	ABHD18	mRNA	(281,303)	7mer-m8	-0.061	-0.299	142	-5.9
hsa-miR-3174	NM_001319305	ABHD18	mRNA	(1584,1605)	6mer		0.089	142	-21.71
hsa-miR-6888-3p	NM_001319305	ABHD18	mRNA	(799,822)	Imperfect			140	-13.79
hsa-miR-3198	NM_007011	ABHD2	mRNA	(1558,1580)	7mer-m8	-0.04	-0.101	164	-27.18
hsa-miR-616-3p	NM_007011	ABHD2	mRNA	(1031,1051)	8mer	-0.154	-0.292	161	-17.89
hsa-miR-580-3p	NM_007011	ABHD2	mRNA	(5974,5996)	Imperfect			155	-15.1
hsa-miR-3174	NM_007011	ABHD2	mRNA	(3112,3138)	Imperfect			155	-24.62
hsa-miR-580-3p	NM_007011	ABHD2	mRNA	(6790,6812)	6mer		-0.085	148	-12.85
hsa-miR-450b-3p	NM_007011	ABHD2	mRNA	(3044,3067)	Imperfect			147	-16.65
hsa-miR-3174	NM_007011	ABHD2	mRNA	(1186,1211)	7mer-m8	-0.055	-0.124	147	-13.82
hsa-miR-136-3p	NM_138340	ABHD3	mRNA	(432,455)	7mer-A1	-0.148	-0.193	140	-12.74
hsa-miR-4457	NM_022060	ABHD4	mRNA	(100,122)	6mer		-0.016	155	-22.68
hsa-miR-3174	NM_022060	ABHD4	mRNA	(45,69)	Offset 6mer		-0.016	144	-16.8
hsa-miR-944	NM_016006	ABHD5	mRNA	(2201,2223)	Imperfect			152	-13.55
hsa-miR-4677-3p	NM_016006	ABHD5	mRNA	(2720,2742)	7mer-m8	-0.05	-0.143	145	-14.51
hsa-miR-513b-5p	NM_016006	ABHD5	mRNA	(3907,3927)	Imperfect			141	-18.84
hsa-miR-944	NM_016006	ABHD5	mRNA	(1612,1634)	Offset 6mer		0.019	140	-6.94
hsa-miR-580-3p	NM_020676	ABHD6	mRNA	(695,717)	Imperfect			147	-12.87
hsa-miR-616-3p	NM_020676	ABHD6	mRNA	(914,938)	8mer	-0.378	-0.459	141	-17.46
hsa-miR-219a-1-3p	NM_024527	ABHD8	mRNA	(478,501)	Offset 6mer		-0.028	143	-13.04
hsa-miR-580-3p	NM_005470	ABI1	mRNA	(757,779)	7mer-A1	-0.076	-0.223	140	-16.58
hsa-miR-580-3p	NM_005470	ABI1	mRNA	(1648,1670)	Offset 6mer		-0.058	140	-7.79
hsa-miR-4457	NM_005759	ABI2	mRNA	(4679,4702)	7mer-m8	-0.241	-0.297	167	-24.45
hsa-miR-3174	NM_005759	ABI2	mRNA	(1066,1090)	Imperfect			160	-27.46
hsa-miR-3174	NM_005759	ABI2	mRNA	(579,602)	7mer-m8	-0.116	-0.152	154	-14.31
hsa-miR-4251	NM_005759	ABI2	mRNA	(314,330)	7mer-m8	-0.134	-0.216	149	-19.56
hsa-miR-6888-3p	NM_005759	ABI2	mRNA	(2072,2092)	Imperfect			144	-19.63
hsa-miR-3198	NM_005759	ABI2	mRNA	(2378,2400)	7mer-m8	-0.008	-0.045	143	-15.41
hsa-miR-4251	NM_005759	ABI2	mRNA	(1851,1868)	Imperfect			142	-18.09
hsa-miR-580-3p	NM_005759	ABI2	mRNA	(541,561)	Offset 6mer		-0.003	141	-11.8
hsa-miR-513b-5p	NM_005759	ABI2	mRNA	(4566,4588)	6mer		-0.047	140	-13.77
hsa-miR-3174	NM_015429	ABI3BP	mRNA	(952,975)	Imperfect			144	-14.64
hsa-miR-4457	NM_005157	ABL1	mRNA	(423,447)	7mer-m8	-0.042	-0.055	146	-16.92
hsa-miR-6888-3p	NM_005157	ABL1	mRNA	(1664,1689)	7mer-m8	-0.061	-0.087	143	-16.87
hsa-miR-4677-3p	NM_005157	ABL1	mRNA	(1585,1610)	Imperfect			142	-14.53
hsa-miR-450b-3p	NM_005158	ABL2	mRNA	(6413,6433)	7mer-m8	-0.067	-0.122	155	-14.48
hsa-miR-616-3p	NM_005158	ABL2	mRNA	(7877,7899)	6mer		-0.017	154	-21.53
hsa-miR-580-3p	NM_005158	ABL2	mRNA	(1319,1341)	Imperfect			151	-15.02
hsa-miR-219a-1-3p	NM_005158	ABL2	mRNA	(7980,8002)	Imperfect			150	-19.78
hsa-miR-3174	NM_005158	ABL2	mRNA	(6342,6365)	Imperfect			147	-21.05
hsa-miR-616-3p	NM_005158	ABL2	mRNA	(4250,4273)	6mer		-0.032	147	-19.7
hsa-miR-580-3p	NM_005158	ABL2	mRNA	(7240,7264)	Imperfect			142	-8.13
hsa-miR-450b-3p	NM_005158	ABL2	mRNA	(2074,2096)	Offset 6mer		0.077	142	-19.92
hsa-miR-580-3p	NM_005158	ABL2	mRNA	(3111,3133)	Imperfect			141	-12.81
hsa-miR-4677-3p	NM_005158	ABL2	mRNA	(1192,1214)	Offset 6mer		-0.002	140	-10.97
hsa-miR-3198	NM_002313	ABLIM1	mRNA	(2836,2863)	Imperfect			155	-35.77
hsa-miR-3174	NM_002313	ABLIM1	mRNA	(5089,5116)	Offset 6mer		-0.076	152	-26.63
hsa-miR-513b-5p	NM_002313	ABLIM1	mRNA	(4964,4986)	Offset 6mer		-0.002	152	-17.73
hsa-miR-3198	NM_002313	ABLIM1	mRNA	(919,942)	Imperfect			146	-22.04
hsa-miR-219a-1-3p	NM_002313	ABLIM1	mRNA	(3600,3623)	7mer-m8	-0.03	-0.132	143	-17.61
hsa-miR-3174	NM_002313	ABLIM1	mRNA	(2630,2655)	Imperfect			140	-18.99
hsa-miR-3174	NM_002313	ABLIM1	mRNA	(5051,5074)	7mer-m8	-0.067	-0.037	140	-14.7
hsa-miR-6888-3p	NM_032432	ABLIM2	mRNA	(881,902)	7mer-m8	-0.092	-0.177	155	-15.19
hsa-miR-450b-3p	NM_032432	ABLIM2	mRNA	(1606,1630)	7mer-m8	-0.248	-0.228	152	-17.02
hsa-miR-513b-5p	NM_032432	ABLIM2	mRNA	(1060,1082)	Offset 6mer		0.033	148	-22.38
hsa-miR-4457	NM_032432	ABLIM2	mRNA	(1059,1081)	7mer-m8	-0.03	-0.045	140	-16.14
hsa-miR-6888-3p	NM_014945	ABLIM3	mRNA	(974,994)	7mer-m8	-0.041	-0.144	159	-16.67
hsa-miR-219a-1-3p	NM_001092	ABR	mRNA	(2454,2476)	Offset 6mer		-0.096	146	-15.31
hsa-miR-3198	NM_001092	ABR	mRNA	(610,631)	Offset 6mer		0.04	145	-29.43
hsa-miR-4677-3p	NM_001092	ABR	mRNA	(860,882)	7mer-m8	-0.047	-0.088	142	-14.66
hsa-miR-6888-3p	NM_139166	ABRA	mRNA	(259,280)	7mer-m8	-0.162	-0.209	151	-15.92
hsa-miR-944	NM_139166	ABRA	mRNA	(206,228)	Offset 6mer		-0.082	146	-10.64
hsa-miR-6888-3p	NM_139166	ABRA	mRNA	(1016,1039)	Offset 6mer		-0.067	144	-18.49
hsa-miR-4251	NM_021243	ABRACL	mRNA	(194,211)	7mer-m8	-0.193	-0.273	151	-17.09
hsa-miR-944	NM_021243	ABRACL	mRNA	(262,284)	8mer	-0.067	-0.432	145	-5.76
hsa-miR-4251	NM_013375	ABT1	mRNA	(89,106)	8mer	-0.233	-0.335	145	-11.08
hsa-miR-944	NM_145804	ABTB2	mRNA	(443,464)	Imperfect			146	-13.79
hsa-miR-944	NM_145804	ABTB2	mRNA	(1320,1342)	Offset 6mer		-0.054	145	-12.15
hsa-miR-450b-3p	NM_145804	ABTB2	mRNA	(920,940)	Imperfect			145	-16.51
hsa-miR-219a-1-3p	NM_145804	ABTB2	mRNA	(327,349)	Imperfect			140	-17.68
hsa-miR-219a-1-3p	NM_001607	ACAA1	mRNA	(113,140)	8mer	-0.318	-0.38	153	-19.47
hsa-miR-3174	NM_001607	ACAA1	mRNA	(121,143)	Imperfect			143	-16.28
hsa-miR-3174	NM_198834	ACACA	mRNA	(1000,1022)	7mer-m8	-0.003	-0.048	152	-14.94
hsa-miR-580-3p	NM_198834	ACACA	mRNA	(1722,1744)	7mer-m8	-0.012	-0.118	148	-15.71
hsa-miR-6888-3p	NM_198834	ACACA	mRNA	(904,926)	Imperfect			146	-22.42
hsa-miR-4251	NM_198834	ACACA	mRNA	(1728,1745)	7mer-m8	-0.065	-0.152	143	-11.98
hsa-miR-6888-3p	NM_001093	ACACB	mRNA	(690,711)	7mer-m8	-0.045	-0.097	150	-15.21
hsa-miR-450b-3p	NM_001093	ACACB	mRNA	(587,613)	Imperfect			146	-20.93
hsa-miR-3174	NM_014384	ACAD8	mRNA	(320,345)	Imperfect			151	-26.17
hsa-miR-4251	NM_014049	ACAD9	mRNA	(61,78)	Imperfect			145	-16.15
hsa-miR-580-3p	NM_001608	ACADL	mRNA	(682,704)	Imperfect			147	-14.04
hsa-miR-3174	NM_001608	ACADL	mRNA	(398,420)	Imperfect			147	-17.05
hsa-miR-944	NM_001608	ACADL	mRNA	(309,332)	7mer-m8	-0.006	-0.23	146	-6.02
hsa-miR-944	NM_001608	ACADL	mRNA	(766,789)	8mer	-0.093	-0.472	145	-5.71
hsa-miR-580-3p	NM_000016	ACADM	mRNA	(499,520)	Offset 6mer		-0.066	141	-11.28
hsa-miR-219a-1-3p	NM_001609	ACADSB	mRNA	(727,750)	7mer-m8	-0.169	-0.239	163	-19.96
hsa-miR-580-3p	NM_001609	ACADSB	mRNA	(349,373)	7mer-m8	-0.028	-0.132	151	-17.47
hsa-miR-3198	NM_001609	ACADSB	mRNA	(2037,2059)	7mer-m8	-0.03	-0.08	149	-21.6
hsa-miR-4677-3p	NM_001609	ACADSB	mRNA	(2472,2495)	Imperfect			146	-17.24
hsa-miR-4677-3p	NM_001609	ACADSB	mRNA	(1424,1447)	Imperfect			146	-17.24
hsa-miR-3174	NM_001609	ACADSB	mRNA	(316,339)	6mer		0.025	146	-24.21
hsa-miR-944	NM_001609	ACADSB	mRNA	(1262,1285)	Imperfect			143	-7.1
hsa-miR-3174	NM_001609	ACADSB	mRNA	(1784,1806)	Imperfect			141	-13.39
hsa-miR-450b-3p	NM_001609	ACADSB	mRNA	(3843,3865)	Imperfect			140	-19.66
hsa-miR-4457	NM_012287	ACAP2	mRNA	(3775,3795)	7mer-m8	-0.157	-0.242	153	-23.11
hsa-miR-3198	NM_012287	ACAP2	mRNA	(3793,3815)	8mer	-0.293	-0.368	148	-15.65
hsa-miR-4677-3p	NM_012287	ACAP2	mRNA	(3502,3525)	Imperfect			147	-12.72
hsa-miR-513b-5p	NM_012287	ACAP2	mRNA	(3772,3796)	Offset 6mer		-0.011	147	-20.25
hsa-miR-3174	NM_012287	ACAP2	mRNA	(1285,1307)	6mer		0.071	145	-23.73
hsa-miR-3174	NM_012287	ACAP2	mRNA	(3526,3551)	6mer		-0.004	144	-21.3
hsa-miR-3174	NM_012287	ACAP2	mRNA	(2769,2792)	Imperfect			141	-22.72
hsa-miR-6888-3p	NM_012287	ACAP2	mRNA	(222,243)	8mer	-0.269	-0.367	140	-13.51
hsa-miR-4457	NM_012287	ACAP2	mRNA	(4273,4294)	Imperfect			140	-16.91
hsa-miR-4677-3p	NM_012287	ACAP2	mRNA	(3618,3640)	Imperfect			140	-17.96
hsa-miR-6888-3p	NM_000019	ACAT1	mRNA	(492,513)	8mer	-0.227	-0.28	151	-16.72
hsa-miR-219a-1-3p	NM_005891	ACAT2	mRNA	(141,164)	8mer	-0.382	-0.406	157	-17.47
hsa-miR-580-3p	NM_022735	ACBD3	mRNA	(1157,1178)	Imperfect			146	-21.91
hsa-miR-4677-3p	NM_022735	ACBD3	mRNA	(460,482)	8mer	-0.259	-0.36	140	-13.26
hsa-miR-3174	NM_024722	ACBD4	mRNA	(545,568)	Imperfect			144	-15.15
hsa-miR-580-3p	NM_145698	ACBD5	mRNA	(1516,1538)	8mer	-0.072	-0.249	168	-14.38
hsa-miR-4457	NM_145698	ACBD5	mRNA	(1155,1181)	7mer-m8	-0.081	-0.147	154	-18.35
hsa-miR-3174	NM_145698	ACBD5	mRNA	(1269,1290)	6mer		0.043	142	-22.5
hsa-miR-580-3p	NM_001039844	ACBD7	mRNA	(290,312)	7mer-m8	-0.055	-0.153	160	-20.55
hsa-miR-450b-3p	NM_001039844	ACBD7	mRNA	(1333,1357)	Imperfect			147	-19.92
hsa-miR-4251	NM_001039844	ACBD7	mRNA	(296,313)	7mer-m8	-0.103	-0.164	140	-11.62
hsa-miR-4677-3p	NM_000789	ACE	mRNA	(255,277)	7mer-m8	-0.069	-0.086	148	-17.22
hsa-miR-4677-3p	NM_021804	ACE2	mRNA	(255,278)	7mer-m8	-0.205	-0.264	173	-29.34
hsa-miR-4677-3p	NM_021804	ACE2	mRNA	(788,815)	7mer-m8	-0.216	-0.248	151	-14.82
hsa-miR-3174	NM_021804	ACE2	mRNA	(430,454)	6mer		-0.047	148	-20.96
hsa-miR-513b-5p	NM_133492	ACER1	mRNA	(154,175)	6mer		-0.022	142	-14.21
hsa-miR-4457	NM_133492	ACER1	mRNA	(150,174)	Imperfect			142	-16.87
hsa-miR-4251	NM_001010887	ACER2	mRNA	(439,456)	7mer-m8	-0.089	-0.17	150	-11.61
hsa-miR-580-3p	NM_001010887	ACER2	mRNA	(433,455)	6mer		-0.004	140	-17.23
hsa-miR-3198	NM_018367	ACER3	mRNA	(4052,4074)	Imperfect			158	-27.18
hsa-miR-4457	NM_018367	ACER3	mRNA	(2791,2812)	8mer	-0.097	-0.278	152	-16.61
hsa-miR-4457	NM_018367	ACER3	mRNA	(2485,2507)	Imperfect			150	-19.92
hsa-miR-3174	NM_018367	ACER3	mRNA	(5136,5158)	Imperfect			149	-22.23
hsa-miR-219a-1-3p	NM_018367	ACER3	mRNA	(4815,4837)	Imperfect			148	-15.22
hsa-miR-3174	NM_018367	ACER3	mRNA	(6293,6317)	Imperfect			147	-17.72
hsa-miR-4251	NM_018367	ACER3	mRNA	(905,922)	8mer	-0.001	-0.155	145	-12.98
hsa-miR-944	NM_018367	ACER3	mRNA	(373,393)	Offset 6mer		-0.038	140	-8.65
hsa-miR-513b-5p	NM_018367	ACER3	mRNA	(2615,2635)	Offset 6mer		0.035	140	-17.76
hsa-miR-4677-3p	NM_018367	ACER3	mRNA	(826,848)	Offset 6mer		-0.021	140	-13.2
hsa-miR-450b-3p	NM_018367	ACER3	mRNA	(5546,5568)	Imperfect			140	-20.2
hsa-miR-580-3p	NM_001296	ACKR2	mRNA	(411,431)	7mer-m8	-0.028	-0.129	146	-10.67
hsa-miR-4251	NM_001296	ACKR2	mRNA	(110,127)	7mer-m8	-0.054	-0.096	145	-13.94
hsa-miR-4251	NM_001296	ACKR2	mRNA	(103,120)	7mer-m8	-0.077	-0.121	142	-17.67
hsa-miR-3174	NM_001296	ACKR2	mRNA	(574,597)	6mer		0.042	142	-23.77
hsa-miR-944	NM_016557	ACKR4	mRNA	(469,492)	7mer-m8	-0.039	-0.289	159	-11.02
hsa-miR-944	NM_016557	ACKR4	mRNA	(200,223)	7mer-m8	-0.031	-0.256	145	-3.09
hsa-miR-580-3p	NM_016557	ACKR4	mRNA	(898,919)	Imperfect			142	-15.17
hsa-miR-4457	NM_001096	ACLY	mRNA	(692,714)	6mer		-0.059	143	-17.87
hsa-miR-4251	NM_002197	ACO1	mRNA	(335,352)	7mer-m8	-0.018	-0.063	140	-16.1
hsa-miR-219a-1-3p	NM_001098	ACO2	mRNA	(23,44)	Imperfect			149	-21.8
hsa-miR-219a-1-3p	NM_001258406	ACOD1	mRNA	(228,250)	8mer	-0.324	-0.399	150	-16.54
hsa-miR-3174	NM_001258406	ACOD1	mRNA	(462,485)	Imperfect			147	-20.3
hsa-miR-4457	NM_147161	ACOT11	mRNA	(171,192)	7mer-m8	-0.17	-0.207	165	-24.68
hsa-miR-3198	NM_147161	ACOT11	mRNA	(709,731)	7mer-m8	-0.055	-0.032	155	-23.83
hsa-miR-4677-3p	NM_147161	ACOT11	mRNA	(244,266)	8mer	-0.182	-0.18	144	-16
hsa-miR-944	NM_130767	ACOT12	mRNA	(76,98)	7mer-m8	-0.018	-0.217	142	-6.41
hsa-miR-944	NM_018473	ACOT13	mRNA	(189,209)	6mer		-0.022	148	-10.97
hsa-miR-616-3p	NM_018473	ACOT13	mRNA	(17,39)	Offset 6mer		-0.088	144	-16.87
hsa-miR-3174	NM_018473	ACOT13	mRNA	(551,573)	6mer		0.033	141	-20.56
hsa-miR-6888-3p	NM_018473	ACOT13	mRNA	(1954,1975)	Imperfect			141	-11.89
hsa-miR-4677-3p	NM_018473	ACOT13	mRNA	(2585,2607)	7mer-m8	-0.077	-0.122	140	-13.74
hsa-miR-580-3p	NM_004035	ACOX1	mRNA	(4147,4171)	Imperfect			155	-13.35
hsa-miR-580-3p	NM_004035	ACOX1	mRNA	(308,330)	Imperfect			151	-12.17
hsa-miR-450b-3p	NM_004035	ACOX1	mRNA	(250,271)	7mer-m8	-0.247	-0.254	151	-18.48
hsa-miR-944	NM_004035	ACOX1	mRNA	(2260,2283)	Imperfect			144	-12.02
hsa-miR-4251	NM_004035	ACOX1	mRNA	(1038,1055)	Imperfect			143	-16.6
hsa-miR-3174	NM_004035	ACOX1	mRNA	(4356,4378)	6mer		0.043	141	-21.28
hsa-miR-4457	NM_004035	ACOX1	mRNA	(1524,1546)	Offset 6mer		0.001	140	-14.79
hsa-miR-6888-3p	NM_004035	ACOX1	mRNA	(2067,2088)	Imperfect			140	-9.96
hsa-miR-136-3p	NM_003501	ACOX3	mRNA	(183,208)	Imperfect			147	-19.07
hsa-miR-219a-1-3p	NM_003501	ACOX3	mRNA	(415,437)	7mer-m8	-0.145	-0.177	144	-16.42
hsa-miR-219a-1-3p	NM_003501	ACOX3	mRNA	(48,69)	Offset 6mer		-0.014	143	-18.96
hsa-miR-4251	NM_004300	ACP1	mRNA	(46,66)	7mer-m8	-0.136	-0.204	154	-20.07
hsa-miR-944	NM_004300	ACP1	mRNA	(776,798)	7mer-m8	-0.087	-0.314	149	-8.73
hsa-miR-4677-3p	NM_004300	ACP1	mRNA	(463,486)	7mer-m8	-0.085	-0.106	144	-15.26
hsa-miR-3174	NM_004300	ACP1	mRNA	(101,124)	Imperfect			142	-21.02
hsa-miR-6888-3p	NM_001610	ACP2	mRNA	(534,554)	8mer	-0.209	-0.265	145	-11.15
hsa-miR-4457	NM_001611	ACP5	mRNA	(143,164)	7mer-m8	-0.111	-0.124	150	-19.89
hsa-miR-4677-3p	NM_001611	ACP5	mRNA	(55,77)	7mer-m8	-0.036	-0.008	140	-14.61
hsa-miR-4251	NM_001004318	ACP7	mRNA	(729,746)	7mer-m8	-0.033	-0.134	163	-20.72
hsa-miR-4677-3p	NM_001004318	ACP7	mRNA	(771,793)	8mer	-0.138	-0.124	155	-19.1
hsa-miR-6888-3p	NM_001004318	ACP7	mRNA	(755,776)	7mer-m8	-0.03	-0.069	151	-19.1
hsa-miR-6888-3p	NM_001004318	ACP7	mRNA	(1006,1028)	8mer	-0.183	-0.2	150	-17.2
hsa-miR-6888-3p	NM_001004318	ACP7	mRNA	(974,997)	Imperfect			146	-17.22
hsa-miR-4251	NM_001099	ACPP	mRNA	(29,45)	7mer-m8	-0.112	-0.174	156	-23.19
hsa-miR-513b-5p	NM_001099	ACPP	mRNA	(618,640)	Imperfect			140	-19.15
hsa-miR-136-3p	NM_052957	ACRC	mRNA	(245,269)	7mer-m8	-0.266	-0.327	159	-19.35
hsa-miR-219a-1-3p	NM_030924	ACSBG2	mRNA	(376,397)	8mer	-0.325	-0.322	162	-19.69
hsa-miR-3198	NM_030924	ACSBG2	mRNA	(219,243)	7mer-m8	-0.217	-0.216	149	-19.63
hsa-miR-4677-3p	NM_030924	ACSBG2	mRNA	(345,367)	8mer	-0.306	-0.351	142	-13.1
hsa-miR-4457	NM_025149	ACSF2	mRNA	(233,254)	8mer	-0.389	-0.396	158	-20.6
hsa-miR-513b-5p	NM_025149	ACSF2	mRNA	(234,255)	7mer-m8	-0.119	-0.167	151	-14.2
hsa-miR-3198	NM_174917	ACSF3	mRNA	(347,369)	7mer-m8	-0.163	-0.141	144	-16.39
hsa-miR-4457	NM_174917	ACSF3	mRNA	(1337,1360)	7mer-m8	-0.041	-0.04	143	-19.64
hsa-miR-3198	NM_001995	ACSL1	mRNA	(739,759)	7mer-m8	-0.129	-0.173	162	-26.14
hsa-miR-3174	NM_001995	ACSL1	mRNA	(876,900)	7mer-m8	-0.082	-0.113	149	-12.48
hsa-miR-4677-3p	NM_001995	ACSL1	mRNA	(506,528)	7mer-m8	-0.097	-0.124	145	-15.12
hsa-miR-580-3p	NM_004457	ACSL3	mRNA	(1125,1145)	7mer-m8	-0.09	-0.236	165	-17.72
hsa-miR-580-3p	NM_004457	ACSL3	mRNA	(1379,1403)	7mer-m8	-0.093	-0.202	158	-13.75
hsa-miR-4457	NM_004457	ACSL3	mRNA	(561,583)	7mer-A1	-0.084	-0.154	148	-15.81
hsa-miR-616-3p	NM_004457	ACSL3	mRNA	(748,770)	Offset 6mer		-0.031	146	-18.44
hsa-miR-513b-5p	NM_004457	ACSL3	mRNA	(562,584)	8mer	-0.205	-0.392	144	-13.23
hsa-miR-4251	NM_004457	ACSL3	mRNA	(1387,1404)	7mer-m8	-0.134	-0.205	140	-8.47
hsa-miR-580-3p	NM_004458	ACSL4	mRNA	(1658,1683)	7mer-m8	-0.016	-0.158	149	-11.53
hsa-miR-513b-5p	NM_004458	ACSL4	mRNA	(2227,2247)	7mer-m8	-0.134	-0.219	149	-11.73
hsa-miR-4677-3p	NM_004458	ACSL4	mRNA	(2114,2135)	Offset 6mer		-0.078	145	-13.39
hsa-miR-4677-3p	NM_004458	ACSL4	mRNA	(2141,2162)	7mer-m8	-0.175	-0.225	142	-13.3
hsa-miR-513b-5p	NM_016234	ACSL5	mRNA	(25,47)	7mer-m8	-0.13	-0.185	152	-17.12
hsa-miR-450b-3p	NM_016234	ACSL5	mRNA	(246,265)	7mer-m8	-0.249	-0.243	144	-13.51
hsa-miR-580-3p	NM_015256	ACSL6	mRNA	(3086,3109)	7mer-m8	-0.087	-0.266	166	-12.01
hsa-miR-944	NM_015256	ACSL6	mRNA	(3081,3105)	Imperfect			146	-12.78
hsa-miR-136-3p	NM_015256	ACSL6	mRNA	(3994,4015)	Imperfect			142	-14.02
hsa-miR-450b-3p	NM_015256	ACSL6	mRNA	(3739,3761)	Imperfect			141	-12.08
hsa-miR-6888-3p	NM_001308169	ACSM2A	mRNA	(535,557)	Offset 6mer		-0.046	144	-15.38
hsa-miR-944	NM_182617	ACSM2B	mRNA	(353,375)	7mer-m8	-0.036	-0.254	151	-2.84
hsa-miR-4457	NM_005622	ACSM3	mRNA	(111,133)	6mer		-0.09	144	-16.7
hsa-miR-3198	NM_017888	ACSM5	mRNA	(20,42)	7mer-m8	-0.215	-0.186	150	-22.34
hsa-miR-4457	NM_032501	ACSS1	mRNA	(1187,1209)	7mer-m8	-0.039	-0.05	158	-22.29
hsa-miR-580-3p	NM_018677	ACSS2	mRNA	(652,674)	7mer-m8	-0.064	-0.132	145	-14.77
hsa-miR-4251	NM_018677	ACSS2	mRNA	(658,675)	8mer	-0.254	-0.377	140	-8.63
hsa-miR-6888-3p	NM_024560	ACSS3	mRNA	(485,506)	7mer-m8	-0.183	-0.247	167	-17.89
hsa-miR-4251	NM_024560	ACSS3	mRNA	(58,75)	8mer	-0.36	-0.524	145	-12.12
hsa-miR-6888-3p	NM_024560	ACSS3	mRNA	(790,810)	Imperfect			142	-15.36
hsa-miR-944	NM_024560	ACSS3	mRNA	(376,398)	8mer	-0.034	-0.47	142	-6
hsa-miR-4677-3p	NM_024560	ACSS3	mRNA	(428,454)	Offset 6mer		-0.075	141	-15.45
hsa-miR-580-3p	NM_001017992	ACTBL2	mRNA	(673,698)	Imperfect			143	-11
hsa-miR-513b-5p	NM_001017992	ACTBL2	mRNA	(906,929)	Offset 6mer		-0.027	143	-20.13
hsa-miR-944	NM_001017992	ACTBL2	mRNA	(1411,1433)	7mer-m8	-0.044	-0.256	141	-5.03
hsa-miR-6888-3p	NM_001017992	ACTBL2	mRNA	(637,659)	Offset 6mer		-0.014	140	-16.16
hsa-miR-6888-3p	NM_005159	ACTC1	mRNA	(744,765)	8mer	-0.093	-0.139	156	-18.54
hsa-miR-6888-3p	NM_005159	ACTC1	mRNA	(330,351)	8mer	-0.292	-0.397	151	-15.06
hsa-miR-580-3p	NM_001614	ACTG1	mRNA	(556,576)	Imperfect			140	-13.67
hsa-miR-3174	NM_001102	ACTN1	mRNA	(472,496)	6mer		-0.036	155	-20.97
hsa-miR-219a-1-3p	NM_001102	ACTN1	mRNA	(71,93)	Imperfect			144	-21.73
hsa-miR-219a-1-3p	NM_001103	ACTN2	mRNA	(623,647)	8mer	-0.152	-0.191	149	-17.15
hsa-miR-944	NM_001103	ACTN2	mRNA	(120,142)	Imperfect			148	-11.4
hsa-miR-4251	NM_001103	ACTN2	mRNA	(994,1011)	7mer-m8	-0.01	-0.119	147	-12.31
hsa-miR-580-3p	NM_001103	ACTN2	mRNA	(470,489)	Imperfect			143	-14.02
hsa-miR-450b-3p	NM_001104	ACTN3	mRNA	(34,62)	7mer-m8	-0.196	-0.173	150	-23.46
hsa-miR-3174	NM_004924	ACTN4	mRNA	(488,509)	7mer-m8	-0.071	-0.101	165	-24.06
hsa-miR-3174	NM_018477	ACTR10	mRNA	(326,348)	Imperfect			145	-21.75
hsa-miR-4251	NM_018477	ACTR10	mRNA	(983,1000)	7mer-m8	-0.086	-0.125	142	-13.66
hsa-miR-6888-3p	NM_005736	ACTR1A	mRNA	(303,323)	7mer-m8	-0.029	-0.062	149	-16.92
hsa-miR-3174	NM_005736	ACTR1A	mRNA	(977,998)	6mer		0.035	146	-18.38
hsa-miR-3198	NM_005736	ACTR1A	mRNA	(1388,1408)	Imperfect			143	-25.41
hsa-miR-3174	NM_005736	ACTR1A	mRNA	(32,56)	Imperfect			142	-16.54
hsa-miR-944	NM_005735	ACTR1B	mRNA	(810,832)	7mer-m8	-0.042	-0.28	170	-21.18
hsa-miR-6888-3p	NM_005735	ACTR1B	mRNA	(31,52)	7mer-m8	-0.044	-0.045	159	-23
hsa-miR-944	NM_005735	ACTR1B	mRNA	(858,881)	8mer	-0.063	-0.423	146	-6.42
hsa-miR-944	NM_005722	ACTR2	mRNA	(2224,2246)	8mer	-0.043	-0.416	154	-6.31
hsa-miR-3174	NM_005722	ACTR2	mRNA	(46,72)	Imperfect			149	-17.41
hsa-miR-219a-1-3p	NM_005722	ACTR2	mRNA	(56,78)	7mer-m8	-0.174	-0.182	146	-13.1
hsa-miR-4457	NM_005721	ACTR3	mRNA	(3527,3549)	Offset 6mer		-0.058	160	-19.46
hsa-miR-513b-5p	NM_005721	ACTR3	mRNA	(918,939)	8mer	-0.17	-0.359	157	-13.85
hsa-miR-513b-5p	NM_005721	ACTR3	mRNA	(1243,1265)	7mer-m8	-0.053	-0.191	156	-14.99
hsa-miR-3174	NM_005721	ACTR3	mRNA	(987,1012)	Imperfect			147	-15.86
hsa-miR-4677-3p	NM_005721	ACTR3	mRNA	(2891,2913)	6mer		-0.026	146	-17.14
hsa-miR-944	NM_005721	ACTR3	mRNA	(2381,2402)	6mer		0.014	144	-7.8
hsa-miR-4457	NM_005721	ACTR3	mRNA	(1242,1264)	7mer-A1	-0.002	-0.078	144	-20.63
hsa-miR-944	NM_005721	ACTR3	mRNA	(853,877)	Imperfect			143	-10.7
hsa-miR-136-3p	NM_005721	ACTR3	mRNA	(2383,2408)	7mer-A1	-0.003	-0.077	141	-12.07
hsa-miR-3174	NM_005721	ACTR3	mRNA	(3633,3658)	Imperfect			140	-15.69
hsa-miR-580-3p	NM_001164458	ACTR3C	mRNA	(81,100)	8mer	-0.255	-0.418	152	-12.64
hsa-miR-3174	NM_001164458	ACTR3C	mRNA	(306,330)	Offset 6mer		-0.047	146	-18
hsa-miR-6888-3p	NM_024855	ACTR5	mRNA	(265,287)	7mer-m8	-0.149	-0.201	153	-17.48
hsa-miR-219a-1-3p	NM_024855	ACTR5	mRNA	(219,241)	Offset 6mer		-0.011	143	-19.06
hsa-miR-580-3p	NM_022496	ACTR6	mRNA	(119,142)	Imperfect			147	-12.19
hsa-miR-4457	NM_022899	ACTR8	mRNA	(746,770)	7mer-m8	-0.15	-0.218	147	-11.99
hsa-miR-3198	NM_032487	ACTRT3	mRNA	(343,365)	7mer-m8	-0.175	-0.138	143	-15.41
hsa-miR-6888-3p	NM_001105	ACVR1	mRNA	(225,248)	6mer		-0.018	140	-16.25
hsa-miR-4251	NM_001105	ACVR1	mRNA	(829,846)	Imperfect			140	-12.43
hsa-miR-6888-3p	NM_004302	ACVR1B	mRNA	(161,182)	7mer-m8	-0.115	-0.142	151	-20.68
hsa-miR-4677-3p	NM_004302	ACVR1B	mRNA	(432,454)	7mer-m8	-0.026	-0.03	145	-16.14
hsa-miR-6888-3p	NM_004302	ACVR1B	mRNA	(503,524)	Imperfect			142	-20.42
hsa-miR-4677-3p	NM_004302	ACVR1B	mRNA	(2716,2737)	7mer-A1	-0.065	-0.02	142	-17.71
hsa-miR-944	NM_145259	ACVR1C	mRNA	(6984,7005)	8mer	-0.127	-0.447	170	-13.17
hsa-miR-616-3p	NM_145259	ACVR1C	mRNA	(1125,1147)	Offset 6mer		-0.022	152	-19.41
hsa-miR-6888-3p	NM_145259	ACVR1C	mRNA	(1060,1079)	8mer	-0.156	-0.305	151	-12.26
hsa-miR-4677-3p	NM_145259	ACVR1C	mRNA	(2874,2897)	Imperfect			149	-20.25
hsa-miR-3174	NM_145259	ACVR1C	mRNA	(4525,4548)	7mer-m8	-0.054	-0.151	147	-12.29
hsa-miR-4457	NM_145259	ACVR1C	mRNA	(717,740)	7mer-A1	-0.049	-0.105	147	-19.55
hsa-miR-219a-1-3p	NM_145259	ACVR1C	mRNA	(212,235)	8mer	-0.307	-0.37	146	-16.05
hsa-miR-616-3p	NM_145259	ACVR1C	mRNA	(6244,6265)	7mer-m8	-0.015	-0.098	146	-20.48
hsa-miR-944	NM_145259	ACVR1C	mRNA	(3730,3754)	Offset 6mer		0.014	143	-15.69
hsa-miR-513b-5p	NM_145259	ACVR1C	mRNA	(711,741)	7mer-m8	-0.091	-0.186	142	-16.01
hsa-miR-4677-3p	NM_145259	ACVR1C	mRNA	(1710,1734)	Imperfect			142	-14.86
hsa-miR-616-3p	NM_001616	ACVR2A	mRNA	(1301,1323)	8mer	-0.08	-0.252	163	-15.87
hsa-miR-513b-5p	NM_001616	ACVR2A	mRNA	(471,492)	8mer	-0.232	-0.3	162	-21.78
hsa-miR-4457	NM_001616	ACVR2A	mRNA	(2784,2806)	8mer	-0.225	-0.339	154	-20.23
hsa-miR-513b-5p	NM_001616	ACVR2A	mRNA	(2784,2807)	8mer	-0.102	-0.255	151	-15.39
hsa-miR-616-3p	NM_001616	ACVR2A	mRNA	(2321,2343)	Imperfect			144	-20.38
hsa-miR-4677-3p	NM_001106	ACVR2B	mRNA	(5676,5698)	7mer-m8	-0.07	-0.196	164	-17.84
hsa-miR-6888-3p	NM_001106	ACVR2B	mRNA	(3512,3534)	6mer		0.063	154	-23.72
hsa-miR-4677-3p	NM_001106	ACVR2B	mRNA	(9025,9049)	7mer-m8	-0.199	-0.286	149	-17.69
hsa-miR-4457	NM_001106	ACVR2B	mRNA	(741,763)	7mer-m8	-0.021	-0.051	148	-18.3
hsa-miR-6888-3p	NM_001106	ACVR2B	mRNA	(2761,2782)	Offset 6mer		0.066	146	-17.66
hsa-miR-4457	NM_001106	ACVR2B	mRNA	(7577,7602)	6mer		0.005	146	-22.08
hsa-miR-219a-1-3p	NM_001106	ACVR2B	mRNA	(6192,6214)	Imperfect			144	-18.24
hsa-miR-3198	NM_001106	ACVR2B	mRNA	(3177,3200)	Imperfect			143	-20.68
hsa-miR-219a-1-3p	NM_001106	ACVR2B	mRNA	(4524,4547)	Imperfect			142	-16.49
hsa-miR-513b-5p	NM_001106	ACVR2B	mRNA	(6204,6226)	Offset 6mer		0.041	142	-19.12
hsa-miR-450b-3p	NM_001106	ACVR2B	mRNA	(6555,6575)	Imperfect			141	-24.83
hsa-miR-4457	NM_001106	ACVR2B	mRNA	(6202,6225)	6mer		0.039	141	-20.6
hsa-miR-616-3p	NM_001106	ACVR2B	mRNA	(3553,3575)	Offset 6mer		0.078	140	-18.93
hsa-miR-450b-3p	NM_000020	ACVRL1	mRNA	(885,910)	7mer-m8	-0.111	-0.143	158	-22.03
hsa-miR-3198	NM_000020	ACVRL1	mRNA	(1467,1489)	Imperfect			148	-30.81
hsa-miR-3198	NM_000020	ACVRL1	mRNA	(1530,1552)	Imperfect			144	-25.73
hsa-miR-450b-3p	NM_000020	ACVRL1	mRNA	(161,183)	Offset 6mer		0	143	-16.07
hsa-miR-580-3p	NM_000020	ACVRL1	mRNA	(927,951)	Offset 6mer		0.013	143	-17.15
hsa-miR-3198	NM_000020	ACVRL1	mRNA	(943,965)	Offset 6mer		0.032	141	-25.21
hsa-miR-6888-3p	NM_001107	ACYP1	mRNA	(45,66)	Imperfect			144	-11.87
hsa-miR-944	NM_138448	ACYP2	mRNA	(138,161)	7mer-m8	-0.056	-0.29	151	-10.21
hsa-miR-944	NM_138448	ACYP2	mRNA	(373,392)	7mer-m8	-0.004	-0.214	147	-8.05
hsa-miR-580-3p	NM_001110	ADAM10	mRNA	(1465,1491)	7mer-m8	-0.013	-0.133	158	-14.98
hsa-miR-4457	NM_001110	ADAM10	mRNA	(426,450)	Offset 6mer		-0.063	147	-18.72
hsa-miR-580-3p	NM_001110	ADAM10	mRNA	(2244,2268)	Imperfect			143	-12.05
hsa-miR-219a-1-3p	NM_001110	ADAM10	mRNA	(840,862)	Imperfect			142	-12.62
hsa-miR-219a-1-3p	NM_001110	ADAM10	mRNA	(2136,2157)	Offset 6mer		-0.071	141	-14.59
hsa-miR-513b-5p	NM_001110	ADAM10	mRNA	(1296,1318)	7mer-m8	-0.011	-0.108	140	-8.83
hsa-miR-219a-1-3p	NM_002390	ADAM11	mRNA	(279,302)	7mer-m8	-0.018	-0.022	163	-22.4
hsa-miR-219a-1-3p	NM_002390	ADAM11	mRNA	(99,124)	7mer-m8	-0.152	-0.184	157	-17.36
hsa-miR-450b-3p	NM_003474	ADAM12	mRNA	(411,437)	8mer	-0.381	-0.329	157	-21.66
hsa-miR-6888-3p	NM_003474	ADAM12	mRNA	(927,948)	7mer-m8	-0.015	-0.08	148	-13.19
hsa-miR-6888-3p	NM_003474	ADAM12	mRNA	(1035,1055)	Imperfect			146	-14.92
hsa-miR-580-3p	NM_003474	ADAM12	mRNA	(4201,4225)	8mer	-0.138	-0.363	145	-9.77
hsa-miR-580-3p	NM_003474	ADAM12	mRNA	(4417,4439)	Imperfect			143	-11.3
hsa-miR-580-3p	NM_003474	ADAM12	mRNA	(2142,2161)	Imperfect			143	-17.18
hsa-miR-219a-1-3p	NM_003474	ADAM12	mRNA	(1016,1038)	Offset 6mer		-0.023	142	-12.34
hsa-miR-513b-5p	NM_003183	ADAM17	mRNA	(391,413)	6mer		-0.058	149	-16.68
hsa-miR-580-3p	NM_003183	ADAM17	mRNA	(1445,1469)	Imperfect			143	-11.11
hsa-miR-450b-3p	NM_033274	ADAM19	mRNA	(1729,1751)	Imperfect			156	-19.85
hsa-miR-580-3p	NM_033274	ADAM19	mRNA	(2175,2197)	Imperfect			153	-12.14
hsa-miR-616-3p	NM_033274	ADAM19	mRNA	(2505,2527)	Imperfect			148	-28.71
hsa-miR-4677-3p	NM_033274	ADAM19	mRNA	(900,919)	7mer-m8	-0.016	-0.061	147	-16.12
hsa-miR-944	NM_033274	ADAM19	mRNA	(3249,3270)	Imperfect			144	-8.76
hsa-miR-3174	NM_033274	ADAM19	mRNA	(599,623)	Imperfect			140	-20.03
hsa-miR-580-3p	NM_003813	ADAM21	mRNA	(151,173)	Imperfect			140	-12.13
hsa-miR-4677-3p	NM_003812	ADAM23	mRNA	(2908,2930)	7mer-m8	-0.136	-0.193	160	-15.15
hsa-miR-580-3p	NM_003812	ADAM23	mRNA	(824,846)	Imperfect			153	-14.85
hsa-miR-3198	NM_003812	ADAM23	mRNA	(2460,2483)	Imperfect			149	-19.54
hsa-miR-616-3p	NM_003812	ADAM23	mRNA	(3226,3248)	Imperfect			148	-23.1
hsa-miR-944	NM_003812	ADAM23	mRNA	(1179,1200)	Offset 6mer		-0.021	145	-9.45
hsa-miR-616-3p	NM_003812	ADAM23	mRNA	(960,982)	7mer-m8	-0.046	-0.134	145	-12.71
hsa-miR-4251	NM_003812	ADAM23	mRNA	(492,509)	7mer-m8	-0.087	-0.165	144	-13.92
hsa-miR-3174	NM_003812	ADAM23	mRNA	(691,715)	Imperfect			142	-19.33
hsa-miR-580-3p	NM_003812	ADAM23	mRNA	(488,508)	7mer-m8	-0.02	-0.113	141	-12.1
hsa-miR-6888-3p	NM_003812	ADAM23	mRNA	(986,1007)	7mer-m8	-0.073	-0.151	140	-11.31
hsa-miR-513b-5p	NM_014265	ADAM28	mRNA	(4384,4406)	8mer	-0.312	-0.419	167	-23.3
hsa-miR-580-3p	NM_014265	ADAM28	mRNA	(3435,3456)	7mer-m8	-0.012	-0.162	154	-14.01
hsa-miR-3174	NM_014265	ADAM28	mRNA	(4170,4192)	Imperfect			150	-18.5
hsa-miR-450b-3p	NM_014265	ADAM28	mRNA	(4103,4127)	8mer	-0.305	-0.281	146	-16.24
hsa-miR-616-3p	NM_014265	ADAM28	mRNA	(1288,1310)	Offset 6mer		0.01	145	-17.69
hsa-miR-4251	NM_014265	ADAM28	mRNA	(3776,3793)	7mer-m8	-0.012	-0.099	145	-9.85
hsa-miR-580-3p	NM_014265	ADAM28	mRNA	(274,297)	Offset 6mer		-0.076	143	-12.36
hsa-miR-580-3p	NM_014265	ADAM28	mRNA	(204,227)	Imperfect			140	-9.32
hsa-miR-4457	NM_014265	ADAM28	mRNA	(4383,4405)	7mer-A1	-0.102	-0.126	140	-17.5
hsa-miR-4251	NM_021794	ADAM30	mRNA	(305,323)	8mer	-0.29	-0.396	153	-14.88
hsa-miR-6888-3p	NM_003817	ADAM7	mRNA	(114,135)	7mer-m8	-0.158	-0.191	152	-11.64
hsa-miR-513b-5p	NM_003817	ADAM7	mRNA	(882,904)	8mer	-0.314	-0.445	152	-16.89
hsa-miR-6888-3p	NM_003817	ADAM7	mRNA	(509,530)	Imperfect			141	-14.52
hsa-miR-6888-3p	NM_003817	ADAM7	mRNA	(523,545)	7mer-A1	-0.076	-0.072	140	-13.26
hsa-miR-4457	NM_003817	ADAM7	mRNA	(210,232)	6mer		-0.056	140	-17.62
hsa-miR-3198	NM_001109	ADAM8	mRNA	(411,435)	7mer-m8	-0.205	-0.221	159	-28.01
hsa-miR-3198	NM_001109	ADAM8	mRNA	(490,511)	7mer-m8	-0.074	-0.034	153	-22.88
hsa-miR-3174	NM_003816	ADAM9	mRNA	(500,522)	8mer	-0.253	-0.285	162	-17.22
hsa-miR-580-3p	NM_003816	ADAM9	mRNA	(285,309)	8mer	-0.219	-0.365	152	-11.68
hsa-miR-580-3p	NM_003816	ADAM9	mRNA	(1395,1419)	Imperfect			140	-9.59
hsa-miR-513b-5p	NM_014479	ADAMDEC1	mRNA	(58,80)	8mer	-0.3	-0.443	141	-13.49
hsa-miR-944	NM_014479	ADAMDEC1	mRNA	(522,544)	Imperfect			140	-9.28
hsa-miR-513b-5p	NM_006988	ADAMTS1	mRNA	(931,952)	Offset 6mer		0.005	140	-17.43
hsa-miR-6888-3p	NM_030957	ADAMTS10	mRNA	(95,115)	Imperfect			145	-20.94
hsa-miR-3198	NM_030955	ADAMTS12	mRNA	(2429,2451)	7mer-m8	-0.117	-0.174	160	-23.15
hsa-miR-3198	NM_030955	ADAMTS12	mRNA	(577,600)	Imperfect			159	-33.88
hsa-miR-6888-3p	NM_030955	ADAMTS12	mRNA	(259,280)	7mer-m8	-0.178	-0.232	151	-16.88
hsa-miR-4677-3p	NM_030955	ADAMTS12	mRNA	(2805,2830)	6mer		-0.037	142	-15.16
hsa-miR-136-3p	NM_030955	ADAMTS12	mRNA	(3264,3285)	Imperfect			142	-20.87
hsa-miR-580-3p	NM_030955	ADAMTS12	mRNA	(2424,2445)	Imperfect			142	-16.97
hsa-miR-4677-3p	NM_030955	ADAMTS12	mRNA	(150,172)	7mer-m8	-0.048	-0.03	140	-12.76
hsa-miR-3198	NM_080722	ADAMTS14	mRNA	(805,825)	7mer-m8	-0.101	-0.122	156	-27.34
hsa-miR-3198	NM_080722	ADAMTS14	mRNA	(683,705)	7mer-m8	-0.15	-0.165	151	-18.66
hsa-miR-4251	NM_080722	ADAMTS14	mRNA	(885,902)	7mer-m8	-0.005	-0.079	145	-14.35
hsa-miR-4677-3p	NM_080722	ADAMTS14	mRNA	(282,304)	8mer	-0.171	-0.143	144	-13.83
hsa-miR-219a-1-3p	NM_080722	ADAMTS14	mRNA	(265,287)	Offset 6mer		0.008	142	-18.65
hsa-miR-3198	NM_080722	ADAMTS14	mRNA	(37,59)	Offset 6mer		0	140	-24.54
hsa-miR-6888-3p	NM_139055	ADAMTS15	mRNA	(300,321)	Imperfect			143	-18.94
hsa-miR-6888-3p	NM_139055	ADAMTS15	mRNA	(1806,1825)	6mer		0.036	140	-21.96
hsa-miR-580-3p	NM_139056	ADAMTS16	mRNA	(723,745)	6mer		-0.064	148	-17.59
hsa-miR-4251	NM_139056	ADAMTS16	mRNA	(729,746)	7mer-m8	-0.167	-0.256	145	-10.89
hsa-miR-6888-3p	NM_139056	ADAMTS16	mRNA	(220,242)	7mer-m8	-0.018	-0.033	145	-14.29
hsa-miR-6888-3p	NM_139057	ADAMTS17	mRNA	(2139,2160)	7mer-m8	-0.025	-0.084	151	-15.32
hsa-miR-4457	NM_139057	ADAMTS17	mRNA	(53,77)	7mer-m8	-0.057	-0.046	151	-18.51
hsa-miR-3174	NM_139057	ADAMTS17	mRNA	(1648,1670)	7mer-m8	-0.03	-0.096	146	-11.08
hsa-miR-580-3p	NM_139057	ADAMTS17	mRNA	(1814,1836)	Imperfect			146	-12.76
hsa-miR-3174	NM_139057	ADAMTS17	mRNA	(310,331)	Imperfect			145	-19.27
hsa-miR-3198	NM_139057	ADAMTS17	mRNA	(231,253)	Imperfect			144	-26.49
hsa-miR-580-3p	NM_199355	ADAMTS18	mRNA	(1189,1215)	7mer-A1	-0.075	-0.18	150	-16.49
hsa-miR-219a-1-3p	NM_199355	ADAMTS18	mRNA	(155,176)	Imperfect			149	-19.87
hsa-miR-513b-5p	NM_133638	ADAMTS19	mRNA	(1031,1053)	7mer-m8	-0.18	-0.268	148	-14.43
hsa-miR-4251	NM_133638	ADAMTS19	mRNA	(898,915)	7mer-m8	-0.102	-0.186	145	-9.73
hsa-miR-944	NM_133638	ADAMTS19	mRNA	(183,207)	7mer-m8	-0.066	-0.289	142	-7.25
hsa-miR-616-3p	NM_014244	ADAMTS2	mRNA	(1262,1286)	Imperfect			151	-23.74
hsa-miR-580-3p	NM_014244	ADAMTS2	mRNA	(1563,1585)	Imperfect			145	-14.21
hsa-miR-6888-3p	NM_014244	ADAMTS2	mRNA	(2551,2572)	7mer-m8	-0.022	-0.051	145	-17.52
hsa-miR-450b-3p	NM_014244	ADAMTS2	mRNA	(2820,2844)	Imperfect			141	-16.91
hsa-miR-4677-3p	NM_014243	ADAMTS3	mRNA	(1207,1228)	7mer-m8	-0.041	-0.098	152	-19.67
hsa-miR-944	NM_014243	ADAMTS3	mRNA	(1170,1191)	Offset 6mer		0.015	150	-17.14
hsa-miR-3174	NM_014243	ADAMTS3	mRNA	(172,192)	Imperfect			149	-22.98
hsa-miR-6888-3p	NM_005099	ADAMTS4	mRNA	(613,634)	8mer	-0.173	-0.275	151	-14.21
hsa-miR-6888-3p	NM_005099	ADAMTS4	mRNA	(1248,1268)	7mer-m8	-0.129	-0.162	147	-17.97
hsa-miR-6888-3p	NM_005099	ADAMTS4	mRNA	(782,803)	7mer-m8	-0.032	-0.073	147	-13.1
hsa-miR-3174	NM_005099	ADAMTS4	mRNA	(824,845)	6mer		0.017	142	-20.94
hsa-miR-3174	NM_005099	ADAMTS4	mRNA	(663,685)	6mer		0.045	141	-22.79
hsa-miR-580-3p	NM_007038	ADAMTS5	mRNA	(327,353)	Imperfect			154	-17.22
hsa-miR-4677-3p	NM_007038	ADAMTS5	mRNA	(3742,3764)	6mer		0.028	148	-14.5
hsa-miR-4457	NM_007038	ADAMTS5	mRNA	(820,839)	7mer-m8	-0.187	-0.277	146	-18.78
hsa-miR-944	NM_007038	ADAMTS5	mRNA	(2205,2228)	Imperfect			146	-9
hsa-miR-616-3p	NM_007038	ADAMTS5	mRNA	(5042,5065)	Offset 6mer		-0.011	144	-18.44
hsa-miR-3174	NM_007038	ADAMTS5	mRNA	(1081,1105)	Imperfect			144	-23.28
hsa-miR-580-3p	NM_007038	ADAMTS5	mRNA	(1813,1837)	Imperfect			143	-8.24
hsa-miR-580-3p	NM_007038	ADAMTS5	mRNA	(2941,2962)	Imperfect			142	-6.88
hsa-miR-580-3p	NM_007038	ADAMTS5	mRNA	(1317,1342)	Imperfect			142	-13.61
hsa-miR-580-3p	NM_007038	ADAMTS5	mRNA	(875,896)	Imperfect			141	-7.3
hsa-miR-450b-3p	NM_007038	ADAMTS5	mRNA	(648,670)	Imperfect			141	-13.46
hsa-miR-3174	NM_197941	ADAMTS6	mRNA	(892,917)	7mer-m8	-0.065	-0.115	163	-17.7
hsa-miR-616-3p	NM_197941	ADAMTS6	mRNA	(335,357)	8mer	-0.24	-0.345	149	-11.94
hsa-miR-580-3p	NM_197941	ADAMTS6	mRNA	(422,444)	Imperfect			147	-16.52
hsa-miR-3174	NM_197941	ADAMTS6	mRNA	(461,483)	7mer-A1	-0.125	-0.132	141	-22.36
hsa-miR-4677-3p	NM_014272	ADAMTS7	mRNA	(142,164)	Imperfect			140	-12.8
hsa-miR-4251	NM_007037	ADAMTS8	mRNA	(541,558)	7mer-m8	-0.018	-0.041	144	-18.81
hsa-miR-4677-3p	NM_007037	ADAMTS8	mRNA	(360,382)	7mer-m8	-0.112	-0.116	140	-13.06
hsa-miR-3174	NM_182920	ADAMTS9	mRNA	(1162,1184)	Imperfect			149	-18.26
hsa-miR-450b-3p	NM_182920	ADAMTS9	mRNA	(264,286)	Imperfect			148	-15.43
hsa-miR-580-3p	NM_182920	ADAMTS9	mRNA	(315,337)	Imperfect			143	-11.39
hsa-miR-616-3p	NM_182920	ADAMTS9	mRNA	(1248,1272)	Imperfect			143	-18.17
hsa-miR-944	NM_207517	ADAMTSL3	mRNA	(896,921)	7mer-m8	-0.007	-0.297	150	-10.85
hsa-miR-3174	NM_213604	ADAMTSL5	mRNA	(412,436)	Offset 6mer		-0.002	154	-27.25
hsa-miR-3174	NM_213604	ADAMTSL5	mRNA	(684,707)	6mer		0.019	142	-22.65
hsa-miR-3174	NM_006869	ADAP1	mRNA	(15,38)	7mer-m8	-0.072	-0.044	145	-16.41
hsa-miR-4457	NM_018404	ADAP2	mRNA	(29,50)	7mer-m8	-0.137	-0.134	146	-18.02
hsa-miR-6888-3p	NM_018404	ADAP2	mRNA	(382,402)	Imperfect			145	-19.72
hsa-miR-513b-5p	NM_018404	ADAP2	mRNA	(30,51)	Offset 6mer		0	143	-21.05
hsa-miR-513b-5p	NM_001111	ADAR	mRNA	(461,484)	7mer-m8	-0.072	-0.15	155	-18.35
hsa-miR-3198	NM_001111	ADAR	mRNA	(1480,1502)	8mer	-0.105	-0.152	154	-15.71
hsa-miR-219a-1-3p	NM_001111	ADAR	mRNA	(374,394)	7mer-m8	-0.134	-0.175	148	-17.43
hsa-miR-3198	NM_001111	ADAR	mRNA	(2567,2589)	8mer	-0.372	-0.327	144	-15.37
hsa-miR-3174	NM_001111	ADAR	mRNA	(2521,2544)	Offset 6mer		-0.06	143	-15.87
hsa-miR-4457	NM_001111	ADAR	mRNA	(460,483)	8mer	-0.287	-0.362	143	-13.88
hsa-miR-6888-3p	NM_001111	ADAR	mRNA	(2339,2360)	Imperfect			141	-17.39
hsa-miR-4251	NM_001112	ADARB1	mRNA	(763,780)	7mer-m8	-0.128	-0.245	155	-16.32
hsa-miR-616-3p	NM_001112	ADARB1	mRNA	(248,271)	Imperfect			154	-26.39
hsa-miR-450b-3p	NM_001112	ADARB1	mRNA	(975,997)	Imperfect			152	-25.56
hsa-miR-513b-5p	NM_001112	ADARB1	mRNA	(2126,2151)	Offset 6mer		0.089	150	-23.59
hsa-miR-944	NM_001112	ADARB1	mRNA	(356,378)	7mer-m8	-0.051	-0.294	148	-6.46
hsa-miR-944	NM_001112	ADARB1	mRNA	(972,994)	Imperfect			143	-10.51
hsa-miR-4457	NM_001112	ADARB1	mRNA	(334,356)	Imperfect			141	-13.68
hsa-miR-3198	NM_018702	ADARB2	mRNA	(2370,2394)	7mer-m8	-0.035	-0.099	159	-21.4
hsa-miR-4457	NM_018702	ADARB2	mRNA	(5085,5111)	7mer-m8	-0.006	-0.037	158	-23.7
hsa-miR-3198	NM_018702	ADARB2	mRNA	(2683,2705)	Imperfect			155	-34.04
hsa-miR-6888-3p	NM_018702	ADARB2	mRNA	(5412,5431)	7mer-m8	-0.081	-0.144	151	-21.2
hsa-miR-4677-3p	NM_018702	ADARB2	mRNA	(3922,3944)	6mer		0.021	147	-16.78
hsa-miR-3198	NM_018702	ADARB2	mRNA	(2074,2098)	Imperfect			142	-25.9
hsa-miR-6888-3p	NM_012091	ADAT1	mRNA	(729,751)	7mer-m8	-0.09	-0.164	155	-17.21
hsa-miR-4251	NM_012091	ADAT1	mRNA	(548,565)	8mer	-0.089	-0.185	155	-15
hsa-miR-944	NM_012091	ADAT1	mRNA	(2600,2624)	Offset 6mer		-0.057	150	-15.32
hsa-miR-219a-1-3p	NM_012091	ADAT1	mRNA	(1201,1224)	Offset 6mer		0.011	147	-19
hsa-miR-3198	NM_012091	ADAT1	mRNA	(2096,2118)	7mer-m8	-0.072	-0.105	147	-14.48
hsa-miR-513b-5p	NM_182503	ADAT2	mRNA	(3375,3397)	7mer-m8	-0.092	-0.28	169	-21.41
hsa-miR-616-3p	NM_182503	ADAT2	mRNA	(5225,5247)	Imperfect			148	-22.02
hsa-miR-944	NM_182503	ADAT2	mRNA	(2315,2339)	Imperfect			143	-12.08
hsa-miR-219a-1-3p	NM_182503	ADAT2	mRNA	(1074,1098)	Imperfect			141	-21.03
hsa-miR-580-3p	NM_182503	ADAT2	mRNA	(1912,1934)	Imperfect			140	-12.51
hsa-miR-616-3p	NM_020421	ADCK1	mRNA	(492,514)	Imperfect			144	-19.34
hsa-miR-3174	NM_020421	ADCK1	mRNA	(478,502)	6mer		-0.007	144	-16.31
hsa-miR-4251	NM_020421	ADCK1	mRNA	(162,179)	6mer		0.021	143	-29.82
hsa-miR-4677-3p	NM_020247	ADCK3	mRNA	(704,726)	7mer-m8	-0.075	-0.056	140	-15.91
hsa-miR-3198	NM_024876	ADCK4	mRNA	(401,423)	Imperfect			140	-26.25
hsa-miR-4457	NM_021116	ADCY1	mRNA	(6997,7021)	7mer-m8	-0.015	-0.129	161	-21.17
hsa-miR-3174	NM_021116	ADCY1	mRNA	(8818,8843)	7mer-m8	-0.21	-0.241	160	-13.19
hsa-miR-3174	NM_021116	ADCY1	mRNA	(8757,8782)	7mer-m8	-0.166	-0.196	151	-19.93
hsa-miR-513b-5p	NM_021116	ADCY1	mRNA	(2107,2129)	Offset 6mer		0.099	149	-20.73
hsa-miR-616-3p	NM_021116	ADCY1	mRNA	(772,797)	Imperfect			146	-23.74
hsa-miR-4457	NM_021116	ADCY1	mRNA	(2334,2356)	Offset 6mer		0.099	144	-18.02
hsa-miR-944	NM_021116	ADCY1	mRNA	(5487,5510)	Offset 6mer		0.019	143	-12.01
hsa-miR-6888-3p	NM_021116	ADCY1	mRNA	(1218,1237)	6mer		0.047	143	-16.05
hsa-miR-3198	NM_021116	ADCY1	mRNA	(5425,5448)	Imperfect			141	-23.89
hsa-miR-6888-3p	NM_021116	ADCY1	mRNA	(1755,1777)	6mer		0.11	141	-18.27
hsa-miR-219a-1-3p	NM_021116	ADCY1	mRNA	(5881,5901)	Offset 6mer		0.02	140	-14.25
hsa-miR-3174	NM_021116	ADCY1	mRNA	(6835,6859)	6mer		0.049	140	-16.96
hsa-miR-513b-5p	NM_018417	ADCY10	mRNA	(22,45)	7mer-m8	-0.186	-0.254	158	-19.12
hsa-miR-4457	NM_018417	ADCY10	mRNA	(21,44)	8mer	-0.414	-0.49	144	-14.24
hsa-miR-3174	NM_020546	ADCY2	mRNA	(2834,2857)	7mer-m8	-0.121	-0.134	165	-16.67
hsa-miR-3174	NM_020546	ADCY2	mRNA	(1840,1864)	Imperfect			156	-22.18
hsa-miR-4677-3p	NM_020546	ADCY2	mRNA	(548,571)	7mer-m8	-0.055	-0.08	148	-12.18
hsa-miR-4677-3p	NM_020546	ADCY2	mRNA	(2710,2733)	Imperfect			142	-16.76
hsa-miR-6888-3p	NM_020546	ADCY2	mRNA	(2607,2629)	Imperfect			141	-11.06
hsa-miR-6888-3p	NM_020546	ADCY2	mRNA	(1165,1186)	8mer	-0.043	-0.223	140	-9.19
hsa-miR-3198	NM_183357	ADCY5	mRNA	(111,136)	7mer-m8	-0.181	-0.169	160	-22.66
hsa-miR-4677-3p	NM_183357	ADCY5	mRNA	(795,820)	8mer	-0.234	-0.352	150	-18.62
hsa-miR-4251	NM_183357	ADCY5	mRNA	(1690,1709)	7mer-m8	-0.03	-0.107	144	-15.34
hsa-miR-4677-3p	NM_183357	ADCY5	mRNA	(950,972)	Offset 6mer		0.021	140	-18.94
hsa-miR-6888-3p	NM_183357	ADCY5	mRNA	(1488,1509)	Imperfect			140	-12
hsa-miR-4457	NM_015270	ADCY6	mRNA	(1569,1591)	8mer	-0.089	-0.128	155	-22.38
hsa-miR-4457	NM_015270	ADCY6	mRNA	(1081,1103)	7mer-m8	-0.013	-0.078	151	-17.84
hsa-miR-450b-3p	NM_015270	ADCY6	mRNA	(968,989)	8mer	-0.149	-0.134	148	-19.11
hsa-miR-6888-3p	NM_015270	ADCY6	mRNA	(1996,2017)	8mer	-0.193	-0.267	147	-10.67
hsa-miR-6888-3p	NM_015270	ADCY6	mRNA	(1780,1804)	Imperfect			142	-19.88
hsa-miR-4457	NM_001114	ADCY7	mRNA	(2426,2448)	Imperfect			150	-17.52
hsa-miR-616-3p	NM_001114	ADCY7	mRNA	(443,465)	8mer	-0.085	-0.143	149	-19.58
hsa-miR-616-3p	NM_001114	ADCY7	mRNA	(1850,1873)	Imperfect			146	-22.38
hsa-miR-4677-3p	NM_001114	ADCY7	mRNA	(457,479)	8mer	-0.228	-0.296	145	-15.78
hsa-miR-4251	NM_001114	ADCY7	mRNA	(135,152)	8mer	-0.216	-0.319	145	-13.33
hsa-miR-4677-3p	NM_001114	ADCY7	mRNA	(1011,1034)	6mer		-0.003	144	-15.44
hsa-miR-3174	NM_001114	ADCY7	mRNA	(2042,2063)	7mer-m8	-0.103	-0.13	143	-15.09
hsa-miR-3174	NM_001114	ADCY7	mRNA	(883,906)	Offset 6mer		-0.002	141	-12.78
hsa-miR-944	NM_001114	ADCY7	mRNA	(2101,2122)	Imperfect			140	-11.66
hsa-miR-580-3p	NM_001116	ADCY9	mRNA	(145,171)	Imperfect			146	-12.9
hsa-miR-4251	NM_001116	ADCY9	mRNA	(2588,2605)	7mer-m8	-0.039	-0.103	145	-9.97
hsa-miR-944	NM_001116	ADCY9	mRNA	(3051,3072)	7mer-m8	-0.072	-0.293	144	-5.25
hsa-miR-513b-5p	NM_001117	ADCYAP1	mRNA	(1066,1089)	8mer	-0.037	-0.215	151	-15.7
hsa-miR-3174	NM_001117	ADCYAP1	mRNA	(1194,1217)	Imperfect			149	-15.76
hsa-miR-4457	NM_001117	ADCYAP1	mRNA	(179,201)	Imperfect			145	-23.39
hsa-miR-513b-5p	NM_001117	ADCYAP1	mRNA	(1206,1233)	8mer	-0.032	-0.28	142	-16.18
hsa-miR-944	NM_001117	ADCYAP1	mRNA	(2354,2377)	6mer		-0.055	141	-7.73
hsa-miR-3198	NM_001118	ADCYAP1R1	mRNA	(2333,2355)	Offset 6mer		0.011	156	-23.85
hsa-miR-4457	NM_001118	ADCYAP1R1	mRNA	(349,373)	8mer	-0.193	-0.164	154	-22.09
hsa-miR-219a-1-3p	NM_001118	ADCYAP1R1	mRNA	(584,608)	Imperfect			150	-28.02
hsa-miR-4677-3p	NM_001118	ADCYAP1R1	mRNA	(4479,4501)	7mer-m8	-0.16	-0.187	149	-14.37
hsa-miR-450b-3p	NM_001118	ADCYAP1R1	mRNA	(3049,3071)	Imperfect			148	-17.66
hsa-miR-3198	NM_001118	ADCYAP1R1	mRNA	(1907,1928)	Imperfect			146	-27.4
hsa-miR-136-3p	NM_001118	ADCYAP1R1	mRNA	(1421,1441)	6mer		0.034	145	-20.42
hsa-miR-219a-1-3p	NM_001118	ADCYAP1R1	mRNA	(1086,1108)	Offset 6mer		0.02	144	-19.42
hsa-miR-219a-1-3p	NM_001118	ADCYAP1R1	mRNA	(291,313)	Imperfect			144	-18.68
hsa-miR-3198	NM_001118	ADCYAP1R1	mRNA	(638,661)	Imperfect			143	-23.82
hsa-miR-3174	NM_001118	ADCYAP1R1	mRNA	(272,294)	6mer		0.019	143	-14.5
hsa-miR-513b-5p	NM_001118	ADCYAP1R1	mRNA	(4148,4169)	Offset 6mer		-0.008	142	-16.08
hsa-miR-3198	NM_001118	ADCYAP1R1	mRNA	(3168,3190)	Offset 6mer		0.04	140	-23.95
hsa-miR-580-3p	NM_001119	ADD1	mRNA	(1384,1406)	Imperfect			151	-8.78
hsa-miR-4457	NM_001119	ADD1	mRNA	(59,83)	7mer-m8	-0.196	-0.217	150	-20.57
hsa-miR-219a-1-3p	NM_001119	ADD1	mRNA	(851,875)	Imperfect			146	-24.68
hsa-miR-616-3p	NM_001119	ADD1	mRNA	(1373,1394)	7mer-m8	-0.18	-0.239	145	-14.86
hsa-miR-450b-3p	NM_001119	ADD1	mRNA	(441,463)	Imperfect			144	-15.44
hsa-miR-450b-3p	NM_001119	ADD1	mRNA	(1174,1196)	7mer-m8	-0.059	-0.005	140	-15.96
hsa-miR-3174	NM_001119	ADD1	mRNA	(1498,1521)	Offset 6mer		-0.1	140	-13.99
hsa-miR-3198	NM_001617	ADD2	mRNA	(409,434)	Imperfect			147	-29.15
hsa-miR-4677-3p	NM_001617	ADD2	mRNA	(349,371)	7mer-m8	-0.077	-0.086	147	-17.43
hsa-miR-3174	NM_001617	ADD2	mRNA	(1034,1057)	Imperfect			141	-18.79
hsa-miR-219a-1-3p	NM_001121	ADD3	mRNA	(1602,1626)	Imperfect			145	-19.62
hsa-miR-616-3p	NM_001121	ADD3	mRNA	(1288,1310)	Imperfect			144	-16.01
hsa-miR-219a-1-3p	NM_001121	ADD3	mRNA	(148,170)	Imperfect			142	-20.27
hsa-miR-513b-5p	NM_001083909	ADGRA1	mRNA	(166,188)	7mer-m8	-0.054	-0.104	165	-17.83
hsa-miR-513b-5p	NM_001083909	ADGRA1	mRNA	(191,213)	8mer	-0.164	-0.219	165	-19.42
hsa-miR-513b-5p	NM_001083909	ADGRA1	mRNA	(141,163)	7mer-m8	-0.058	-0.106	165	-17.83
hsa-miR-513b-5p	NM_001083909	ADGRA1	mRNA	(116,138)	7mer-m8	-0.06	-0.107	165	-17.83
hsa-miR-4457	NM_001083909	ADGRA1	mRNA	(140,162)	8mer	-0.274	-0.3	152	-16.67
hsa-miR-4457	NM_001083909	ADGRA1	mRNA	(115,137)	8mer	-0.281	-0.306	152	-16.67
hsa-miR-4457	NM_001083909	ADGRA1	mRNA	(165,187)	8mer	-0.268	-0.296	152	-16.67
hsa-miR-4457	NM_001083909	ADGRA1	mRNA	(190,212)	8mer	-0.267	-0.301	152	-16.67
hsa-miR-6888-3p	NM_001083909	ADGRA1	mRNA	(320,341)	Imperfect			143	-18.02
hsa-miR-4251	NM_001294335	ADGRB2	mRNA	(178,196)	8mer	-0.187	-0.24	152	-14.75
hsa-miR-450b-3p	NM_001974	ADGRE1	mRNA	(88,112)	7mer-m8	-0.165	-0.132	156	-16.27
hsa-miR-4251	NM_001974	ADGRE1	mRNA	(71,88)	7mer-m8	-0.1	-0.145	148	-11.96
hsa-miR-616-3p	NM_001974	ADGRE1	mRNA	(250,275)	Imperfect			144	-21.38
hsa-miR-219a-1-3p	NM_013447	ADGRE2	mRNA	(139,164)	Imperfect			145	-22.25
hsa-miR-219a-1-3p	NM_013447	ADGRE2	mRNA	(3335,3359)	Imperfect			143	-18.69
hsa-miR-6888-3p	NM_001784	ADGRE5	mRNA	(295,316)	6mer		0.018	148	-20.39
hsa-miR-4457	NM_001784	ADGRE5	mRNA	(210,235)	8mer	-0.199	-0.186	146	-20.38
hsa-miR-580-3p	NM_025048	ADGRF1	mRNA	(246,271)	8mer	-0.174	-0.302	151	-14.26
hsa-miR-6888-3p	NM_153839	ADGRF2	mRNA	(661,682)	8mer	-0.171	-0.268	157	-18.4
hsa-miR-3174	NM_153839	ADGRF2	mRNA	(1840,1862)	7mer-m8	-0.041	-0.098	152	-15.97
hsa-miR-3174	NM_153839	ADGRF2	mRNA	(2799,2822)	7mer-m8	-0.217	-0.23	152	-15.13
hsa-miR-580-3p	NM_153839	ADGRF2	mRNA	(677,698)	Imperfect			141	-11.54
hsa-miR-3174	NM_153839	ADGRF2	mRNA	(1822,1845)	8mer	-0.078	-0.193	140	-12.37
hsa-miR-6888-3p	NM_153839	ADGRF2	mRNA	(1566,1586)	Imperfect			140	-16.4
hsa-miR-4677-3p	NM_153835	ADGRF3	mRNA	(141,163)	Imperfect			140	-10.24
hsa-miR-6888-3p	NM_015234	ADGRF5	mRNA	(962,983)	7mer-m8	-0.098	-0.154	147	-11.14
hsa-miR-944	NM_015234	ADGRF5	mRNA	(154,176)	7mer-m8	-0.053	-0.279	145	-3.09
hsa-miR-3198	NM_015234	ADGRF5	mRNA	(694,719)	Imperfect			143	-21.72
hsa-miR-513b-5p	NM_015234	ADGRF5	mRNA	(1265,1290)	Imperfect			142	-23.38
hsa-miR-4457	NM_015234	ADGRF5	mRNA	(192,214)	7mer-m8	-0.083	-0.077	140	-13.79
hsa-miR-6888-3p	NM_015234	ADGRF5	mRNA	(143,164)	8mer	-0.381	-0.523	140	-9.76
hsa-miR-616-3p	NM_015234	ADGRF5	mRNA	(1253,1275)	7mer-A1	-0.037	-0.03	140	-20.27
hsa-miR-513b-5p	NM_005682	ADGRG1	mRNA	(896,918)	Offset 6mer		0.027	145	-16.69
hsa-miR-136-3p	NM_005756	ADGRG2	mRNA	(123,145)	7mer-m8	-0.219	-0.255	164	-15.95
hsa-miR-450b-3p	NM_005756	ADGRG2	mRNA	(600,623)	7mer-m8	-0.179	-0.186	160	-17.26
hsa-miR-219a-1-3p	NM_005756	ADGRG2	mRNA	(70,93)	8mer	-0.455	-0.511	154	-17.93
hsa-miR-4677-3p	NM_005756	ADGRG2	mRNA	(492,514)	Imperfect			144	-19.72
hsa-miR-450b-3p	NM_153837	ADGRG5	mRNA	(831,852)	7mer-m8	-0.06	-0.056	150	-15.99
hsa-miR-3198	NM_153837	ADGRG5	mRNA	(659,681)	8mer	-0.256	-0.288	145	-15.15
hsa-miR-4677-3p	NM_153837	ADGRG5	mRNA	(339,361)	8mer	-0.218	-0.256	145	-16.47
hsa-miR-3174	NM_153837	ADGRG5	mRNA	(641,664)	Imperfect			141	-19.26
hsa-miR-616-3p	NM_020455	ADGRG6	mRNA	(614,633)	8mer	-0.233	-0.394	151	-16.87
hsa-miR-580-3p	NM_020455	ADGRG6	mRNA	(598,622)	7mer-m8	-0.111	-0.247	151	-10.36
hsa-miR-4457	NM_020455	ADGRG6	mRNA	(2699,2721)	Imperfect			146	-15.44
hsa-miR-3198	NM_020455	ADGRG6	mRNA	(2159,2182)	Imperfect			142	-19.81
hsa-miR-3198	NM_020455	ADGRG6	mRNA	(1715,1736)	Imperfect			141	-21.42
hsa-miR-580-3p	NM_020455	ADGRG6	mRNA	(868,890)	Imperfect			140	-19.39
hsa-miR-6888-3p	NM_014921	ADGRL1	mRNA	(1112,1135)	8mer	-0.102	-0.19	162	-18.11
hsa-miR-6888-3p	NM_014921	ADGRL1	mRNA	(62,82)	7mer-m8	-0.038	-0.041	148	-21.37
hsa-miR-3198	NM_014921	ADGRL1	mRNA	(133,159)	Imperfect			143	-25.26
hsa-miR-4251	NM_014921	ADGRL1	mRNA	(1851,1868)	Offset 6mer		0.034	141	-14.78
hsa-miR-580-3p	NM_012302	ADGRL2	mRNA	(581,600)	7mer-m8	-0.121	-0.261	151	-11.22
hsa-miR-944	NM_012302	ADGRL2	mRNA	(674,695)	7mer-m8	-0.021	-0.283	148	-5.98
hsa-miR-944	NM_012302	ADGRL2	mRNA	(1093,1115)	Imperfect			141	-7.36
hsa-miR-616-3p	NM_012302	ADGRL2	mRNA	(570,591)	Offset 6mer		-0.045	141	-13.56
hsa-miR-4457	NM_015236	ADGRL3	mRNA	(5160,5182)	Imperfect			152	-18.11
hsa-miR-580-3p	NM_015236	ADGRL3	mRNA	(7238,7260)	7mer-m8	-0.108	-0.198	152	-11.68
hsa-miR-450b-3p	NM_015236	ADGRL3	mRNA	(4878,4899)	8mer	-0.112	-0.189	151	-15.66
hsa-miR-3174	NM_015236	ADGRL3	mRNA	(6835,6859)	Imperfect			147	-16.42
hsa-miR-513b-5p	NM_015236	ADGRL3	mRNA	(3378,3401)	Imperfect			147	-18.73
hsa-miR-944	NM_015236	ADGRL3	mRNA	(3719,3743)	Offset 6mer		0.024	146	-13.4
hsa-miR-219a-1-3p	NM_015236	ADGRL3	mRNA	(4161,4184)	7mer-m8	-0.039	-0.147	146	-11.52
hsa-miR-4677-3p	NM_015236	ADGRL3	mRNA	(461,485)	Offset 6mer		-0.024	146	-18.65
hsa-miR-450b-3p	NM_015236	ADGRL3	mRNA	(6560,6582)	Imperfect			145	-20.87
hsa-miR-450b-3p	NM_015236	ADGRL3	mRNA	(2936,2957)	8mer	-0.111	-0.23	144	-14.75
hsa-miR-4457	NM_015236	ADGRL3	mRNA	(5794,5815)	Offset 6mer		0.005	144	-16.13
hsa-miR-136-3p	NM_015236	ADGRL3	mRNA	(6334,6356)	6mer		-0.008	143	-14.05
hsa-miR-580-3p	NM_015236	ADGRL3	mRNA	(3898,3920)	Imperfect			140	-12.37
hsa-miR-580-3p	NM_015236	ADGRL3	mRNA	(5365,5387)	6mer		-0.003	140	-11.93
hsa-miR-513b-5p	NM_015236	ADGRL3	mRNA	(3191,3212)	6mer		0.002	140	-14.44
hsa-miR-944	NM_022159	ADGRL4	mRNA	(196,218)	Imperfect			150	-10.51
hsa-miR-4251	NM_022159	ADGRL4	mRNA	(249,266)	7mer-m8	-0.112	-0.175	145	-17.04
hsa-miR-513b-5p	NM_022159	ADGRL4	mRNA	(548,570)	7mer-A1	-0.053	-0.131	144	-15.62
hsa-miR-580-3p	NM_000668	ADH1B	mRNA	(1155,1177)	Imperfect			140	-14.26
hsa-miR-944	NM_000670	ADH4	mRNA	(175,197)	Offset 6mer		-0.1	141	-8.24
hsa-miR-3174	NM_000671	ADH5	mRNA	(867,891)	Imperfect			148	-16.18
hsa-miR-944	NM_000671	ADH5	mRNA	(193,213)	7mer-m8	-0.01	-0.23	148	-8.14
hsa-miR-4457	NM_000671	ADH5	mRNA	(1362,1382)	7mer-A1	-0.149	-0.215	147	-21.63
hsa-miR-3174	NM_000671	ADH5	mRNA	(1039,1060)	6mer		0.011	146	-24.95
hsa-miR-513b-5p	NM_000671	ADH5	mRNA	(1361,1383)	7mer-m8	-0.201	-0.261	144	-11.58
hsa-miR-580-3p	NM_000671	ADH5	mRNA	(279,302)	Imperfect			143	-15.12
hsa-miR-513b-5p	NM_000671	ADH5	mRNA	(1224,1247)	7mer-A1	-0.092	-0.174	142	-17.91
hsa-miR-513b-5p	NM_000671	ADH5	mRNA	(1130,1151)	7mer-A1	-0.089	-0.17	142	-14.91
hsa-miR-219a-1-3p	NM_000671	ADH5	mRNA	(1253,1276)	Offset 6mer		-0.054	141	-17.15
hsa-miR-4251	NM_000671	ADH5	mRNA	(662,679)	7mer-m8	-0.039	-0.124	141	-12.84
hsa-miR-4677-3p	NM_000671	ADH5	mRNA	(64,86)	7mer-m8	-0.076	-0.057	140	-11.03
hsa-miR-513b-5p	NM_000673	ADH7	mRNA	(34,57)	7mer-m8	-0.144	-0.199	159	-17.42
hsa-miR-6888-3p	NM_000673	ADH7	mRNA	(506,527)	8mer	-0.31	-0.429	145	-10.7
hsa-miR-4457	NM_000673	ADH7	mRNA	(156,178)	7mer-A1	-0.091	-0.1	145	-14.65
hsa-miR-3198	NM_000673	ADH7	mRNA	(760,785)	7mer-m8	-0.288	-0.276	145	-20.6
hsa-miR-513b-5p	NM_000673	ADH7	mRNA	(153,179)	7mer-m8	-0.165	-0.243	142	-15.65
hsa-miR-944	NM_144650	ADHFE1	mRNA	(326,348)	Imperfect			146	-9.99
hsa-miR-219a-1-3p	NM_144650	ADHFE1	mRNA	(204,226)	Imperfect			143	-25.76
hsa-miR-3174	NM_144650	ADHFE1	mRNA	(330,352)	Imperfect			143	-14.46
hsa-miR-4457	NM_004797	ADIPOQ	mRNA	(2054,2074)	7mer-m8	-0.013	-0.119	148	-16.93
hsa-miR-219a-1-3p	NM_004797	ADIPOQ	mRNA	(1211,1233)	Imperfect			146	-16.09
hsa-miR-219a-1-3p	NM_004797	ADIPOQ	mRNA	(3165,3187)	Offset 6mer		-0.012	146	-13.77
hsa-miR-4677-3p	NM_004797	ADIPOQ	mRNA	(2776,2796)	7mer-m8	-0.032	-0.089	144	-14.59
hsa-miR-3174	NM_004797	ADIPOQ	mRNA	(3332,3353)	6mer		0.014	144	-20.73
hsa-miR-580-3p	NM_004797	ADIPOQ	mRNA	(1532,1556)	Offset 6mer		0.033	143	-16.3
hsa-miR-580-3p	NM_004797	ADIPOQ	mRNA	(1352,1373)	Imperfect			141	-11.28
hsa-miR-4677-3p	NM_004797	ADIPOQ	mRNA	(1643,1663)	Imperfect			141	-14.24
hsa-miR-4457	NM_004797	ADIPOQ	mRNA	(2859,2881)	Imperfect			140	-15.66
hsa-miR-3174	NM_004797	ADIPOQ	mRNA	(105,129)	Imperfect			140	-10.75
hsa-miR-4677-3p	NM_015999	ADIPOR1	mRNA	(235,257)	8mer	-0.175	-0.181	140	-16.03
hsa-miR-4251	NM_024551	ADIPOR2	mRNA	(2560,2577)	7mer-m8	-0.222	-0.3	150	-11.74
hsa-miR-4251	NM_024551	ADIPOR2	mRNA	(772,789)	7mer-m8	-0.027	-0.119	150	-11.07
hsa-miR-4251	NM_024551	ADIPOR2	mRNA	(1689,1706)	7mer-m8	-0.087	-0.201	150	-10.65
hsa-miR-3198	NM_024551	ADIPOR2	mRNA	(1560,1582)	7mer-m8	-0.112	-0.133	142	-15.69
hsa-miR-580-3p	NM_024551	ADIPOR2	mRNA	(2554,2576)	7mer-m8	-0.139	-0.22	142	-14.44
hsa-miR-580-3p	NM_001123	ADK	mRNA	(257,280)	Imperfect			142	-11.16
hsa-miR-4677-3p	NM_001253845	ADM2	mRNA	(3028,3050)	Imperfect			151	-20.22
hsa-miR-450b-3p	NM_001253845	ADM2	mRNA	(3296,3318)	7mer-m8	-0.209	-0.182	145	-13.86
hsa-miR-3198	NM_001253845	ADM2	mRNA	(592,615)	7mer-m8	-0.068	-0.057	145	-21.18
hsa-miR-450b-3p	NM_001253845	ADM2	mRNA	(719,741)	Offset 6mer		0.051	144	-18.58
hsa-miR-4457	NM_001253845	ADM2	mRNA	(398,419)	7mer-m8	-0.002	-0.007	142	-15.13
hsa-miR-4677-3p	NM_001253845	ADM2	mRNA	(2805,2830)	7mer-m8	-0.028	-0.058	142	-19.38
hsa-miR-513b-5p	NM_015339	ADNP	mRNA	(75,97)	7mer-m8	-0.09	-0.149	167	-22.67
hsa-miR-4457	NM_015339	ADNP	mRNA	(75,96)	8mer	-0.293	-0.272	158	-21.4
hsa-miR-944	NM_015339	ADNP	mRNA	(293,315)	Imperfect			141	-10.67
hsa-miR-944	NM_014913	ADNP2	mRNA	(313,336)	7mer-m8	-0.033	-0.268	149	-7.81
hsa-miR-4457	NM_032804	ADO	mRNA	(524,547)	8mer	-0.34	-0.443	167	-21.89
hsa-miR-513b-5p	NM_032804	ADO	mRNA	(528,548)	8mer	-0.19	-0.346	156	-17.23
hsa-miR-580-3p	NM_032804	ADO	mRNA	(563,585)	7mer-m8	-0.04	-0.152	155	-14.97
hsa-miR-580-3p	NM_032804	ADO	mRNA	(1006,1028)	Offset 6mer		-0.014	145	-11.77
hsa-miR-4457	NM_032804	ADO	mRNA	(1313,1334)	Offset 6mer		-0.019	143	-21.16
hsa-miR-944	NM_032804	ADO	mRNA	(1887,1912)	Imperfect			141	-9.85
hsa-miR-219a-1-3p	NM_000674	ADORA1	mRNA	(1389,1410)	7mer-m8	-0.104	-0.098	146	-11.39
hsa-miR-4251	NM_000675	ADORA2A	mRNA	(606,623)	7mer-m8	-0.011	-0.05	145	-12.9
hsa-miR-4457	NM_000675	ADORA2A	mRNA	(761,784)	Offset 6mer		-0.018	141	-20.67
hsa-miR-3174	NM_000677	ADORA3	mRNA	(301,324)	Imperfect			142	-17.59
hsa-miR-616-3p	NM_031284	ADPGK	mRNA	(437,459)	8mer	-0.245	-0.417	143	-12.61
hsa-miR-4251	NM_031284	ADPGK	mRNA	(469,486)	7mer-m8	-0.028	-0.086	140	-11.25
hsa-miR-580-3p	NM_001125	ADPRH	mRNA	(258,280)	Imperfect			153	-12.58
hsa-miR-450b-3p	NM_001125	ADPRH	mRNA	(368,390)	Imperfect			153	-21.7
hsa-miR-513b-5p	NM_001125	ADPRH	mRNA	(1526,1549)	7mer-A1	-0.021	-0.07	145	-19.77
hsa-miR-3174	NM_138430	ADPRHL1	mRNA	(314,336)	7mer-m8	-0.127	-0.14	157	-17.7
hsa-miR-6888-3p	NM_017825	ADPRHL2	mRNA	(237,258)	7mer-m8	-0.043	-0.064	144	-11.9
hsa-miR-219a-1-3p	NM_000680	ADRA1A	mRNA	(1220,1243)	8mer	-0.381	-0.37	158	-18.16
hsa-miR-4251	NM_000680	ADRA1A	mRNA	(538,555)	7mer-m8	-0.089	-0.174	149	-14.27
hsa-miR-136-3p	NM_000680	ADRA1A	mRNA	(795,817)	7mer-A1	-0.067	-0.06	141	-13.39
hsa-miR-4251	NM_000678	ADRA1D	mRNA	(214,231)	Imperfect			145	-16.38
hsa-miR-3198	NM_000678	ADRA1D	mRNA	(682,706)	Imperfect			143	-22.86
hsa-miR-3174	NM_000681	ADRA2A	mRNA	(865,888)	7mer-m8	-0.172	-0.227	164	-18.62
hsa-miR-6888-3p	NM_000681	ADRA2A	mRNA	(1265,1286)	7mer-m8	-0.185	-0.229	149	-10.45
hsa-miR-3198	NM_000681	ADRA2A	mRNA	(1020,1040)	8mer	-0.356	-0.356	147	-16.42
hsa-miR-4677-3p	NM_000681	ADRA2A	mRNA	(295,315)	7mer-m8	-0.062	-0.068	141	-13.14
hsa-miR-513b-5p	NM_000682	ADRA2B	mRNA	(1326,1345)	8mer	-0.099	-0.158	160	-19.29
hsa-miR-4457	NM_000682	ADRA2B	mRNA	(1322,1344)	8mer	-0.199	-0.248	152	-17.57
hsa-miR-4457	NM_000682	ADRA2B	mRNA	(344,366)	7mer-m8	-0.116	-0.134	150	-15.94
hsa-miR-6888-3p	NM_000682	ADRA2B	mRNA	(969,995)	8mer	-0.041	-0.122	149	-21.9
hsa-miR-513b-5p	NM_000682	ADRA2B	mRNA	(369,391)	Offset 6mer		-0.01	146	-18.39
hsa-miR-580-3p	NM_000682	ADRA2B	mRNA	(1436,1458)	6mer		0.038	145	-14.82
hsa-miR-450b-3p	NM_000682	ADRA2B	mRNA	(153,177)	Imperfect			142	-20.1
hsa-miR-3174	NM_000682	ADRA2B	mRNA	(763,786)	6mer		0.037	141	-19.07
hsa-miR-513b-5p	NM_000684	ADRB1	mRNA	(1231,1255)	Offset 6mer		-0.06	143	-17.93
hsa-miR-4457	NM_000684	ADRB1	mRNA	(630,652)	7mer-m8	-0.071	-0.099	142	-14.98
hsa-miR-6888-3p	NM_000684	ADRB1	mRNA	(821,843)	Offset 6mer		-0.032	141	-19.92
hsa-miR-4457	NM_000025	ADRB3	mRNA	(1088,1111)	6mer		-0.068	154	-22.03
hsa-miR-3174	NM_000025	ADRB3	mRNA	(683,706)	Imperfect			141	-12.71
hsa-miR-4677-3p	NM_000025	ADRB3	mRNA	(510,532)	7mer-m8	-0.046	-0.058	140	-11.28
hsa-miR-616-3p	NM_001619	ADRBK1	mRNA	(490,515)	Imperfect			150	-27.16
hsa-miR-3198	NM_005160	ADRBK2	mRNA	(78,103)	Offset 6mer		0.014	150	-29.58
hsa-miR-3174	NM_005160	ADRBK2	mRNA	(6642,6664)	8mer	-0.3	-0.298	148	-17.34
hsa-miR-3174	NM_005160	ADRBK2	mRNA	(6410,6432)	Imperfect			144	-15.11
hsa-miR-4251	NM_005160	ADRBK2	mRNA	(6637,6652)	7mer-m8	-0.115	-0.181	142	-14.42
hsa-miR-3174	NM_005160	ADRBK2	mRNA	(1783,1806)	Imperfect			140	-25.44
hsa-miR-944	NM_005160	ADRBK2	mRNA	(2144,2166)	Imperfect			140	-15.25
hsa-miR-3174	NM_005160	ADRBK2	mRNA	(4631,4658)	6mer		0.074	140	-18.88
hsa-miR-3174	NM_005160	ADRBK2	mRNA	(2124,2149)	Offset 6mer		0	140	-13.75
hsa-miR-4251	NM_000026	ADSL	mRNA	(129,146)	7mer-m8	-0.142	-0.202	153	-14.66
hsa-miR-4677-3p	NM_000026	ADSL	mRNA	(132,154)	Offset 6mer		-0.058	142	-13.36
hsa-miR-450b-3p	NM_001126	ADSS	mRNA	(873,896)	Imperfect			140	-16.64
hsa-miR-4457	NM_152328	ADSSL1	mRNA	(164,184)	7mer-m8	-0.225	-0.258	145	-18.37
hsa-miR-616-3p	NM_152328	ADSSL1	mRNA	(218,241)	Imperfect			143	-25.51
hsa-miR-944	NM_152328	ADSSL1	mRNA	(136,158)	Imperfect			141	-12.47
hsa-miR-616-3p	NM_032744	ADTRP	mRNA	(422,446)	7mer-m8	-0.093	-0.164	149	-18.81
hsa-miR-6888-3p	NM_032744	ADTRP	mRNA	(99,120)	6mer		-0.023	141	-16.99
hsa-miR-580-3p	NM_153207	AEBP2	mRNA	(790,810)	Imperfect			148	-9.54
hsa-miR-219a-1-3p	NM_153207	AEBP2	mRNA	(602,624)	Offset 6mer		-0.054	147	-15.83
hsa-miR-4677-3p	NM_153207	AEBP2	mRNA	(993,1015)	Imperfect			143	-12.35
hsa-miR-580-3p	NM_153207	AEBP2	mRNA	(204,228)	Imperfect			142	-11.32
hsa-miR-3198	NM_022767	AEN	mRNA	(228,249)	7mer-m8	-0.184	-0.161	152	-15.94
hsa-miR-616-3p	NM_022767	AEN	mRNA	(430,453)	7mer-m8	-0.099	-0.169	150	-18.63
hsa-miR-6888-3p	NM_022767	AEN	mRNA	(1444,1465)	8mer	-0.035	-0.068	143	-12.42
hsa-miR-6888-3p	NM_001130	AES	mRNA	(29,50)	7mer-m8	-0.032	-0.03	159	-22.04
hsa-miR-3198	NM_198595	AFAP1	mRNA	(89,111)	7mer-m8	-0.101	-0.048	150	-20.3
hsa-miR-219a-1-3p	NM_198595	AFAP1	mRNA	(4437,4463)	Offset 6mer		-0.004	147	-21.29
hsa-miR-944	NM_198595	AFAP1	mRNA	(4166,4188)	6mer		0.001	143	-7.7
hsa-miR-219a-1-3p	NM_198595	AFAP1	mRNA	(3565,3587)	Imperfect			142	-16.95
hsa-miR-3198	NM_198595	AFAP1	mRNA	(97,120)	Imperfect			141	-28.65
hsa-miR-3174	NM_152406	AFAP1L1	mRNA	(1028,1054)	8mer	-0.069	-0.159	150	-17.16
hsa-miR-6888-3p	NM_152406	AFAP1L1	mRNA	(3506,3527)	7mer-m8	-0.138	-0.155	150	-15.72
hsa-miR-4677-3p	NM_152406	AFAP1L1	mRNA	(688,710)	7mer-m8	-0.115	-0.173	149	-13.41
hsa-miR-6888-3p	NM_152406	AFAP1L1	mRNA	(586,607)	7mer-m8	-0.093	-0.147	149	-9.14
hsa-miR-616-3p	NM_152406	AFAP1L1	mRNA	(1368,1394)	6mer		0.059	147	-21.39
hsa-miR-3198	NM_152406	AFAP1L1	mRNA	(2854,2876)	7mer-m8	-0.151	-0.161	147	-15.58
hsa-miR-3174	NM_152406	AFAP1L1	mRNA	(1766,1789)	Offset 6mer		0.031	143	-16.5
hsa-miR-4457	NM_032550	AFAP1L2	mRNA	(957,980)	7mer-m8	-0.172	-0.214	159	-18.74
hsa-miR-580-3p	NM_032550	AFAP1L2	mRNA	(1110,1133)	Imperfect			146	-10.12
hsa-miR-3174	NM_032550	AFAP1L2	mRNA	(802,826)	Imperfect			140	-20.57
hsa-miR-219a-1-3p	NM_032550	AFAP1L2	mRNA	(657,679)	Offset 6mer		-0.027	140	-15.22
hsa-miR-219a-1-3p	NM_005935	AFF1	mRNA	(339,361)	7mer-m8	-0.195	-0.239	156	-21.48
hsa-miR-3198	NM_005935	AFF1	mRNA	(525,547)	7mer-m8	-0.116	-0.106	150	-20.13
hsa-miR-944	NM_005935	AFF1	mRNA	(1955,1977)	Imperfect			148	-10.03
hsa-miR-4457	NM_005935	AFF1	mRNA	(4369,4391)	8mer	-0.085	-0.17	146	-19.91
hsa-miR-944	NM_005935	AFF1	mRNA	(3337,3358)	Imperfect			145	-13.12
hsa-miR-616-3p	NM_005935	AFF1	mRNA	(415,437)	7mer-m8	-0.186	-0.261	140	-11.32
hsa-miR-4251	NM_002025	AFF2	mRNA	(9138,9155)	7mer-m8	-0.141	-0.216	154	-14.58
hsa-miR-3198	NM_002025	AFF2	mRNA	(226,247)	Imperfect			154	-26.25
hsa-miR-3174	NM_002025	AFF2	mRNA	(64,86)	7mer-m8	-0.097	-0.086	152	-17.09
hsa-miR-513b-5p	NM_002025	AFF2	mRNA	(314,336)	7mer-m8	-0.142	-0.228	152	-16.04
hsa-miR-616-3p	NM_002025	AFF2	mRNA	(5250,5272)	Imperfect			151	-19.59
hsa-miR-3174	NM_002025	AFF2	mRNA	(6206,6229)	Imperfect			150	-18.54
hsa-miR-580-3p	NM_002025	AFF2	mRNA	(3819,3840)	Imperfect			150	-13.61
hsa-miR-616-3p	NM_002025	AFF2	mRNA	(4386,4412)	Imperfect			150	-24.06
hsa-miR-4457	NM_002025	AFF2	mRNA	(8150,8172)	Imperfect			149	-20.17
hsa-miR-580-3p	NM_002025	AFF2	mRNA	(9132,9154)	6mer		-0.031	148	-13.93
hsa-miR-4251	NM_002025	AFF2	mRNA	(224,241)	8mer	-0.275	-0.43	147	-10.57
hsa-miR-616-3p	NM_002025	AFF2	mRNA	(2054,2077)	Imperfect			147	-22.45
hsa-miR-450b-3p	NM_002025	AFF2	mRNA	(2826,2848)	Imperfect			147	-15.62
hsa-miR-4677-3p	NM_002025	AFF2	mRNA	(5448,5469)	7mer-m8	-0.036	-0.143	147	-14.49
hsa-miR-580-3p	NM_002025	AFF2	mRNA	(4293,4315)	Imperfect			144	-16.37
hsa-miR-4251	NM_002025	AFF2	mRNA	(3844,3861)	Offset 6mer		-0.02	143	-16.35
hsa-miR-450b-3p	NM_002025	AFF2	mRNA	(6530,6551)	Imperfect			143	-12.82
hsa-miR-6888-3p	NM_002025	AFF2	mRNA	(7256,7277)	Offset 6mer		0.026	143	-21.39
hsa-miR-3198	NM_002025	AFF2	mRNA	(7785,7807)	7mer-m8	-0.044	-0.089	142	-17.03
hsa-miR-3198	NM_002025	AFF2	mRNA	(3882,3905)	8mer	-0.076	-0.192	141	-17.84
hsa-miR-219a-1-3p	NM_002025	AFF2	mRNA	(719,741)	7mer-m8	-0.123	-0.17	141	-15.79
hsa-miR-3174	NM_002025	AFF2	mRNA	(2948,2971)	Imperfect			141	-25.33
hsa-miR-3174	NM_002025	AFF2	mRNA	(1499,1522)	Imperfect			141	-15.2
hsa-miR-580-3p	NM_002025	AFF2	mRNA	(1684,1706)	Imperfect			140	-13.98
hsa-miR-3174	NM_002025	AFF2	mRNA	(1930,1954)	Offset 6mer		-0.001	140	-17.68
hsa-miR-4457	NM_002025	AFF2	mRNA	(7185,7209)	Imperfect			140	-14.09
hsa-miR-3174	NM_002025	AFF2	mRNA	(6581,6605)	Imperfect			140	-17.45
hsa-miR-944	NM_002285	AFF3	mRNA	(3809,3831)	Imperfect			150	-13.19
hsa-miR-3198	NM_002285	AFF3	mRNA	(633,658)	Imperfect			146	-25.86
hsa-miR-6888-3p	NM_002285	AFF3	mRNA	(3436,3457)	7mer-m8	-0.085	-0.146	146	-13.55
hsa-miR-513b-5p	NM_002285	AFF3	mRNA	(1465,1485)	Offset 6mer		0.044	145	-15.78
hsa-miR-513b-5p	NM_002285	AFF3	mRNA	(3026,3046)	Offset 6mer		-0.045	144	-17.18
hsa-miR-3198	NM_002285	AFF3	mRNA	(1832,1854)	Imperfect			144	-19.7
hsa-miR-580-3p	NM_002285	AFF3	mRNA	(1602,1627)	Imperfect			142	-8.02
hsa-miR-3174	NM_002285	AFF3	mRNA	(1927,1949)	6mer		0.086	141	-23.29
hsa-miR-4677-3p	NM_002285	AFF3	mRNA	(3143,3165)	7mer-m8	-0.012	-0.06	140	-13.13
hsa-miR-4677-3p	NM_002285	AFF3	mRNA	(680,702)	7mer-m8	-0.019	-0.039	140	-14.2
hsa-miR-4457	NM_014423	AFF4	mRNA	(1774,1796)	Imperfect			153	-18.51
hsa-miR-6888-3p	NM_014423	AFF4	mRNA	(3234,3254)	7mer-m8	0	-0.12	152	-19.53
hsa-miR-580-3p	NM_014423	AFF4	mRNA	(2438,2458)	Imperfect			148	-12.9
hsa-miR-616-3p	NM_014423	AFF4	mRNA	(1168,1192)	Offset 6mer		-0.006	143	-20.15
hsa-miR-944	NM_014423	AFF4	mRNA	(2427,2449)	Imperfect			140	-7.17
hsa-miR-580-3p	NM_014423	AFF4	mRNA	(5229,5251)	Imperfect			140	-11.04
hsa-miR-513b-5p	NM_014423	AFF4	mRNA	(4152,4174)	6mer		0.032	140	-10.47
hsa-miR-513b-5p	NM_001010982	AFMID	mRNA	(561,585)	7mer-m8	-0.078	-0.132	154	-16.96
hsa-miR-580-3p	NM_001010982	AFMID	mRNA	(131,151)	7mer-m8	-0.016	-0.087	151	-10.27
hsa-miR-4457	NM_001010982	AFMID	mRNA	(562,584)	8mer	-0.32	-0.349	148	-15.91
hsa-miR-944	NM_001010982	AFMID	mRNA	(649,670)	Imperfect			142	-6.03
hsa-miR-3174	NM_001010982	AFMID	mRNA	(403,424)	6mer		0.023	142	-22.5
hsa-miR-513b-5p	NM_001134	AFP	mRNA	(69,90)	7mer-A1	-0.131	-0.221	143	-15.79
hsa-miR-4457	NM_000027	AGA	mRNA	(723,745)	7mer-m8	-0.206	-0.234	153	-12.39
hsa-miR-4251	NM_000027	AGA	mRNA	(848,865)	7mer-m8	-0.111	-0.158	145	-11.16
hsa-miR-616-3p	NM_014914	AGAP1	mRNA	(7400,7423)	7mer-m8	-0.171	-0.233	150	-16.23
hsa-miR-3174	NM_014914	AGAP1	mRNA	(742,766)	Imperfect			147	-19.3
hsa-miR-580-3p	NM_133447	AGAP11	mRNA	(93,113)	Imperfect			145	-13.93
hsa-miR-6888-3p	NM_014770	AGAP2	mRNA	(1690,1711)	7mer-m8	-0.099	-0.171	162	-21.36
hsa-miR-3198	NM_031946	AGAP3	mRNA	(16,38)	7mer-m8	-0.128	-0.078	150	-22.45
hsa-miR-580-3p	NM_133446	AGAP4	mRNA	(93,113)	Imperfect			145	-13.93
hsa-miR-580-3p	NM_001144000	AGAP5	mRNA	(93,113)	Imperfect			141	-14.14
hsa-miR-580-3p	NM_001077665	AGAP6	mRNA	(93,113)	Imperfect			148	-15.91
hsa-miR-580-3p	NM_001190810	AGAP9	mRNA	(170,190)	Imperfect			141	-14.14
hsa-miR-513b-5p	NM_024783	AGBL2	mRNA	(83,104)	Offset 6mer		-0.055	146	-14.31
hsa-miR-616-3p	NM_024783	AGBL2	mRNA	(402,425)	Imperfect			141	-21.81
hsa-miR-6888-3p	NM_032785	AGBL4	mRNA	(486,506)	7mer-A1	-0.119	-0.191	161	-25.3
hsa-miR-6888-3p	NM_032785	AGBL4	mRNA	(800,819)	8mer	-0.209	-0.276	147	-12.04
hsa-miR-513b-5p	NM_032785	AGBL4	mRNA	(890,910)	7mer-A1	-0.053	-0.121	140	-15.43
hsa-miR-450b-3p	NM_032785	AGBL4	mRNA	(700,722)	7mer-m8	-0.095	-0.069	140	-15.12
hsa-miR-6888-3p	NM_021831	AGBL5	mRNA	(141,163)	8mer	-0.254	-0.284	153	-16.92
hsa-miR-3198	NM_004504	AGFG1	mRNA	(5687,5710)	Imperfect			159	-28.12
hsa-miR-450b-3p	NM_004504	AGFG1	mRNA	(2412,2434)	7mer-m8	-0.058	-0.115	155	-20.27
hsa-miR-580-3p	NM_004504	AGFG1	mRNA	(923,945)	7mer-m8	-0.028	-0.167	148	-13.61
hsa-miR-944	NM_004504	AGFG1	mRNA	(1228,1249)	Imperfect			142	-17.85
hsa-miR-3198	NM_004504	AGFG1	mRNA	(6051,6072)	Imperfect			142	-18.43
hsa-miR-4251	NM_004504	AGFG1	mRNA	(2703,2720)	Imperfect			142	-17.78
hsa-miR-450b-3p	NM_004504	AGFG1	mRNA	(5080,5102)	Imperfect			141	-16.18
hsa-miR-6888-3p	NM_004504	AGFG1	mRNA	(5979,6000)	Offset 6mer		-0.04	141	-11.54
hsa-miR-136-3p	NM_004504	AGFG1	mRNA	(5103,5125)	Imperfect			141	-16.31
hsa-miR-4251	NM_004504	AGFG1	mRNA	(929,946)	8mer	-0.076	-0.29	140	-11.49
hsa-miR-616-3p	NM_006076	AGFG2	mRNA	(2253,2275)	Imperfect			152	-31.11
hsa-miR-3198	NM_006076	AGFG2	mRNA	(2924,2945)	7mer-m8	-0.14	-0.115	149	-19.08
hsa-miR-136-3p	NM_018046	AGGF1	mRNA	(846,868)	Imperfect			146	-16.87
hsa-miR-616-3p	NM_018046	AGGF1	mRNA	(301,323)	6mer		-0.065	143	-17.11
hsa-miR-513b-5p	NM_018238	AGK	mRNA	(429,451)	6mer		0.007	144	-16.35
hsa-miR-944	NM_018238	AGK	mRNA	(887,909)	Imperfect			144	-9.58
hsa-miR-616-3p	NM_000028	AGL	mRNA	(850,872)	Imperfect			147	-18.04
hsa-miR-4457	NM_000028	AGL	mRNA	(1573,1595)	Offset 6mer		-0.03	140	-14.21
hsa-miR-3174	NM_024758	AGMAT	mRNA	(1720,1741)	7mer-m8	-0.215	-0.242	155	-15.07
hsa-miR-580-3p	NM_024758	AGMAT	mRNA	(140,161)	7mer-m8	-0.09	-0.179	154	-9.03
hsa-miR-3198	NM_024758	AGMAT	mRNA	(788,810)	7mer-m8	-0.132	-0.143	147	-18.12
hsa-miR-3174	NM_024758	AGMAT	mRNA	(1544,1566)	6mer		0.011	145	-21.46
hsa-miR-450b-3p	NM_012199	AGO1	mRNA	(3050,3070)	7mer-m8	-0.047	-0.106	169	-23.39
hsa-miR-6888-3p	NM_012199	AGO1	mRNA	(150,176)	7mer-m8	-0.119	-0.163	150	-20.62
hsa-miR-4677-3p	NM_012199	AGO1	mRNA	(294,317)	7mer-m8	-0.154	-0.185	149	-15.96
hsa-miR-219a-1-3p	NM_012199	AGO1	mRNA	(336,357)	7mer-m8	-0.078	-0.088	143	-15.32
hsa-miR-513b-5p	NM_012199	AGO1	mRNA	(4591,4614)	Imperfect			142	-19.01
hsa-miR-450b-3p	NM_012199	AGO1	mRNA	(4565,4587)	6mer		-0.039	140	-14.65
hsa-miR-580-3p	NM_012154	AGO2	mRNA	(345,367)	Offset 6mer		-0.059	141	-11.23
hsa-miR-4457	NM_017629	AGO4	mRNA	(1450,1472)	Imperfect			153	-20.54
hsa-miR-4677-3p	NM_017629	AGO4	mRNA	(1337,1363)	7mer-m8	-0.014	-0.108	150	-17.21
hsa-miR-580-3p	NM_017629	AGO4	mRNA	(1529,1551)	Offset 6mer		0.016	148	-8.45
hsa-miR-944	NM_017629	AGO4	mRNA	(4223,4245)	Imperfect			144	-13.3
hsa-miR-513b-5p	NM_017629	AGO4	mRNA	(4038,4058)	Offset 6mer		-0.051	141	-14.83
hsa-miR-136-3p	NM_017629	AGO4	mRNA	(3945,3970)	6mer		-0.037	141	-23.84
hsa-miR-4457	NM_017629	AGO4	mRNA	(4165,4189)	Imperfect			140	-15.99
hsa-miR-580-3p	NM_017629	AGO4	mRNA	(3722,3744)	Imperfect			140	-12.05
hsa-miR-616-3p	NM_006411	AGPAT1	mRNA	(266,285)	Imperfect			143	-24.31
hsa-miR-3174	NM_006411	AGPAT1	mRNA	(759,783)	7mer-m8	-0.047	-0.033	142	-17.29
hsa-miR-513b-5p	NM_006411	AGPAT1	mRNA	(424,449)	6mer		0.005	141	-17.49
hsa-miR-3174	NM_020132	AGPAT3	mRNA	(3389,3411)	6mer		0.098	151	-24.5
hsa-miR-4677-3p	NM_020132	AGPAT3	mRNA	(2200,2225)	7mer-m8	-0.01	-0.115	150	-15.24
hsa-miR-4457	NM_020132	AGPAT3	mRNA	(646,667)	7mer-m8	-0.132	-0.188	150	-18.66
hsa-miR-513b-5p	NM_020132	AGPAT3	mRNA	(2984,3006)	Offset 6mer		-0.026	148	-21.03
hsa-miR-3174	NM_020132	AGPAT3	mRNA	(3168,3191)	Offset 6mer		0.054	147	-19.17
hsa-miR-580-3p	NM_020132	AGPAT3	mRNA	(3844,3864)	Imperfect			145	-15.02
hsa-miR-3198	NM_020132	AGPAT3	mRNA	(3626,3647)	Offset 6mer		0.111	141	-28.49
hsa-miR-219a-1-3p	NM_020132	AGPAT3	mRNA	(34,54)	Imperfect			140	-18.2
hsa-miR-6888-3p	NM_020132	AGPAT3	mRNA	(1159,1180)	Imperfect			140	-15.28
hsa-miR-580-3p	NM_020133	AGPAT4	mRNA	(2129,2150)	Imperfect			146	-11.78
hsa-miR-3198	NM_020133	AGPAT4	mRNA	(2861,2885)	Offset 6mer		0.065	146	-25.58
hsa-miR-219a-1-3p	NM_020133	AGPAT4	mRNA	(5198,5220)	Imperfect			144	-18.97
hsa-miR-4251	NM_020133	AGPAT4	mRNA	(5987,6006)	7mer-m8	-0.05	-0.124	144	-11.58
hsa-miR-6888-3p	NM_020133	AGPAT4	mRNA	(2299,2320)	Imperfect			142	-21.45
hsa-miR-219a-1-3p	NM_020133	AGPAT4	mRNA	(1619,1641)	Imperfect			142	-17.37
hsa-miR-616-3p	NM_020133	AGPAT4	mRNA	(4638,4662)	Imperfect			142	-20.3
hsa-miR-4677-3p	NM_018361	AGPAT5	mRNA	(940,962)	7mer-A1	-0.067	-0.152	156	-19.73
hsa-miR-3174	NM_018361	AGPAT5	mRNA	(1880,1902)	Imperfect			154	-17.77
hsa-miR-4457	NM_018361	AGPAT5	mRNA	(1116,1138)	8mer	-0.014	-0.084	150	-14.74
hsa-miR-450b-3p	NM_018361	AGPAT5	mRNA	(2511,2535)	Imperfect			143	-15.1
hsa-miR-4457	NM_018361	AGPAT5	mRNA	(3668,3691)	Offset 6mer		-0.09	143	-14.89
hsa-miR-3174	NM_018361	AGPAT5	mRNA	(3534,3558)	Imperfect			140	-18.16
hsa-miR-616-3p	NM_003659	AGPS	mRNA	(950,972)	8mer	-0.176	-0.366	159	-18.28
hsa-miR-6888-3p	NM_003659	AGPS	mRNA	(317,335)	7mer-m8	-0.235	-0.332	159	-21.57
hsa-miR-4677-3p	NM_003659	AGPS	mRNA	(5002,5022)	7mer-m8	-0.066	-0.11	157	-15.77
hsa-miR-6888-3p	NM_003659	AGPS	mRNA	(4694,4715)	7mer-m8	-0.061	-0.143	151	-16.82
hsa-miR-3198	NM_003659	AGPS	mRNA	(5424,5447)	Imperfect			148	-21.12
hsa-miR-3174	NM_003659	AGPS	mRNA	(4969,4995)	8mer	-0.166	-0.207	148	-20.09
hsa-miR-6888-3p	NM_003659	AGPS	mRNA	(3355,3375)	Offset 6mer		0.015	147	-15.36
hsa-miR-3174	NM_003659	AGPS	mRNA	(2441,2466)	Imperfect			144	-15.52
hsa-miR-4677-3p	NM_003659	AGPS	mRNA	(4616,4638)	7mer-m8	-0.015	-0.06	140	-12.57
hsa-miR-219a-1-3p	NM_003659	AGPS	mRNA	(775,797)	Offset 6mer		-0.037	140	-12.7
hsa-miR-6888-3p	NM_198576	AGRN	mRNA	(124,148)	7mer-m8	-0.024	-0.028	145	-14.79
hsa-miR-513b-5p	NM_000029	AGT	mRNA	(478,500)	7mer-m8	-0.191	-0.274	151	-13.29
hsa-miR-4457	NM_000029	AGT	mRNA	(556,581)	7mer-m8	-0.233	-0.267	150	-19.72
hsa-miR-513b-5p	NM_000685	AGTR1	mRNA	(517,540)	7mer-A1	-0.066	-0.129	147	-17.54
hsa-miR-6888-3p	NM_000685	AGTR1	mRNA	(198,218)	7mer-m8	-0.15	-0.184	142	-11.68
hsa-miR-450b-3p	NM_000685	AGTR1	mRNA	(645,668)	Imperfect			141	-20.95
hsa-miR-944	NM_000686	AGTR2	mRNA	(1535,1559)	7mer-m8	-0.066	-0.289	154	-12.71
hsa-miR-219a-1-3p	NM_000686	AGTR2	mRNA	(364,388)	8mer	-0.337	-0.392	149	-18.34
hsa-miR-4251	NM_000686	AGTR2	mRNA	(1193,1210)	7mer-m8	-0.05	-0.115	145	-13.35
hsa-miR-6888-3p	NM_000686	AGTR2	mRNA	(1423,1444)	8mer	-0.295	-0.376	144	-11.66
hsa-miR-3174	NM_000686	AGTR2	mRNA	(367,391)	Imperfect			142	-15.97
hsa-miR-580-3p	NM_000686	AGTR2	mRNA	(1484,1504)	Imperfect			141	-9.85
hsa-miR-513b-5p	NM_000686	AGTR2	mRNA	(298,320)	Offset 6mer		-0.055	141	-11.38
hsa-miR-3174	NM_031900	AGXT2	mRNA	(526,549)	7mer-m8	-0.143	-0.129	140	-9.57
hsa-miR-944	NM_015446	AHCTF1	mRNA	(1032,1054)	7mer-m8	-0.021	-0.284	160	-9.53
hsa-miR-944	NM_015446	AHCTF1	mRNA	(68,89)	7mer-m8	-0.115	-0.348	148	-8.62
hsa-miR-4677-3p	NM_015446	AHCTF1	mRNA	(869,891)	7mer-m8	-0.091	-0.141	145	-15.32
hsa-miR-944	NM_015446	AHCTF1	mRNA	(297,317)	Imperfect			140	-11.32
hsa-miR-513b-5p	NM_000687	AHCY	mRNA	(66,89)	6mer		-0.046	158	-23.27
hsa-miR-616-3p	NM_000687	AHCY	mRNA	(488,513)	Offset 6mer		-0.046	142	-18.02
hsa-miR-450b-3p	NM_006621	AHCYL1	mRNA	(1812,1834)	7mer-m8	-0.251	-0.252	148	-15.01
hsa-miR-513b-5p	NM_006621	AHCYL1	mRNA	(1417,1439)	7mer-m8	-0.021	-0.092	148	-11.73
hsa-miR-6888-3p	NM_006621	AHCYL1	mRNA	(1491,1512)	7mer-m8	-0.1	-0.151	148	-17.79
hsa-miR-4251	NM_006621	AHCYL1	mRNA	(369,386)	Imperfect			146	-16.66
hsa-miR-944	NM_006621	AHCYL1	mRNA	(2011,2033)	Offset 6mer		-0.056	145	-11.44
hsa-miR-3198	NM_006621	AHCYL1	mRNA	(266,288)	Imperfect			143	-25.47
hsa-miR-4677-3p	NM_015328	AHCYL2	mRNA	(977,1000)	7mer-m8	-0.119	-0.219	162	-15.66
hsa-miR-3198	NM_015328	AHCYL2	mRNA	(594,616)	Offset 6mer		-0.022	156	-27.9
hsa-miR-4251	NM_015328	AHCYL2	mRNA	(391,408)	7mer-m8	-0.076	-0.151	155	-15.56
hsa-miR-944	NM_015328	AHCYL2	mRNA	(3102,3124)	Offset 6mer		-0.048	144	-8.1
hsa-miR-3174	NM_017651	AHI1	mRNA	(430,453)	Imperfect			152	-16.39
hsa-miR-513b-5p	NM_017651	AHI1	mRNA	(1595,1617)	8mer	-0.306	-0.448	144	-13.18
hsa-miR-450b-3p	NM_017651	AHI1	mRNA	(912,937)	Imperfect			141	-21
hsa-miR-580-3p	NM_017651	AHI1	mRNA	(69,91)	Imperfect			140	-12.99
hsa-miR-580-3p	NM_138420	AHNAK2	mRNA	(624,646)	7mer-m8	-0.079	-0.17	170	-19.42
hsa-miR-3174	NM_138420	AHNAK2	mRNA	(478,499)	7mer-m8	-0.188	-0.216	157	-18.59
hsa-miR-6888-3p	NM_001621	AHR	mRNA	(193,214)	Imperfect			147	-15.71
hsa-miR-3174	NM_001621	AHR	mRNA	(1621,1643)	6mer		0.065	141	-20.38
hsa-miR-219a-1-3p	NM_020731	AHRR	mRNA	(1288,1311)	Imperfect			150	-24.74
hsa-miR-6888-3p	NM_020731	AHRR	mRNA	(1911,1932)	6mer		0.089	147	-19.24
hsa-miR-6888-3p	NM_020731	AHRR	mRNA	(956,984)	7mer-m8	-0.077	-0.166	145	-16.82
hsa-miR-4251	NM_020731	AHRR	mRNA	(3335,3352)	7mer-m8	-0.124	-0.178	145	-11.41
hsa-miR-4677-3p	NM_012111	AHSA1	mRNA	(54,76)	7mer-m8	-0.166	-0.188	156	-18
hsa-miR-4677-3p	NM_001622	AHSG	mRNA	(145,165)	7mer-m8	-0.131	-0.143	141	-12.76
hsa-miR-3174	NM_020661	AICDA	mRNA	(1975,1996)	6mer		-0.059	149	-22.01
hsa-miR-944	NM_020661	AICDA	mRNA	(2004,2026)	7mer-m8	-0.083	-0.314	147	-6.83
hsa-miR-616-3p	NM_020661	AICDA	mRNA	(1652,1674)	Offset 6mer		-0.008	145	-18.14
hsa-miR-219a-1-3p	NM_020661	AICDA	mRNA	(78,101)	7mer-m8	-0.231	-0.258	142	-13.58
hsa-miR-136-3p	NM_022831	AIDA	mRNA	(714,735)	6mer		-0.027	154	-17.65
hsa-miR-580-3p	NM_022831	AIDA	mRNA	(1400,1420)	7mer-m8	-0.075	-0.19	146	-15.75
hsa-miR-6888-3p	NM_022831	AIDA	mRNA	(813,834)	Imperfect			145	-18.9
hsa-miR-4251	NM_022831	AIDA	mRNA	(1743,1760)	Offset 6mer		-0.093	141	-14.46
hsa-miR-4251	NM_022831	AIDA	mRNA	(1404,1421)	7mer-m8	-0.093	-0.164	140	-8.52
hsa-miR-616-3p	NM_001623	AIF1	mRNA	(24,46)	6mer		-0.027	140	-19.95
hsa-miR-219a-1-3p	NM_031426	AIF1L	mRNA	(2475,2497)	7mer-m8	-0.093	-0.116	163	-19.39
hsa-miR-3174	NM_031426	AIF1L	mRNA	(952,976)	7mer-m8	-0.072	-0.129	157	-15.3
hsa-miR-616-3p	NM_031426	AIF1L	mRNA	(1714,1737)	8mer	-0.101	-0.235	153	-18.79
hsa-miR-4677-3p	NM_031426	AIF1L	mRNA	(1119,1142)	Imperfect			152	-20.2
hsa-miR-3198	NM_031426	AIF1L	mRNA	(2605,2627)	Imperfect			148	-24.84
hsa-miR-3198	NM_031426	AIF1L	mRNA	(2472,2494)	Imperfect			140	-24.23
hsa-miR-513b-5p	NM_004208	AIFM1	mRNA	(101,125)	7mer-A1	-0.1	-0.164	146	-21.43
hsa-miR-3174	NM_032797	AIFM2	mRNA	(689,711)	6mer		0.033	145	-23.73
hsa-miR-944	NM_032797	AIFM2	mRNA	(1355,1378)	Imperfect			141	-8.61
hsa-miR-944	NM_004757	AIMP1	mRNA	(214,236)	7mer-m8	-0.036	-0.255	156	-11.46
hsa-miR-6888-3p	NM_004757	AIMP1	mRNA	(1151,1172)	Imperfect			155	-19.81
hsa-miR-4677-3p	NM_004757	AIMP1	mRNA	(1064,1086)	8mer	-0.172	-0.205	147	-17.08
hsa-miR-580-3p	NM_004757	AIMP1	mRNA	(1470,1492)	7mer-A1	-0.109	-0.149	143	-8.62
hsa-miR-580-3p	NM_004757	AIMP1	mRNA	(900,922)	7mer-m8	-0.058	-0.168	143	-8.09
hsa-miR-616-3p	NM_014336	AIPL1	mRNA	(303,326)	8mer	-0.265	-0.39	150	-16.84
hsa-miR-4677-3p	NM_018836	AJAP1	mRNA	(168,190)	8mer	-0.264	-0.303	140	-17.86
hsa-miR-4251	NM_032876	AJUBA	mRNA	(844,862)	7mer-m8	-0.027	-0.132	156	-22.38
hsa-miR-3174	NM_032876	AJUBA	mRNA	(1083,1106)	6mer		0.004	149	-24.92
hsa-miR-3198	NM_032876	AJUBA	mRNA	(462,482)	Imperfect			141	-21.58
hsa-miR-450b-3p	NM_000476	AK1	mRNA	(741,763)	Offset 6mer		0.039	146	-16.66
hsa-miR-513b-5p	NM_000476	AK1	mRNA	(1383,1403)	Offset 6mer		0.013	140	-17.17
hsa-miR-450b-3p	NM_000476	AK1	mRNA	(396,419)	Imperfect			140	-19.49
hsa-miR-513b-5p	NM_001625	AK2	mRNA	(915,937)	6mer		-0.021	148	-11.63
hsa-miR-3198	NM_001625	AK2	mRNA	(1587,1608)	Imperfect			142	-23.96
hsa-miR-4457	NM_001625	AK2	mRNA	(1802,1823)	Imperfect			140	-20.54
hsa-miR-3174	NM_016282	AK3	mRNA	(3334,3357)	7mer-A1	-0.209	-0.24	153	-19.71
hsa-miR-4677-3p	NM_016282	AK3	mRNA	(1710,1733)	6mer		0.073	149	-22.6
hsa-miR-513b-5p	NM_016282	AK3	mRNA	(2987,3013)	7mer-m8	-0.138	-0.216	144	-15.76
hsa-miR-616-3p	NM_016282	AK3	mRNA	(2340,2362)	6mer		-0.016	143	-15.01
hsa-miR-944	NM_016282	AK3	mRNA	(142,166)	Imperfect			142	-11.61
hsa-miR-3198	NM_013410	AK4	mRNA	(3165,3187)	7mer-m8	-0.045	-0.099	159	-17.06
hsa-miR-3174	NM_013410	AK4	mRNA	(2430,2454)	8mer	-0.068	-0.228	155	-16.74
hsa-miR-616-3p	NM_013410	AK4	mRNA	(5672,5693)	8mer	-0.199	-0.279	150	-16.87
hsa-miR-4251	NM_013410	AK4	mRNA	(3408,3425)	Imperfect			145	-15.88
hsa-miR-6888-3p	NM_013410	AK4	mRNA	(2871,2892)	Offset 6mer		0.05	145	-13.89
hsa-miR-4677-3p	NM_013410	AK4	mRNA	(3048,3074)	Offset 6mer		0.045	142	-18.46
hsa-miR-3174	NM_013410	AK4	mRNA	(3663,3686)	6mer		0.036	141	-17.83
hsa-miR-616-3p	NM_013410	AK4	mRNA	(4360,4384)	Imperfect			141	-17.73
hsa-miR-3174	NM_013410	AK4	mRNA	(1569,1596)	Imperfect			140	-17.61
hsa-miR-219a-1-3p	NM_012093	AK5	mRNA	(470,490)	7mer-m8	-0.098	-0.131	149	-16.54
hsa-miR-3174	NM_012093	AK5	mRNA	(1117,1140)	Imperfect			143	-21.11
hsa-miR-4457	NM_012093	AK5	mRNA	(522,544)	Offset 6mer		-0.028	142	-15.56
hsa-miR-4677-3p	NM_152327	AK7	mRNA	(427,449)	7mer-m8	-0.194	-0.245	152	-13.26
hsa-miR-450b-3p	NM_152327	AK7	mRNA	(529,554)	7mer-m8	-0.125	-0.113	151	-19.38
hsa-miR-513b-5p	NM_152327	AK7	mRNA	(604,628)	6mer		-0.054	143	-14.03
hsa-miR-3174	NM_145025	AK9	mRNA	(302,326)	6mer		0.011	144	-20.7
hsa-miR-6888-3p	NM_145025	AK9	mRNA	(618,639)	7mer-m8	-0.076	-0.12	140	-11.05
hsa-miR-136-3p	NM_003488	AKAP1	mRNA	(473,495)	7mer-A1	-0.114	-0.151	148	-14.83
hsa-miR-4251	NM_003488	AKAP1	mRNA	(224,241)	7mer-m8	-0.069	-0.116	140	-11.3
hsa-miR-4457	NM_007202	AKAP10	mRNA	(1570,1592)	7mer-m8	-0.171	-0.191	154	-18.82
hsa-miR-3174	NM_007202	AKAP10	mRNA	(996,1019)	7mer-m8	-0.023	-0.043	147	-14.54
hsa-miR-3198	NM_007202	AKAP10	mRNA	(796,818)	7mer-m8	-0.12	-0.13	145	-15.25
hsa-miR-616-3p	NM_007202	AKAP10	mRNA	(251,273)	Imperfect			143	-17.62
hsa-miR-616-3p	NM_007202	AKAP10	mRNA	(579,599)	Imperfect			141	-20.22
hsa-miR-136-3p	NM_016248	AKAP11	mRNA	(2007,2029)	7mer-A1	-0.016	-0.107	147	-9.53
hsa-miR-580-3p	NM_016248	AKAP11	mRNA	(3432,3454)	Imperfect			146	-12.3
hsa-miR-3198	NM_016248	AKAP11	mRNA	(3441,3465)	Offset 6mer		-0.044	142	-20.75
hsa-miR-4677-3p	NM_016248	AKAP11	mRNA	(3951,3973)	Imperfect			140	-14.44
hsa-miR-580-3p	NM_016248	AKAP11	mRNA	(2990,3012)	Imperfect			140	-9.54
hsa-miR-3174	NM_016248	AKAP11	mRNA	(3460,3482)	Imperfect			140	-17.08
hsa-miR-3198	NM_005100	AKAP12	mRNA	(1555,1576)	Imperfect			150	-30.54
hsa-miR-580-3p	NM_005100	AKAP12	mRNA	(1900,1922)	8mer	-0.086	-0.352	147	-14.55
hsa-miR-450b-3p	NM_005100	AKAP12	mRNA	(1519,1545)	Imperfect			142	-19.14
hsa-miR-580-3p	NM_005100	AKAP12	mRNA	(2404,2426)	Imperfect			140	-8.03
hsa-miR-450b-3p	NM_006738	AKAP13	mRNA	(3603,3625)	Imperfect			144	-23.11
hsa-miR-219a-1-3p	NM_006738	AKAP13	mRNA	(480,500)	Offset 6mer		0.018	144	-19.86
hsa-miR-513b-5p	NM_006738	AKAP13	mRNA	(639,661)	7mer-A1	-0.036	-0.135	144	-19.88
hsa-miR-580-3p	NM_006738	AKAP13	mRNA	(2956,2981)	Imperfect			142	-14.23
hsa-miR-219a-1-3p	NM_006738	AKAP13	mRNA	(2888,2910)	Imperfect			142	-19.4
hsa-miR-616-3p	NM_001004065	AKAP2	mRNA	(3490,3512)	8mer	-0.239	-0.347	156	-27.24
hsa-miR-944	NM_001004065	AKAP2	mRNA	(3607,3629)	8mer	-0.028	-0.388	155	-10.8
hsa-miR-3174	NM_001004065	AKAP2	mRNA	(2944,2967)	7mer-m8	-0.021	-0.073	153	-17.38
hsa-miR-450b-3p	NM_001004065	AKAP2	mRNA	(528,551)	Imperfect			145	-17.03
hsa-miR-3174	NM_001004065	AKAP2	mRNA	(722,745)	Imperfect			144	-17.21
hsa-miR-450b-3p	NM_001004065	AKAP2	mRNA	(3092,3114)	8mer	-0.156	-0.141	141	-15.82
hsa-miR-4677-3p	NM_006422	AKAP3	mRNA	(78,100)	8mer	-0.322	-0.303	148	-13.85
hsa-miR-513b-5p	NM_006422	AKAP3	mRNA	(128,152)	Offset 6mer		-0.046	142	-15.62
hsa-miR-3174	NM_004857	AKAP5	mRNA	(2468,2496)	8mer	-0.105	-0.229	171	-28.44
hsa-miR-944	NM_004857	AKAP5	mRNA	(1854,1878)	Imperfect			154	-17.05
hsa-miR-616-3p	NM_004857	AKAP5	mRNA	(316,338)	6mer		-0.054	151	-19.74
hsa-miR-4457	NM_004857	AKAP5	mRNA	(1902,1923)	7mer-m8	-0.051	-0.158	148	-14.78
hsa-miR-219a-1-3p	NM_004857	AKAP5	mRNA	(500,522)	Imperfect			145	-18.76
hsa-miR-3174	NM_004857	AKAP5	mRNA	(3456,3478)	Imperfect			143	-12.34
hsa-miR-3174	NM_004857	AKAP5	mRNA	(1529,1552)	6mer		0.083	142	-21.36
hsa-miR-219a-1-3p	NM_004857	AKAP5	mRNA	(3159,3181)	Imperfect			142	-13.43
hsa-miR-3174	NM_004857	AKAP5	mRNA	(57,80)	Imperfect			141	-20.67
hsa-miR-450b-3p	NM_004857	AKAP5	mRNA	(1848,1869)	Imperfect			141	-18.15
hsa-miR-6888-3p	NM_004857	AKAP5	mRNA	(4353,4374)	Offset 6mer		0.021	140	-15.35
hsa-miR-4457	NM_004274	AKAP6	mRNA	(171,192)	8mer	-0.301	-0.32	158	-19.75
hsa-miR-513b-5p	NM_004274	AKAP6	mRNA	(170,193)	7mer-m8	-0.114	-0.19	150	-18.33
hsa-miR-580-3p	NM_004274	AKAP6	mRNA	(669,690)	Imperfect			146	-10.68
hsa-miR-136-3p	NM_004274	AKAP6	mRNA	(2144,2165)	Imperfect			144	-20.63
hsa-miR-513b-5p	NM_004274	AKAP6	mRNA	(893,916)	6mer		-0.021	143	-13
hsa-miR-6888-3p	NM_004274	AKAP6	mRNA	(3092,3113)	8mer	-0.325	-0.39	143	-12.9
hsa-miR-580-3p	NM_004842	AKAP7	mRNA	(1753,1777)	Imperfect			157	-15.33
hsa-miR-944	NM_005751	AKAP9	mRNA	(184,205)	8mer	-0.034	-0.371	170	-14.09
hsa-miR-4457	NM_005751	AKAP9	mRNA	(242,265)	7mer-m8	-0.289	-0.342	151	-13.18
hsa-miR-6888-3p	NM_005751	AKAP9	mRNA	(387,408)	7mer-m8	-0.216	-0.256	148	-18.52
hsa-miR-3174	NM_020642	AKIP1	mRNA	(213,234)	6mer		0.025	142	-24.91
hsa-miR-3198	NM_024595	AKIRIN1	mRNA	(715,735)	8mer	-0.306	-0.307	153	-16.4
hsa-miR-219a-1-3p	NM_024595	AKIRIN1	mRNA	(1310,1332)	Offset 6mer		0.019	147	-21.2
hsa-miR-6888-3p	NM_024595	AKIRIN1	mRNA	(1636,1658)	Offset 6mer		-0.047	146	-18.59
hsa-miR-580-3p	NM_024595	AKIRIN1	mRNA	(1756,1779)	Imperfect			143	-8.4
hsa-miR-944	NM_024595	AKIRIN1	mRNA	(1546,1569)	Imperfect			141	-8.83
hsa-miR-219a-1-3p	NM_024595	AKIRIN1	mRNA	(69,91)	Imperfect			140	-20.74
hsa-miR-450b-3p	NM_018064	AKIRIN2	mRNA	(41,62)	Imperfect			150	-21.13
hsa-miR-3198	NM_018064	AKIRIN2	mRNA	(480,502)	Imperfect			140	-25.37
hsa-miR-450b-3p	NM_030767	AKNA	mRNA	(657,679)	7mer-m8	-0.105	-0.053	142	-13.68
hsa-miR-4677-3p	NM_030767	AKNA	mRNA	(207,229)	8mer	-0.15	-0.136	140	-14.02
hsa-miR-580-3p	NM_152763	AKNAD1	mRNA	(167,189)	Imperfect			143	-10.3
hsa-miR-944	NM_001353	AKR1C1	mRNA	(149,171)	7mer-m8	-0.025	-0.235	151	-9.33
hsa-miR-944	NM_001354	AKR1C2	mRNA	(149,171)	7mer-m8	-0.008	-0.224	151	-9.3
hsa-miR-580-3p	NM_001354	AKR1C2	mRNA	(1128,1150)	Imperfect			145	-9.91
hsa-miR-944	NM_001354	AKR1C2	mRNA	(1872,1894)	Offset 6mer		-0.047	143	-12.61
hsa-miR-580-3p	NM_001354	AKR1C2	mRNA	(1505,1529)	Offset 6mer		-0.037	142	-15.25
hsa-miR-136-3p	NM_001354	AKR1C2	mRNA	(1494,1515)	6mer		-0.027	141	-14.38
hsa-miR-580-3p	NM_005989	AKR1D1	mRNA	(1027,1050)	Imperfect			151	-13.97
hsa-miR-6888-3p	NM_005989	AKR1D1	mRNA	(241,262)	8mer	-0.28	-0.373	151	-11.37
hsa-miR-616-3p	NM_005989	AKR1D1	mRNA	(1470,1492)	7mer-m8	-0.185	-0.24	148	-12.77
hsa-miR-616-3p	NM_001040177	AKR1E2	mRNA	(399,422)	Imperfect			141	-24.03
hsa-miR-4677-3p	NM_003689	AKR7A2	mRNA	(999,1019)	7mer-m8	-0.092	-0.124	143	-12.52
hsa-miR-3174	NM_003689	AKR7A2	mRNA	(136,157)	Imperfect			141	-17.9
hsa-miR-219a-1-3p	NM_032375	AKT1S1	mRNA	(276,298)	7mer-m8	-0.084	-0.086	143	-13.86
hsa-miR-3198	NM_001626	AKT2	mRNA	(207,229)	7mer-m8	-0.162	-0.149	149	-22.68
hsa-miR-944	NM_001626	AKT2	mRNA	(2769,2790)	Offset 6mer		-0.012	140	-9.45
hsa-miR-450b-3p	NM_001626	AKT2	mRNA	(585,607)	Imperfect			140	-16.8
hsa-miR-3198	NM_001626	AKT2	mRNA	(1064,1086)	Offset 6mer		0.065	140	-19.44
hsa-miR-580-3p	NM_005465	AKT3	mRNA	(4627,4648)	7mer-m8	-0.009	-0.152	174	-21.66
hsa-miR-3198	NM_005465	AKT3	mRNA	(2503,2525)	7mer-m8	-0.021	-0.073	164	-26.75
hsa-miR-4251	NM_005465	AKT3	mRNA	(950,967)	8mer	-0.125	-0.328	156	-15.28
hsa-miR-580-3p	NM_005465	AKT3	mRNA	(2097,2119)	Imperfect			151	-14.64
hsa-miR-3198	NM_005465	AKT3	mRNA	(1565,1588)	Imperfect			150	-28.25
hsa-miR-6888-3p	NM_005465	AKT3	mRNA	(761,783)	Imperfect			145	-18.36
hsa-miR-3198	NM_005465	AKT3	mRNA	(5268,5289)	7mer-m8	-0.115	-0.076	142	-16.42
hsa-miR-136-3p	NM_005465	AKT3	mRNA	(4531,4555)	Imperfect			142	-27.59
hsa-miR-6888-3p	NM_005465	AKT3	mRNA	(842,863)	Offset 6mer		-0.025	141	-16.65
hsa-miR-4251	NM_005465	AKT3	mRNA	(4632,4649)	8mer	-0.068	-0.265	140	-10.77
hsa-miR-616-3p	NM_022476	AKTIP	mRNA	(48,70)	Imperfect			156	-23.88
hsa-miR-6888-3p	NM_022476	AKTIP	mRNA	(297,322)	8mer	-0.272	-0.332	151	-12.04
hsa-miR-4251	NM_022476	AKTIP	mRNA	(730,747)	Offset 6mer		-0.055	145	-18.3
hsa-miR-944	NM_022476	AKTIP	mRNA	(1009,1032)	6mer		-0.048	141	-8.34
hsa-miR-616-3p	NM_022476	AKTIP	mRNA	(83,109)	7mer-m8	-0.187	-0.256	141	-14.32
hsa-miR-4251	NM_022476	AKTIP	mRNA	(1238,1255)	Imperfect			140	-13.21
hsa-miR-6888-3p	NM_000031	ALAD	mRNA	(720,742)	6mer		0.021	146	-21.46
hsa-miR-3174	NM_000031	ALAD	mRNA	(1531,1554)	Offset 6mer		-0.012	142	-14.78
hsa-miR-513b-5p	NM_001627	ALCAM	mRNA	(1236,1258)	7mer-m8	-0.004	-0.123	152	-12.69
hsa-miR-513b-5p	NM_001627	ALCAM	mRNA	(483,505)	8mer	-0.093	-0.202	151	-18.47
hsa-miR-219a-1-3p	NM_001627	ALCAM	mRNA	(2299,2320)	Imperfect			146	-22.96
hsa-miR-219a-1-3p	NM_001627	ALCAM	mRNA	(2268,2292)	Offset 6mer		-0.048	142	-16.09
hsa-miR-580-3p	NM_001627	ALCAM	mRNA	(1622,1645)	Imperfect			142	-10.11
hsa-miR-580-3p	NM_002860	ALDH18A1	mRNA	(458,480)	7mer-m8	-0.078	-0.184	158	-13.05
hsa-miR-944	NM_000689	ALDH1A1	mRNA	(288,310)	7mer-m8	-0.036	-0.259	156	-9.12
hsa-miR-3198	NM_003888	ALDH1A2	mRNA	(1251,1274)	7mer-m8	-0.162	-0.172	167	-31.15
hsa-miR-616-3p	NM_003888	ALDH1A2	mRNA	(1248,1270)	Imperfect			147	-24.65
hsa-miR-4251	NM_003888	ALDH1A2	mRNA	(748,765)	7mer-m8	-0.023	-0.103	140	-11.55
hsa-miR-3198	NM_000693	ALDH1A3	mRNA	(335,360)	7mer-m8	-0.193	-0.185	143	-16.92
hsa-miR-944	NM_000693	ALDH1A3	mRNA	(1567,1589)	Imperfect			140	-18.05
hsa-miR-219a-1-3p	NM_000692	ALDH1B1	mRNA	(349,371)	8mer	-0.222	-0.24	155	-20.17
hsa-miR-219a-1-3p	NM_000692	ALDH1B1	mRNA	(1302,1325)	Imperfect			144	-15.42
hsa-miR-6888-3p	NM_000692	ALDH1B1	mRNA	(738,759)	Imperfect			142	-15.87
hsa-miR-4251	NM_000692	ALDH1B1	mRNA	(724,741)	7mer-m8	-0.008	-0.073	140	-12.2
hsa-miR-616-3p	NM_001034173	ALDH1L2	mRNA	(3217,3239)	Imperfect			159	-24.33
hsa-miR-580-3p	NM_001034173	ALDH1L2	mRNA	(3795,3818)	Imperfect			147	-12.61
hsa-miR-3174	NM_001034173	ALDH1L2	mRNA	(2877,2900)	6mer		0.073	147	-22.07
hsa-miR-616-3p	NM_001034173	ALDH1L2	mRNA	(4362,4383)	Offset 6mer		-0.069	146	-14.52
hsa-miR-450b-3p	NM_001034173	ALDH1L2	mRNA	(1653,1677)	7mer-m8	-0.041	-0.086	146	-19.04
hsa-miR-3174	NM_001034173	ALDH1L2	mRNA	(3656,3680)	6mer		0.05	144	-20.35
hsa-miR-580-3p	NM_001034173	ALDH1L2	mRNA	(907,929)	Imperfect			141	-15.31
hsa-miR-580-3p	NM_001034173	ALDH1L2	mRNA	(4445,4469)	Imperfect			141	-13.7
hsa-miR-3174	NM_001034173	ALDH1L2	mRNA	(35,59)	Imperfect			140	-16.81
hsa-miR-4677-3p	NM_000382	ALDH3A2	mRNA	(1273,1295)	8mer	-0.189	-0.249	154	-16.91
hsa-miR-944	NM_000382	ALDH3A2	mRNA	(52,75)	7mer-m8	-0.053	-0.275	153	-8.27
hsa-miR-513b-5p	NM_000382	ALDH3A2	mRNA	(633,655)	7mer-m8	-0.12	-0.231	151	-12.88
hsa-miR-450b-3p	NM_000382	ALDH3A2	mRNA	(1409,1432)	Offset 6mer		0.002	151	-18.29
hsa-miR-219a-1-3p	NM_000382	ALDH3A2	mRNA	(1601,1623)	Imperfect			144	-19.39
hsa-miR-4457	NM_000382	ALDH3A2	mRNA	(632,654)	7mer-A1	-0.042	-0.074	141	-17.33
hsa-miR-4457	NM_000382	ALDH3A2	mRNA	(723,743)	6mer		-0.035	140	-19.72
hsa-miR-4251	NM_000694	ALDH3B1	mRNA	(826,846)	7mer-m8	-0.025	-0.097	149	-16.53
hsa-miR-616-3p	NM_000694	ALDH3B1	mRNA	(217,239)	Imperfect			140	-16
hsa-miR-513b-5p	NM_000695	ALDH3B2	mRNA	(876,898)	7mer-m8	-0.1	-0.153	149	-10.45
hsa-miR-4677-3p	NM_003748	ALDH4A1	mRNA	(364,386)	8mer	-0.162	-0.188	140	-14.09
hsa-miR-513b-5p	NM_001080	ALDH5A1	mRNA	(1755,1777)	7mer-m8	-0.046	-0.194	152	-12.36
hsa-miR-450b-3p	NM_001080	ALDH5A1	mRNA	(835,858)	Imperfect			147	-18.99
hsa-miR-4457	NM_001080	ALDH5A1	mRNA	(3307,3329)	Imperfect			146	-16.97
hsa-miR-3198	NM_001080	ALDH5A1	mRNA	(1393,1415)	7mer-m8	-0.06	-0.114	145	-21.12
hsa-miR-4457	NM_001080	ALDH5A1	mRNA	(1407,1428)	6mer		0.012	142	-16.88
hsa-miR-580-3p	NM_001080	ALDH5A1	mRNA	(2553,2576)	Imperfect			142	-15.46
hsa-miR-513b-5p	NM_001080	ALDH5A1	mRNA	(1645,1666)	Imperfect			142	-19.05
hsa-miR-580-3p	NM_001080	ALDH5A1	mRNA	(3014,3037)	7mer-m8	-0.035	-0.137	142	-10.29
hsa-miR-580-3p	NM_001080	ALDH5A1	mRNA	(646,667)	Imperfect			142	-10
hsa-miR-136-3p	NM_001080	ALDH5A1	mRNA	(2924,2946)	8mer	-0.175	-0.243	141	-13.31
hsa-miR-616-3p	NM_005589	ALDH6A1	mRNA	(2107,2129)	Imperfect			146	-19.13
hsa-miR-450b-3p	NM_005589	ALDH6A1	mRNA	(974,1000)	Imperfect			146	-22.47
hsa-miR-4251	NM_005589	ALDH6A1	mRNA	(2903,2920)	8mer	-0.359	-0.52	145	-9.66
hsa-miR-580-3p	NM_005589	ALDH6A1	mRNA	(757,780)	Imperfect			143	-14.37
hsa-miR-3174	NM_005589	ALDH6A1	mRNA	(1597,1618)	6mer		0.069	142	-22.5
hsa-miR-3174	NM_005589	ALDH6A1	mRNA	(2353,2375)	6mer		0.041	141	-23.29
hsa-miR-3174	NM_001182	ALDH7A1	mRNA	(2337,2360)	6mer		0.047	142	-18.81
hsa-miR-616-3p	NM_001182	ALDH7A1	mRNA	(2836,2861)	Offset 6mer		-0.028	142	-22.9
hsa-miR-6888-3p	NM_001182	ALDH7A1	mRNA	(598,619)	7mer-m8	-0.074	-0.12	140	-17.86
hsa-miR-4251	NM_001182	ALDH7A1	mRNA	(1150,1167)	Offset 6mer		0.038	140	-14.53
hsa-miR-4457	NM_000696	ALDH9A1	mRNA	(169,191)	Offset 6mer		-0.043	141	-18.76
hsa-miR-3174	NM_000696	ALDH9A1	mRNA	(142,166)	6mer		-0.042	140	-23.71
hsa-miR-3198	NM_000034	ALDOA	mRNA	(64,86)	Imperfect			151	-32.39
hsa-miR-3198	NM_000035	ALDOB	mRNA	(483,505)	Imperfect			148	-22.43
hsa-miR-944	NM_000035	ALDOB	mRNA	(765,787)	Imperfect			146	-11.55
hsa-miR-219a-1-3p	NM_000035	ALDOB	mRNA	(520,545)	7mer-m8	-0.143	-0.191	144	-17.67
hsa-miR-580-3p	NM_000035	ALDOB	mRNA	(947,969)	Imperfect			141	-9.36
hsa-miR-580-3p	NM_019109	ALG1	mRNA	(704,724)	7mer-m8	-0.015	-0.141	152	-10.95
hsa-miR-3174	NM_019109	ALG1	mRNA	(1845,1867)	6mer		0.03	145	-23.23
hsa-miR-4677-3p	NM_019109	ALG1	mRNA	(958,980)	6mer		0.029	144	-19.15
hsa-miR-219a-1-3p	NM_019109	ALG1	mRNA	(1637,1658)	Imperfect			144	-17.45
hsa-miR-944	NM_032834	ALG10	mRNA	(18,42)	8mer	-0.091	-0.423	149	-5.65
hsa-miR-4457	NM_032834	ALG10	mRNA	(899,921)	6mer		-0.025	145	-18.87
hsa-miR-4677-3p	NM_032834	ALG10	mRNA	(788,810)	7mer-m8	-0.094	-0.129	141	-11.59
hsa-miR-580-3p	NM_032834	ALG10	mRNA	(331,351)	Offset 6mer		-0.071	140	-11.38
hsa-miR-3174	NM_001013620	ALG10B	mRNA	(4253,4277)	7mer-m8	-0.055	-0.156	162	-20.66
hsa-miR-6888-3p	NM_001013620	ALG10B	mRNA	(5918,5939)	Offset 6mer		0.036	154	-20.44
hsa-miR-944	NM_001013620	ALG10B	mRNA	(18,42)	8mer	-0.098	-0.435	149	-5.65
hsa-miR-3198	NM_001013620	ALG10B	mRNA	(7795,7817)	8mer	-0.265	-0.293	147	-21.45
hsa-miR-136-3p	NM_001013620	ALG10B	mRNA	(7128,7149)	Imperfect			146	-17.11
hsa-miR-4457	NM_001013620	ALG10B	mRNA	(890,912)	6mer		-0.003	145	-18.87
hsa-miR-513b-5p	NM_001013620	ALG10B	mRNA	(1375,1396)	6mer		-0.025	143	-16.79
hsa-miR-4457	NM_001013620	ALG10B	mRNA	(4065,4091)	6mer		-0.038	142	-23.25
hsa-miR-3174	NM_001013620	ALG10B	mRNA	(2874,2897)	6mer		0.06	142	-21.36
hsa-miR-4677-3p	NM_001013620	ALG10B	mRNA	(789,811)	7mer-m8	-0.062	-0.108	141	-11.59
hsa-miR-944	NM_001013620	ALG10B	mRNA	(3932,3956)	Imperfect			141	-14.89
hsa-miR-513b-5p	NM_001013620	ALG10B	mRNA	(4937,4958)	6mer		-0.052	141	-13.68
hsa-miR-580-3p	NM_001013620	ALG10B	mRNA	(7975,7996)	7mer-m8	-0.047	-0.155	141	-9.22
hsa-miR-450b-3p	NM_001013620	ALG10B	mRNA	(8137,8159)	Imperfect			140	-14.72
hsa-miR-4677-3p	NM_001004127	ALG11	mRNA	(607,629)	7mer-m8	-0.081	-0.092	140	-12.76
hsa-miR-4677-3p	NM_024105	ALG12	mRNA	(498,521)	6mer		-0.035	142	-15.51
hsa-miR-4677-3p	NM_018466	ALG13	mRNA	(679,701)	7mer-m8	-0.191	-0.204	146	-14.95
hsa-miR-219a-1-3p	NM_033087	ALG2	mRNA	(1060,1084)	7mer-m8	-0.22	-0.284	148	-18.72
hsa-miR-944	NM_033087	ALG2	mRNA	(1153,1177)	6mer		-0.026	147	-14.4
hsa-miR-944	NM_033087	ALG2	mRNA	(501,523)	6mer		-0.046	140	-4.62
hsa-miR-944	NM_013339	ALG6	mRNA	(1447,1471)	7mer-m8	-0.046	-0.262	145	-5.41
hsa-miR-580-3p	NM_024740	ALG9	mRNA	(641,665)	Imperfect			155	-11.91
hsa-miR-4677-3p	NM_024740	ALG9	mRNA	(1094,1118)	7mer-m8	-0.039	-0.118	154	-13.99
hsa-miR-3174	NM_024740	ALG9	mRNA	(4079,4103)	Imperfect			144	-14.15
hsa-miR-513b-5p	NM_024740	ALG9	mRNA	(3322,3344)	7mer-m8	-0.045	-0.144	144	-12.69
hsa-miR-6888-3p	NM_024740	ALG9	mRNA	(2086,2107)	Imperfect			143	-20.39
hsa-miR-6888-3p	NM_024740	ALG9	mRNA	(2120,2142)	Offset 6mer		0.02	142	-16.02
hsa-miR-513b-5p	NM_024740	ALG9	mRNA	(736,758)	Imperfect			140	-23.01
hsa-miR-4677-3p	NM_006020	ALKBH1	mRNA	(898,924)	8mer	-0.304	-0.332	161	-26.46
hsa-miR-3174	NM_006020	ALKBH1	mRNA	(730,754)	7mer-m8	-0.227	-0.302	160	-15.64
hsa-miR-3198	NM_006020	ALKBH1	mRNA	(59,81)	Imperfect			148	-19.49
hsa-miR-4457	NM_006020	ALKBH1	mRNA	(1213,1235)	7mer-m8	-0.161	-0.174	146	-13.2
hsa-miR-513b-5p	NM_006020	ALKBH1	mRNA	(1214,1236)	Offset 6mer		-0.016	141	-18.29
hsa-miR-4251	NM_006020	ALKBH1	mRNA	(264,281)	7mer-m8	-0.003	-0.039	140	-12.01
hsa-miR-6888-3p	NM_006020	ALKBH1	mRNA	(90,111)	Offset 6mer		-0.017	140	-14.86
hsa-miR-580-3p	NM_017621	ALKBH4	mRNA	(585,608)	Imperfect			151	-10.9
hsa-miR-4677-3p	NM_017621	ALKBH4	mRNA	(399,423)	7mer-m8	-0.094	-0.119	149	-17.38
hsa-miR-4677-3p	NM_017758	ALKBH5	mRNA	(452,476)	7mer-m8	-0.027	-0.042	149	-19.56
hsa-miR-6888-3p	NM_017758	ALKBH5	mRNA	(228,250)	6mer		0.023	146	-19.94
hsa-miR-3174	NM_032306	ALKBH7	mRNA	(187,208)	7mer-m8	-0.09	-0.077	148	-13.79
hsa-miR-6888-3p	NM_138775	ALKBH8	mRNA	(659,679)	7mer-m8	-0.014	-0.068	151	-17.96
hsa-miR-136-3p	NM_138775	ALKBH8	mRNA	(1335,1357)	6mer		-0.046	147	-21.65
hsa-miR-944	NM_138775	ALKBH8	mRNA	(283,304)	Imperfect			140	-9.61
hsa-miR-580-3p	NM_015120	ALMS1	mRNA	(221,245)	Imperfect			142	-17.56
hsa-miR-6888-3p	NM_001140	ALOX15	mRNA	(356,377)	7mer-m8	-0.146	-0.183	144	-10.19
hsa-miR-3198	NM_001141	ALOX15B	mRNA	(516,538)	7mer-m8	-0.184	-0.139	143	-19.35
hsa-miR-3174	NM_001141	ALOX15B	mRNA	(117,140)	Offset 6mer		0	143	-16.87
hsa-miR-3198	NM_000698	ALOX5	mRNA	(34,56)	7mer-m8	-0.109	-0.061	148	-23.59
hsa-miR-4251	NM_021628	ALOXE3	mRNA	(81,98)	7mer-m8	-0.098	-0.156	157	-17.52
hsa-miR-4251	NM_021628	ALOXE3	mRNA	(557,574)	7mer-m8	-0.029	-0.064	147	-18.83
hsa-miR-6888-3p	NM_001631	ALPI	mRNA	(626,646)	Imperfect			153	-21.31
hsa-miR-3198	NM_001631	ALPI	mRNA	(1315,1337)	7mer-m8	-0.123	-0.083	140	-11.07
hsa-miR-513b-5p	NM_025144	ALPK1	mRNA	(900,924)	7mer-m8	-0.138	-0.234	150	-17.87
hsa-miR-4677-3p	NM_025144	ALPK1	mRNA	(770,792)	7mer-m8	-0.173	-0.233	147	-14.47
hsa-miR-4457	NM_025144	ALPK1	mRNA	(903,923)	7mer-A1	-0.062	-0.089	147	-22.39
hsa-miR-513b-5p	NM_025144	ALPK1	mRNA	(372,393)	6mer		-0.049	146	-14.6
hsa-miR-616-3p	NM_025144	ALPK1	mRNA	(41,65)	Offset 6mer		-0.025	142	-21.17
hsa-miR-4457	NM_020778	ALPK3	mRNA	(588,610)	7mer-m8	-0.11	-0.168	163	-23.63
hsa-miR-3174	NM_020778	ALPK3	mRNA	(632,655)	7mer-m8	-0.008	-0.025	161	-18.33
hsa-miR-6888-3p	NM_020778	ALPK3	mRNA	(4453,4474)	8mer	-0.15	-0.209	160	-19.19
hsa-miR-616-3p	NM_020778	ALPK3	mRNA	(2931,2954)	Imperfect			150	-22.77
hsa-miR-136-3p	NM_020778	ALPK3	mRNA	(2724,2745)	6mer		0.024	146	-20.61
hsa-miR-513b-5p	NM_020778	ALPK3	mRNA	(589,611)	Offset 6mer		0.024	145	-17.27
hsa-miR-3174	NM_020778	ALPK3	mRNA	(506,529)	6mer		0.002	143	-16.52
hsa-miR-219a-1-3p	NM_020778	ALPK3	mRNA	(135,157)	Imperfect			140	-15.35
hsa-miR-3174	NM_000478	ALPL	mRNA	(500,522)	7mer-m8	-0.084	-0.084	163	-22.66
hsa-miR-580-3p	NM_000478	ALPL	mRNA	(262,286)	8mer	-0.139	-0.265	150	-13.66
hsa-miR-4251	NM_001632	ALPP	mRNA	(583,600)	8mer	-0.081	-0.201	140	-10.95
hsa-miR-4251	NM_031313	ALPPL2	mRNA	(738,755)	7mer-m8	-0.108	-0.156	145	-13.07
hsa-miR-3198	NM_031313	ALPPL2	mRNA	(770,792)	Imperfect			140	-30.29
hsa-miR-580-3p	NM_020919	ALS2	mRNA	(1254,1277)	Imperfect			143	-11.17
hsa-miR-944	NM_147129	ALS2CL	mRNA	(1767,1789)	8mer	-0.006	-0.371	155	-1.98
hsa-miR-616-3p	NM_147129	ALS2CL	mRNA	(208,233)	7mer-m8	-0.106	-0.159	154	-19.68
hsa-miR-4677-3p	NM_147129	ALS2CL	mRNA	(235,257)	7mer-m8	-0.035	-0.021	140	-15.33
hsa-miR-580-3p	NM_006982	ALX1	mRNA	(30,51)	Imperfect			141	-8.63
hsa-miR-580-3p	NM_021926	ALX4	mRNA	(3995,4017)	6mer		-0.069	146	-12.07
hsa-miR-4251	NM_021926	ALX4	mRNA	(253,271)	Imperfect			142	-18.34
hsa-miR-4251	NM_021926	ALX4	mRNA	(3352,3371)	7mer-m8	-0.018	-0.105	142	-11.29
hsa-miR-616-3p	NM_021926	ALX4	mRNA	(3757,3779)	7mer-m8	-0.083	-0.128	140	-10.22
hsa-miR-513b-5p	NM_014324	AMACR	mRNA	(1619,1641)	7mer-m8	-0.098	-0.185	153	-17.42
hsa-miR-219a-1-3p	NM_014324	AMACR	mRNA	(908,933)	Offset 6mer		0.034	150	-22.27
hsa-miR-4677-3p	NM_014324	AMACR	mRNA	(1086,1108)	Imperfect			147	-14.99
hsa-miR-580-3p	NM_016519	AMBN	mRNA	(462,486)	7mer-m8	-0.285	-0.423	159	-10.69
hsa-miR-4251	NM_016519	AMBN	mRNA	(270,287)	Imperfect			140	-12.71
hsa-miR-4677-3p	NM_017749	AMBRA1	mRNA	(38,60)	7mer-m8	-0.081	-0.062	140	-12.74
hsa-miR-3198	NM_017749	AMBRA1	mRNA	(777,799)	7mer-m8	-0.116	-0.073	140	-12.05
hsa-miR-513b-5p	NM_001634	AMD1	mRNA	(274,297)	8mer	-0.294	-0.409	149	-13.84
hsa-miR-450b-3p	NM_001634	AMD1	mRNA	(558,580)	Imperfect			149	-16.43
hsa-miR-219a-1-3p	NM_152424	AMER1	mRNA	(168,190)	8mer	-0.289	-0.289	162	-18.01
hsa-miR-6888-3p	NM_152424	AMER1	mRNA	(4009,4031)	7mer-m8	-0.034	-0.102	157	-18.71
hsa-miR-513b-5p	NM_152424	AMER1	mRNA	(240,262)	7mer-m8	-0.085	-0.143	156	-17.15
hsa-miR-4677-3p	NM_152424	AMER1	mRNA	(688,711)	7mer-m8	-0.058	-0.096	154	-22.93
hsa-miR-616-3p	NM_152424	AMER1	mRNA	(2642,2661)	Imperfect			144	-18.92
hsa-miR-513b-5p	NM_152424	AMER1	mRNA	(3580,3602)	Offset 6mer		0.048	144	-12.69
hsa-miR-4457	NM_152424	AMER1	mRNA	(1749,1774)	Imperfect			142	-20.55
hsa-miR-3174	NM_152424	AMER1	mRNA	(4639,4664)	6mer		-0.023	140	-23.19
hsa-miR-513b-5p	NM_152424	AMER1	mRNA	(905,927)	7mer-m8	-0.006	-0.093	140	-10.71
hsa-miR-580-3p	NM_152704	AMER2	mRNA	(7128,7149)	Imperfect			158	-11.92
hsa-miR-3174	NM_152704	AMER2	mRNA	(6577,6600)	Imperfect			157	-18.52
hsa-miR-4457	NM_152704	AMER2	mRNA	(2883,2906)	8mer	-0.052	-0.238	152	-16.01
hsa-miR-3174	NM_152704	AMER2	mRNA	(2051,2074)	Offset 6mer		0.041	149	-20.01
hsa-miR-219a-1-3p	NM_152704	AMER2	mRNA	(2735,2759)	Offset 6mer		0.016	143	-18.51
hsa-miR-136-3p	NM_152704	AMER2	mRNA	(962,987)	6mer		0.014	142	-18.02
hsa-miR-4457	NM_152704	AMER2	mRNA	(2777,2799)	6mer		0.034	141	-13.64
hsa-miR-3174	NM_152704	AMER2	mRNA	(5094,5118)	6mer		0.027	141	-15.38
hsa-miR-4251	NM_152704	AMER2	mRNA	(6084,6101)	Imperfect			141	-17.74
hsa-miR-4251	NM_152704	AMER2	mRNA	(1148,1165)	Imperfect			141	-15.5
hsa-miR-944	NM_152698	AMER3	mRNA	(858,880)	Imperfect			145	-13.26
hsa-miR-4251	NM_152698	AMER3	mRNA	(3113,3130)	Imperfect			143	-14.83
hsa-miR-3198	NM_152698	AMER3	mRNA	(2334,2356)	7mer-m8	-0.047	-0.065	141	-18.17
hsa-miR-219a-1-3p	NM_152698	AMER3	mRNA	(3377,3399)	Imperfect			140	-20.72
hsa-miR-4251	NM_020703	AMIGO1	mRNA	(229,246)	7mer-m8	-0.087	-0.142	144	-13.9
hsa-miR-580-3p	NM_020703	AMIGO1	mRNA	(223,245)	7mer-m8	-0.02	-0.087	140	-11.22
hsa-miR-4251	NM_181847	AMIGO2	mRNA	(1420,1437)	7mer-m8	-0.118	-0.201	161	-23.02
hsa-miR-3174	NM_181847	AMIGO2	mRNA	(345,368)	Imperfect			144	-18.79
hsa-miR-580-3p	NM_181847	AMIGO2	mRNA	(1501,1523)	Offset 6mer		0.007	144	-17.17
hsa-miR-6888-3p	NM_181847	AMIGO2	mRNA	(67,87)	7mer-A1	-0.158	-0.197	143	-14.17
hsa-miR-450b-3p	NM_181847	AMIGO2	mRNA	(640,663)	Imperfect			143	-13.46
hsa-miR-4677-3p	NM_198722	AMIGO3	mRNA	(758,780)	Offset 6mer		0.007	149	-17.71
hsa-miR-580-3p	NM_015365	AMMECR1	mRNA	(3680,3700)	Imperfect			153	-21.32
hsa-miR-3174	NM_015365	AMMECR1	mRNA	(538,561)	Imperfect			148	-14.45
hsa-miR-4251	NM_031445	AMMECR1L	mRNA	(874,893)	8mer	-0.035	-0.172	146	-16.87
hsa-miR-450b-3p	NM_031445	AMMECR1L	mRNA	(325,352)	Offset 6mer		-0.025	142	-18.25
hsa-miR-219a-1-3p	NM_031445	AMMECR1L	mRNA	(1906,1930)	Imperfect			142	-21.69
hsa-miR-450b-3p	NM_031445	AMMECR1L	mRNA	(1383,1406)	Imperfect			141	-15.32
hsa-miR-3174	NM_031445	AMMECR1L	mRNA	(1268,1293)	Imperfect			140	-16.18
hsa-miR-219a-1-3p	NM_001113402	AMN1	mRNA	(966,988)	7mer-m8	-0.232	-0.27	160	-24.17
hsa-miR-580-3p	NM_133265	AMOT	mRNA	(3186,3207)	7mer-m8	-0.152	-0.282	162	-10.72
hsa-miR-513b-5p	NM_133265	AMOT	mRNA	(3464,3485)	7mer-m8	-0.106	-0.173	155	-18.69
hsa-miR-3174	NM_133265	AMOT	mRNA	(906,929)	Imperfect			149	-14.68
hsa-miR-6888-3p	NM_133265	AMOT	mRNA	(187,211)	7mer-m8	-0.236	-0.302	145	-17.47
hsa-miR-580-3p	NM_133265	AMOT	mRNA	(2037,2059)	Imperfect			144	-17.88
hsa-miR-4457	NM_133265	AMOT	mRNA	(3464,3484)	8mer	-0.278	-0.304	143	-15.62
hsa-miR-944	NM_133265	AMOT	mRNA	(2484,2506)	6mer		0.033	142	-9.2
hsa-miR-450b-3p	NM_130847	AMOTL1	mRNA	(4186,4208)	7mer-m8	-0.001	-0.041	146	-14.23
hsa-miR-4251	NM_130847	AMOTL1	mRNA	(4539,4556)	Offset 6mer		-0.008	145	-18.22
hsa-miR-3198	NM_130847	AMOTL1	mRNA	(2425,2447)	Imperfect			143	-27.87
hsa-miR-4457	NM_130847	AMOTL1	mRNA	(3816,3839)	Imperfect			142	-23.61
hsa-miR-3198	NM_130847	AMOTL1	mRNA	(3679,3704)	7mer-m8	-0.038	-0.09	142	-19.59
hsa-miR-4677-3p	NM_130847	AMOTL1	mRNA	(1892,1914)	Offset 6mer		0.053	141	-12.05
hsa-miR-4677-3p	NM_130847	AMOTL1	mRNA	(4962,4983)	Imperfect			141	-19.97
hsa-miR-513b-5p	NM_016201	AMOTL2	mRNA	(642,663)	Offset 6mer		-0.015	141	-16.38
hsa-miR-616-3p	NM_016201	AMOTL2	mRNA	(1904,1926)	Imperfect			140	-16.45
hsa-miR-4457	NM_004037	AMPD2	mRNA	(667,690)	7mer-m8	-0.113	-0.122	151	-18.88
hsa-miR-450b-3p	NM_004037	AMPD2	mRNA	(771,795)	7mer-m8	-0.193	-0.167	149	-17.27
hsa-miR-513b-5p	NM_004037	AMPD2	mRNA	(668,691)	Offset 6mer		-0.009	147	-20.26
hsa-miR-513b-5p	NM_000480	AMPD3	mRNA	(1409,1431)	7mer-m8	-0.155	-0.23	156	-13.81
hsa-miR-450b-3p	NM_000480	AMPD3	mRNA	(1097,1120)	Imperfect			145	-18.07
hsa-miR-3198	NM_001635	AMPH	mRNA	(524,546)	Offset 6mer		-0.016	151	-23.09
hsa-miR-4457	NM_001635	AMPH	mRNA	(104,125)	Imperfect			142	-24.79
hsa-miR-450b-3p	NM_000481	AMT	mRNA	(219,243)	7mer-m8	-0.204	-0.186	151	-15.54
hsa-miR-3198	NM_000481	AMT	mRNA	(697,721)	7mer-m8	-0.223	-0.196	149	-21.81
hsa-miR-3174	NM_000481	AMT	mRNA	(534,557)	7mer-m8	-0.124	-0.122	145	-12.6
hsa-miR-3174	NM_000481	AMT	mRNA	(59,82)	7mer-m8	-0.102	-0.084	145	-19.1
hsa-miR-4677-3p	NM_000481	AMT	mRNA	(476,500)	7mer-m8	-0.159	-0.187	144	-13.53
hsa-miR-3174	NM_000481	AMT	mRNA	(477,499)	Offset 6mer		-0.01	140	-17.97
hsa-miR-944	NM_212557	AMTN	mRNA	(178,200)	7mer-m8	-0.02	-0.227	150	-6.99
hsa-miR-219a-1-3p	NM_133463	AMZ1	mRNA	(405,426)	7mer-m8	-0.063	-0.083	149	-19.44
hsa-miR-6888-3p	NM_133463	AMZ1	mRNA	(2885,2906)	Imperfect			147	-15.51
hsa-miR-3198	NM_133463	AMZ1	mRNA	(799,822)	Imperfect			142	-25.31
hsa-miR-4251	NM_015391	ANAPC13	mRNA	(160,177)	7mer-m8	-0.18	-0.252	145	-12.4
hsa-miR-580-3p	NM_015391	ANAPC13	mRNA	(490,514)	Imperfect			142	-12.47
hsa-miR-4251	NM_015391	ANAPC13	mRNA	(630,647)	Offset 6mer		-0.04	140	-14.6
hsa-miR-450b-3p	NM_173473	ANAPC16	mRNA	(1685,1708)	7mer-m8	-0.119	-0.144	158	-18.49
hsa-miR-944	NM_173473	ANAPC16	mRNA	(2395,2418)	7mer-m8	-0.034	-0.265	155	-6.81
hsa-miR-3174	NM_173473	ANAPC16	mRNA	(945,968)	6mer		0.039	146	-24.44
hsa-miR-4677-3p	NM_173473	ANAPC16	mRNA	(43,65)	7mer-m8	-0.185	-0.193	145	-18.42
hsa-miR-219a-1-3p	NM_173473	ANAPC16	mRNA	(498,521)	Imperfect			145	-16.85
hsa-miR-580-3p	NM_173473	ANAPC16	mRNA	(2401,2422)	Imperfect			144	-9.67
hsa-miR-219a-1-3p	NM_173473	ANAPC16	mRNA	(432,456)	8mer	-0.29	-0.363	142	-14.31
hsa-miR-513b-5p	NM_016237	ANAPC5	mRNA	(70,90)	6mer		-0.051	145	-15.27
hsa-miR-944	NM_016238	ANAPC7	mRNA	(77,99)	Imperfect			150	-13.95
hsa-miR-4457	NM_016238	ANAPC7	mRNA	(1010,1032)	7mer-m8	-0.09	-0.095	145	-13.94
hsa-miR-3198	NM_016238	ANAPC7	mRNA	(134,160)	Imperfect			142	-23.13
hsa-miR-6888-3p	NM_144567	ANGEL2	mRNA	(672,693)	Imperfect			147	-20.75
hsa-miR-4677-3p	NM_144567	ANGEL2	mRNA	(2433,2455)	7mer-m8	-0.169	-0.203	145	-15.15
hsa-miR-944	NM_144567	ANGEL2	mRNA	(2461,2482)	8mer	-0.014	-0.394	144	-5.67
hsa-miR-6888-3p	NM_144567	ANGEL2	mRNA	(913,934)	Offset 6mer		0.021	142	-16.7
hsa-miR-3174	NM_144567	ANGEL2	mRNA	(797,820)	6mer		0.04	142	-21.66
hsa-miR-580-3p	NM_001146	ANGPT1	mRNA	(1293,1317)	Imperfect			143	-20.3
hsa-miR-944	NM_001147	ANGPT2	mRNA	(3096,3121)	7mer-m8	-0.036	-0.275	158	-11.18
hsa-miR-219a-1-3p	NM_001147	ANGPT2	mRNA	(2477,2498)	7mer-m8	-0.077	-0.143	154	-22.15
hsa-miR-580-3p	NM_001147	ANGPT2	mRNA	(2978,3000)	6mer		-0.017	152	-17.87
hsa-miR-4457	NM_001147	ANGPT2	mRNA	(861,882)	8mer	-0.161	-0.269	152	-19.92
hsa-miR-4251	NM_001147	ANGPT2	mRNA	(2906,2923)	7mer-m8	-0.152	-0.25	151	-12.23
hsa-miR-513b-5p	NM_001147	ANGPT2	mRNA	(856,883)	7mer-m8	-0.03	-0.127	150	-15.31
hsa-miR-3198	NM_001147	ANGPT2	mRNA	(1503,1525)	7mer-m8	-0.038	-0.086	147	-16.34
hsa-miR-616-3p	NM_001147	ANGPT2	mRNA	(2718,2741)	Offset 6mer		-0.042	146	-16.52
hsa-miR-6888-3p	NM_001147	ANGPT2	mRNA	(211,231)	8mer	-0.288	-0.38	145	-12.63
hsa-miR-6888-3p	NM_001147	ANGPT2	mRNA	(3180,3200)	Offset 6mer		-0.005	145	-22.14
hsa-miR-616-3p	NM_001147	ANGPT2	mRNA	(3207,3228)	Imperfect			145	-23.13
hsa-miR-4251	NM_001147	ANGPT2	mRNA	(3361,3378)	8mer	-0.224	-0.328	142	-8.83
hsa-miR-4457	NM_001147	ANGPT2	mRNA	(2480,2504)	Offset 6mer		-0.026	141	-17.91
hsa-miR-450b-3p	NM_001147	ANGPT2	mRNA	(2970,2992)	Imperfect			140	-16.32
hsa-miR-4457	NM_015985	ANGPT4	mRNA	(825,848)	8mer	-0.096	-0.147	156	-23.49
hsa-miR-580-3p	NM_015985	ANGPT4	mRNA	(2915,2935)	7mer-m8	-0.036	-0.114	154	-17.67
hsa-miR-6888-3p	NM_015985	ANGPT4	mRNA	(2421,2442)	7mer-m8	-0.089	-0.147	151	-14.42
hsa-miR-3198	NM_015985	ANGPT4	mRNA	(1201,1224)	Offset 6mer		0.035	147	-26.86
hsa-miR-3198	NM_015985	ANGPT4	mRNA	(2904,2929)	Imperfect			146	-30.41
hsa-miR-450b-3p	NM_015985	ANGPT4	mRNA	(2460,2486)	Imperfect			146	-23.35
hsa-miR-4677-3p	NM_015985	ANGPT4	mRNA	(913,935)	7mer-m8	-0.041	-0.089	145	-14.49
hsa-miR-4251	NM_015985	ANGPT4	mRNA	(2919,2936)	7mer-m8	-0.079	-0.124	143	-10.63
hsa-miR-580-3p	NM_015985	ANGPT4	mRNA	(2502,2526)	Offset 6mer		0.004	140	-16.62
hsa-miR-4677-3p	NM_004673	ANGPTL1	mRNA	(1074,1096)	7mer-m8	-0.158	-0.201	157	-19.16
hsa-miR-6888-3p	NM_004673	ANGPTL1	mRNA	(411,432)	8mer	-0.291	-0.399	156	-9.85
hsa-miR-580-3p	NM_004673	ANGPTL1	mRNA	(520,546)	Imperfect			150	-14.79
hsa-miR-3174	NM_004673	ANGPTL1	mRNA	(1088,1111)	Imperfect			141	-19.82
hsa-miR-4251	NM_012098	ANGPTL2	mRNA	(700,717)	7mer-m8	-0.039	-0.132	149	-19.94
hsa-miR-4251	NM_012098	ANGPTL2	mRNA	(1218,1235)	7mer-m8	-0.034	-0.088	146	-22.58
hsa-miR-513b-5p	NM_012098	ANGPTL2	mRNA	(317,339)	Offset 6mer		-0.007	143	-20.02
hsa-miR-219a-1-3p	NM_012098	ANGPTL2	mRNA	(534,557)	Offset 6mer		0.008	142	-16.17
hsa-miR-4457	NM_012098	ANGPTL2	mRNA	(316,338)	7mer-m8	-0.086	-0.092	142	-12.68
hsa-miR-4251	NM_012098	ANGPTL2	mRNA	(435,452)	8mer	-0.15	-0.297	141	-10.9
hsa-miR-944	NM_014495	ANGPTL3	mRNA	(1435,1457)	7mer-m8	-0.085	-0.311	158	-6.57
hsa-miR-580-3p	NM_014495	ANGPTL3	mRNA	(1327,1349)	Imperfect			151	-8.37
hsa-miR-3174	NM_014495	ANGPTL3	mRNA	(106,129)	Imperfect			141	-16.22
hsa-miR-6888-3p	NM_139314	ANGPTL4	mRNA	(106,126)	6mer		-0.02	143	-23.47
hsa-miR-4677-3p	NM_139314	ANGPTL4	mRNA	(429,455)	8mer	-0.301	-0.272	141	-21.4
hsa-miR-944	NM_178127	ANGPTL5	mRNA	(373,396)	6mer		-0.053	143	-7.41
hsa-miR-580-3p	NM_021146	ANGPTL7	mRNA	(399,420)	8mer	-0.183	-0.335	156	-11.09
hsa-miR-944	NM_021146	ANGPTL7	mRNA	(302,324)	7mer-m8	-0.029	-0.262	146	-8.91
hsa-miR-6888-3p	NM_018687	ANGPTL8	mRNA	(124,145)	7mer-m8	-0.023	-0.021	151	-16.71
hsa-miR-3174	NM_001191054	ANHX	mRNA	(497,521)	Imperfect			144	-17.02
hsa-miR-4457	NM_000037	ANK1	mRNA	(1035,1058)	7mer-m8	-0.125	-0.223	154	-18.58
hsa-miR-616-3p	NM_000037	ANK1	mRNA	(226,248)	8mer	-0.162	-0.228	149	-17.92
hsa-miR-4457	NM_000037	ANK1	mRNA	(811,835)	7mer-m8	-0.098	-0.16	148	-18.77
hsa-miR-513b-5p	NM_000037	ANK1	mRNA	(558,581)	7mer-m8	-0.014	-0.086	145	-16.19
hsa-miR-580-3p	NM_000037	ANK1	mRNA	(2492,2515)	Offset 6mer		-0.007	143	-14.97
hsa-miR-513b-5p	NM_000037	ANK1	mRNA	(339,361)	Imperfect			140	-21.33
hsa-miR-3198	NM_001148	ANK2	mRNA	(826,848)	8mer	-0.145	-0.112	171	-30.02
hsa-miR-4251	NM_001148	ANK2	mRNA	(1314,1331)	Imperfect			143	-15.55
hsa-miR-3174	NM_001148	ANK2	mRNA	(1695,1718)	Imperfect			141	-20.21
hsa-miR-4457	NM_001149	ANK3	mRNA	(1451,1470)	7mer-m8	-0.063	-0.185	148	-20.17
hsa-miR-513b-5p	NM_001149	ANK3	mRNA	(1448,1471)	Offset 6mer		0.02	142	-19.39
hsa-miR-616-3p	NM_001149	ANK3	mRNA	(941,963)	Offset 6mer		-0.054	141	-18.19
hsa-miR-944	NM_001149	ANK3	mRNA	(477,498)	Offset 6mer		-0.058	140	-6.29
hsa-miR-944	NM_182703	ANKDD1A	mRNA	(277,298)	7mer-m8	-0.014	-0.234	142	-3.09
hsa-miR-6888-3p	NM_022096	ANKEF1	mRNA	(329,350)	7mer-m8	-0.147	-0.2	157	-13.28
hsa-miR-6888-3p	NM_022096	ANKEF1	mRNA	(774,794)	7mer-m8	-0.219	-0.29	147	-15.33
hsa-miR-4677-3p	NM_022096	ANKEF1	mRNA	(541,561)	Offset 6mer		-0.051	140	-12.91
hsa-miR-450b-3p	NM_016376	ANKFY1	mRNA	(132,153)	7mer-m8	-0.311	-0.318	156	-17.74
hsa-miR-3198	NM_016376	ANKFY1	mRNA	(146,168)	Imperfect			151	-23.03
hsa-miR-450b-3p	NM_016376	ANKFY1	mRNA	(146,168)	Imperfect			149	-13.37
hsa-miR-944	NM_016376	ANKFY1	mRNA	(143,165)	Imperfect			147	-7.38
hsa-miR-450b-3p	NM_016376	ANKFY1	mRNA	(3625,3647)	7mer-m8	-0.067	-0.053	146	-15.56
hsa-miR-3198	NM_016376	ANKFY1	mRNA	(805,827)	Imperfect			144	-22.15
hsa-miR-219a-1-3p	NM_016376	ANKFY1	mRNA	(4328,4351)	Imperfect			143	-19.63
hsa-miR-580-3p	NM_016376	ANKFY1	mRNA	(4232,4254)	Imperfect			142	-14.36
hsa-miR-219a-1-3p	NM_016376	ANKFY1	mRNA	(887,910)	Imperfect			140	-17.82
hsa-miR-450b-3p	NM_016376	ANKFY1	mRNA	(1696,1718)	Offset 6mer		0.05	140	-12.78
hsa-miR-4677-3p	NM_054027	ANKH	mRNA	(3045,3069)	Imperfect			147	-16.68
hsa-miR-513b-5p	NM_054027	ANKH	mRNA	(3962,3984)	Imperfect			147	-19.18
hsa-miR-3198	NM_054027	ANKH	mRNA	(794,814)	Imperfect			142	-20.95
hsa-miR-580-3p	NM_054027	ANKH	mRNA	(3718,3739)	Imperfect			142	-10.23
hsa-miR-450b-3p	NM_020690	ANKHD1-EIF4EBP3	mRNA	(46,70)	Offset 6mer		-0.007	143	-22.16
hsa-miR-4677-3p	NM_019004	ANKIB1	mRNA	(899,921)	Imperfect			148	-14.89
hsa-miR-580-3p	NM_019004	ANKIB1	mRNA	(539,561)	Imperfect			148	-5.62
hsa-miR-3174	NM_019004	ANKIB1	mRNA	(457,484)	Imperfect			147	-18.64
hsa-miR-4457	NM_019004	ANKIB1	mRNA	(2075,2097)	7mer-m8	-0.126	-0.145	145	-17.99
hsa-miR-3174	NM_019004	ANKIB1	mRNA	(62,85)	Imperfect			141	-16.27
hsa-miR-6888-3p	NM_152363	ANKLE1	mRNA	(160,180)	Imperfect			141	-20.46
hsa-miR-450b-3p	NM_015114	ANKLE2	mRNA	(1378,1403)	7mer-m8	-0.271	-0.272	150	-17.31
hsa-miR-6888-3p	NM_015114	ANKLE2	mRNA	(1387,1409)	8mer	-0.242	-0.296	144	-11.72
hsa-miR-3174	NM_020319	ANKMY2	mRNA	(828,850)	Imperfect			153	-19.17
hsa-miR-450b-3p	NM_020319	ANKMY2	mRNA	(280,303)	Offset 6mer		-0.072	140	-13.65
hsa-miR-3198	NM_020319	ANKMY2	mRNA	(95,115)	Imperfect			140	-26.99
hsa-miR-580-3p	NM_023039	ANKRA2	mRNA	(273,295)	Imperfect			146	-14.33
hsa-miR-3198	NM_013275	ANKRD11	mRNA	(542,564)	Offset 6mer		0.02	140	-24.41
hsa-miR-4677-3p	NM_015208	ANKRD12	mRNA	(905,927)	7mer-m8	-0.186	-0.291	165	-16.32
hsa-miR-4251	NM_015208	ANKRD12	mRNA	(4396,4413)	7mer-m8	-0.169	-0.261	145	-9.81
hsa-miR-6888-3p	NM_015208	ANKRD12	mRNA	(3202,3222)	Offset 6mer		-0.036	142	-15.87
hsa-miR-616-3p	NM_015208	ANKRD12	mRNA	(2562,2586)	6mer		-0.022	141	-15.73
hsa-miR-6888-3p	NM_015208	ANKRD12	mRNA	(4194,4214)	Offset 6mer		0.021	140	-23.61
hsa-miR-3174	NM_033121	ANKRD13A	mRNA	(929,954)	7mer-m8	-0.025	-0.08	161	-18.19
hsa-miR-4251	NM_033121	ANKRD13A	mRNA	(1166,1183)	7mer-m8	-0.078	-0.174	150	-19.67
hsa-miR-450b-3p	NM_033121	ANKRD13A	mRNA	(1022,1044)	Imperfect			143	-16.08
hsa-miR-219a-1-3p	NM_033121	ANKRD13A	mRNA	(1191,1214)	Imperfect			141	-15.55
hsa-miR-3174	NM_152345	ANKRD13B	mRNA	(358,380)	Imperfect			142	-23.25
hsa-miR-513b-5p	NM_030816	ANKRD13C	mRNA	(3218,3240)	7mer-m8	-0.106	-0.2	161	-20.91
hsa-miR-4457	NM_030816	ANKRD13C	mRNA	(3215,3239)	8mer	-0.32	-0.384	155	-19.21
hsa-miR-944	NM_030816	ANKRD13C	mRNA	(2694,2716)	Imperfect			148	-12.46
hsa-miR-944	NM_030816	ANKRD13C	mRNA	(3527,3548)	Imperfect			145	-12.58
hsa-miR-580-3p	NM_030816	ANKRD13C	mRNA	(3386,3408)	Imperfect			144	-12.02
hsa-miR-944	NM_030816	ANKRD13C	mRNA	(496,521)	Imperfect			141	-11.77
hsa-miR-3174	NM_030816	ANKRD13C	mRNA	(1138,1161)	Imperfect			140	-12.05
hsa-miR-6888-3p	NM_019046	ANKRD16	mRNA	(720,741)	Imperfect			143	-18.99
hsa-miR-6888-3p	NM_015574	ANKRD17	mRNA	(1203,1229)	7mer-m8	-0.116	-0.228	149	-15.96
hsa-miR-944	NM_015574	ANKRD17	mRNA	(1055,1077)	Imperfect			146	-7.71
hsa-miR-136-3p	NM_015574	ANKRD17	mRNA	(1524,1547)	7mer-A1	-0.078	-0.109	143	-12.59
hsa-miR-580-3p	NM_015574	ANKRD17	mRNA	(1001,1022)	Imperfect			141	-12.27
hsa-miR-4251	NM_015574	ANKRD17	mRNA	(705,722)	Offset 6mer		-0.046	140	-14.53
hsa-miR-6888-3p	NM_032250	ANKRD20A1	mRNA	(381,400)	Imperfect			144	-16.63
hsa-miR-513b-5p	NM_032250	ANKRD20A1	mRNA	(785,807)	Imperfect			143	-17.52
hsa-miR-6888-3p	NM_001012421	ANKRD20A2	mRNA	(381,400)	Imperfect			144	-16.63
hsa-miR-513b-5p	NM_001012421	ANKRD20A2	mRNA	(785,807)	Imperfect			143	-17.52
hsa-miR-944	NM_001012419	ANKRD20A3	mRNA	(893,913)	8mer	-0.027	-0.433	148	-4.51
hsa-miR-616-3p	NM_001012419	ANKRD20A3	mRNA	(925,945)	7mer-m8	-0.142	-0.224	146	-16.36
hsa-miR-6888-3p	NM_001012419	ANKRD20A3	mRNA	(381,400)	Imperfect			144	-16.63
hsa-miR-513b-5p	NM_001012419	ANKRD20A3	mRNA	(785,807)	Imperfect			143	-17.52
hsa-miR-6888-3p	NM_001098805	ANKRD20A4	mRNA	(387,406)	Imperfect			144	-16.63
hsa-miR-3198	NM_144590	ANKRD22	mRNA	(2053,2074)	7mer-m8	-0.129	-0.17	156	-17.98
hsa-miR-580-3p	NM_144590	ANKRD22	mRNA	(1649,1671)	Imperfect			145	-15.23
hsa-miR-4457	NM_144590	ANKRD22	mRNA	(2971,2993)	Offset 6mer		-0.091	141	-14.84
hsa-miR-219a-1-3p	NM_144994	ANKRD23	mRNA	(852,873)	7mer-m8	-0.003	-0.037	152	-18.84
hsa-miR-450b-3p	NM_144994	ANKRD23	mRNA	(971,993)	7mer-m8	-0.063	-0.039	145	-14.07
hsa-miR-3198	NM_133475	ANKRD24	mRNA	(142,165)	Imperfect			144	-28.53
hsa-miR-450b-3p	NM_014915	ANKRD26	mRNA	(751,774)	7mer-m8	-0.218	-0.262	168	-18.78
hsa-miR-944	NM_014915	ANKRD26	mRNA	(1323,1347)	7mer-m8	-0.056	-0.28	153	-11.04
hsa-miR-4457	NM_014915	ANKRD26	mRNA	(1087,1110)	7mer-m8	-0.213	-0.257	151	-17.86
hsa-miR-4251	NM_014915	ANKRD26	mRNA	(456,473)	7mer-m8	-0.043	-0.108	147	-15.77
hsa-miR-4457	NM_032139	ANKRD27	mRNA	(953,977)	8mer	-0.362	-0.41	152	-20.9
hsa-miR-513b-5p	NM_032139	ANKRD27	mRNA	(961,978)	7mer-m8	-0.133	-0.203	150	-15.17
hsa-miR-6888-3p	NM_032139	ANKRD27	mRNA	(204,226)	Imperfect			145	-16.4
hsa-miR-4251	NM_032139	ANKRD27	mRNA	(779,796)	Imperfect			140	-13.16
hsa-miR-450b-3p	NM_015199	ANKRD28	mRNA	(87,109)	7mer-m8	-0.23	-0.198	153	-13.48
hsa-miR-513b-5p	NM_015199	ANKRD28	mRNA	(738,759)	7mer-m8	-0.101	-0.212	150	-13.34
hsa-miR-4457	NM_015199	ANKRD28	mRNA	(221,241)	Imperfect			145	-19.92
hsa-miR-3198	NM_015199	ANKRD28	mRNA	(2092,2115)	Imperfect			145	-21.24
hsa-miR-944	NM_015199	ANKRD28	mRNA	(1502,1526)	6mer		0.001	141	-7.28
hsa-miR-4677-3p	NM_015199	ANKRD28	mRNA	(1341,1363)	Imperfect			140	-19.22
hsa-miR-6888-3p	NM_173505	ANKRD29	mRNA	(335,355)	8mer	-0.257	-0.274	159	-18.11
hsa-miR-3174	NM_173505	ANKRD29	mRNA	(1827,1850)	Imperfect			150	-17.11
hsa-miR-6888-3p	NM_173505	ANKRD29	mRNA	(607,631)	7mer-m8	-0.146	-0.226	148	-11.74
hsa-miR-580-3p	NM_173505	ANKRD29	mRNA	(2068,2090)	Imperfect			147	-13.4
hsa-miR-4677-3p	NM_173505	ANKRD29	mRNA	(1456,1478)	7mer-m8	-0.013	-0.042	140	-14.03
hsa-miR-944	NM_173505	ANKRD29	mRNA	(2104,2125)	Imperfect			140	-8.58
hsa-miR-4251	NM_173505	ANKRD29	mRNA	(319,336)	7mer-m8	-0.037	-0.085	140	-12.31
hsa-miR-6888-3p	NM_001164440	ANKRD33B	mRNA	(612,633)	7mer-m8	-0.063	-0.125	161	-17.65
hsa-miR-4251	NM_001164440	ANKRD33B	mRNA	(1297,1314)	7mer-m8	-0.021	-0.159	157	-15.94
hsa-miR-3174	NM_001164440	ANKRD33B	mRNA	(3877,3901)	Imperfect			156	-22.65
hsa-miR-616-3p	NM_001164440	ANKRD33B	mRNA	(4070,4092)	Imperfect			149	-26.89
hsa-miR-4457	NM_001164440	ANKRD33B	mRNA	(2077,2099)	Imperfect			147	-26.86
hsa-miR-580-3p	NM_001164440	ANKRD33B	mRNA	(3232,3254)	Offset 6mer		0.043	145	-15.49
hsa-miR-3198	NM_001164440	ANKRD33B	mRNA	(1707,1729)	Imperfect			144	-27.93
hsa-miR-3174	NM_001164440	ANKRD33B	mRNA	(3011,3035)	Imperfect			143	-17.04
hsa-miR-219a-1-3p	NM_001164440	ANKRD33B	mRNA	(1076,1098)	Imperfect			141	-22.91
hsa-miR-944	NM_001164440	ANKRD33B	mRNA	(2003,2024)	6mer		0.064	140	-9.37
hsa-miR-3174	NM_001164440	ANKRD33B	mRNA	(6025,6049)	Offset 6mer		0.05	140	-17.29
hsa-miR-3174	NM_001164440	ANKRD33B	mRNA	(3715,3739)	Imperfect			140	-18.28
hsa-miR-944	NM_001004441	ANKRD34B	mRNA	(1205,1228)	8mer	-0.042	-0.461	146	-3.98
hsa-miR-580-3p	NM_001004441	ANKRD34B	mRNA	(309,331)	Imperfect			144	-8.37
hsa-miR-944	NM_001004441	ANKRD34B	mRNA	(1431,1455)	Imperfect			141	-9.27
hsa-miR-450b-3p	NM_001004441	ANKRD34B	mRNA	(1369,1392)	Imperfect			140	-17.28
hsa-miR-450b-3p	NM_001146341	ANKRD34C	mRNA	(2263,2286)	7mer-m8	-0.1	-0.126	160	-20.13
hsa-miR-616-3p	NM_001146341	ANKRD34C	mRNA	(420,441)	Imperfect			155	-26.16
hsa-miR-219a-1-3p	NM_001146341	ANKRD34C	mRNA	(3095,3117)	7mer-m8	-0.191	-0.228	150	-14.05
hsa-miR-944	NM_001146341	ANKRD34C	mRNA	(2549,2571)	Imperfect			145	-9.33
hsa-miR-616-3p	NM_001146341	ANKRD34C	mRNA	(3273,3297)	7mer-A1	-0.1	-0.149	145	-16.83
hsa-miR-580-3p	NM_001146341	ANKRD34C	mRNA	(2245,2267)	Imperfect			144	-8.28
hsa-miR-513b-5p	NM_001146341	ANKRD34C	mRNA	(744,763)	8mer	-0.179	-0.362	143	-12.49
hsa-miR-580-3p	NM_025190	ANKRD36B	mRNA	(461,483)	Imperfect			149	-10.41
hsa-miR-4251	NM_025190	ANKRD36B	mRNA	(1230,1248)	7mer-m8	-0.084	-0.165	149	-14.28
hsa-miR-4677-3p	NM_025190	ANKRD36B	mRNA	(768,791)	7mer-m8	-0.12	-0.182	146	-13.82
hsa-miR-3198	NM_025190	ANKRD36B	mRNA	(915,937)	Offset 6mer		-0.013	141	-24.28
hsa-miR-3198	NM_025190	ANKRD36B	mRNA	(1467,1490)	7mer-m8	-0.207	-0.182	141	-18.25
hsa-miR-580-3p	NM_025190	ANKRD36B	mRNA	(553,575)	Imperfect			140	-9.37
hsa-miR-580-3p	NM_001310154	ANKRD36C	mRNA	(461,483)	Imperfect			149	-10.41
hsa-miR-4677-3p	NM_001310154	ANKRD36C	mRNA	(768,791)	7mer-m8	-0.201	-0.236	146	-13.82
hsa-miR-580-3p	NM_001310154	ANKRD36C	mRNA	(764,788)	7mer-m8	-0.053	-0.136	143	-7.95
hsa-miR-3198	NM_001310154	ANKRD36C	mRNA	(915,937)	Offset 6mer		-0.043	141	-24.28
hsa-miR-4457	NM_052855	ANKRD40	mRNA	(2138,2160)	7mer-m8	-0.077	-0.126	158	-18.81
hsa-miR-3174	NM_052855	ANKRD40	mRNA	(1688,1711)	7mer-m8	-0.025	-0.082	148	-18.11
hsa-miR-3174	NM_052855	ANKRD40	mRNA	(1905,1927)	6mer		0.017	145	-23.04
hsa-miR-450b-3p	NM_052855	ANKRD40	mRNA	(918,940)	Imperfect			144	-16.28
hsa-miR-3174	NM_052855	ANKRD40	mRNA	(2704,2728)	Imperfect			140	-14.94
hsa-miR-513b-5p	NM_052855	ANKRD40	mRNA	(512,534)	7mer-m8	-0.062	-0.129	140	-10.9
hsa-miR-219a-1-3p	NM_182603	ANKRD42	mRNA	(23,42)	8mer	-0.343	-0.368	146	-13.59
hsa-miR-580-3p	NM_182603	ANKRD42	mRNA	(98,121)	7mer-A1	-0.118	-0.2	143	-13.96
hsa-miR-4457	NM_182603	ANKRD42	mRNA	(58,81)	Imperfect			141	-15.68
hsa-miR-616-3p	NM_153697	ANKRD44	mRNA	(139,163)	7mer-A1	-0.092	-0.137	145	-16.33
hsa-miR-944	NM_198493	ANKRD45	mRNA	(276,299)	7mer-m8	-0.015	-0.243	145	-11.64
hsa-miR-4251	NM_198401	ANKRD46	mRNA	(55,72)	8mer	-0.3	-0.431	145	-13.13
hsa-miR-4251	NM_198401	ANKRD46	mRNA	(47,64)	7mer-m8	-0.137	-0.185	144	-9.3
hsa-miR-4457	NM_198401	ANKRD46	mRNA	(474,495)	6mer		-0.06	140	-14.72
hsa-miR-944	NM_017704	ANKRD49	mRNA	(210,232)	7mer-m8	-0.059	-0.291	146	-7.04
hsa-miR-3174	NM_020337	ANKRD50	mRNA	(748,771)	Imperfect			147	-16.1
hsa-miR-3174	NM_020337	ANKRD50	mRNA	(201,226)	Imperfect			147	-18.97
hsa-miR-4457	NM_020337	ANKRD50	mRNA	(2095,2117)	7mer-m8	-0.016	-0.093	145	-12.72
hsa-miR-4251	NM_020337	ANKRD50	mRNA	(2837,2854)	7mer-m8	-0.046	-0.12	140	-8.48
hsa-miR-4251	NM_020337	ANKRD50	mRNA	(811,828)	7mer-m8	-0.014	-0.098	140	-13.32
hsa-miR-6888-3p	NM_020337	ANKRD50	mRNA	(777,798)	7mer-m8	-0.066	-0.125	140	-9.05
hsa-miR-3198	NM_173595	ANKRD52	mRNA	(271,291)	7mer-m8	-0.203	-0.196	152	-20.98
hsa-miR-3198	NM_173595	ANKRD52	mRNA	(3533,3555)	7mer-m8	-0.039	-0.096	148	-14.19
hsa-miR-616-3p	NM_173595	ANKRD52	mRNA	(3538,3560)	Imperfect			147	-23.46
hsa-miR-3198	NM_173595	ANKRD52	mRNA	(324,347)	Offset 6mer		0.022	146	-27.75
hsa-miR-6888-3p	NM_173595	ANKRD52	mRNA	(4637,4657)	Offset 6mer		0.049	145	-21.26
hsa-miR-3174	NM_173595	ANKRD52	mRNA	(3590,3614)	Imperfect			144	-18.06
hsa-miR-4457	NM_173595	ANKRD52	mRNA	(4340,4360)	7mer-m8	-0.041	-0.102	143	-14.6
hsa-miR-6888-3p	NM_173595	ANKRD52	mRNA	(2781,2802)	Offset 6mer		0.067	143	-19.59
hsa-miR-6888-3p	NM_173595	ANKRD52	mRNA	(2575,2596)	Imperfect			142	-14.01
hsa-miR-3198	NM_173595	ANKRD52	mRNA	(4007,4029)	8mer	-0.036	-0.101	140	-13.18
hsa-miR-6888-3p	NM_138797	ANKRD54	mRNA	(461,481)	7mer-m8	-0.111	-0.175	150	-11.14
hsa-miR-4457	NM_138797	ANKRD54	mRNA	(719,744)	Offset 6mer		-0.045	145	-19.31
hsa-miR-4677-3p	NM_138797	ANKRD54	mRNA	(219,244)	Imperfect			141	-16.13
hsa-miR-219a-1-3p	NM_024669	ANKRD55	mRNA	(28,50)	7mer-m8	-0.243	-0.264	148	-15.47
hsa-miR-580-3p	NM_024669	ANKRD55	mRNA	(24,46)	Imperfect			140	-12.04
hsa-miR-580-3p	NM_014942	ANKRD6	mRNA	(1790,1813)	8mer	-0.031	-0.274	146	-12.26
hsa-miR-580-3p	NM_014942	ANKRD6	mRNA	(486,508)	Offset 6mer		-0.044	143	-12.1
hsa-miR-219a-1-3p	NM_001304369	ANKRD60	mRNA	(777,800)	7mer-m8	-0.071	-0.135	171	-28.89
hsa-miR-6888-3p	NM_001304369	ANKRD60	mRNA	(1054,1075)	7mer-m8	-0.02	-0.1	151	-14.42
hsa-miR-513b-5p	NM_001304369	ANKRD60	mRNA	(1648,1671)	7mer-m8	-0.077	-0.187	149	-17.98
hsa-miR-3174	NM_001304369	ANKRD60	mRNA	(1103,1126)	6mer		0.066	147	-24.48
hsa-miR-944	NM_001304369	ANKRD60	mRNA	(128,151)	Imperfect			143	-11.65
hsa-miR-3174	NM_001304369	ANKRD60	mRNA	(1447,1470)	Imperfect			141	-20.34
hsa-miR-136-3p	NM_001304369	ANKRD60	mRNA	(1791,1813)	6mer		-0.015	140	-16.05
hsa-miR-4677-3p	NM_001277333	ANKRD62	mRNA	(186,206)	8mer	-0.41	-0.49	149	-14.16
hsa-miR-3198	NM_001190479	ANKRD63	mRNA	(1281,1303)	Offset 6mer		0.08	144	-28.25
hsa-miR-944	NM_001190479	ANKRD63	mRNA	(421,445)	Offset 6mer		0.016	143	-15.7
hsa-miR-616-3p	NM_001145210	ANKRD65	mRNA	(533,551)	7mer-m8	-0.191	-0.271	155	-20.17
hsa-miR-219a-1-3p	NM_015245	ANKS1A	mRNA	(1505,1526)	Imperfect			146	-29.37
hsa-miR-580-3p	NM_015245	ANKS1A	mRNA	(2719,2741)	Imperfect			144	-12.32
hsa-miR-580-3p	NM_015245	ANKS1A	mRNA	(1905,1929)	Imperfect			143	-11.72
hsa-miR-6888-3p	NM_133450	ANKS3	mRNA	(127,150)	7mer-m8	-0.027	-0.053	162	-23.4
hsa-miR-6888-3p	NM_145865	ANKS4B	mRNA	(892,913)	7mer-m8	-0.036	-0.094	160	-17.37
hsa-miR-580-3p	NM_145865	ANKS4B	mRNA	(345,369)	8mer	-0.149	-0.27	158	-14.36
hsa-miR-3174	NM_145865	ANKS4B	mRNA	(1168,1189)	6mer		0.03	146	-25.35
hsa-miR-450b-3p	NM_145865	ANKS4B	mRNA	(1156,1182)	Imperfect			142	-23.04
hsa-miR-6888-3p	NM_173551	ANKS6	mRNA	(175,197)	7mer-m8	-0.162	-0.222	155	-17.41
hsa-miR-219a-1-3p	NM_173551	ANKS6	mRNA	(249,271)	Imperfect			147	-21.99
hsa-miR-3174	NM_173551	ANKS6	mRNA	(1520,1543)	Imperfect			144	-19.96
hsa-miR-6888-3p	NM_173551	ANKS6	mRNA	(4120,4142)	8mer	-0.175	-0.237	143	-15.26
hsa-miR-3174	NM_173551	ANKS6	mRNA	(1600,1623)	Offset 6mer		0.036	142	-15.46
hsa-miR-580-3p	NM_001315506	ANKUB1	mRNA	(240,264)	8mer	-0.195	-0.319	157	-13.26
hsa-miR-6888-3p	NM_018685	ANLN	mRNA	(350,371)	8mer	-0.164	-0.219	149	-17.38
hsa-miR-513b-5p	NM_018685	ANLN	mRNA	(1106,1129)	Offset 6mer		-0.111	147	-15.75
hsa-miR-944	NM_018685	ANLN	mRNA	(807,830)	Offset 6mer		-0.043	145	-11.75
hsa-miR-580-3p	NM_018685	ANLN	mRNA	(662,683)	Imperfect			144	-12.8
hsa-miR-3174	NM_018043	ANO1	mRNA	(1042,1064)	Offset 6mer		-0.056	151	-19.17
hsa-miR-4677-3p	NM_018043	ANO1	mRNA	(1045,1065)	7mer-m8	-0.243	-0.319	149	-13.75
hsa-miR-4251	NM_018075	ANO10	mRNA	(144,161)	7mer-m8	-0.056	-0.106	146	-14.94
hsa-miR-3174	NM_001278596	ANO2	mRNA	(385,408)	Imperfect			149	-19.27
hsa-miR-944	NM_001278596	ANO2	mRNA	(597,619)	Offset 6mer		-0.112	146	-6.46
hsa-miR-4251	NM_031418	ANO3	mRNA	(2481,2498)	7mer-m8	-0.142	-0.22	149	-15.76
hsa-miR-219a-1-3p	NM_031418	ANO3	mRNA	(1280,1302)	7mer-m8	-0.017	-0.103	148	-13.86
hsa-miR-580-3p	NM_031418	ANO3	mRNA	(2475,2497)	7mer-m8	-0.078	-0.171	148	-12.76
hsa-miR-580-3p	NM_031418	ANO3	mRNA	(225,245)	7mer-m8	-0.12	-0.23	147	-13.7
hsa-miR-580-3p	NM_031418	ANO3	mRNA	(767,789)	Imperfect			142	-11.1
hsa-miR-580-3p	NM_031418	ANO3	mRNA	(2511,2536)	Imperfect			141	-8.3
hsa-miR-3174	NM_031418	ANO3	mRNA	(376,400)	Offset 6mer		-0.052	140	-16.31
hsa-miR-4251	NM_031418	ANO3	mRNA	(229,246)	8mer	-0.225	-0.367	140	-11.04
hsa-miR-6888-3p	NM_031418	ANO3	mRNA	(318,339)	7mer-m8	-0.157	-0.199	140	-13.53
hsa-miR-616-3p	NM_031418	ANO3	mRNA	(166,188)	7mer-m8	-0.171	-0.222	140	-11.23
hsa-miR-580-3p	NM_178826	ANO4	mRNA	(249,270)	8mer	-0.177	-0.334	150	-15.75
hsa-miR-4251	NM_178826	ANO4	mRNA	(299,316)	Imperfect			147	-18.01
hsa-miR-944	NM_213599	ANO5	mRNA	(3248,3270)	7mer-m8	-0.017	-0.261	166	-11.79
hsa-miR-450b-3p	NM_213599	ANO5	mRNA	(1687,1709)	Imperfect			153	-16.32
hsa-miR-6888-3p	NM_213599	ANO5	mRNA	(2269,2290)	Imperfect			149	-13.25
hsa-miR-944	NM_213599	ANO5	mRNA	(671,692)	Imperfect			149	-14.01
hsa-miR-3198	NM_213599	ANO5	mRNA	(3005,3025)	7mer-m8	-0.213	-0.241	145	-17.15
hsa-miR-6888-3p	NM_213599	ANO5	mRNA	(1596,1616)	Offset 6mer		0.033	143	-15.42
hsa-miR-4457	NM_213599	ANO5	mRNA	(1019,1041)	Offset 6mer		0.013	142	-19.55
hsa-miR-580-3p	NM_001025356	ANO6	mRNA	(314,336)	Imperfect			149	-12.1
hsa-miR-4251	NM_001025356	ANO6	mRNA	(336,353)	7mer-m8	-0.094	-0.16	148	-16.75
hsa-miR-580-3p	NM_001025356	ANO6	mRNA	(328,352)	7mer-m8	-0.076	-0.181	148	-12.73
hsa-miR-450b-3p	NM_001001666	ANO7	mRNA	(110,134)	Offset 6mer		-0.029	145	-18.17
hsa-miR-4457	NM_001012302	ANO9	mRNA	(163,185)	Imperfect			141	-19.15
hsa-miR-580-3p	NM_000216	ANOS1	mRNA	(4050,4072)	Imperfect			158	-18.88
hsa-miR-4457	NM_000216	ANOS1	mRNA	(563,585)	7mer-m8	-0.158	-0.213	158	-18.25
hsa-miR-6888-3p	NM_000216	ANOS1	mRNA	(178,200)	7mer-m8	-0.13	-0.163	146	-12.79
hsa-miR-3174	NM_000216	ANOS1	mRNA	(4041,4065)	Imperfect			144	-19.18
hsa-miR-4457	NM_000216	ANOS1	mRNA	(1072,1094)	Offset 6mer		0.001	142	-16.62
hsa-miR-4251	NM_006305	ANP32A	mRNA	(459,476)	7mer-m8	-0.052	-0.127	155	-20.36
hsa-miR-219a-1-3p	NM_006305	ANP32A	mRNA	(716,739)	Offset 6mer		-0.046	145	-11.74
hsa-miR-136-3p	NM_006305	ANP32A	mRNA	(439,461)	7mer-A1	-0.058	-0.032	143	-11.12
hsa-miR-580-3p	NM_030920	ANP32E	mRNA	(1766,1788)	7mer-m8	-0.112	-0.228	148	-11.96
hsa-miR-513b-5p	NM_030920	ANP32E	mRNA	(818,845)	8mer	-0.073	-0.259	143	-13.31
hsa-miR-513b-5p	NM_030920	ANP32E	mRNA	(1624,1645)	Offset 6mer		-0.049	140	-17.03
hsa-miR-513b-5p	NM_018153	ANTXR1	mRNA	(599,621)	6mer		-0.018	140	-16.11
hsa-miR-219a-1-3p	NM_058172	ANTXR2	mRNA	(4181,4205)	7mer-m8	-0.023	-0.131	156	-22
hsa-miR-450b-3p	NM_058172	ANTXR2	mRNA	(5388,5407)	7mer-m8	-0.111	-0.094	147	-17.22
hsa-miR-616-3p	NM_058172	ANTXR2	mRNA	(3015,3037)	Imperfect			147	-26.64
hsa-miR-580-3p	NM_058172	ANTXR2	mRNA	(5556,5580)	8mer	-0.13	-0.255	143	-11.21
hsa-miR-3198	NM_058172	ANTXR2	mRNA	(939,961)	Imperfect			140	-18.64
hsa-miR-3174	NM_001157	ANXA11	mRNA	(504,529)	7mer-m8	-0.197	-0.218	160	-19.42
hsa-miR-6888-3p	NM_001157	ANXA11	mRNA	(349,371)	7mer-m8	-0.062	-0.097	148	-13.96
hsa-miR-4677-3p	NM_001157	ANXA11	mRNA	(336,356)	Imperfect			146	-14.44
hsa-miR-4677-3p	NM_001157	ANXA11	mRNA	(199,221)	7mer-m8	-0.068	-0.058	140	-10.98
hsa-miR-580-3p	NM_001014279	ANXA2R	mRNA	(26,48)	7mer-m8	-0.091	-0.158	140	-13.51
hsa-miR-4251	NM_001014279	ANXA2R	mRNA	(32,49)	7mer-m8	-0.167	-0.221	140	-8.47
hsa-miR-4677-3p	NM_001153	ANXA4	mRNA	(271,294)	7mer-A1	-0.138	-0.188	152	-22.84
hsa-miR-219a-1-3p	NM_001153	ANXA4	mRNA	(873,895)	7mer-m8	-0.184	-0.19	141	-15.21
hsa-miR-6888-3p	NM_001155	ANXA6	mRNA	(599,619)	Offset 6mer		-0.06	141	-16.35
hsa-miR-219a-1-3p	NM_001155	ANXA6	mRNA	(512,534)	Imperfect			140	-22.16
hsa-miR-944	NM_001156	ANXA7	mRNA	(681,703)	Imperfect			156	-17.26
hsa-miR-4457	NM_001156	ANXA7	mRNA	(675,695)	7mer-m8	-0.246	-0.301	150	-18.05
hsa-miR-616-3p	NM_001156	ANXA7	mRNA	(41,66)	7mer-m8	-0.115	-0.152	149	-20.2
hsa-miR-450b-3p	NM_001156	ANXA7	mRNA	(684,706)	Imperfect			148	-14.08
hsa-miR-944	NM_001156	ANXA7	mRNA	(318,340)	7mer-m8	-0.014	-0.245	146	-5.34
hsa-miR-944	NM_001156	ANXA7	mRNA	(305,330)	Offset 6mer		-0.071	141	-14.56
hsa-miR-3198	NM_001040084	ANXA8	mRNA	(31,53)	Offset 6mer		-0.014	153	-33.76
hsa-miR-450b-3p	NM_001040084	ANXA8	mRNA	(77,100)	Imperfect			147	-25.83
hsa-miR-6888-3p	NM_001040084	ANXA8	mRNA	(234,255)	7mer-m8	-0.035	-0.047	146	-13.52
hsa-miR-3198	NM_001098845	ANXA8L1	mRNA	(31,53)	Offset 6mer		-0.014	153	-33.76
hsa-miR-450b-3p	NM_001098845	ANXA8L1	mRNA	(77,100)	Imperfect			147	-25.83
hsa-miR-6888-3p	NM_001098845	ANXA8L1	mRNA	(234,255)	7mer-m8	-0.035	-0.047	146	-13.52
hsa-miR-6888-3p	NM_001637	AOAH	mRNA	(22,44)	Imperfect			146	-21.81
hsa-miR-4457	NM_003734	AOC3	mRNA	(666,688)	7mer-m8	-0.083	-0.137	156	-18.6
hsa-miR-944	NM_003734	AOC3	mRNA	(1259,1282)	7mer-m8	-0.027	-0.25	147	-3.97
hsa-miR-3198	NM_003734	AOC3	mRNA	(349,372)	Imperfect			142	-26.41
hsa-miR-580-3p	NM_001159	AOX1	mRNA	(183,206)	Imperfect			146	-14.38
hsa-miR-944	NM_001159	AOX1	mRNA	(351,375)	7mer-m8	-0.033	-0.271	143	-4.8
hsa-miR-6888-3p	NM_001159	AOX1	mRNA	(75,96)	7mer-m8	-0.166	-0.189	140	-10.67
hsa-miR-580-3p	NM_018569	AP1AR	mRNA	(370,393)	7mer-m8	-0.097	-0.211	150	-11.06
hsa-miR-616-3p	NM_018569	AP1AR	mRNA	(1284,1309)	8mer	-0.017	-0.179	149	-14.6
hsa-miR-580-3p	NM_018569	AP1AR	mRNA	(2456,2476)	Imperfect			140	-10.96
hsa-miR-4251	NM_018569	AP1AR	mRNA	(377,394)	7mer-m8	-0.097	-0.163	140	-8.75
hsa-miR-944	NM_018569	AP1AR	mRNA	(3106,3126)	Offset 6mer		0.004	140	-12.11
hsa-miR-944	NM_001127	AP1B1	mRNA	(921,943)	Offset 6mer		-0.052	145	-13.27
hsa-miR-219a-1-3p	NM_001128	AP1G1	mRNA	(3124,3146)	Offset 6mer		-0.013	143	-14.48
hsa-miR-616-3p	NM_001128	AP1G1	mRNA	(1900,1922)	Offset 6mer		0.022	140	-20.77
hsa-miR-3174	NM_001128	AP1G1	mRNA	(341,364)	7mer-m8	-0.12	-0.125	140	-12.28
hsa-miR-6888-3p	NM_001128	AP1G1	mRNA	(660,679)	6mer		-0.018	140	-15.77
hsa-miR-4677-3p	NM_032493	AP1M1	mRNA	(647,669)	Imperfect			142	-17.11
hsa-miR-580-3p	NM_003916	AP1S2	mRNA	(1121,1142)	Imperfect			154	-14.3
hsa-miR-944	NM_001039569	AP1S3	mRNA	(422,444)	7mer-m8	-0.066	-0.326	161	-11.62
hsa-miR-450b-3p	NM_001039569	AP1S3	mRNA	(1874,1898)	7mer-m8	-0.067	-0.13	155	-18.46
hsa-miR-944	NM_001039569	AP1S3	mRNA	(91,110)	7mer-m8	-0.03	-0.237	144	-8.54
hsa-miR-4251	NM_001039569	AP1S3	mRNA	(2830,2847)	8mer	-0.069	-0.192	140	-12.23
hsa-miR-616-3p	NM_001039569	AP1S3	mRNA	(1831,1853)	Imperfect			140	-24.84
hsa-miR-3198	NM_012305	AP2A2	mRNA	(703,725)	7mer-m8	-0.047	-0.061	170	-31.25
hsa-miR-580-3p	NM_012305	AP2A2	mRNA	(1393,1416)	7mer-m8	-0.01	-0.085	155	-15.28
hsa-miR-6888-3p	NM_012305	AP2A2	mRNA	(239,260)	Offset 6mer		-0.056	152	-19.16
hsa-miR-4457	NM_012305	AP2A2	mRNA	(12,37)	6mer		-0.035	140	-21.07
hsa-miR-3174	NM_001282	AP2B1	mRNA	(1663,1685)	7mer-m8	-0.031	-0.084	161	-23.75
hsa-miR-4251	NM_001282	AP2B1	mRNA	(2181,2198)	7mer-m8	-0.053	-0.128	155	-16.28
hsa-miR-136-3p	NM_001282	AP2B1	mRNA	(668,692)	Imperfect			149	-19.9
hsa-miR-4251	NM_001282	AP2B1	mRNA	(864,881)	7mer-m8	-0.021	-0.114	145	-18.02
hsa-miR-4457	NM_001282	AP2B1	mRNA	(2662,2684)	7mer-m8	-0.176	-0.181	145	-14.78
hsa-miR-6888-3p	NM_001282	AP2B1	mRNA	(478,502)	Imperfect			140	-17.26
hsa-miR-219a-1-3p	NM_003664	AP3B1	mRNA	(214,238)	7mer-m8	-0.183	-0.222	148	-19.63
hsa-miR-944	NM_003664	AP3B1	mRNA	(62,84)	Offset 6mer		-0.033	144	-7.25
hsa-miR-450b-3p	NM_003938	AP3D1	mRNA	(549,569)	7mer-m8	-0.028	-0.002	145	-18.62
hsa-miR-450b-3p	NM_003938	AP3D1	mRNA	(1029,1049)	Imperfect			142	-17.94
hsa-miR-4677-3p	NM_003938	AP3D1	mRNA	(861,883)	7mer-m8	-0.006	0.009	140	-15.86
hsa-miR-580-3p	NM_012095	AP3M1	mRNA	(2066,2088)	Offset 6mer		0.025	156	-17.27
hsa-miR-616-3p	NM_012095	AP3M1	mRNA	(2760,2783)	7mer-A1	-0.03	-0.115	153	-22.02
hsa-miR-6888-3p	NM_012095	AP3M1	mRNA	(276,297)	Imperfect			146	-17.77
hsa-miR-4677-3p	NM_012095	AP3M1	mRNA	(962,982)	7mer-m8	-0.01	-0.055	143	-11.69
hsa-miR-219a-1-3p	NM_012095	AP3M1	mRNA	(2818,2840)	Imperfect			143	-25.64
hsa-miR-3198	NM_012095	AP3M1	mRNA	(1424,1448)	Imperfect			142	-24.16
hsa-miR-944	NM_012095	AP3M1	mRNA	(2414,2435)	Imperfect			142	-9.46
hsa-miR-6888-3p	NM_012095	AP3M1	mRNA	(1179,1199)	Imperfect			141	-16.44
hsa-miR-616-3p	NM_012095	AP3M1	mRNA	(173,195)	Imperfect			140	-21.51
hsa-miR-3174	NM_006803	AP3M2	mRNA	(817,839)	7mer-m8	-0.111	-0.165	154	-16.26
hsa-miR-3198	NM_006803	AP3M2	mRNA	(1644,1666)	Offset 6mer		0.012	152	-31.26
hsa-miR-450b-3p	NM_006803	AP3M2	mRNA	(909,931)	7mer-m8	-0.067	-0.071	145	-13.53
hsa-miR-513b-5p	NM_006803	AP3M2	mRNA	(1585,1607)	6mer		-0.028	140	-12.14
hsa-miR-580-3p	NM_006803	AP3M2	mRNA	(1711,1733)	8mer	-0.042	-0.182	140	-14.59
hsa-miR-944	NM_001284	AP3S1	mRNA	(512,535)	7mer-m8	-0.012	-0.216	159	-10.07
hsa-miR-4457	NM_005829	AP3S2	mRNA	(3574,3596)	Imperfect			157	-26.61
hsa-miR-4677-3p	NM_005829	AP3S2	mRNA	(972,992)	7mer-m8	-0.1	-0.179	156	-16.42
hsa-miR-3198	NM_005829	AP3S2	mRNA	(2091,2112)	7mer-m8	-0.058	-0.13	153	-22.19
hsa-miR-3174	NM_005829	AP3S2	mRNA	(652,675)	6mer		0.04	147	-23.9
hsa-miR-944	NM_005829	AP3S2	mRNA	(3976,3999)	Imperfect			146	-10.47
hsa-miR-944	NM_005829	AP3S2	mRNA	(4346,4367)	Imperfect			141	-8.89
hsa-miR-3174	NM_006594	AP4B1	mRNA	(630,653)	6mer		-0.027	145	-17.77
hsa-miR-4251	NM_006594	AP4B1	mRNA	(184,201)	Imperfect			141	-13.35
hsa-miR-219a-1-3p	NM_006594	AP4B1	mRNA	(627,650)	Imperfect			140	-15.9
hsa-miR-6888-3p	NM_007347	AP4E1	mRNA	(2686,2709)	8mer	-0.219	-0.297	157	-16.85
hsa-miR-3174	NM_007347	AP4E1	mRNA	(2130,2150)	7mer-m8	-0.138	-0.224	156	-20.65
hsa-miR-944	NM_007347	AP4E1	mRNA	(291,312)	7mer-m8	-0.061	-0.296	152	-6.46
hsa-miR-6888-3p	NM_007347	AP4E1	mRNA	(2226,2247)	7mer-m8	-0.035	-0.112	151	-14.42
hsa-miR-580-3p	NM_007347	AP4E1	mRNA	(944,965)	Imperfect			150	-12.19
hsa-miR-944	NM_007347	AP4E1	mRNA	(3126,3146)	8mer	-0.063	-0.435	147	-4.44
hsa-miR-3174	NM_007347	AP4E1	mRNA	(2276,2299)	6mer		0.05	143	-20.29
hsa-miR-580-3p	NM_007347	AP4E1	mRNA	(670,694)	Imperfect			141	-8.08
hsa-miR-513b-5p	NM_007077	AP4S1	mRNA	(507,529)	7mer-m8	-0.091	-0.157	146	-13.53
hsa-miR-6888-3p	NM_138368	AP5B1	mRNA	(505,526)	8mer	-0.091	-0.11	154	-13.93
hsa-miR-3198	NM_138368	AP5B1	mRNA	(2422,2442)	7mer-m8	-0.036	-0.1	148	-22.29
hsa-miR-4457	NM_138368	AP5B1	mRNA	(18,42)	7mer-m8	-0.023	0.006	146	-17.47
hsa-miR-3198	NM_138368	AP5B1	mRNA	(2443,2465)	6mer		0.053	144	-24.25
hsa-miR-3198	NM_018347	AP5S1	mRNA	(609,631)	7mer-m8	-0.175	-0.158	140	-16.34
hsa-miR-4457	NM_014855	AP5Z1	mRNA	(2661,2683)	7mer-m8	-0.159	-0.197	172	-24.74
hsa-miR-4677-3p	NM_014855	AP5Z1	mRNA	(122,144)	8mer	-0.147	-0.113	140	-19.5
hsa-miR-4677-3p	NM_014855	AP5Z1	mRNA	(1899,1921)	Imperfect			140	-17.06
hsa-miR-6888-3p	NM_001160	APAF1	mRNA	(575,596)	7mer-m8	-0.038	-0.079	147	-12.93
hsa-miR-4251	NM_001160	APAF1	mRNA	(1224,1241)	Offset 6mer		0.028	145	-18.22
hsa-miR-6888-3p	NM_001160	APAF1	mRNA	(872,893)	Offset 6mer		0.04	142	-16.94
hsa-miR-3198	NM_001160	APAF1	mRNA	(2686,2708)	Imperfect			141	-14.31
hsa-miR-4457	NM_001160	APAF1	mRNA	(237,259)	Offset 6mer		-0.062	140	-14.98
hsa-miR-3198	NM_001160	APAF1	mRNA	(1259,1279)	Imperfect			140	-20.66
hsa-miR-3198	NM_001163	APBA1	mRNA	(994,1015)	Offset 6mer		0.065	146	-27.18
hsa-miR-6888-3p	NM_001163	APBA1	mRNA	(1465,1486)	Offset 6mer		0.041	142	-17.18
hsa-miR-450b-3p	NM_005503	APBA2	mRNA	(431,453)	Imperfect			146	-21.41
hsa-miR-3198	NM_005503	APBA2	mRNA	(634,655)	Imperfect			145	-18.99
hsa-miR-580-3p	NM_004307	APBB2	mRNA	(5865,5889)	Offset 6mer		-0.064	151	-13.92
hsa-miR-580-3p	NM_004307	APBB2	mRNA	(1502,1525)	Imperfect			150	-14.82
hsa-miR-944	NM_004307	APBB2	mRNA	(176,199)	7mer-m8	-0.009	-0.228	146	-3.73
hsa-miR-944	NM_004307	APBB2	mRNA	(4394,4416)	Imperfect			145	-14.47
hsa-miR-580-3p	NM_004307	APBB2	mRNA	(3854,3880)	Imperfect			143	-12.45
hsa-miR-580-3p	NM_004307	APBB2	mRNA	(4487,4510)	Offset 6mer		0.005	142	-14.07
hsa-miR-4251	NM_004307	APBB2	mRNA	(5880,5897)	Offset 6mer		-0.064	141	-14.63
hsa-miR-3174	NM_004307	APBB2	mRNA	(5551,5574)	6mer		0.026	141	-18.55
hsa-miR-450b-3p	NM_004307	APBB2	mRNA	(2618,2640)	Imperfect			140	-15.4
hsa-miR-6888-3p	NM_004307	APBB2	mRNA	(5264,5285)	Imperfect			140	-8.73
hsa-miR-4457	NM_006051	APBB3	mRNA	(203,225)	7mer-m8	-0.133	-0.133	142	-14.35
hsa-miR-513b-5p	NM_000038	APC	mRNA	(409,432)	7mer-m8	-0.115	-0.206	163	-20.4
hsa-miR-4457	NM_000038	APC	mRNA	(408,431)	8mer	-0.307	-0.382	142	-15.26
hsa-miR-6888-3p	NM_000038	APC	mRNA	(303,324)	Imperfect			141	-9.78
hsa-miR-3198	NM_000038	APC	mRNA	(1929,1951)	8mer	-0.405	-0.421	140	-13.82
hsa-miR-219a-1-3p	NM_005883	APC2	mRNA	(2493,2517)	8mer	-0.236	-0.252	158	-23.15
hsa-miR-3174	NM_005883	APC2	mRNA	(2387,2410)	6mer		0.035	141	-14.31
hsa-miR-4251	NM_005883	APC2	mRNA	(540,558)	7mer-m8	-0.015	-0.084	141	-10.17
hsa-miR-4677-3p	NM_005883	APC2	mRNA	(2281,2303)	8mer	-0.08	-0.139	140	-17.34
hsa-miR-3198	NM_153360	APCDD1L	mRNA	(710,732)	7mer-m8	-0.093	-0.094	150	-17.93
hsa-miR-136-3p	NM_153360	APCDD1L	mRNA	(1565,1588)	8mer	-0.29	-0.294	148	-15.15
hsa-miR-3198	NM_153360	APCDD1L	mRNA	(372,394)	Imperfect			143	-25.09
hsa-miR-3198	NM_001640	APEH	mRNA	(85,106)	7mer-m8	-0.108	-0.057	154	-26.66
hsa-miR-450b-3p	NM_001297550	APELA	mRNA	(208,230)	Imperfect			153	-14.79
hsa-miR-4251	NM_001297550	APELA	mRNA	(1880,1897)	7mer-m8	-0.207	-0.292	152	-14.35
hsa-miR-4677-3p	NM_001297550	APELA	mRNA	(148,170)	6mer		-0.06	152	-15.72
hsa-miR-3198	NM_001297550	APELA	mRNA	(208,230)	Imperfect			145	-19.65
hsa-miR-580-3p	NM_001297550	APELA	mRNA	(1874,1896)	7mer-m8	-0.147	-0.253	143	-12.62
hsa-miR-616-3p	NM_001641	APEX1	mRNA	(194,217)	6mer		-0.093	144	-19.14
hsa-miR-4457	NM_014481	APEX2	mRNA	(159,181)	6mer		-0.017	140	-17.36
hsa-miR-4251	NM_016022	APH1A	mRNA	(589,606)	7mer-m8	-0.095	-0.201	167	-28.28
hsa-miR-4251	NM_016022	APH1A	mRNA	(548,568)	7mer-m8	-0.088	-0.182	149	-15.95
hsa-miR-3198	NM_016022	APH1A	mRNA	(248,270)	Offset 6mer		0.03	143	-25.91
hsa-miR-616-3p	NM_016022	APH1A	mRNA	(184,205)	Imperfect			142	-25.27
hsa-miR-219a-1-3p	NM_031301	APH1B	mRNA	(386,408)	7mer-m8	-0.123	-0.163	159	-18.27
hsa-miR-3198	NM_031301	APH1B	mRNA	(3016,3038)	Imperfect			144	-22.93
hsa-miR-513b-5p	NM_031301	APH1B	mRNA	(703,723)	6mer		-0.037	141	-14.29
hsa-miR-616-3p	NM_031301	APH1B	mRNA	(1766,1788)	Imperfect			140	-16.37
hsa-miR-4677-3p	NM_006595	API5	mRNA	(1321,1342)	6mer		-0.054	150	-16.54
hsa-miR-136-3p	NM_006595	API5	mRNA	(823,845)	Imperfect			146	-13.74
hsa-miR-3198	NM_006595	API5	mRNA	(289,310)	Imperfect			145	-18.89
hsa-miR-4251	NM_006595	API5	mRNA	(1170,1187)	7mer-m8	-0.05	-0.147	140	-12.98
hsa-miR-580-3p	NM_173545	APLF	mRNA	(1349,1372)	7mer-m8	-0.084	-0.234	165	-11.77
hsa-miR-6888-3p	NM_173545	APLF	mRNA	(219,239)	7mer-m8	-0.219	-0.3	157	-23.96
hsa-miR-6888-3p	NM_173545	APLF	mRNA	(1712,1734)	8mer	-0.298	-0.391	154	-12.67
hsa-miR-3174	NM_173545	APLF	mRNA	(495,517)	Imperfect			151	-23.62
hsa-miR-580-3p	NM_173545	APLF	mRNA	(1470,1493)	Imperfect			150	-15.9
hsa-miR-580-3p	NM_017413	APLN	mRNA	(1970,1992)	Imperfect			152	-12.84
hsa-miR-219a-1-3p	NM_017413	APLN	mRNA	(78,98)	Imperfect			147	-24.06
hsa-miR-3198	NM_017413	APLN	mRNA	(385,406)	Imperfect			146	-26.57
hsa-miR-4457	NM_017413	APLN	mRNA	(398,420)	Offset 6mer		-0.008	144	-16.69
hsa-miR-450b-3p	NM_005161	APLNR	mRNA	(509,531)	8mer	-0.262	-0.251	147	-18.19
hsa-miR-4251	NM_005161	APLNR	mRNA	(147,164)	8mer	-0.231	-0.345	145	-11.71
hsa-miR-616-3p	NM_005161	APLNR	mRNA	(2026,2048)	Imperfect			143	-20.96
hsa-miR-4677-3p	NM_005161	APLNR	mRNA	(1946,1968)	7mer-m8	-0.03	-0.021	140	-13.94
hsa-miR-513b-5p	NM_005166	APLP1	mRNA	(101,123)	6mer		-0.026	149	-20
hsa-miR-513b-5p	NM_001642	APLP2	mRNA	(906,929)	7mer-m8	-0.019	-0.09	160	-20.29
hsa-miR-4457	NM_001642	APLP2	mRNA	(905,928)	8mer	-0.186	-0.154	155	-23.49
[truncated: 42,708 more rows]
