# Supplementary material for: Expression and clinical value of circRNAs in serum extracellular vesicles for gastric cancer
Source: Front Oncol. 2022 Aug 17;12:962831. doi: 10.3389/fonc.2022.962831 (PMC9428625; doi:10.3389/fonc.2022.962831)
Supplement: Supplementary file 5 [file DataSheet_1.zip › Raw data/Fig 7circRNA-miRNA.xlsx]

## Sheet: prediction
miRNA binded circRNA summary of binding sites between miRNA and target. Total: the number of binding sites. context+ score & context score: The context+ score & context score from TargetScan. Structure Score & Free Energy: The thermodynamic properties of the binding site from miRanda.
miRNA	Seqname	GeneSymbol	Type	Total	Context+	Context	Structure	Energy	UTR Length
hsa-miR-136-3p	chr10:42385521-42396165-	chr10:42385521-42396165-	circRNA	176	-6.508	-16.768	26322	-2826.77	10665
hsa-miR-3198	chr10:42385521-42396165-	chr10:42385521-42396165-	circRNA	177	-0.096	-0.201	25704	-3754.73	10665
hsa-miR-450b-3p	chr10:42385521-42396165-	chr10:42385521-42396165-	circRNA	66			9483	-937.53	10665
hsa-miR-616-3p	chr10:42385521-42396165-	chr10:42385521-42396165-	circRNA	53	-0.063	-0.51	7863	-1072.89	10665
hsa-miR-944	chr10:42385521-42396165-	chr10:42385521-42396165-	circRNA	48		0.482	6988	-622.9	10665
hsa-miR-15b-3p	chr10:42385521-42396165-	chr10:42385521-42396165-	circRNA	42	-2.197	-5.661	6344	-406.59	10665
hsa-miR-4758-5p	chr10:42385521-42396165-	chr10:42385521-42396165-	circRNA	39	-0.115	-0.183	5678	-882.06	10665
hsa-miR-6514-5p	chr10:42385521-42396165-	chr10:42385521-42396165-	circRNA	35	-0.05	-0.154	5114	-675.2	10665
hsa-miR-191-5p	chr10:42385521-42396165-	chr10:42385521-42396165-	circRNA	33	-3.112	-4.544	5034	-424.27	10665
hsa-miR-6128	chr10:42385521-42396165-	chr10:42385521-42396165-	circRNA	32		0.158	4528	-467.95	10665
hsa-miR-4694-3p	chr10:42385521-42396165-	chr10:42385521-42396165-	circRNA	25	-2.057	-5.35	3628	-331.47	10665
hsa-miR-219a-2-3p	chr10:42385521-42396165-	chr10:42385521-42396165-	circRNA	23	-0.128	-0.196	3326	-348.23	10665
hsa-miR-769-3p	chr10:42385521-42396165-	chr10:42385521-42396165-	circRNA	21			3003	-444.28	10665
hsa-miR-301a-3p	chr10:42385521-42396165-	chr10:42385521-42396165-	circRNA	20			2899	-245.42	10665
hsa-miR-301b-3p	chr10:42385521-42396165-	chr10:42385521-42396165-	circRNA	19			2760	-232.97	10665
hsa-miR-183-3p	chr10:42385521-42396165-	chr10:42385521-42396165-	circRNA	19		0.283	2721	-286.06	10665
hsa-miR-130b-3p	chr10:42385521-42396165-	chr10:42385521-42396165-	circRNA	18			2649	-263.27	10665
hsa-miR-887-3p	chr10:42385521-42396165-	chr10:42385521-42396165-	circRNA	18	-3.685	-3.979	2558	-292.92	10665
hsa-miR-219a-1-3p	chr10:42385521-42396165-	chr10:42385521-42396165-	circRNA	15			2150	-250.53	10665
hsa-miR-378b	chr10:42385521-42396165-	chr10:42385521-42396165-	circRNA	15		0.075	2139	-276.02	10665
hsa-miR-4309	chr10:42385521-42396165-	chr10:42385521-42396165-	circRNA	14	-0.05	-0.108	2007	-209.15	10665
hsa-miR-1252-5p	chr10:42385521-42396165-	chr10:42385521-42396165-	circRNA	13	-0.015	-0.109	1890	-155.82	10665
hsa-miR-130a-3p	chr10:42385521-42396165-	chr10:42385521-42396165-	circRNA	13			1860	-139.07	10665
hsa-miR-5680	chr10:42385521-42396165-	chr10:42385521-42396165-	circRNA	12	-0.139	-0.503	1760	-168.29	10665
hsa-miR-30a-5p	chr10:42385521-42396165-	chr10:42385521-42396165-	circRNA	12			1716	-226.57	10665
hsa-miR-374a-3p	chr10:42385521-42396165-	chr10:42385521-42396165-	circRNA	11		-0.052	1609	-125.36	10665
hsa-miR-363-5p	chr10:42385521-42396165-	chr10:42385521-42396165-	circRNA	11			1595	-222.05	10665
hsa-miR-3646	chr10:42385521-42396165-	chr10:42385521-42396165-	circRNA	11	-0.046	-0.464	1589	-108.06	10665
hsa-miR-1912-5p	chr10:42385521-42396165-	chr10:42385521-42396165-	circRNA	11	-0.188	-0.354	1582	-181.18	10665
hsa-miR-6864-5p	chr10:42385521-42396165-	chr10:42385521-42396165-	circRNA	11	-0.081	-0.237	1579	-181.16	10665
hsa-miR-378c	chr10:42385521-42396165-	chr10:42385521-42396165-	circRNA	11		-0.001	1557	-249.57	10665
hsa-miR-5696	chr10:42385521-42396165-	chr10:42385521-42396165-	circRNA	10			1478	-107.78	10665
hsa-miR-6505-5p	chr10:42385521-42396165-	chr10:42385521-42396165-	circRNA	10	-0.433	-1.603	1456	-132.56	10665
hsa-miR-8058	chr10:42385521-42396165-	chr10:42385521-42396165-	circRNA	10	-0.21	-0.208	1448	-121.37	10665
hsa-miR-2392	chr10:42385521-42396165-	chr10:42385521-42396165-	circRNA	10		-0.017	1436	-231.35	10665
hsa-miR-5094	chr10:42385521-42396165-	chr10:42385521-42396165-	circRNA	10			1429	-176.32	10665
hsa-miR-29b-2-5p	chr10:42385521-42396165-	chr10:42385521-42396165-	circRNA	10			1408	-142.67	10665
hsa-miR-181c-3p	chr10:42385521-42396165-	chr10:42385521-42396165-	circRNA	9	-1.287	-1.842	1376	-169.35	10665
hsa-miR-432-3p	chr10:42385521-42396165-	chr10:42385521-42396165-	circRNA	9	-0.959	-1.56	1339	-135.14	10665
hsa-miR-219b-3p	chr10:42385521-42396165-	chr10:42385521-42396165-	circRNA	9			1287	-159.66	10665
hsa-miR-9903	chr10:42385521-42396165-	chr10:42385521-42396165-	circRNA	8	-0.669	-1.318	1214	-116.06	10665
hsa-miR-1246	chr10:42385521-42396165-	chr10:42385521-42396165-	circRNA	8	-0.284	-1.153	1185	-128.18	10665
hsa-miR-181a-3p	chr10:42385521-42396165-	chr10:42385521-42396165-	circRNA	8	-1.569	-1.594	1180	-130.3	10665
hsa-miR-6079	chr10:42385521-42396165-	chr10:42385521-42396165-	circRNA	8	-0.049	-0.136	1154	-137.25	10665
hsa-miR-454-3p	chr10:42385521-42396165-	chr10:42385521-42396165-	circRNA	8			1141	-109.54	10665
hsa-miR-6848-3p	chr10:42385521-42396165-	chr10:42385521-42396165-	circRNA	8	-0.333	-0.811	1131	-126.65	10665
hsa-miR-376b-3p	chr10:42385521-42396165-	chr10:42385521-42396165-	circRNA	7	-0.434	-1.439	1077	-99.37	10665
hsa-miR-8066	chr10:42385521-42396165-	chr10:42385521-42396165-	circRNA	7	-0.142	-0.56	1073	-122.2	10665
hsa-miR-376a-3p	chr10:42385521-42396165-	chr10:42385521-42396165-	circRNA	7	-0.434	-1.439	1071	-93.01	10665
hsa-miR-29b-3p	chr10:42385521-42396165-	chr10:42385521-42396165-	circRNA	7			1060	-128.4	10665
hsa-miR-21-3p	chr10:42385521-42396165-	chr10:42385521-42396165-	circRNA	7	-0.337	-1	1058	-111.49	10665
hsa-miR-556-5p	chr10:42385521-42396165-	chr10:42385521-42396165-	circRNA	7			1023	-83.63	10665
hsa-miR-3150b-3p	chr10:42385521-42396165-	chr10:42385521-42396165-	circRNA	7			1021	-187.81	10665
hsa-miR-12113	chr10:42385521-42396165-	chr10:42385521-42396165-	circRNA	7		0.044	1020	-126.13	10665
hsa-miR-181b-3p	chr10:42385521-42396165-	chr10:42385521-42396165-	circRNA	7	-0.041	-0.28	1017	-101.02	10665
hsa-miR-569	chr10:42385521-42396165-	chr10:42385521-42396165-	circRNA	7		0.008	1015	-107.64	10665
hsa-miR-6728-5p	chr10:42385521-42396165-	chr10:42385521-42396165-	circRNA	7	-0.054	-0.131	1003	-128.95	10665
hsa-miR-29a-3p	chr10:42385521-42396165-	chr10:42385521-42396165-	circRNA	7			1003	-126.73	10665
hsa-miR-3610	chr10:42385521-42396165-	chr10:42385521-42396165-	circRNA	7	-0.266	-0.232	1001	-182.48	10665
hsa-miR-12117	chr10:42385521-42396165-	chr10:42385521-42396165-	circRNA	7			997	-112.89	10665
hsa-miR-4444	chr10:42385521-42396165-	chr10:42385521-42396165-	circRNA	7			997	-110.22	10665
hsa-miR-498-3p	chr10:42385521-42396165-	chr10:42385521-42396165-	circRNA	7			987	-122.3	10665
hsa-miR-8056	chr10:42385521-42396165-	chr10:42385521-42396165-	circRNA	7		-0.007	987	-91.63	10665
hsa-miR-6843-3p	chr10:42385521-42396165-	chr10:42385521-42396165-	circRNA	7	-0.309	-0.711	985	-97.64	10665
hsa-miR-5186	chr10:42385521-42396165-	chr10:42385521-42396165-	circRNA	6			972	-106.86	10665
hsa-miR-2681-3p	chr10:42385521-42396165-	chr10:42385521-42396165-	circRNA	6	-0.156	-0.578	911	-106.08	10665
hsa-miR-372-5p	chr10:42385521-42396165-	chr10:42385521-42396165-	circRNA	6	-0.139	-0.459	895	-93.46	10665
hsa-miR-4769-5p	chr10:42385521-42396165-	chr10:42385521-42396165-	circRNA	6		0.013	864	-129.55	10665
hsa-miR-4653-3p	chr10:42385521-42396165-	chr10:42385521-42396165-	circRNA	6			854	-109.72	10665
hsa-miR-573	chr10:42385521-42396165-	chr10:42385521-42396165-	circRNA	6			846	-92.48	10665
hsa-miR-3672	chr10:42385521-42396165-	chr10:42385521-42396165-	circRNA	6			840	-80.92	10665
hsa-miR-588	chr10:42385521-42396165-	chr10:42385521-42396165-	circRNA	5	-0.564	-0.738	795	-104.85	10665
hsa-miR-4427	chr10:42385521-42396165-	chr10:42385521-42396165-	circRNA	5			755	-101.8	10665
hsa-miR-203a-3p	chr10:42385521-42396165-	chr10:42385521-42396165-	circRNA	5	-0.202	-1.201	730	-63.21	10665
hsa-miR-4654	chr10:42385521-42396165-	chr10:42385521-42396165-	circRNA	5			725	-104.99	10665
hsa-miR-147b-5p	chr10:42385521-42396165-	chr10:42385521-42396165-	circRNA	5	-0.302	-1.073	724	-71.87	10665
hsa-miR-4760-3p	chr10:42385521-42396165-	chr10:42385521-42396165-	circRNA	5	-0.018	-0.241	723	-48.14	10665
hsa-miR-8082	chr10:42385521-42396165-	chr10:42385521-42396165-	circRNA	5		-0.03	720	-81.48	10665
hsa-miR-29c-3p	chr10:42385521-42396165-	chr10:42385521-42396165-	circRNA	5			719	-85.86	10665
hsa-miR-6825-5p	chr10:42385521-42396165-	chr10:42385521-42396165-	circRNA	5			716	-133.37	10665
hsa-miR-1270	chr10:42385521-42396165-	chr10:42385521-42396165-	circRNA	5			711	-73.65	10665
hsa-miR-4701-5p	chr10:42385521-42396165-	chr10:42385521-42396165-	circRNA	5	-0.332	-0.35	710	-62.1	10665
hsa-miR-1252-3p	chr10:42385521-42396165-	chr10:42385521-42396165-	circRNA	5		-0.048	709	-49.38	10665
hsa-miR-4261	chr10:42385521-42396165-	chr10:42385521-42396165-	circRNA	5	-0.268	-1.094	707	-50.81	10665
hsa-miR-5089-5p	chr10:42385521-42396165-	chr10:42385521-42396165-	circRNA	5			705	-86.45	10665
hsa-miR-5197-3p	chr10:42385521-42396165-	chr10:42385521-42396165-	circRNA	5		0.052	700	-104.85	10665
hsa-miR-548bb-5p	chr10:42385521-42396165-	chr10:42385521-42396165-	circRNA	4			588	-52.85	10665
hsa-miR-30e-5p	chr10:42385521-42396165-	chr10:42385521-42396165-	circRNA	4			580	-66.87	10665
hsa-miR-488-3p	chr10:42385521-42396165-	chr10:42385521-42396165-	circRNA	4	-0.377	-0.936	577	-56.62	10665
hsa-miR-548b-5p	chr10:42385521-42396165-	chr10:42385521-42396165-	circRNA	4			576	-52.01	10665
hsa-miR-12115	chr10:42385521-42396165-	chr10:42385521-42396165-	circRNA	4		0.066	572	-86.45	10665
hsa-miR-3153	chr10:42385521-42396165-	chr10:42385521-42396165-	circRNA	4		-0.023	572	-78.84	10665
hsa-miR-559	chr10:42385521-42396165-	chr10:42385521-42396165-	circRNA	4			571	-27.77	10665
hsa-miR-3688-3p	chr10:42385521-42396165-	chr10:42385521-42396165-	circRNA	4	-0.165	-0.594	569	-33.33	10665
hsa-miR-30d-5p	chr10:42385521-42396165-	chr10:42385521-42396165-	circRNA	4			564	-78.53	10665
hsa-miR-890	chr10:42385521-42396165-	chr10:42385521-42396165-	circRNA	4			564	-54.28	10665
hsa-miR-5681b	chr10:42385521-42396165-	chr10:42385521-42396165-	circRNA	4	-0.431	-1.247	560	-34	10665
hsa-miR-122b-3p	chr10:42385521-42396165-	chr10:42385521-42396165-	circRNA	3	-0.258	-0.449	453	-47.04	10665
hsa-miR-4642	chr10:42385521-42396165-	chr10:42385521-42396165-	circRNA	3	-0.061	-0.172	449	-65.18	10665
hsa-miR-7154-5p	chr10:42385521-42396165-	chr10:42385521-42396165-	circRNA	3	-0.215	-0.593	449	-40.49	10665
hsa-miR-5088-5p	chr10:42385521-42396165-	chr10:42385521-42396165-	circRNA	3			446	-75.68	10665
hsa-miR-3978	chr10:42385521-42396165-	chr10:42385521-42396165-	circRNA	3	-0.092	-0.215	445	-49.39	10665
hsa-miR-4790-3p	chr10:42385521-42396165-	chr10:42385521-42396165-	circRNA	3	-0.155	-0.438	445	-46.45	10665
hsa-miR-5093	chr10:42385521-42396165-	chr10:42385521-42396165-	circRNA	3	-0.446	-1.085	445	-45.39	10665
hsa-miR-5692a	chr10:42385521-42396165-	chr10:42385521-42396165-	circRNA	3		-0.045	442	-39.09	10665
hsa-miR-7852-3p	chr10:42385521-42396165-	chr10:42385521-42396165-	circRNA	3			439	-38.31	10665
hsa-miR-217-3p	chr10:42385521-42396165-	chr10:42385521-42396165-	circRNA	3			432	-24.38	10665
hsa-miR-638	chr10:42385521-42396165-	chr10:42385521-42396165-	circRNA	3	-0.097	-0.098	431	-77.31	10665
hsa-miR-888-5p	chr10:42385521-42396165-	chr10:42385521-42396165-	circRNA	3	-0.299	-0.616	430	-31.84	10665
hsa-miR-101-5p	chr10:42385521-42396165-	chr10:42385521-42396165-	circRNA	3			429	-38.25	10665
hsa-miR-3916	chr10:42385521-42396165-	chr10:42385521-42396165-	circRNA	3		0.011	427	-52.07	10665
hsa-miR-5009-5p	chr10:42385521-42396165-	chr10:42385521-42396165-	circRNA	3	-0.21	-0.382	426	-43.51	10665
hsa-miR-8076	chr10:42385521-42396165-	chr10:42385521-42396165-	circRNA	3	-0.04	-0.145	426	-31.55	10665
hsa-miR-551b-5p	chr10:42385521-42396165-	chr10:42385521-42396165-	circRNA	3	-0.096	-0.195	424	-46.6	10665
hsa-miR-378a-3p	chr10:42385521-42396165-	chr10:42385521-42396165-	circRNA	3		0.009	420	-54.09	10665
hsa-miR-6503-3p	chr10:42385521-42396165-	chr10:42385521-42396165-	circRNA	2	-0.248	-0.286	316	-44.05	10665
hsa-miR-219a-5p	chr10:42385521-42396165-	chr10:42385521-42396165-	circRNA	2	-0.051	-0.065	303	-23.28	10665
hsa-miR-7853-5p	chr10:42385521-42396165-	chr10:42385521-42396165-	circRNA	2	-0.314	-0.763	302	-25.66	10665
hsa-miR-4424	chr10:42385521-42396165-	chr10:42385521-42396165-	circRNA	2			301	-35.72	10665
hsa-miR-640	chr10:42385521-42396165-	chr10:42385521-42396165-	circRNA	2	-0.109	-0.17	299	-37.66	10665
hsa-miR-4764-5p	chr10:42385521-42396165-	chr10:42385521-42396165-	circRNA	2			298	-53.55	10665
hsa-miR-3121-3p	chr10:42385521-42396165-	chr10:42385521-42396165-	circRNA	2	-0.071	-0.237	297	-30.03	10665
hsa-miR-7515	chr10:42385521-42396165-	chr10:42385521-42396165-	circRNA	2	-0.125	-0.361	295	-27.28	10665
hsa-miR-6750-5p	chr10:42385521-42396165-	chr10:42385521-42396165-	circRNA	2			290	-35.57	10665
hsa-miR-335-5p	chr10:42385521-42396165-	chr10:42385521-42396165-	circRNA	2		0.058	290	-30.08	10665
hsa-miR-4800-5p	chr10:42385521-42396165-	chr10:42385521-42396165-	circRNA	2		-0.048	288	-48.7	10665
hsa-miR-1289	chr10:42385521-42396165-	chr10:42385521-42396165-	circRNA	2	-0.071	-0.113	288	-44.39	10665
hsa-miR-422a	chr10:42385521-42396165-	chr10:42385521-42396165-	circRNA	2		-0.006	288	-40.75	10665
hsa-miR-3171	chr10:42385521-42396165-	chr10:42385521-42396165-	circRNA	2		0.016	287	-30.05	10665
hsa-miR-5197-5p	chr10:42385521-42396165-	chr10:42385521-42396165-	circRNA	2	-0.061	-0.178	287	-27.18	10665
hsa-miR-4281	chr10:42385521-42396165-	chr10:42385521-42396165-	circRNA	2	-0.731	-0.638	286	-44.51	10665
hsa-miR-875-3p	chr10:42385521-42396165-	chr10:42385521-42396165-	circRNA	2		0.01	286	-27.64	10665
hsa-miR-3913-3p	chr10:42385521-42396165-	chr10:42385521-42396165-	circRNA	2		-0.035	286	-26.19	10665
hsa-miR-548n	chr10:42385521-42396165-	chr10:42385521-42396165-	circRNA	2		0.007	286	-21.96	10665
hsa-miR-3681-5p	chr10:42385521-42396165-	chr10:42385521-42396165-	circRNA	2			285	-31.53	10665
hsa-miR-6506-5p	chr10:42385521-42396165-	chr10:42385521-42396165-	circRNA	2		0.008	285	-25.8	10665
hsa-miR-95-5p	chr10:42385521-42396165-	chr10:42385521-42396165-	circRNA	2		0.007	285	-22.26	10665
hsa-miR-5584-5p	chr10:42385521-42396165-	chr10:42385521-42396165-	circRNA	2			284	-32.08	10665
hsa-miR-766-5p	chr10:42385521-42396165-	chr10:42385521-42396165-	circRNA	2	-0.037	-0.187	284	-31.76	10665
hsa-miR-8070	chr10:42385521-42396165-	chr10:42385521-42396165-	circRNA	2		-0.023	283	-35.92	10665
hsa-miR-6859-5p	chr10:42385521-42396165-	chr10:42385521-42396165-	circRNA	2			283	-35.9	10665
hsa-miR-3179	chr10:42385521-42396165-	chr10:42385521-42396165-	circRNA	2		0.003	283	-26.44	10665
hsa-miR-383-5p	chr10:42385521-42396165-	chr10:42385521-42396165-	circRNA	2	-0.035	-0.035	283	-23.88	10665
hsa-miR-4295	chr10:42385521-42396165-	chr10:42385521-42396165-	circRNA	2			283	-20.97	10665
hsa-miR-4428	chr10:42385521-42396165-	chr10:42385521-42396165-	circRNA	2			282	-40.85	10665
hsa-miR-1304-3p	chr10:42385521-42396165-	chr10:42385521-42396165-	circRNA	2		-0.011	282	-31.48	10665
hsa-miR-4802-3p	chr10:42385521-42396165-	chr10:42385521-42396165-	circRNA	2			282	-31.08	10665
hsa-miR-4650-3p	chr10:42385521-42396165-	chr10:42385521-42396165-	circRNA	2		0.008	282	-23.76	10665
hsa-miR-5700	chr10:42385521-42396165-	chr10:42385521-42396165-	circRNA	2		-0.022	282	-20.7	10665
hsa-miR-653-3p	chr10:42385521-42396165-	chr10:42385521-42396165-	circRNA	2		0.008	281	-32.02	10665
hsa-miR-6815-5p	chr10:42385521-42396165-	chr10:42385521-42396165-	circRNA	2			280	-57.24	10665
hsa-miR-4759	chr10:42385521-42396165-	chr10:42385521-42396165-	circRNA	2		-0.002	280	-37.7	10665
hsa-miR-522-3p	chr10:42385521-42396165-	chr10:42385521-42396165-	circRNA	2		0.026	280	-27.89	10665
hsa-miR-3662	chr10:42385521-42396165-	chr10:42385521-42396165-	circRNA	2		0.038	280	-20.48	10665
hsa-miR-1283	chr10:42385521-42396165-	chr10:42385521-42396165-	circRNA	1	-0.203	-0.354	161	-18.85	10665
hsa-miR-519e-5p	chr10:42385521-42396165-	chr10:42385521-42396165-	circRNA	1	-0.017	-0.152	158	-16.16	10665
hsa-miR-4476	chr10:42385521-42396165-	chr10:42385521-42396165-	circRNA	1	-0.116	-0.21	157	-17.78	10665
hsa-miR-224-3p	chr10:42385521-42396165-	chr10:42385521-42396165-	circRNA	1	-0.006	-0.151	157	-12.06	10665
hsa-miR-8083	chr10:42385521-42396165-	chr10:42385521-42396165-	circRNA	1	-0.001	-0.101	155	-17.5	10665
hsa-miR-142-5p	chr10:42385521-42396165-	chr10:42385521-42396165-	circRNA	1			155	-9.22	10665
hsa-miR-7159-5p	chr10:42385521-42396165-	chr10:42385521-42396165-	circRNA	1	-0.113	-0.232	154	-18.06	10665
hsa-miR-6513-3p	chr10:42385521-42396165-	chr10:42385521-42396165-	circRNA	1	-0.013	-0.246	154	-17.33	10665
hsa-miR-515-5p	chr10:42385521-42396165-	chr10:42385521-42396165-	circRNA	1	-0.017	-0.152	154	-12.43	10665
hsa-miR-6833-5p	chr10:42385521-42396165-	chr10:42385521-42396165-	circRNA	1		0.012	153	-25.8	10665
hsa-miR-224-5p	chr10:42385521-42396165-	chr10:42385521-42396165-	circRNA	1			153	-23.84	10665
hsa-miR-4709-3p	chr10:42385521-42396165-	chr10:42385521-42396165-	circRNA	1			153	-21.84	10665
hsa-miR-518c-5p	chr10:42385521-42396165-	chr10:42385521-42396165-	circRNA	1		0.027	152	-18.8	10665
hsa-miR-4515	chr10:42385521-42396165-	chr10:42385521-42396165-	circRNA	1	-0.167	-0.241	152	-17.99	10665
hsa-miR-95-3p	chr10:42385521-42396165-	chr10:42385521-42396165-	circRNA	1	-0.179	-0.202	152	-17.96	10665
hsa-miR-4680-3p	chr10:42385521-42396165-	chr10:42385521-42396165-	circRNA	1	-0.021	-0.225	152	-11.7	10665
hsa-miR-1229-5p	chr10:42385521-42396165-	chr10:42385521-42396165-	circRNA	1			151	-22.47	10665
hsa-miR-452-3p	chr10:42385521-42396165-	chr10:42385521-42396165-	circRNA	1		-0.042	150	-17.9	10665
hsa-miR-6072	chr10:42385521-42396165-	chr10:42385521-42396165-	circRNA	1	-0.064	-0.198	150	-14.95	10665
hsa-miR-6508-5p	chr10:42385521-42396165-	chr10:42385521-42396165-	circRNA	1		-0.041	150	-12.94	10665
hsa-miR-1249-5p	chr10:42385521-42396165-	chr10:42385521-42396165-	circRNA	1			149	-23.63	10665
hsa-miR-7156-5p	chr10:42385521-42396165-	chr10:42385521-42396165-	circRNA	1			149	-20.47	10665
hsa-miR-4420	chr10:42385521-42396165-	chr10:42385521-42396165-	circRNA	1	-0.024	-0.14	149	-16.77	10665
hsa-miR-6876-5p	chr10:42385521-42396165-	chr10:42385521-42396165-	circRNA	1	-0.098	-0.179	149	-15.65	10665
hsa-miR-3936	chr10:42385521-42396165-	chr10:42385521-42396165-	circRNA	1	-0.027	-0.066	149	-15.13	10665
hsa-miR-3065-5p	chr10:42385521-42396165-	chr10:42385521-42396165-	circRNA	1	-0.137	-0.358	149	-14.88	10665
hsa-miR-34a-3p	chr10:42385521-42396165-	chr10:42385521-42396165-	circRNA	1			149	-13.77	10665
hsa-miR-4509	chr10:42385521-42396165-	chr10:42385521-42396165-	circRNA	1	-0.07	-0.176	149	-12.68	10665
hsa-miR-6828-5p	chr10:42385521-42396165-	chr10:42385521-42396165-	circRNA	1	-0.016	-0.114	149	-12.55	10665
hsa-miR-3671	chr10:42385521-42396165-	chr10:42385521-42396165-	circRNA	1	-0.036	-0.199	149	-8.7	10665
hsa-miR-3922-3p	chr10:42385521-42396165-	chr10:42385521-42396165-	circRNA	1		0.03	148	-18.09	10665
hsa-miR-1238-5p	chr10:42385521-42396165-	chr10:42385521-42396165-	circRNA	1	-0.083	-0.209	148	-16.91	10665
hsa-miR-412-3p	chr10:42385521-42396165-	chr10:42385521-42396165-	circRNA	1	-0.116	-0.162	148	-15.37	10665
hsa-miR-181b-2-3p	chr10:42385521-42396165-	chr10:42385521-42396165-	circRNA	1	-0.035	-0.171	148	-15.06	10665
hsa-miR-6513-5p	chr10:42385521-42396165-	chr10:42385521-42396165-	circRNA	1			148	-13.83	10665
hsa-miR-3618	chr10:42385521-42396165-	chr10:42385521-42396165-	circRNA	1		-0.044	148	-12.37	10665
hsa-miR-3134	chr10:42385521-42396165-	chr10:42385521-42396165-	circRNA	1	-0.023	-0.127	148	-9.51	10665
hsa-miR-6734-5p	chr10:42385521-42396165-	chr10:42385521-42396165-	circRNA	1			147	-24.26	10665
hsa-miR-6812-5p	chr10:42385521-42396165-	chr10:42385521-42396165-	circRNA	1			147	-22.53	10665
hsa-miR-378h	chr10:42385521-42396165-	chr10:42385521-42396165-	circRNA	1		-0.033	147	-20.99	10665
hsa-miR-6881-5p	chr10:42385521-42396165-	chr10:42385521-42396165-	circRNA	1			147	-20.71	10665
hsa-miR-3915	chr10:42385521-42396165-	chr10:42385521-42396165-	circRNA	1		0.012	147	-17.89	10665
hsa-miR-1258	chr10:42385521-42396165-	chr10:42385521-42396165-	circRNA	1			147	-17	10665
hsa-miR-4533	chr10:42385521-42396165-	chr10:42385521-42396165-	circRNA	1	-0.092	-0.174	147	-16.6	10665
hsa-miR-4273	chr10:42385521-42396165-	chr10:42385521-42396165-	circRNA	1			147	-15.2	10665
hsa-miR-6509-3p	chr10:42385521-42396165-	chr10:42385521-42396165-	circRNA	1	-0.003	-0.072	147	-13.36	10665
hsa-miR-607	chr10:42385521-42396165-	chr10:42385521-42396165-	circRNA	1		-0.06	147	-13.09	10665
hsa-miR-4280	chr10:42385521-42396165-	chr10:42385521-42396165-	circRNA	1		-0.001	147	-13.04	10665
hsa-miR-1468-3p	chr10:42385521-42396165-	chr10:42385521-42396165-	circRNA	1		0.01	147	-11.8	10665
hsa-miR-3190-3p	chr10:42385521-42396165-	chr10:42385521-42396165-	circRNA	1		0.015	146	-23.17	10665
hsa-miR-4482-5p	chr10:42385521-42396165-	chr10:42385521-42396165-	circRNA	1			146	-21.77	10665
hsa-miR-3154	chr10:42385521-42396165-	chr10:42385521-42396165-	circRNA	1		-0.017	146	-20.07	10665
hsa-miR-6124	chr10:42385521-42396165-	chr10:42385521-42396165-	circRNA	1		-0.024	146	-20.04	10665
hsa-miR-433-3p	chr10:42385521-42396165-	chr10:42385521-42396165-	circRNA	1	-0.043	-0.145	146	-17.74	10665
hsa-miR-382-3p	chr10:42385521-42396165-	chr10:42385521-42396165-	circRNA	1			146	-17.53	10665
hsa-miR-4762-5p	chr10:42385521-42396165-	chr10:42385521-42396165-	circRNA	1	-0.252	-0.466	146	-9.65	10665
hsa-miR-6853-5p	chr10:42385521-42396165-	chr10:42385521-42396165-	circRNA	1			145	-21.77	10665
hsa-miR-5194	chr10:42385521-42396165-	chr10:42385521-42396165-	circRNA	1			144	-30.44	10665
hsa-miR-6748-5p	chr10:42385521-42396165-	chr10:42385521-42396165-	circRNA	1			144	-23.84	10665
hsa-miR-593-3p	chr10:42385521-42396165-	chr10:42385521-42396165-	circRNA	1		0.006	144	-17.93	10665
hsa-miR-643	chr10:42385521-42396165-	chr10:42385521-42396165-	circRNA	1			144	-17.88	10665
hsa-miR-6512-5p	chr10:42385521-42396165-	chr10:42385521-42396165-	circRNA	1			144	-17.79	10665
hsa-miR-4693-3p	chr10:42385521-42396165-	chr10:42385521-42396165-	circRNA	1			144	-17.04	10665
hsa-miR-3914	chr10:42385521-42396165-	chr10:42385521-42396165-	circRNA	1		-0.01	144	-16.99	10665
hsa-miR-5571-5p	chr10:42385521-42396165-	chr10:42385521-42396165-	circRNA	1		-0.018	144	-14.9	10665
hsa-miR-6785-3p	chr10:42385521-42396165-	chr10:42385521-42396165-	circRNA	1	-0.181	-0.098	144	-12.81	10665
hsa-miR-144-5p	chr10:42385521-42396165-	chr10:42385521-42396165-	circRNA	1			144	-12.23	10665
hsa-miR-4694-5p	chr10:42385521-42396165-	chr10:42385521-42396165-	circRNA	1			144	-12.16	10665
hsa-miR-3616-5p	chr10:42385521-42396165-	chr10:42385521-42396165-	circRNA	1			144	-11.94	10665
hsa-miR-708-3p	chr10:42385521-42396165-	chr10:42385521-42396165-	circRNA	1		0.029	144	-11.55	10665
hsa-miR-580-5p	chr10:42385521-42396165-	chr10:42385521-42396165-	circRNA	1			144	-9.86	10665
hsa-miR-548ah-5p	chr10:42385521-42396165-	chr10:42385521-42396165-	circRNA	1			144	-9.12	10665
hsa-miR-6810-5p	chr10:42385521-42396165-	chr10:42385521-42396165-	circRNA	1			143	-29.06	10665
hsa-miR-608	chr10:42385521-42396165-	chr10:42385521-42396165-	circRNA	1			143	-25.37	10665
hsa-miR-181d-3p	chr10:42385521-42396165-	chr10:42385521-42396165-	circRNA	1	-0.199	-0.099	143	-23.28	10665
hsa-miR-8054	chr10:42385521-42396165-	chr10:42385521-42396165-	circRNA	1		-0.001	143	-22.8	10665
hsa-miR-4437	chr10:42385521-42396165-	chr10:42385521-42396165-	circRNA	1			143	-20.19	10665
hsa-miR-6773-5p	chr10:42385521-42396165-	chr10:42385521-42396165-	circRNA	1			143	-19.24	10665
hsa-miR-6890-5p	chr10:42385521-42396165-	chr10:42385521-42396165-	circRNA	1			143	-18.74	10665
hsa-miR-4328	chr10:42385521-42396165-	chr10:42385521-42396165-	circRNA	1			143	-18.25	10665
hsa-miR-4294	chr10:42385521-42396165-	chr10:42385521-42396165-	circRNA	1			143	-17.95	10665
hsa-miR-3909	chr10:42385521-42396165-	chr10:42385521-42396165-	circRNA	1		0.011	143	-16.09	10665
hsa-miR-4802-5p	chr10:42385521-42396165-	chr10:42385521-42396165-	circRNA	1	-0.054	-0.124	143	-13.33	10665
hsa-miR-548d-5p	chr10:42385521-42396165-	chr10:42385521-42396165-	circRNA	1			143	-11.37	10665
hsa-miR-4320	chr10:42385521-42396165-	chr10:42385521-42396165-	circRNA	1	-0.039	-0.218	143	-11.22	10665
hsa-miR-548y	chr10:42385521-42396165-	chr10:42385521-42396165-	circRNA	1			143	-10.2	10665
hsa-miR-1185-5p	chr10:42385521-42396165-	chr10:42385521-42396165-	circRNA	1			143	-9.86	10665
hsa-miR-4782-3p	chr10:42385521-42396165-	chr10:42385521-42396165-	circRNA	1	-0.048	-0.063	143	-9.18	10665
hsa-miR-1182	chr10:42385521-42396165-	chr10:42385521-42396165-	circRNA	1			142	-25.23	10665
hsa-miR-4713-3p	chr10:42385521-42396165-	chr10:42385521-42396165-	circRNA	1			142	-21.41	10665
hsa-miR-6088	chr10:42385521-42396165-	chr10:42385521-42396165-	circRNA	1			142	-20.12	10665
hsa-miR-6847-5p	chr10:42385521-42396165-	chr10:42385521-42396165-	circRNA	1		0.019	142	-18.09	10665
hsa-miR-619-5p	chr10:42385521-42396165-	chr10:42385521-42396165-	circRNA	1			142	-14.27	10665
hsa-miR-548bb-3p	chr10:42385521-42396165-	chr10:42385521-42396165-	circRNA	1			142	-13.6	10665
hsa-miR-6754-3p	chr10:42385521-42396165-	chr10:42385521-42396165-	circRNA	1	-0.106	-0.16	142	-12.75	10665
hsa-miR-10526-3p	chr10:42385521-42396165-	chr10:42385521-42396165-	circRNA	1	-0.002	-0.073	142	-11.57	10665
hsa-miR-548ar-3p	chr10:42385521-42396165-	chr10:42385521-42396165-	circRNA	1		-0.019	142	-9.56	10665
hsa-miR-92a-1-5p	chr10:42385521-42396165-	chr10:42385521-42396165-	circRNA	1			141	-22.4	10665
hsa-miR-4756-5p	chr10:42385521-42396165-	chr10:42385521-42396165-	circRNA	1			141	-20.54	10665
hsa-miR-5697	chr10:42385521-42396165-	chr10:42385521-42396165-	circRNA	1			141	-19.66	10665
hsa-miR-4657	chr10:42385521-42396165-	chr10:42385521-42396165-	circRNA	1			141	-17.99	10665
hsa-miR-378i	chr10:42385521-42396165-	chr10:42385521-42396165-	circRNA	1		0.012	141	-17.98	10665
hsa-miR-4496	chr10:42385521-42396165-	chr10:42385521-42396165-	circRNA	1		-0.033	141	-15.06	10665
hsa-miR-451a	chr10:42385521-42396165-	chr10:42385521-42396165-	circRNA	1	-0.075	-0.029	141	-14.78	10665
hsa-miR-5196-3p	chr10:42385521-42396165-	chr10:42385521-42396165-	circRNA	1	-0.042	-0.211	141	-14.48	10665
hsa-miR-5188	chr10:42385521-42396165-	chr10:42385521-42396165-	circRNA	1			141	-14	10665
hsa-miR-4766-3p	chr10:42385521-42396165-	chr10:42385521-42396165-	circRNA	1			141	-13.54	10665
hsa-miR-4636	chr10:42385521-42396165-	chr10:42385521-42396165-	circRNA	1		0.017	141	-13.09	10665
hsa-miR-520f-5p	chr10:42385521-42396165-	chr10:42385521-42396165-	circRNA	1			141	-11.77	10665
hsa-miR-376c-3p	chr10:42385521-42396165-	chr10:42385521-42396165-	circRNA	1	-0.004	-0.108	141	-10.06	10665
hsa-miR-4517	chr10:42385521-42396165-	chr10:42385521-42396165-	circRNA	1			141	-8.89	10665
hsa-miR-6515-5p	chr10:42385521-42396165-	chr10:42385521-42396165-	circRNA	1			140	-20.41	10665
hsa-miR-769-5p	chr10:42385521-42396165-	chr10:42385521-42396165-	circRNA	1			140	-19.39	10665
hsa-miR-6767-5p	chr10:42385521-42396165-	chr10:42385521-42396165-	circRNA	1		0.023	140	-19.28	10665
hsa-miR-765	chr10:42385521-42396165-	chr10:42385521-42396165-	circRNA	1	-0.014	-0.029	140	-18.71	10665
hsa-miR-6757-5p	chr10:42385521-42396165-	chr10:42385521-42396165-	circRNA	1		0.001	140	-18.51	10665
hsa-miR-3125	chr10:42385521-42396165-	chr10:42385521-42396165-	circRNA	1			140	-18.5	10665
hsa-miR-363-3p	chr10:42385521-42396165-	chr10:42385521-42396165-	circRNA	1			140	-18.39	10665
hsa-miR-6797-5p	chr10:42385521-42396165-	chr10:42385521-42396165-	circRNA	1			140	-17.44	10665
hsa-miR-500a-5p	chr10:42385521-42396165-	chr10:42385521-42396165-	circRNA	1		0.04	140	-16.55	10665
hsa-miR-6878-3p	chr10:42385521-42396165-	chr10:42385521-42396165-	circRNA	1	-0.028	-0.038	140	-15.92	10665
hsa-miR-1843	chr10:42385521-42396165-	chr10:42385521-42396165-	circRNA	1	-0.027	-0.078	140	-15.56	10665
hsa-miR-6783-5p	chr10:42385521-42396165-	chr10:42385521-42396165-	circRNA	1			140	-15.37	10665
hsa-miR-4658	chr10:42385521-42396165-	chr10:42385521-42396165-	circRNA	1			140	-14.45	10665
hsa-miR-105-5p	chr10:42385521-42396165-	chr10:42385521-42396165-	circRNA	1	-0.28	-0.479	140	-14.33	10665
hsa-miR-653-5p	chr10:42385521-42396165-	chr10:42385521-42396165-	circRNA	1			140	-13.74	10665
hsa-miR-3149	chr10:42385521-42396165-	chr10:42385521-42396165-	circRNA	1			140	-13.36	10665
hsa-miR-494-3p	chr10:42385521-42396165-	chr10:42385521-42396165-	circRNA	1		-0.02	140	-13.36	10665
hsa-miR-1269a	chr10:42385521-42396165-	chr10:42385521-42396165-	circRNA	1	-0.023	-0.059	140	-13.31	10665
hsa-miR-1269b	chr10:42385521-42396165-	chr10:42385521-42396165-	circRNA	1	-0.023	-0.059	140	-12.93	10665
hsa-miR-6869-5p	chr10:42385521-42396165-	chr10:42385521-42396165-	circRNA	1	-0.036	-0.246	140	-12.7	10665
hsa-miR-10395-5p	chr10:42385521-42396165-	chr10:42385521-42396165-	circRNA	1		0.018	140	-12.3	10665
hsa-miR-519a-3p	chr10:42385521-42396165-	chr10:42385521-42396165-	circRNA	1			140	-12.19	10665
hsa-miR-3942-3p	chr10:42385521-42396165-	chr10:42385521-42396165-	circRNA	1		0.043	140	-12.16	10665
hsa-miR-4735-5p	chr10:42385521-42396165-	chr10:42385521-42396165-	circRNA	1			140	-10.66	10665
hsa-miR-6853-3p	chr10:42385521-42396165-	chr10:42385521-42396165-	circRNA	1		-0.014	140	-10.64	10665
hsa-miR-548ay-5p	chr10:42385521-42396165-	chr10:42385521-42396165-	circRNA	1			140	-10.5	10665
hsa-miR-6891-3p	chr10:42385521-42396165-	chr10:42385521-42396165-	circRNA	1	-0.032	-0.192	140	-10.16	10665
hsa-miR-548ae-5p	chr10:42385521-42396165-	chr10:42385521-42396165-	circRNA	1			140	-9.63	10665
hsa-miR-548ad-5p	chr10:42385521-42396165-	chr10:42385521-42396165-	circRNA	1			140	-9.63	10665
hsa-miR-32-3p	chr10:42385521-42396165-	chr10:42385521-42396165-	circRNA	1		0.02	140	-6.9	10665
hsa-miR-219a-1-3p	chr1:121485002-121485340+	chr1:121485002-121485340+	circRNA	2	-0.722	-0.76	314	-34.75	359
hsa-miR-6888-3p	chr1:121485002-121485340+	chr1:121485002-121485340+	circRNA	2	-0.518	-0.628	297	-26.28	359
hsa-miR-4677-3p	chr1:121485002-121485340+	chr1:121485002-121485340+	circRNA	2	-0.741	-0.839	296	-30.42	359
hsa-miR-580-3p	chr1:121485002-121485340+	chr1:121485002-121485340+	circRNA	2	-0.209	-0.361	287	-26.54	359
hsa-miR-513b-5p	chr1:121485002-121485340+	chr1:121485002-121485340+	circRNA	2		-0.087	285	-34.17	359
hsa-miR-3174	chr1:121485002-121485340+	chr1:121485002-121485340+	circRNA	2		-0.099	285	-31.29	359
hsa-miR-3664-5p	chr1:121485002-121485340+	chr1:121485002-121485340+	circRNA	2	-0.311	-0.343	282	-25.06	359
hsa-miR-4251	chr1:121485002-121485340+	chr1:121485002-121485340+	circRNA	2	-0.456	-0.657	280	-17.17	359
hsa-miR-3941	chr1:121485002-121485340+	chr1:121485002-121485340+	circRNA	1	-0.223	-0.308	168	-19.43	359
hsa-miR-4457	chr1:121485002-121485340+	chr1:121485002-121485340+	circRNA	1	-0.267	-0.319	162	-18.54	359
hsa-miR-4753-5p	chr1:121485002-121485340+	chr1:121485002-121485340+	circRNA	1	-0.199	-0.179	162	-17.58	359
hsa-miR-4743-3p	chr1:121485002-121485340+	chr1:121485002-121485340+	circRNA	1	-0.216	-0.306	158	-15.58	359
hsa-miR-8485	chr1:121485002-121485340+	chr1:121485002-121485340+	circRNA	1	-0.329	-0.421	156	-14.5	359
hsa-let-7d-3p	chr1:121485002-121485340+	chr1:121485002-121485340+	circRNA	1	-0.293	-0.29	155	-16.71	359
hsa-miR-499a-3p	chr1:121485002-121485340+	chr1:121485002-121485340+	circRNA	1	-0.201	-0.255	155	-15.88	359
hsa-miR-15b-3p	chr1:121485002-121485340+	chr1:121485002-121485340+	circRNA	1	-0.135	-0.215	155	-11	359
hsa-miR-216b-5p	chr1:121485002-121485340+	chr1:121485002-121485340+	circRNA	1	-0.037	-0.026	154	-18.14	359
hsa-miR-588	chr1:121485002-121485340+	chr1:121485002-121485340+	circRNA	1		-0.065	151	-23.01	359
hsa-miR-6507-5p	chr1:121485002-121485340+	chr1:121485002-121485340+	circRNA	1		-0.016	151	-18.44	359
hsa-miR-452-3p	chr1:121485002-121485340+	chr1:121485002-121485340+	circRNA	1	-0.328	-0.419	151	-11.5	359
hsa-miR-4760-3p	chr1:121485002-121485340+	chr1:121485002-121485340+	circRNA	1	-0.006	-0.134	151	-6.26	359
hsa-miR-4709-3p	chr1:121485002-121485340+	chr1:121485002-121485340+	circRNA	1			150	-22.97	359
hsa-miR-5191	chr1:121485002-121485340+	chr1:121485002-121485340+	circRNA	1			149	-19.87	359
hsa-miR-3692-3p	chr1:121485002-121485340+	chr1:121485002-121485340+	circRNA	1	-0.2	-0.255	149	-12.75	359
hsa-miR-3059-3p	chr1:121485002-121485340+	chr1:121485002-121485340+	circRNA	1			148	-21.92	359
hsa-miR-4693-5p	chr1:121485002-121485340+	chr1:121485002-121485340+	circRNA	1			148	-19.87	359
hsa-miR-627-3p	chr1:121485002-121485340+	chr1:121485002-121485340+	circRNA	1	-0.107	-0.262	148	-14.92	359
hsa-miR-6828-3p	chr1:121485002-121485340+	chr1:121485002-121485340+	circRNA	1	-0.219	-0.232	148	-13.36	359
hsa-miR-6730-5p	chr1:121485002-121485340+	chr1:121485002-121485340+	circRNA	1	-0.224	-0.284	147	-19.24	359
hsa-miR-6830-5p	chr1:121485002-121485340+	chr1:121485002-121485340+	circRNA	1	-0.164	-0.238	147	-18.58	359
hsa-miR-561-5p	chr1:121485002-121485340+	chr1:121485002-121485340+	circRNA	1			147	-17.73	359
hsa-miR-4670-3p	chr1:121485002-121485340+	chr1:121485002-121485340+	circRNA	1	-0.078	-0.15	147	-11.02	359
hsa-miR-4801	chr1:121485002-121485340+	chr1:121485002-121485340+	circRNA	1	-0.115	-0.166	147	-9.58	359
hsa-miR-466	chr1:121485002-121485340+	chr1:121485002-121485340+	circRNA	1		-0.052	146	-21.46	359
hsa-miR-4717-5p	chr1:121485002-121485340+	chr1:121485002-121485340+	circRNA	1	-0.274	-0.209	146	-16.73	359
hsa-miR-6868-5p	chr1:121485002-121485340+	chr1:121485002-121485340+	circRNA	1			146	-16.66	359
hsa-miR-5003-5p	chr1:121485002-121485340+	chr1:121485002-121485340+	circRNA	1	-0.146	-0.187	146	-16.64	359
hsa-miR-4493	chr1:121485002-121485340+	chr1:121485002-121485340+	circRNA	1	-0.268	-0.228	146	-12.7	359
hsa-miR-12135	chr1:121485002-121485340+	chr1:121485002-121485340+	circRNA	1	-0.191	-0.309	146	-9.48	359
hsa-miR-3916	chr1:121485002-121485340+	chr1:121485002-121485340+	circRNA	1			145	-20.53	359
hsa-miR-3939	chr1:121485002-121485340+	chr1:121485002-121485340+	circRNA	1			145	-19.97	359
hsa-miR-4421	chr1:121485002-121485340+	chr1:121485002-121485340+	circRNA	1		-0.06	145	-19.06	359
hsa-miR-19b-3p	chr1:121485002-121485340+	chr1:121485002-121485340+	circRNA	1	-0.051	-0.04	145	-12.58	359
hsa-miR-4436b-5p	chr1:121485002-121485340+	chr1:121485002-121485340+	circRNA	1	-0.127	-0.153	145	-11.71	359
hsa-miR-19a-3p	chr1:121485002-121485340+	chr1:121485002-121485340+	circRNA	1	-0.051	-0.04	145	-9.87	359
hsa-miR-3921	chr1:121485002-121485340+	chr1:121485002-121485340+	circRNA	1		-0.068	144	-16.1	359
hsa-miR-664b-3p	chr1:121485002-121485340+	chr1:121485002-121485340+	circRNA	1			144	-14.05	359
hsa-miR-3145-3p	chr1:121485002-121485340+	chr1:121485002-121485340+	circRNA	1	-0.039	-0.174	144	-11.59	359
hsa-miR-1252-5p	chr1:121485002-121485340+	chr1:121485002-121485340+	circRNA	1		-0.043	143	-16.06	359
hsa-miR-3659	chr1:121485002-121485340+	chr1:121485002-121485340+	circRNA	1	-0.202	-0.229	143	-15.37	359
hsa-miR-548at-5p	chr1:121485002-121485340+	chr1:121485002-121485340+	circRNA	1		-0.018	143	-11.85	359
hsa-miR-6124	chr1:121485002-121485340+	chr1:121485002-121485340+	circRNA	1		-0.073	142	-17.59	359
hsa-miR-5691	chr1:121485002-121485340+	chr1:121485002-121485340+	circRNA	1	-0.182	-0.181	142	-14.35	359
hsa-miR-605-5p	chr1:121485002-121485340+	chr1:121485002-121485340+	circRNA	1	-0.114	-0.134	142	-10.81	359
hsa-miR-499b-3p	chr1:121485002-121485340+	chr1:121485002-121485340+	circRNA	1	-0.201	-0.255	141	-9.99	359
hsa-miR-181c-3p	chr1:121485002-121485340+	chr1:121485002-121485340+	circRNA	1			140	-23.19	359
hsa-miR-4694-5p	chr1:121485002-121485340+	chr1:121485002-121485340+	circRNA	1			140	-22	359
hsa-miR-601	chr1:121485002-121485340+	chr1:121485002-121485340+	circRNA	1		-0.045	140	-19.34	359
hsa-miR-3922-5p	chr1:121485002-121485340+	chr1:121485002-121485340+	circRNA	1		-0.031	140	-19.33	359
hsa-miR-122-5p	chr1:121485002-121485340+	chr1:121485002-121485340+	circRNA	1	-0.069	-0.069	140	-16.14	359
hsa-miR-624-3p	chr1:121485002-121485340+	chr1:121485002-121485340+	circRNA	1			140	-14.02	359
hsa-miR-6805-3p	chr1:121485002-121485340+	chr1:121485002-121485340+	circRNA	1	-0.182	-0.181	140	-13.32	359
hsa-miR-31-3p	chr1:121485002-121485340+	chr1:121485002-121485340+	circRNA	1			140	-12.02	359
hsa-miR-664a-3p	chr1:121485002-121485340+	chr1:121485002-121485340+	circRNA	1		-0.033	140	-10.99	359
hsa-miR-4731-3p	chr1:121485002-121485340+	chr1:121485002-121485340+	circRNA	1	-0.105	-0.15	140	-9.07	359
hsa-miR-382-3p	chr1:121485002-121485340+	chr1:121485002-121485340+	circRNA	1	-0.112	-0.188	140	-8.27	359
hsa-miR-4778-5p	chr1:121485002-121485340+	chr1:121485002-121485340+	circRNA	1	-0.09	-0.162	140	-7.37	359
hsa-miR-219a-1-3p	chr7:61967596-61970486+	chr7:61967596-61970486+	circRNA	16	-2.989	-4.112	2500	-275.59	2911
hsa-miR-3174	chr7:61967596-61970486+	chr7:61967596-61970486+	circRNA	16		-0.37	2282	-252.29	2911
hsa-miR-6888-3p	chr7:61967596-61970486+	chr7:61967596-61970486+	circRNA	15	-2.459	-3.874	2246	-186.9	2911
hsa-miR-4457	chr7:61967596-61970486+	chr7:61967596-61970486+	circRNA	15			2210	-263.82	2911
hsa-miR-4251	chr7:61967596-61970486+	chr7:61967596-61970486+	circRNA	13	-1.394	-2.996	1821	-126.47	2911
hsa-miR-4677-3p	chr7:61967596-61970486+	chr7:61967596-61970486+	circRNA	11	-2.062	-3.174	1634	-164.78	2911
hsa-miR-4743-3p	chr7:61967596-61970486+	chr7:61967596-61970486+	circRNA	10	-1.069	-2.078	1518	-119.96	2911
hsa-miR-3659	chr7:61967596-61970486+	chr7:61967596-61970486+	circRNA	10	-1.188	-1.87	1446	-142.26	2911
hsa-miR-466	chr7:61967596-61970486+	chr7:61967596-61970486+	circRNA	9		-0.068	1308	-165.87	2911
hsa-miR-499a-3p	chr7:61967596-61970486+	chr7:61967596-61970486+	circRNA	8	-0.736	-1.317	1236	-142.38	2911
hsa-miR-8485	chr7:61967596-61970486+	chr7:61967596-61970486+	circRNA	8	-0.69	-1.38	1212	-126.92	2911
hsa-miR-3059-3p	chr7:61967596-61970486+	chr7:61967596-61970486+	circRNA	8			1192	-193.05	2911
hsa-miR-6828-3p	chr7:61967596-61970486+	chr7:61967596-61970486+	circRNA	8	-1.185	-1.521	1192	-122.41	2911
hsa-miR-1273h-3p	chr7:61967596-61970486+	chr7:61967596-61970486+	circRNA	8	-1.998	-2.426	1184	-137.71	2911
hsa-miR-218-2-3p	chr7:61967596-61970486+	chr7:61967596-61970486+	circRNA	8			1180	-135.2	2911
hsa-miR-499b-3p	chr7:61967596-61970486+	chr7:61967596-61970486+	circRNA	8	-0.847	-1.503	1178	-100.43	2911
hsa-miR-6730-5p	chr7:61967596-61970486+	chr7:61967596-61970486+	circRNA	8	-1.072	-1.801	1176	-141	2911
hsa-miR-580-3p	chr7:61967596-61970486+	chr7:61967596-61970486+	circRNA	8	-0.543	-1.357	1165	-113.88	2911
hsa-miR-10393-5p	chr7:61967596-61970486+	chr7:61967596-61970486+	circRNA	7	-0.434	-1.138	1160	-84.66	2911
hsa-miR-4436b-5p	chr7:61967596-61970486+	chr7:61967596-61970486+	circRNA	8	-0.721	-1.156	1156	-115.13	2911
hsa-miR-6124	chr7:61967596-61970486+	chr7:61967596-61970486+	circRNA	8		-0.3	1144	-142.07	2911
hsa-miR-5691	chr7:61967596-61970486+	chr7:61967596-61970486+	circRNA	8	-0.799	-1.011	1129	-124.51	2911
hsa-miR-12135	chr7:61967596-61970486+	chr7:61967596-61970486+	circRNA	7	-0.748	-1.728	1025	-63	2911
hsa-miR-4686	chr7:61967596-61970486+	chr7:61967596-61970486+	circRNA	7	-0.723	-1.005	1024	-101.38	2911
hsa-miR-3939	chr7:61967596-61970486+	chr7:61967596-61970486+	circRNA	7			1018	-135.8	2911
hsa-miR-4693-5p	chr7:61967596-61970486+	chr7:61967596-61970486+	circRNA	7			1016	-130.36	2911
hsa-miR-6876-3p	chr7:61967596-61970486+	chr7:61967596-61970486+	circRNA	7		-0.403	999	-103.77	2911
hsa-miR-605-5p	chr7:61967596-61970486+	chr7:61967596-61970486+	circRNA	7	-0.425	-0.794	996	-75.01	2911
hsa-miR-5003-5p	chr7:61967596-61970486+	chr7:61967596-61970486+	circRNA	7	-0.568	-1.006	992	-93.57	2911
hsa-miR-6805-3p	chr7:61967596-61970486+	chr7:61967596-61970486+	circRNA	7	-0.827	-1.045	983	-97.03	2911
hsa-miR-4771	chr7:61967596-61970486+	chr7:61967596-61970486+	circRNA	6	-1.696	-1.822	955	-97.44	2911
hsa-miR-3664-5p	chr7:61967596-61970486+	chr7:61967596-61970486+	circRNA	6	-0.478	-0.736	846	-74.57	2911
hsa-miR-6835-3p	chr7:61967596-61970486+	chr7:61967596-61970486+	circRNA	5	-0.505	-1.064	784	-71.79	2911
hsa-miR-506-3p	chr7:61967596-61970486+	chr7:61967596-61970486+	circRNA	5	-0.068	-0.147	750	-99.95	2911
hsa-miR-3692-3p	chr7:61967596-61970486+	chr7:61967596-61970486+	circRNA	5	-0.5	-0.835	736	-69.76	2911
hsa-miR-4475	chr7:61967596-61970486+	chr7:61967596-61970486+	circRNA	5	-0.622	-0.764	732	-72.28	2911
hsa-miR-6758-5p	chr7:61967596-61970486+	chr7:61967596-61970486+	circRNA	5			731	-106.72	2911
hsa-miR-4493	chr7:61967596-61970486+	chr7:61967596-61970486+	circRNA	5	-0.705	-0.625	730	-81.56	2911
hsa-miR-4642	chr7:61967596-61970486+	chr7:61967596-61970486+	circRNA	5	-1.16	-1.488	726	-83.79	2911
hsa-miR-4762-5p	chr7:61967596-61970486+	chr7:61967596-61970486+	circRNA	5	-0.376	-1.025	722	-40.42	2911
hsa-miR-4781-3p	chr7:61967596-61970486+	chr7:61967596-61970486+	circRNA	5		-0.066	715	-91.32	2911
hsa-miR-6864-5p	chr7:61967596-61970486+	chr7:61967596-61970486+	circRNA	5			711	-76	2911
hsa-miR-122-5p	chr7:61967596-61970486+	chr7:61967596-61970486+	circRNA	5	-0.226	-0.243	700	-78.45	2911
hsa-miR-3941	chr7:61967596-61970486+	chr7:61967596-61970486+	circRNA	4	-0.543	-0.942	653	-71.67	2911
hsa-miR-518c-3p	chr7:61967596-61970486+	chr7:61967596-61970486+	circRNA	4			596	-94.36	2911
hsa-miR-4709-3p	chr7:61967596-61970486+	chr7:61967596-61970486+	circRNA	4			596	-91.3	2911
hsa-miR-5003-3p	chr7:61967596-61970486+	chr7:61967596-61970486+	circRNA	4		-0.179	596	-73.29	2911
hsa-miR-4524b-3p	chr7:61967596-61970486+	chr7:61967596-61970486+	circRNA	4			588	-77.24	2911
hsa-miR-12119	chr7:61967596-61970486+	chr7:61967596-61970486+	circRNA	4	-0.735	-0.89	586	-88.52	2911
hsa-miR-6875-3p	chr7:61967596-61970486+	chr7:61967596-61970486+	circRNA	4	-0.257	-0.718	580	-66.36	2911
hsa-miR-526a-3p	chr7:61967596-61970486+	chr7:61967596-61970486+	circRNA	4			580	-59.76	2911
hsa-miR-4315	chr7:61967596-61970486+	chr7:61967596-61970486+	circRNA	4			576	-73.68	2911
hsa-miR-499b-5p	chr7:61967596-61970486+	chr7:61967596-61970486+	circRNA	4	-0.456	-0.746	576	-61.12	2911
hsa-miR-513b-5p	chr7:61967596-61970486+	chr7:61967596-61970486+	circRNA	4		-0.048	576	-59.19	2911
hsa-miR-4302	chr7:61967596-61970486+	chr7:61967596-61970486+	circRNA	4	-0.64	-0.853	576	-55.08	2911
hsa-miR-548k	chr7:61967596-61970486+	chr7:61967596-61970486+	circRNA	4			576	-45.44	2911
hsa-miR-29b-1-5p	chr7:61967596-61970486+	chr7:61967596-61970486+	circRNA	4	-0.063	-0.279	576	-42.71	2911
hsa-miR-1185-5p	chr7:61967596-61970486+	chr7:61967596-61970486+	circRNA	4		-0.026	575	-69.95	2911
hsa-miR-601	chr7:61967596-61970486+	chr7:61967596-61970486+	circRNA	4		-0.039	572	-77.01	2911
hsa-miR-518f-3p	chr7:61967596-61970486+	chr7:61967596-61970486+	circRNA	4			572	-60.52	2911
hsa-miR-548av-5p	chr7:61967596-61970486+	chr7:61967596-61970486+	circRNA	4			572	-38.56	2911
hsa-miR-4778-5p	chr7:61967596-61970486+	chr7:61967596-61970486+	circRNA	4	-0.267	-0.629	572	-36.7	2911
hsa-miR-9900	chr7:61967596-61970486+	chr7:61967596-61970486+	circRNA	4	-0.918	-0.863	569	-68.61	2911
hsa-miR-548at-5p	chr7:61967596-61970486+	chr7:61967596-61970486+	circRNA	4		-0.028	569	-51.14	2911
hsa-miR-651-3p	chr7:61967596-61970486+	chr7:61967596-61970486+	circRNA	4			568	-41.2	2911
hsa-miR-6728-3p	chr7:61967596-61970486+	chr7:61967596-61970486+	circRNA	4		-0.084	564	-68.38	2911
hsa-miR-553	chr7:61967596-61970486+	chr7:61967596-61970486+	circRNA	4			564	-42.2	2911
hsa-miR-548av-3p	chr7:61967596-61970486+	chr7:61967596-61970486+	circRNA	4	-0.27	-0.669	561	-31.86	2911
hsa-miR-3180-5p	chr7:61967596-61970486+	chr7:61967596-61970486+	circRNA	4			560	-66.48	2911
hsa-miR-4790-3p	chr7:61967596-61970486+	chr7:61967596-61970486+	circRNA	4			560	-43.36	2911
hsa-miR-5006-3p	chr7:61967596-61970486+	chr7:61967596-61970486+	circRNA	3	-0.619	-1.062	494	-72.32	2911
hsa-miR-4664-3p	chr7:61967596-61970486+	chr7:61967596-61970486+	circRNA	3			469	-72.79	2911
hsa-miR-216b-5p	chr7:61967596-61970486+	chr7:61967596-61970486+	circRNA	3	-0.063	-0.056	462	-53.43	2911
hsa-miR-4659b-3p	chr7:61967596-61970486+	chr7:61967596-61970486+	circRNA	3	-0.145	-0.462	457	-46.52	2911
hsa-miR-4659a-3p	chr7:61967596-61970486+	chr7:61967596-61970486+	circRNA	3	-0.145	-0.462	457	-46.4	2911
hsa-miR-211-5p	chr7:61967596-61970486+	chr7:61967596-61970486+	circRNA	3	-0.473	-0.882	454	-35.84	2911
hsa-miR-759	chr7:61967596-61970486+	chr7:61967596-61970486+	circRNA	3	-0.31	-0.551	448	-53.36	2911
hsa-miR-520g-3p	chr7:61967596-61970486+	chr7:61967596-61970486+	circRNA	3	-0.163	-0.27	444	-45.68	2911
hsa-miR-330-3p	chr7:61967596-61970486+	chr7:61967596-61970486+	circRNA	3	-0.158	-0.319	443	-59.62	2911
hsa-miR-4446-5p	chr7:61967596-61970486+	chr7:61967596-61970486+	circRNA	3	-0.398	-0.711	441	-56.3	2911
hsa-miR-4670-3p	chr7:61967596-61970486+	chr7:61967596-61970486+	circRNA	3	-0.163	-0.46	441	-34.52	2911
hsa-miR-19b-3p	chr7:61967596-61970486+	chr7:61967596-61970486+	circRNA	3	-0.108	-0.087	439	-41.68	2911
hsa-miR-19a-3p	chr7:61967596-61970486+	chr7:61967596-61970486+	circRNA	3	-0.108	-0.087	439	-36.26	2911
hsa-miR-130b-5p	chr7:61967596-61970486+	chr7:61967596-61970486+	circRNA	3			437	-56.49	2911
hsa-miR-203a-3p	chr7:61967596-61970486+	chr7:61967596-61970486+	circRNA	3	-0.122	-0.555	435	-37.62	2911
hsa-miR-3618	chr7:61967596-61970486+	chr7:61967596-61970486+	circRNA	3			429	-49.81	2911
hsa-miR-4755-5p	chr7:61967596-61970486+	chr7:61967596-61970486+	circRNA	3	-0.619	-1.062	428	-46.04	2911
hsa-miR-509-3-5p	chr7:61967596-61970486+	chr7:61967596-61970486+	circRNA	3			424	-54.67	2911
hsa-miR-6777-3p	chr7:61967596-61970486+	chr7:61967596-61970486+	circRNA	3	-0.537	-0.608	420	-50.88	2911
hsa-miR-7158-3p	chr7:61967596-61970486+	chr7:61967596-61970486+	circRNA	3			420	-38.28	2911
hsa-miR-450a-2-3p	chr7:61967596-61970486+	chr7:61967596-61970486+	circRNA	3			420	-36.98	2911
hsa-miR-4699-3p	chr7:61967596-61970486+	chr7:61967596-61970486+	circRNA	2	-0.086	-0.446	328	-24.38	2911
hsa-miR-622	chr7:61967596-61970486+	chr7:61967596-61970486+	circRNA	2	-0.306	-0.414	326	-42.94	2911
hsa-miR-3166	chr7:61967596-61970486+	chr7:61967596-61970486+	circRNA	2	-0.407	-0.553	308	-31.84	2911
hsa-miR-520h	chr7:61967596-61970486+	chr7:61967596-61970486+	circRNA	2	-0.163	-0.278	301	-28.26	2911
hsa-miR-520c-5p	chr7:61967596-61970486+	chr7:61967596-61970486+	circRNA	2			300	-45.82	2911
hsa-miR-518d-5p	chr7:61967596-61970486+	chr7:61967596-61970486+	circRNA	2			300	-45.82	2911
hsa-miR-526a-5p	chr7:61967596-61970486+	chr7:61967596-61970486+	circRNA	2			300	-45.82	2911
hsa-miR-518f-5p	chr7:61967596-61970486+	chr7:61967596-61970486+	circRNA	2			300	-41.74	2911
hsa-miR-186-5p	chr7:61967596-61970486+	chr7:61967596-61970486+	circRNA	2	-0.103	-0.45	300	-28.88	2911
hsa-miR-493-3p	chr7:61967596-61970486+	chr7:61967596-61970486+	circRNA	2	-0.139	-0.153	296	-43.44	2911
hsa-miR-4720-5p	chr7:61967596-61970486+	chr7:61967596-61970486+	circRNA	2			296	-20.89	2911
hsa-miR-520f-5p	chr7:61967596-61970486+	chr7:61967596-61970486+	circRNA	2		0.047	294	-40.12	2911
hsa-miR-191-5p	chr7:61967596-61970486+	chr7:61967596-61970486+	circRNA	2			294	-39.45	2911
hsa-miR-3065-5p	chr7:61967596-61970486+	chr7:61967596-61970486+	circRNA	2	-0.082	-0.336	293	-23.89	2911
hsa-miR-519a-5p	chr7:61967596-61970486+	chr7:61967596-61970486+	circRNA	2			292	-46.46	2911
hsa-miR-519c-5p	chr7:61967596-61970486+	chr7:61967596-61970486+	circRNA	2			292	-46.46	2911
hsa-miR-519b-5p	chr7:61967596-61970486+	chr7:61967596-61970486+	circRNA	2			292	-46.46	2911
hsa-miR-518e-5p	chr7:61967596-61970486+	chr7:61967596-61970486+	circRNA	2			292	-46.46	2911
hsa-miR-523-5p	chr7:61967596-61970486+	chr7:61967596-61970486+	circRNA	2			292	-46.46	2911
hsa-miR-522-5p	chr7:61967596-61970486+	chr7:61967596-61970486+	circRNA	2			292	-46.46	2911
hsa-miR-1277-5p	chr7:61967596-61970486+	chr7:61967596-61970486+	circRNA	2		0.04	292	-31.8	2911
hsa-miR-6500-3p	chr7:61967596-61970486+	chr7:61967596-61970486+	circRNA	2		0.006	291	-34.21	2911
hsa-miR-627-3p	chr7:61967596-61970486+	chr7:61967596-61970486+	circRNA	2	-0.148	-0.453	289	-21.16	2911
hsa-miR-204-5p	chr7:61967596-61970486+	chr7:61967596-61970486+	circRNA	2	-0.424	-0.669	288	-25.73	2911
hsa-miR-3182	chr7:61967596-61970486+	chr7:61967596-61970486+	circRNA	2	-0.368	-0.632	288	-24.78	2911
hsa-miR-7109-3p	chr7:61967596-61970486+	chr7:61967596-61970486+	circRNA	2	-0.315	-0.316	286	-35.09	2911
hsa-miR-221-5p	chr7:61967596-61970486+	chr7:61967596-61970486+	circRNA	2			286	-33.36	2911
hsa-miR-1324	chr7:61967596-61970486+	chr7:61967596-61970486+	circRNA	2			286	-33.18	2911
hsa-miR-3605-5p	chr7:61967596-61970486+	chr7:61967596-61970486+	circRNA	2	-0.698	-0.848	286	-30.72	2911
hsa-miR-371a-5p	chr7:61967596-61970486+	chr7:61967596-61970486+	circRNA	2	-0.107	-0.359	284	-23.95	2911
hsa-miR-3120-5p	chr7:61967596-61970486+	chr7:61967596-61970486+	circRNA	2	-0.217	-0.509	283	-26	2911
hsa-miR-10523-5p	chr7:61967596-61970486+	chr7:61967596-61970486+	circRNA	2		-0.079	282	-34.9	2911
hsa-miR-372-5p	chr7:61967596-61970486+	chr7:61967596-61970486+	circRNA	2		0.053	282	-29.72	2911
hsa-miR-1179	chr7:61967596-61970486+	chr7:61967596-61970486+	circRNA	2	-0.439	-0.668	282	-16.34	2911
hsa-miR-1231	chr7:61967596-61970486+	chr7:61967596-61970486+	circRNA	2	-0.248	-0.334	280	-31.66	2911
hsa-miR-219b-3p	chr7:61967596-61970486+	chr7:61967596-61970486+	circRNA	2		-0.03	280	-31.1	2911
hsa-miR-30a-3p	chr7:61967596-61970486+	chr7:61967596-61970486+	circRNA	2			280	-24.3	2911
hsa-miR-578	chr7:61967596-61970486+	chr7:61967596-61970486+	circRNA	1	-0.096	-0.236	168	-17.81	2911
hsa-miR-4528	chr7:61967596-61970486+	chr7:61967596-61970486+	circRNA	1	-0.03	-0.205	167	-16.61	2911
hsa-miR-544a	chr7:61967596-61970486+	chr7:61967596-61970486+	circRNA	1	-0.134	-0.291	159	-12.62	2911
hsa-miR-621	chr7:61967596-61970486+	chr7:61967596-61970486+	circRNA	1	-0.242	-0.238	158	-20.36	2911
hsa-miR-4680-5p	chr7:61967596-61970486+	chr7:61967596-61970486+	circRNA	1	-0.094	-0.219	157	-21.72	2911
hsa-miR-5582-5p	chr7:61967596-61970486+	chr7:61967596-61970486+	circRNA	1	-0.051	-0.099	156	-19.82	2911
hsa-miR-2355-3p	chr7:61967596-61970486+	chr7:61967596-61970486+	circRNA	1	-0.102	-0.199	155	-21.04	2911
hsa-miR-1244	chr7:61967596-61970486+	chr7:61967596-61970486+	circRNA	1	-0.027	-0.154	155	-18.11	2911
hsa-miR-1200	chr7:61967596-61970486+	chr7:61967596-61970486+	circRNA	1	-0.177	-0.271	155	-17.4	2911
hsa-let-7d-3p	chr7:61967596-61970486+	chr7:61967596-61970486+	circRNA	1	-0.268	-0.303	155	-12.12	2911
hsa-miR-3192-5p	chr7:61967596-61970486+	chr7:61967596-61970486+	circRNA	1	-0.25	-0.279	154	-21.29	2911
hsa-miR-3686	chr7:61967596-61970486+	chr7:61967596-61970486+	circRNA	1			154	-14.32	2911
hsa-miR-12127	chr7:61967596-61970486+	chr7:61967596-61970486+	circRNA	1		0.023	153	-20.54	2911
hsa-miR-5697	chr7:61967596-61970486+	chr7:61967596-61970486+	circRNA	1		0.001	153	-15.32	2911
hsa-miR-5195-3p	chr7:61967596-61970486+	chr7:61967596-61970486+	circRNA	1	-0.263	-0.31	153	-14.38	2911
hsa-miR-4668-3p	chr7:61967596-61970486+	chr7:61967596-61970486+	circRNA	1	-0.025	-0.243	153	-13.13	2911
hsa-miR-6818-5p	chr7:61967596-61970486+	chr7:61967596-61970486+	circRNA	1			152	-23.49	2911
hsa-miR-514a-5p	chr7:61967596-61970486+	chr7:61967596-61970486+	circRNA	1	-0.084	-0.107	152	-21.56	2911
hsa-miR-3646	chr7:61967596-61970486+	chr7:61967596-61970486+	circRNA	1	-0.009	-0.201	152	-14.03	2911
hsa-miR-607	chr7:61967596-61970486+	chr7:61967596-61970486+	circRNA	1	-0.058	-0.293	152	-10.04	2911
hsa-miR-3916	chr7:61967596-61970486+	chr7:61967596-61970486+	circRNA	1			151	-19.55	2911
hsa-miR-605-3p	chr7:61967596-61970486+	chr7:61967596-61970486+	circRNA	1	-0.042	-0.15	151	-15.56	2911
hsa-miR-4797-5p	chr7:61967596-61970486+	chr7:61967596-61970486+	circRNA	1	-0.059	-0.122	150	-21.19	2911
hsa-miR-891a-5p	chr7:61967596-61970486+	chr7:61967596-61970486+	circRNA	1	-0.212	-0.153	150	-18.59	2911
hsa-miR-450b-5p	chr7:61967596-61970486+	chr7:61967596-61970486+	circRNA	1			150	-17.84	2911
hsa-miR-1252-3p	chr7:61967596-61970486+	chr7:61967596-61970486+	circRNA	1	-0.003	-0.169	150	-9.33	2911
hsa-miR-124-3p	chr7:61967596-61970486+	chr7:61967596-61970486+	circRNA	1	-0.058	-0.132	149	-16.19	2911
hsa-miR-3064-3p	chr7:61967596-61970486+	chr7:61967596-61970486+	circRNA	1	-0.103	-0.14	149	-12.77	2911
hsa-miR-196a-3p	chr7:61967596-61970486+	chr7:61967596-61970486+	circRNA	1	-0.366	-0.421	148	-17.45	2911
hsa-miR-6509-3p	chr7:61967596-61970486+	chr7:61967596-61970486+	circRNA	1	-0.414	-0.428	148	-13.78	2911
hsa-miR-4789-3p	chr7:61967596-61970486+	chr7:61967596-61970486+	circRNA	1	-0.027	-0.133	148	-10.77	2911
hsa-miR-374c-5p	chr7:61967596-61970486+	chr7:61967596-61970486+	circRNA	1	-0.068	-0.285	148	-7.75	2911
hsa-miR-671-5p	chr7:61967596-61970486+	chr7:61967596-61970486+	circRNA	1		0.028	147	-25.26	2911
hsa-miR-3681-5p	chr7:61967596-61970486+	chr7:61967596-61970486+	circRNA	1			147	-25.25	2911
hsa-miR-8054	chr7:61967596-61970486+	chr7:61967596-61970486+	circRNA	1			147	-19.65	2911
hsa-miR-7156-5p	chr7:61967596-61970486+	chr7:61967596-61970486+	circRNA	1			147	-17.65	2911
hsa-miR-381-5p	chr7:61967596-61970486+	chr7:61967596-61970486+	circRNA	1			146	-20.09	2911
hsa-miR-199b-5p	chr7:61967596-61970486+	chr7:61967596-61970486+	circRNA	1	-0.011	-0.021	146	-19.91	2911
hsa-miR-3622b-3p	chr7:61967596-61970486+	chr7:61967596-61970486+	circRNA	1	-0.106	-0.159	146	-19.62	2911
hsa-miR-4314	chr7:61967596-61970486+	chr7:61967596-61970486+	circRNA	1	-0.068	-0.077	146	-19.3	2911
hsa-miR-148a-5p	chr7:61967596-61970486+	chr7:61967596-61970486+	circRNA	1		-0.008	146	-19.3	2911
hsa-miR-199a-5p	chr7:61967596-61970486+	chr7:61967596-61970486+	circRNA	1	-0.001	-0.017	146	-18.93	2911
hsa-miR-3622a-3p	chr7:61967596-61970486+	chr7:61967596-61970486+	circRNA	1	-0.124	-0.19	146	-18.75	2911
hsa-miR-513c-5p	chr7:61967596-61970486+	chr7:61967596-61970486+	circRNA	1		0.003	146	-18.71	2911
hsa-miR-6790-5p	chr7:61967596-61970486+	chr7:61967596-61970486+	circRNA	1	-0.171	-0.235	146	-16.35	2911
hsa-miR-581	chr7:61967596-61970486+	chr7:61967596-61970486+	circRNA	1	-0.258	-0.326	146	-15.39	2911
hsa-miR-323a-3p	chr7:61967596-61970486+	chr7:61967596-61970486+	circRNA	1	-0.011	-0.119	146	-13.88	2911
hsa-miR-6764-3p	chr7:61967596-61970486+	chr7:61967596-61970486+	circRNA	1		-0.02	146	-12.47	2911
hsa-miR-599	chr7:61967596-61970486+	chr7:61967596-61970486+	circRNA	1	-0.151	-0.225	146	-10.46	2911
hsa-miR-216b-3p	chr7:61967596-61970486+	chr7:61967596-61970486+	circRNA	1			145	-22.81	2911
hsa-miR-146b-5p	chr7:61967596-61970486+	chr7:61967596-61970486+	circRNA	1	-0.013	-0.158	145	-15.94	2911
hsa-miR-1253	chr7:61967596-61970486+	chr7:61967596-61970486+	circRNA	1			145	-15.21	2911
hsa-miR-6771-3p	chr7:61967596-61970486+	chr7:61967596-61970486+	circRNA	1	-0.008	-0.047	145	-13.44	2911
hsa-miR-145-5p	chr7:61967596-61970486+	chr7:61967596-61970486+	circRNA	1	-0.211	-0.3	145	-12.32	2911
hsa-miR-655-3p	chr7:61967596-61970486+	chr7:61967596-61970486+	circRNA	1	-0.089	-0.289	145	-7.76	2911
hsa-miR-1226-5p	chr7:61967596-61970486+	chr7:61967596-61970486+	circRNA	1			144	-21.03	2911
hsa-miR-4539	chr7:61967596-61970486+	chr7:61967596-61970486+	circRNA	1			144	-20.46	2911
hsa-miR-182-5p	chr7:61967596-61970486+	chr7:61967596-61970486+	circRNA	1	-0.138	-0.191	144	-14.14	2911
hsa-miR-4324	chr7:61967596-61970486+	chr7:61967596-61970486+	circRNA	1	-0.147	-0.259	144	-13.85	2911
hsa-miR-5695	chr7:61967596-61970486+	chr7:61967596-61970486+	circRNA	1	-0.028	-0.076	144	-13.53	2911
hsa-miR-4517	chr7:61967596-61970486+	chr7:61967596-61970486+	circRNA	1		-0.023	144	-12.47	2911
hsa-miR-30b-3p	chr7:61967596-61970486+	chr7:61967596-61970486+	circRNA	1		-0.009	143	-25.56	2911
hsa-miR-4754	chr7:61967596-61970486+	chr7:61967596-61970486+	circRNA	1			143	-23.21	2911
hsa-miR-106a-3p	chr7:61967596-61970486+	chr7:61967596-61970486+	circRNA	1			143	-17.17	2911
hsa-miR-20b-5p	chr7:61967596-61970486+	chr7:61967596-61970486+	circRNA	1			143	-17.15	2911
hsa-miR-4684-3p	chr7:61967596-61970486+	chr7:61967596-61970486+	circRNA	1		0.014	143	-16.93	2911
hsa-miR-106a-5p	chr7:61967596-61970486+	chr7:61967596-61970486+	circRNA	1			143	-16.81	2911
hsa-miR-3529-3p	chr7:61967596-61970486+	chr7:61967596-61970486+	circRNA	1		-0.031	143	-16.68	2911
hsa-miR-17-5p	chr7:61967596-61970486+	chr7:61967596-61970486+	circRNA	1			143	-16.43	2911
hsa-miR-3129-5p	chr7:61967596-61970486+	chr7:61967596-61970486+	circRNA	1		-0.007	143	-15.78	2911
hsa-miR-450a-5p	chr7:61967596-61970486+	chr7:61967596-61970486+	circRNA	1			143	-15.63	2911
hsa-miR-5010-3p	chr7:61967596-61970486+	chr7:61967596-61970486+	circRNA	1		-0.029	143	-14.97	2911
hsa-miR-541-5p	chr7:61967596-61970486+	chr7:61967596-61970486+	circRNA	1			143	-14.96	2911
hsa-miR-6126	chr7:61967596-61970486+	chr7:61967596-61970486+	circRNA	1	-0.071	-0.181	143	-14.33	2911
hsa-miR-4482-3p	chr7:61967596-61970486+	chr7:61967596-61970486+	circRNA	1	-0.064	-0.313	143	-12.49	2911
hsa-miR-577	chr7:61967596-61970486+	chr7:61967596-61970486+	circRNA	1		-0.013	143	-10.59	2911
hsa-miR-587	chr7:61967596-61970486+	chr7:61967596-61970486+	circRNA	1	-0.06	-0.136	143	-9.67	2911
hsa-miR-376c-3p	chr7:61967596-61970486+	chr7:61967596-61970486+	circRNA	1	-0.126	-0.222	143	-8.77	2911
hsa-miR-6754-3p	chr7:61967596-61970486+	chr7:61967596-61970486+	circRNA	1			142	-24.5	2911
hsa-miR-4653-5p	chr7:61967596-61970486+	chr7:61967596-61970486+	circRNA	1			142	-24.42	2911
hsa-miR-938	chr7:61967596-61970486+	chr7:61967596-61970486+	circRNA	1			142	-21.33	2911
hsa-miR-4317	chr7:61967596-61970486+	chr7:61967596-61970486+	circRNA	1			142	-18.37	2911
hsa-miR-6499-3p	chr7:61967596-61970486+	chr7:61967596-61970486+	circRNA	1		-0.022	142	-17.85	2911
hsa-miR-5586-3p	chr7:61967596-61970486+	chr7:61967596-61970486+	circRNA	1			142	-17.28	2911
hsa-miR-196b-5p	chr7:61967596-61970486+	chr7:61967596-61970486+	circRNA	1			142	-16.3	2911
hsa-miR-196a-5p	chr7:61967596-61970486+	chr7:61967596-61970486+	circRNA	1			142	-16.3	2911
hsa-miR-4635	chr7:61967596-61970486+	chr7:61967596-61970486+	circRNA	1		0.01	142	-15.63	2911
hsa-miR-4684-5p	chr7:61967596-61970486+	chr7:61967596-61970486+	circRNA	1			142	-15.52	2911
hsa-miR-203a-5p	chr7:61967596-61970486+	chr7:61967596-61970486+	circRNA	1			142	-15.21	2911
hsa-miR-6502-5p	chr7:61967596-61970486+	chr7:61967596-61970486+	circRNA	1	-0.043	-0.054	142	-14.41	2911
hsa-miR-203b-3p	chr7:61967596-61970486+	chr7:61967596-61970486+	circRNA	1			142	-14.28	2911
hsa-miR-203b-5p	chr7:61967596-61970486+	chr7:61967596-61970486+	circRNA	1			141	-20	2911
hsa-miR-3065-3p	chr7:61967596-61970486+	chr7:61967596-61970486+	circRNA	1		0.004	141	-19.89	2911
hsa-miR-4672	chr7:61967596-61970486+	chr7:61967596-61970486+	circRNA	1		0.023	141	-18.87	2911
hsa-miR-1208	chr7:61967596-61970486+	chr7:61967596-61970486+	circRNA	1	-0.124	-0.17	141	-18.04	2911
hsa-miR-3156-3p	chr7:61967596-61970486+	chr7:61967596-61970486+	circRNA	1			141	-15.93	2911
hsa-miR-641	chr7:61967596-61970486+	chr7:61967596-61970486+	circRNA	1		0.018	141	-15.84	2911
hsa-miR-4658	chr7:61967596-61970486+	chr7:61967596-61970486+	circRNA	1	-0.162	-0.22	141	-15.8	2911
hsa-miR-6873-3p	chr7:61967596-61970486+	chr7:61967596-61970486+	circRNA	1	-0.007	-0.087	141	-15.03	2911
hsa-miR-299-3p	chr7:61967596-61970486+	chr7:61967596-61970486+	circRNA	1			141	-14.66	2911
hsa-miR-6079	chr7:61967596-61970486+	chr7:61967596-61970486+	circRNA	1			141	-13.43	2911
hsa-miR-3145-3p	chr7:61967596-61970486+	chr7:61967596-61970486+	circRNA	1	-0.029	-0.147	141	-10.2	2911
hsa-miR-4698	chr7:61967596-61970486+	chr7:61967596-61970486+	circRNA	1		0.04	141	-9.82	2911
hsa-miR-412-3p	chr7:61967596-61970486+	chr7:61967596-61970486+	circRNA	1			140	-25.9	2911
hsa-miR-2117	chr7:61967596-61970486+	chr7:61967596-61970486+	circRNA	1			140	-22.68	2911
hsa-miR-3928-5p	chr7:61967596-61970486+	chr7:61967596-61970486+	circRNA	1			140	-21.78	2911
hsa-miR-4536-3p	chr7:61967596-61970486+	chr7:61967596-61970486+	circRNA	1			140	-21.33	2911
hsa-miR-330-5p	chr7:61967596-61970486+	chr7:61967596-61970486+	circRNA	1	-0.107	-0.111	140	-17.55	2911
hsa-miR-3616-3p	chr7:61967596-61970486+	chr7:61967596-61970486+	circRNA	1			140	-17.51	2911
hsa-miR-642b-5p	chr7:61967596-61970486+	chr7:61967596-61970486+	circRNA	1		-0.08	140	-16.94	2911
hsa-miR-4687-5p	chr7:61967596-61970486+	chr7:61967596-61970486+	circRNA	1	-0.107	-0.081	140	-16.16	2911
hsa-miR-3173-3p	chr7:61967596-61970486+	chr7:61967596-61970486+	circRNA	1			140	-16.13	2911
hsa-miR-4653-3p	chr7:61967596-61970486+	chr7:61967596-61970486+	circRNA	1			140	-15.87	2911
hsa-miR-5011-5p	chr7:61967596-61970486+	chr7:61967596-61970486+	circRNA	1		0.024	140	-15.56	2911
hsa-miR-4452	chr7:61967596-61970486+	chr7:61967596-61970486+	circRNA	1		-0.039	140	-15.5	2911
hsa-miR-3910	chr7:61967596-61970486+	chr7:61967596-61970486+	circRNA	1		0.017	140	-14.24	2911
hsa-miR-146a-5p	chr7:61967596-61970486+	chr7:61967596-61970486+	circRNA	1	-0.002	-0.156	140	-14.1	2911
hsa-miR-548g-5p	chr7:61967596-61970486+	chr7:61967596-61970486+	circRNA	1		0.018	140	-13.74	2911
hsa-miR-548aj-5p	chr7:61967596-61970486+	chr7:61967596-61970486+	circRNA	1		0.018	140	-13.74	2911
hsa-miR-548x-5p	chr7:61967596-61970486+	chr7:61967596-61970486+	circRNA	1		0.018	140	-13.74	2911
hsa-miR-7153-5p	chr7:61967596-61970486+	chr7:61967596-61970486+	circRNA	1	-0.002	-0.156	140	-13.51	2911
hsa-miR-548ah-5p	chr7:61967596-61970486+	chr7:61967596-61970486+	circRNA	1			140	-13.41	2911
hsa-miR-326	chr7:61967596-61970486+	chr7:61967596-61970486+	circRNA	1	-0.107	-0.111	140	-13.25	2911
hsa-miR-5588-5p	chr7:61967596-61970486+	chr7:61967596-61970486+	circRNA	1			140	-12.85	2911
hsa-miR-1282	chr7:61967596-61970486+	chr7:61967596-61970486+	circRNA	1	-0.062	-0.042	140	-12.61	2911
hsa-miR-7110-3p	chr7:61967596-61970486+	chr7:61967596-61970486+	circRNA	1	-0.062	-0.121	140	-11.49	2911
hsa-miR-548ab	chr7:61967596-61970486+	chr7:61967596-61970486+	circRNA	1			140	-11.23	2911
hsa-miR-5087	chr7:61967596-61970486+	chr7:61967596-61970486+	circRNA	1		-0.017	140	-10.23	2911
hsa-miR-4509	chr7:61967596-61970486+	chr7:61967596-61970486+	circRNA	1	-0.2	-0.277	140	-9.47	2911
hsa-miR-95-5p	chr7:61967596-61970486+	chr7:61967596-61970486+	circRNA	1			140	-8.57	2911
hsa-miR-487a-5p	chr7:61967596-61970486+	chr7:61967596-61970486+	circRNA	1	-0.037	-0.135	140	-7.6	2911
hsa-miR-487b-5p	chr7:61967596-61970486+	chr7:61967596-61970486+	circRNA	1	-0.037	-0.135	140	-7.6	2911

## Sheet: binding_sites
miRNA binding sites miRNA Binding Sites on target. Range: the position of Binding site on target. Seed Match: the type for the seed match. context+ score & context score: The context+ score & context score from TargetScan. Structure Score & Free Energy: The thermodynamic properties of the binding site from miRanda.
miRNA	Seqname	GeneSymbol	Type	Range	Seed Match	Context+ Score	Context Score	Structure Score	Free Energy
hsa-miR-6503-3p	chr10:42385521-42396165-	chr10:42385521-42396165-	circRNA	(8131,8152)	8mer	-0.187	-0.226	171	-27.85
hsa-miR-4758-5p	chr10:42385521-42396165-	chr10:42385521-42396165-	circRNA	(3262,3285)	8mer	-0.115	-0.215	169	-27.53
hsa-miR-6514-5p	chr10:42385521-42396165-	chr10:42385521-42396165-	circRNA	(7407,7430)	7mer-m8	-0.05	-0.154	169	-21.12
hsa-miR-191-5p	chr10:42385521-42396165-	chr10:42385521-42396165-	circRNA	(9891,9912)	7mer-m8	-0.154	-0.159	169	-21.77
hsa-miR-191-5p	chr10:42385521-42396165-	chr10:42385521-42396165-	circRNA	(3210,3231)	7mer-m8	-0.141	-0.222	166	-16.9
hsa-miR-616-3p	chr10:42385521-42396165-	chr10:42385521-42396165-	circRNA	(8727,8750)	8mer	-0.011	-0.213	166	-23.75
hsa-miR-8066	chr10:42385521-42396165-	chr10:42385521-42396165-	circRNA	(659,682)	7mer-m8	-0.088	-0.222	166	-22.94
hsa-miR-136-3p	chr10:42385521-42396165-	chr10:42385521-42396165-	circRNA	(10023,10046)	7mer-m8	-0.226	-0.324	166	-22.25
hsa-miR-15b-3p	chr10:42385521-42396165-	chr10:42385521-42396165-	circRNA	(9403,9425)	7mer-m8	-0.026	-0.185	165	-10.47
hsa-miR-15b-3p	chr10:42385521-42396165-	chr10:42385521-42396165-	circRNA	(310,332)	7mer-m8	-0.154	-0.266	165	-10.47
hsa-miR-4642	chr10:42385521-42396165-	chr10:42385521-42396165-	circRNA	(8784,8806)	7mer-m8	-0.056	-0.117	164	-24.5
hsa-miR-136-3p	chr10:42385521-42396165-	chr10:42385521-42396165-	circRNA	(8354,8376)	7mer-m8	-0.056	-0.164	164	-17.72
hsa-miR-1252-5p	chr10:42385521-42396165-	chr10:42385521-42396165-	circRNA	(7231,7255)	7mer-m8	-0.015	-0.192	163	-17.77
hsa-miR-5186	chr10:42385521-42396165-	chr10:42385521-42396165-	circRNA	(5566,5587)	Imperfect			162	-17.81
hsa-miR-8066	chr10:42385521-42396165-	chr10:42385521-42396165-	circRNA	(9755,9778)	7mer-m8	-0.024	-0.157	162	-22.95
hsa-miR-5186	chr10:42385521-42396165-	chr10:42385521-42396165-	circRNA	(9585,9606)	Imperfect			162	-17.81
hsa-miR-5186	chr10:42385521-42396165-	chr10:42385521-42396165-	circRNA	(7753,7774)	Imperfect			162	-17.81
hsa-miR-5186	chr10:42385521-42396165-	chr10:42385521-42396165-	circRNA	(2410,2431)	Imperfect			162	-17.81
hsa-miR-616-3p	chr10:42385521-42396165-	chr10:42385521-42396165-	circRNA	(1100,1123)	7mer-m8	-0.052	-0.166	162	-20.82
hsa-miR-5186	chr10:42385521-42396165-	chr10:42385521-42396165-	circRNA	(492,513)	Imperfect			162	-17.81
hsa-miR-5186	chr10:42385521-42396165-	chr10:42385521-42396165-	circRNA	(3742,3763)	Imperfect			162	-17.81
hsa-miR-15b-3p	chr10:42385521-42396165-	chr10:42385521-42396165-	circRNA	(10029,10051)	7mer-m8	-0.042	-0.149	162	-12.21
hsa-miR-3610	chr10:42385521-42396165-	chr10:42385521-42396165-	circRNA	(10209,10229)	7mer-m8	-0.266	-0.232	161	-26.18
hsa-miR-15b-3p	chr10:42385521-42396165-	chr10:42385521-42396165-	circRNA	(780,802)	7mer-m8	-0.027	-0.142	161	-11.07
hsa-miR-1283	chr10:42385521-42396165-	chr10:42385521-42396165-	circRNA	(10313,10336)	8mer	-0.203	-0.354	161	-18.85
hsa-miR-15b-3p	chr10:42385521-42396165-	chr10:42385521-42396165-	circRNA	(46,68)	7mer-m8	-0.127	-0.207	161	-10.37
hsa-miR-15b-3p	chr10:42385521-42396165-	chr10:42385521-42396165-	circRNA	(630,652)	7mer-m8	-0.034	-0.137	161	-13.14
hsa-miR-191-5p	chr10:42385521-42396165-	chr10:42385521-42396165-	circRNA	(6038,6059)	7mer-m8	-0.08	-0.139	161	-13.82
hsa-miR-15b-3p	chr10:42385521-42396165-	chr10:42385521-42396165-	circRNA	(9354,9376)	7mer-m8	-0.032	-0.192	161	-10.61
hsa-miR-181c-3p	chr10:42385521-42396165-	chr10:42385521-42396165-	circRNA	(2496,2516)	7mer-m8	-0.141	-0.216	161	-21.29
hsa-miR-15b-3p	chr10:42385521-42396165-	chr10:42385521-42396165-	circRNA	(10434,10456)	7mer-m8	-0.126	-0.219	161	-11.07
hsa-miR-9903	chr10:42385521-42396165-	chr10:42385521-42396165-	circRNA	(3432,3454)	8mer	-0.064	-0.224	160	-14.7
hsa-miR-3198	chr10:42385521-42396165-	chr10:42385521-42396165-	circRNA	(4706,4728)	7mer-m8	-0.096	-0.186	160	-22.39
hsa-miR-9903	chr10:42385521-42396165-	chr10:42385521-42396165-	circRNA	(2100,2122)	8mer	-0.067	-0.229	160	-14.7
hsa-miR-9903	chr10:42385521-42396165-	chr10:42385521-42396165-	circRNA	(9272,9294)	8mer	-0.085	-0.229	160	-13.62
hsa-miR-4694-3p	chr10:42385521-42396165-	chr10:42385521-42396165-	circRNA	(5035,5059)	7mer-m8	-0.002	-0.209	160	-16.94
hsa-miR-588	chr10:42385521-42396165-	chr10:42385521-42396165-	circRNA	(1706,1728)	7mer-m8	-0.093	-0.141	159	-20.97
hsa-miR-588	chr10:42385521-42396165-	chr10:42385521-42396165-	circRNA	(4634,4656)	7mer-m8	-0.075	-0.119	159	-20.97
hsa-miR-136-3p	chr10:42385521-42396165-	chr10:42385521-42396165-	circRNA	(1370,1393)	7mer-m8	-0.026	-0.121	159	-12.63
hsa-miR-588	chr10:42385521-42396165-	chr10:42385521-42396165-	circRNA	(6457,6479)	7mer-m8	-0.07	-0.112	159	-20.97
hsa-miR-136-3p	chr10:42385521-42396165-	chr10:42385521-42396165-	circRNA	(5574,5597)	7mer-m8	-0.08	-0.206	159	-11.6
hsa-miR-136-3p	chr10:42385521-42396165-	chr10:42385521-42396165-	circRNA	(9593,9616)	7mer-m8	-0.143	-0.246	159	-11.6
hsa-miR-588	chr10:42385521-42396165-	chr10:42385521-42396165-	circRNA	(10187,10209)	7mer-m8	-0.224	-0.215	159	-20.97
hsa-miR-136-3p	chr10:42385521-42396165-	chr10:42385521-42396165-	circRNA	(1812,1835)	7mer-m8	-0.035	-0.142	159	-12.63
hsa-miR-136-3p	chr10:42385521-42396165-	chr10:42385521-42396165-	circRNA	(2418,2441)	7mer-m8	-0.079	-0.205	159	-11.6
hsa-miR-136-3p	chr10:42385521-42396165-	chr10:42385521-42396165-	circRNA	(8038,8061)	7mer-m8	-0.029	-0.147	159	-19.47
hsa-miR-136-3p	chr10:42385521-42396165-	chr10:42385521-42396165-	circRNA	(8282,8305)	7mer-m8	-0.01	-0.111	159	-12.63
hsa-miR-136-3p	chr10:42385521-42396165-	chr10:42385521-42396165-	circRNA	(6563,6586)	7mer-m8	-0.008	-0.109	159	-12.63
hsa-miR-136-3p	chr10:42385521-42396165-	chr10:42385521-42396165-	circRNA	(10292,10315)	7mer-m8	-0.171	-0.213	159	-12.63
hsa-miR-588	chr10:42385521-42396165-	chr10:42385521-42396165-	circRNA	(7511,7533)	7mer-m8	-0.102	-0.151	159	-20.97
hsa-miR-136-3p	chr10:42385521-42396165-	chr10:42385521-42396165-	circRNA	(4272,4295)	7mer-m8	-0.008	-0.109	159	-12.63
hsa-miR-136-3p	chr10:42385521-42396165-	chr10:42385521-42396165-	circRNA	(2913,2936)	7mer-m8	-0.012	-0.114	159	-12.63
hsa-miR-3646	chr10:42385521-42396165-	chr10:42385521-42396165-	circRNA	(10495,10517)	7mer-m8	-0.007	-0.184	159	-10.57
hsa-miR-136-3p	chr10:42385521-42396165-	chr10:42385521-42396165-	circRNA	(3750,3773)	7mer-m8	-0.112	-0.244	159	-11.6
hsa-miR-136-3p	chr10:42385521-42396165-	chr10:42385521-42396165-	circRNA	(7761,7784)	7mer-m8	-0.079	-0.205	159	-11.6
hsa-miR-136-3p	chr10:42385521-42396165-	chr10:42385521-42396165-	circRNA	(8753,8776)	7mer-m8	-0.003	-0.103	159	-12.63
hsa-miR-136-3p	chr10:42385521-42396165-	chr10:42385521-42396165-	circRNA	(6293,6316)	7mer-m8	-0.084	-0.218	158	-18.87
hsa-miR-2681-3p	chr10:42385521-42396165-	chr10:42385521-42396165-	circRNA	(9296,9319)	7mer-m8	-0.037	-0.129	158	-17.19
hsa-miR-2392	chr10:42385521-42396165-	chr10:42385521-42396165-	circRNA	(8478,8498)	Imperfect			158	-28.27
hsa-miR-136-3p	chr10:42385521-42396165-	chr10:42385521-42396165-	circRNA	(1568,1594)	7mer-m8	-0.03	-0.141	158	-18.2
hsa-miR-519e-5p	chr10:42385521-42396165-	chr10:42385521-42396165-	circRNA	(6118,6140)	7mer-m8	-0.017	-0.152	158	-16.16
hsa-miR-136-3p	chr10:42385521-42396165-	chr10:42385521-42396165-	circRNA	(4496,4522)	7mer-m8	-0.03	-0.141	158	-18.2
hsa-miR-4760-3p	chr10:42385521-42396165-	chr10:42385521-42396165-	circRNA	(839,860)	7mer-m8	-0.018	-0.241	158	-11.62
hsa-miR-136-3p	chr10:42385521-42396165-	chr10:42385521-42396165-	circRNA	(1542,1565)	7mer-m8	-0.062	-0.192	158	-18.87
hsa-miR-5680	chr10:42385521-42396165-	chr10:42385521-42396165-	circRNA	(415,438)	8mer	-0.139	-0.399	158	-13.75
hsa-miR-6505-5p	chr10:42385521-42396165-	chr10:42385521-42396165-	circRNA	(69,92)	7mer-m8	-0.131	-0.205	158	-15.78
hsa-miR-8066	chr10:42385521-42396165-	chr10:42385521-42396165-	circRNA	(1011,1034)	7mer-m8	-0.03	-0.181	158	-18.93
hsa-miR-15b-3p	chr10:42385521-42396165-	chr10:42385521-42396165-	circRNA	(9801,9823)	7mer-m8	-0.011	-0.125	157	-10.69
hsa-miR-191-5p	chr10:42385521-42396165-	chr10:42385521-42396165-	circRNA	(6506,6527)	7mer-m8	-0.1	-0.164	157	-12.78
hsa-miR-9903	chr10:42385521-42396165-	chr10:42385521-42396165-	circRNA	(182,204)	8mer	-0.401	-0.461	157	-13.46
hsa-miR-191-5p	chr10:42385521-42396165-	chr10:42385521-42396165-	circRNA	(4517,4538)	7mer-m8	-0.094	-0.156	157	-12.37
hsa-miR-15b-3p	chr10:42385521-42396165-	chr10:42385521-42396165-	circRNA	(10460,10482)	7mer-m8	-0.089	-0.167	157	-10.69
hsa-miR-4694-3p	chr10:42385521-42396165-	chr10:42385521-42396165-	circRNA	(10311,10332)	7mer-m8	-0.104	-0.23	157	-16.63
hsa-miR-136-3p	chr10:42385521-42396165-	chr10:42385521-42396165-	circRNA	(106,134)	7mer-m8	-0.281	-0.342	157	-22.18
hsa-miR-15b-3p	chr10:42385521-42396165-	chr10:42385521-42396165-	circRNA	(10538,10560)	7mer-m8	-0.119	-0.197	157	-10.69
hsa-miR-191-5p	chr10:42385521-42396165-	chr10:42385521-42396165-	circRNA	(8696,8717)	7mer-m8	-0.088	-0.148	157	-12.78
hsa-miR-181c-3p	chr10:42385521-42396165-	chr10:42385521-42396165-	circRNA	(927,947)	7mer-m8	-0.232	-0.281	157	-18.83
hsa-miR-191-5p	chr10:42385521-42396165-	chr10:42385521-42396165-	circRNA	(2856,2877)	7mer-m8	-0.09	-0.151	157	-12.78
hsa-miR-3121-3p	chr10:42385521-42396165-	chr10:42385521-42396165-	circRNA	(252,272)	7mer-m8	-0.071	-0.237	157	-12.21
hsa-miR-15b-3p	chr10:42385521-42396165-	chr10:42385521-42396165-	circRNA	(9951,9973)	7mer-m8	-0.003	-0.103	157	-10.29
hsa-miR-4476	chr10:42385521-42396165-	chr10:42385521-42396165-	circRNA	(9628,9650)	7mer-m8	-0.116	-0.21	157	-17.78
hsa-miR-136-3p	chr10:42385521-42396165-	chr10:42385521-42396165-	circRNA	(3451,3479)	7mer-m8	-0.077	-0.206	157	-19.51
hsa-miR-2681-3p	chr10:42385521-42396165-	chr10:42385521-42396165-	circRNA	(9644,9665)	7mer-A1	-0.031	-0.118	157	-20.52
hsa-miR-191-5p	chr10:42385521-42396165-	chr10:42385521-42396165-	circRNA	(1589,1610)	7mer-m8	-0.094	-0.156	157	-12.37
hsa-miR-136-3p	chr10:42385521-42396165-	chr10:42385521-42396165-	circRNA	(201,229)	7mer-m8	-0.258	-0.322	157	-19.51
hsa-miR-191-5p	chr10:42385521-42396165-	chr10:42385521-42396165-	circRNA	(7560,7581)	7mer-m8	-0.09	-0.152	157	-12.78
hsa-miR-2681-3p	chr10:42385521-42396165-	chr10:42385521-42396165-	circRNA	(2201,2222)	7mer-m8	-0.045	-0.164	157	-18.52
hsa-miR-224-3p	chr10:42385521-42396165-	chr10:42385521-42396165-	circRNA	(854,879)	7mer-m8	-0.006	-0.151	157	-12.06
hsa-miR-15b-3p	chr10:42385521-42396165-	chr10:42385521-42396165-	circRNA	(261,283)	7mer-m8	-0.144	-0.245	157	-10.07
hsa-miR-15b-3p	chr10:42385521-42396165-	chr10:42385521-42396165-	circRNA	(9977,9999)	7mer-m8	-0.016	-0.117	157	-10.69
hsa-miR-191-5p	chr10:42385521-42396165-	chr10:42385521-42396165-	circRNA	(4683,4704)	7mer-m8	-0.088	-0.148	157	-12.78
hsa-miR-191-5p	chr10:42385521-42396165-	chr10:42385521-42396165-	circRNA	(8225,8246)	7mer-m8	-0.089	-0.15	157	-12.78
hsa-miR-6514-5p	chr10:42385521-42396165-	chr10:42385521-42396165-	circRNA	(9830,9854)	Imperfect			156	-24.34
hsa-miR-29b-3p	chr10:42385521-42396165-	chr10:42385521-42396165-	circRNA	(5648,5675)	Imperfect			156	-18.96
hsa-miR-5088-5p	chr10:42385521-42396165-	chr10:42385521-42396165-	circRNA	(9623,9646)	Imperfect			156	-27.18
hsa-miR-181c-3p	chr10:42385521-42396165-	chr10:42385521-42396165-	circRNA	(5651,5672)	7mer-m8	-0.147	-0.224	156	-20.02
hsa-miR-7154-5p	chr10:42385521-42396165-	chr10:42385521-42396165-	circRNA	(699,721)	7mer-m8	-0.091	-0.215	156	-16.5
hsa-miR-3198	chr10:42385521-42396165-	chr10:42385521-42396165-	circRNA	(10513,10536)	Imperfect			155	-28.86
hsa-miR-944	chr10:42385521-42396165-	chr10:42385521-42396165-	circRNA	(6344,6369)	Imperfect			155	-16.61
hsa-miR-136-3p	chr10:42385521-42396165-	chr10:42385521-42396165-	circRNA	(4571,4594)	7mer-m8	-0.053	-0.164	155	-16.84
hsa-miR-3198	chr10:42385521-42396165-	chr10:42385521-42396165-	circRNA	(2008,2033)	Imperfect			155	-26.61
hsa-miR-136-3p	chr10:42385521-42396165-	chr10:42385521-42396165-	circRNA	(9518,9541)	6mer		-0.025	155	-19.1
hsa-miR-8083	chr10:42385521-42396165-	chr10:42385521-42396165-	circRNA	(3599,3617)	7mer-m8	-0.001	-0.101	155	-17.5
hsa-miR-944	chr10:42385521-42396165-	chr10:42385521-42396165-	circRNA	(8534,8559)	Imperfect			155	-16.61
hsa-miR-374a-3p	chr10:42385521-42396165-	chr10:42385521-42396165-	circRNA	(9029,9051)	Imperfect			155	-12.9
hsa-miR-376b-3p	chr10:42385521-42396165-	chr10:42385521-42396165-	circRNA	(2316,2339)	7mer-m8	-0.033	-0.193	155	-14.65
hsa-miR-376b-3p	chr10:42385521-42396165-	chr10:42385521-42396165-	circRNA	(7659,7682)	7mer-m8	-0.033	-0.193	155	-14.65
hsa-miR-136-3p	chr10:42385521-42396165-	chr10:42385521-42396165-	circRNA	(4002,4025)	7mer-m8	-0.058	-0.17	155	-16.19
hsa-miR-136-3p	chr10:42385521-42396165-	chr10:42385521-42396165-	circRNA	(5825,5848)	7mer-m8	-0.052	-0.163	155	-16.58
hsa-miR-136-3p	chr10:42385521-42396165-	chr10:42385521-42396165-	circRNA	(9107,9130)	7mer-m8	-0.022	-0.126	155	-12.29
hsa-miR-136-3p	chr10:42385521-42396165-	chr10:42385521-42396165-	circRNA	(9945,9968)	7mer-m8	-0.155	-0.223	155	-16.58
hsa-miR-1246	chr10:42385521-42396165-	chr10:42385521-42396165-	circRNA	(9254,9275)	7mer-m8	-0.038	-0.188	155	-14.19
hsa-miR-136-3p	chr10:42385521-42396165-	chr10:42385521-42396165-	circRNA	(5091,5114)	7mer-m8	-0.018	-0.121	155	-12.16
hsa-miR-136-3p	chr10:42385521-42396165-	chr10:42385521-42396165-	circRNA	(6095,6118)	7mer-m8	-0.032	-0.126	155	-13.13
hsa-miR-136-3p	chr10:42385521-42396165-	chr10:42385521-42396165-	circRNA	(88,111)	7mer-m8	-0.254	-0.299	155	-11.55
hsa-miR-136-3p	chr10:42385521-42396165-	chr10:42385521-42396165-	circRNA	(8561,8584)	7mer-m8	-0.014	-0.104	155	-15.16
hsa-miR-3198	chr10:42385521-42396165-	chr10:42385521-42396165-	circRNA	(8958,8981)	Imperfect			155	-28.86
hsa-miR-136-3p	chr10:42385521-42396165-	chr10:42385521-42396165-	circRNA	(7347,7370)	7mer-m8	-0.052	-0.163	155	-16.58
hsa-miR-616-3p	chr10:42385521-42396165-	chr10:42385521-42396165-	circRNA	(6167,6189)	Imperfect			155	-19.9
hsa-miR-136-3p	chr10:42385521-42396165-	chr10:42385521-42396165-	circRNA	(9844,9867)	7mer-m8	-0.167	-0.25	155	-15.97
hsa-miR-3646	chr10:42385521-42396165-	chr10:42385521-42396165-	circRNA	(414,436)	7mer-m8	-0.021	-0.232	155	-12.08
hsa-miR-944	chr10:42385521-42396165-	chr10:42385521-42396165-	circRNA	(10074,10099)	Imperfect			155	-16.61
hsa-miR-640	chr10:42385521-42396165-	chr10:42385521-42396165-	circRNA	(975,998)	7mer-m8	-0.109	-0.17	155	-17
hsa-miR-136-3p	chr10:42385521-42396165-	chr10:42385521-42396165-	circRNA	(4103,4126)	7mer-m8	-0.025	-0.13	155	-16.58
hsa-miR-376b-3p	chr10:42385521-42396165-	chr10:42385521-42396165-	circRNA	(398,421)	7mer-m8	-0.174	-0.276	155	-14.65
hsa-miR-4764-5p	chr10:42385521-42396165-	chr10:42385521-42396165-	circRNA	(4462,4483)	Imperfect			155	-30.96
hsa-miR-136-3p	chr10:42385521-42396165-	chr10:42385521-42396165-	circRNA	(2744,2767)	7mer-m8	-0.041	-0.15	155	-16.58
hsa-miR-3198	chr10:42385521-42396165-	chr10:42385521-42396165-	circRNA	(8634,8659)	Imperfect			155	-30.85
hsa-miR-130b-3p	chr10:42385521-42396165-	chr10:42385521-42396165-	circRNA	(3586,3609)	Imperfect			155	-18.4
hsa-miR-3198	chr10:42385521-42396165-	chr10:42385521-42396165-	circRNA	(6742,6765)	Imperfect			155	-28.86
hsa-miR-376b-3p	chr10:42385521-42396165-	chr10:42385521-42396165-	circRNA	(747,770)	7mer-m8	-0.138	-0.26	155	-14.65
hsa-miR-142-5p	chr10:42385521-42396165-	chr10:42385521-42396165-	circRNA	(7490,7511)	Imperfect			155	-9.22
hsa-miR-136-3p	chr10:42385521-42396165-	chr10:42385521-42396165-	circRNA	(1643,1666)	7mer-m8	-0.053	-0.164	155	-16.84
hsa-miR-3198	chr10:42385521-42396165-	chr10:42385521-42396165-	circRNA	(3118,3141)	Imperfect			155	-28.86
hsa-miR-136-3p	chr10:42385521-42396165-	chr10:42385521-42396165-	circRNA	(9178,9201)	7mer-m8	-0.056	-0.168	155	-11.55
hsa-miR-136-3p	chr10:42385521-42396165-	chr10:42385521-42396165-	circRNA	(10124,10147)	7mer-m8	-0.196	-0.259	155	-16.84
hsa-miR-372-5p	chr10:42385521-42396165-	chr10:42385521-42396165-	circRNA	(938,960)	Offset 6mer		-0.006	155	-19.97
hsa-miR-944	chr10:42385521-42396165-	chr10:42385521-42396165-	circRNA	(2694,2719)	Imperfect			155	-16.61
hsa-miR-136-3p	chr10:42385521-42396165-	chr10:42385521-42396165-	circRNA	(8584,8607)	7mer-m8	-0.07	-0.185	155	-16.84
hsa-miR-136-3p	chr10:42385521-42396165-	chr10:42385521-42396165-	circRNA	(6962,6985)	7mer-m8	-0.05	-0.165	155	-11.55
hsa-miR-376b-3p	chr10:42385521-42396165-	chr10:42385521-42396165-	circRNA	(8479,8502)	7mer-m8	-0.015	-0.167	155	-13.52
hsa-miR-4694-3p	chr10:42385521-42396165-	chr10:42385521-42396165-	circRNA	(10603,10627)	7mer-m8	-0.193	-0.319	155	-16.61
hsa-miR-7852-3p	chr10:42385521-42396165-	chr10:42385521-42396165-	circRNA	(5047,5070)	Imperfect			155	-15.22
hsa-miR-136-3p	chr10:42385521-42396165-	chr10:42385521-42396165-	circRNA	(2721,2744)	7mer-m8	-0.031	-0.137	155	-16.71
hsa-miR-376b-3p	chr10:42385521-42396165-	chr10:42385521-42396165-	circRNA	(3648,3671)	7mer-m8	-0.029	-0.188	155	-14.65
hsa-miR-136-3p	chr10:42385521-42396165-	chr10:42385521-42396165-	circRNA	(8326,8354)	7mer-m8	-0.028	-0.125	154	-18.37
hsa-miR-136-3p	chr10:42385521-42396165-	chr10:42385521-42396165-	circRNA	(7149,7177)	7mer-m8	-0.058	-0.162	154	-18.37
hsa-miR-181c-3p	chr10:42385521-42396165-	chr10:42385521-42396165-	circRNA	(7839,7859)	7mer-m8	-0.141	-0.216	154	-18.32
hsa-miR-136-3p	chr10:42385521-42396165-	chr10:42385521-42396165-	circRNA	(276,304)	7mer-m8	-0.149	-0.174	154	-18.37
hsa-miR-4694-3p	chr10:42385521-42396165-	chr10:42385521-42396165-	circRNA	(694,716)	7mer-m8	-0.118	-0.291	154	-10.05
hsa-miR-191-5p	chr10:42385521-42396165-	chr10:42385521-42396165-	circRNA	(4215,4236)	7mer-m8	-0.088	-0.149	154	-12.64
hsa-miR-136-3p	chr10:42385521-42396165-	chr10:42385521-42396165-	circRNA	(9369,9397)	7mer-m8	-0.059	-0.139	154	-18.37
hsa-miR-3198	chr10:42385521-42396165-	chr10:42385521-42396165-	circRNA	(6444,6469)	Imperfect			154	-27.77
hsa-miR-7159-5p	chr10:42385521-42396165-	chr10:42385521-42396165-	circRNA	(353,375)	7mer-m8	-0.113	-0.232	154	-18.06
hsa-miR-432-3p	chr10:42385521-42396165-	chr10:42385521-42396165-	circRNA	(7797,7818)	7mer-m8	-0.079	-0.15	154	-17.2
hsa-miR-376a-3p	chr10:42385521-42396165-	chr10:42385521-42396165-	circRNA	(8480,8502)	7mer-m8	-0.015	-0.167	154	-13.52
hsa-miR-301a-3p	chr10:42385521-42396165-	chr10:42385521-42396165-	circRNA	(7459,7480)	Imperfect			154	-14.05
hsa-miR-136-3p	chr10:42385521-42396165-	chr10:42385521-42396165-	circRNA	(3526,3554)	7mer-m8	-0.012	-0.097	154	-18.71
hsa-miR-181c-3p	chr10:42385521-42396165-	chr10:42385521-42396165-	circRNA	(9671,9691)	7mer-m8	-0.215	-0.264	154	-18.32
hsa-miR-136-3p	chr10:42385521-42396165-	chr10:42385521-42396165-	circRNA	(10049,10075)	7mer-m8	-0.137	-0.192	154	-16.95
hsa-miR-376a-3p	chr10:42385521-42396165-	chr10:42385521-42396165-	circRNA	(3650,3671)	7mer-m8	-0.029	-0.188	154	-13.4
hsa-miR-376a-3p	chr10:42385521-42396165-	chr10:42385521-42396165-	circRNA	(400,421)	7mer-m8	-0.174	-0.276	154	-13.4
hsa-miR-376a-3p	chr10:42385521-42396165-	chr10:42385521-42396165-	circRNA	(7661,7682)	7mer-m8	-0.033	-0.193	154	-13.4
hsa-miR-6514-5p	chr10:42385521-42396165-	chr10:42385521-42396165-	circRNA	(9295,9316)	Imperfect			154	-29.28
hsa-miR-301b-3p	chr10:42385521-42396165-	chr10:42385521-42396165-	circRNA	(7459,7480)	Imperfect			154	-14.14
hsa-miR-3198	chr10:42385521-42396165-	chr10:42385521-42396165-	circRNA	(1251,1276)	Imperfect			154	-27.77
hsa-miR-432-3p	chr10:42385521-42396165-	chr10:42385521-42396165-	circRNA	(885,906)	7mer-m8	-0.167	-0.208	154	-17.2
hsa-miR-432-3p	chr10:42385521-42396165-	chr10:42385521-42396165-	circRNA	(2454,2475)	7mer-m8	-0.079	-0.15	154	-17.2
hsa-miR-3198	chr10:42385521-42396165-	chr10:42385521-42396165-	circRNA	(4621,4646)	Imperfect			154	-27.77
hsa-miR-376a-3p	chr10:42385521-42396165-	chr10:42385521-42396165-	circRNA	(749,770)	7mer-m8	-0.138	-0.26	154	-13.4
hsa-miR-376a-3p	chr10:42385521-42396165-	chr10:42385521-42396165-	circRNA	(2318,2339)	7mer-m8	-0.033	-0.193	154	-13.4
hsa-miR-136-3p	chr10:42385521-42396165-	chr10:42385521-42396165-	circRNA	(1856,1884)	7mer-m8	-0.024	-0.12	154	-18.37
hsa-miR-181c-3p	chr10:42385521-42396165-	chr10:42385521-42396165-	circRNA	(575,595)	7mer-m8	-0.272	-0.302	154	-18.32
hsa-miR-15b-3p	chr10:42385521-42396165-	chr10:42385521-42396165-	circRNA	(285,306)	7mer-m8	-0.063	-0.149	154	-12
hsa-miR-136-3p	chr10:42385521-42396165-	chr10:42385521-42396165-	circRNA	(2957,2985)	7mer-m8	-0.027	-0.124	154	-18.37
hsa-miR-3198	chr10:42385521-42396165-	chr10:42385521-42396165-	circRNA	(1693,1718)	Imperfect			154	-27.77
hsa-miR-616-3p	chr10:42385521-42396165-	chr10:42385521-42396165-	circRNA	(6192,6215)	Offset 6mer		0.008	154	-25.42
hsa-miR-3198	chr10:42385521-42396165-	chr10:42385521-42396165-	circRNA	(2794,2819)	Imperfect			154	-27.77
hsa-miR-181c-3p	chr10:42385521-42396165-	chr10:42385521-42396165-	circRNA	(3829,3849)	7mer-m8	-0.141	-0.216	154	-18.32
hsa-miR-515-5p	chr10:42385521-42396165-	chr10:42385521-42396165-	circRNA	(6116,6140)	7mer-m8	-0.017	-0.152	154	-12.43
hsa-miR-6513-3p	chr10:42385521-42396165-	chr10:42385521-42396165-	circRNA	(9069,9089)	8mer	-0.013	-0.246	154	-17.33
hsa-miR-432-3p	chr10:42385521-42396165-	chr10:42385521-42396165-	circRNA	(536,557)	7mer-m8	-0.221	-0.246	154	-15.55
hsa-miR-432-3p	chr10:42385521-42396165-	chr10:42385521-42396165-	circRNA	(3787,3808)	7mer-m8	-0.083	-0.155	154	-17.2
hsa-miR-136-3p	chr10:42385521-42396165-	chr10:42385521-42396165-	circRNA	(6139,6167)	7mer-m8	-0.02	-0.115	154	-15.44
hsa-miR-372-5p	chr10:42385521-42396165-	chr10:42385521-42396165-	circRNA	(178,200)	7mer-m8	-0.063	-0.197	154	-17.13
hsa-miR-136-3p	chr10:42385521-42396165-	chr10:42385521-42396165-	circRNA	(4784,4812)	7mer-m8	-0.051	-0.154	154	-18.37
hsa-miR-372-5p	chr10:42385521-42396165-	chr10:42385521-42396165-	circRNA	(99,121)	7mer-m8	-0.044	-0.167	154	-12.54
hsa-miR-3198	chr10:42385521-42396165-	chr10:42385521-42396165-	circRNA	(10174,10199)	Imperfect			154	-27.77
hsa-miR-616-3p	chr10:42385521-42396165-	chr10:42385521-42396165-	circRNA	(2271,2294)	Offset 6mer		0.001	154	-23.86
hsa-miR-6514-5p	chr10:42385521-42396165-	chr10:42385521-42396165-	circRNA	(7573,7596)	Imperfect			153	-25.49
hsa-miR-4424	chr10:42385521-42396165-	chr10:42385521-42396165-	circRNA	(8262,8284)	Imperfect			153	-20.72
hsa-miR-363-5p	chr10:42385521-42396165-	chr10:42385521-42396165-	circRNA	(4023,4045)	Imperfect			153	-24.24
hsa-miR-15b-3p	chr10:42385521-42396165-	chr10:42385521-42396165-	circRNA	(705,727)	7mer-m8	-0.032	-0.141	153	-9.66
hsa-miR-6833-5p	chr10:42385521-42396165-	chr10:42385521-42396165-	circRNA	(1537,1558)	Offset 6mer		0.012	153	-25.8
hsa-miR-4709-3p	chr10:42385521-42396165-	chr10:42385521-42396165-	circRNA	(9632,9655)	Imperfect			153	-21.84
hsa-miR-6864-5p	chr10:42385521-42396165-	chr10:42385521-42396165-	circRNA	(4921,4946)	Imperfect			153	-19.28
hsa-miR-224-5p	chr10:42385521-42396165-	chr10:42385521-42396165-	circRNA	(10402,10430)	Imperfect			153	-23.84
hsa-miR-15b-3p	chr10:42385521-42396165-	chr10:42385521-42396165-	circRNA	(10197,10220)	7mer-m8	-0.058	-0.159	153	-8.7
hsa-miR-1246	chr10:42385521-42396165-	chr10:42385521-42396165-	circRNA	(9477,9497)	7mer-m8	-0.001	-0.124	153	-15.56
hsa-miR-136-3p	chr10:42385521-42396165-	chr10:42385521-42396165-	circRNA	(4170,4197)	7mer-m8	-0.038	-0.142	153	-17.02
hsa-miR-9903	chr10:42385521-42396165-	chr10:42385521-42396165-	circRNA	(5256,5278)	8mer	-0.052	-0.206	153	-16.21
hsa-miR-1246	chr10:42385521-42396165-	chr10:42385521-42396165-	circRNA	(384,404)	7mer-m8	-0.106	-0.19	153	-15.56
hsa-miR-15b-3p	chr10:42385521-42396165-	chr10:42385521-42396165-	circRNA	(754,776)	7mer-m8	-0.03	-0.143	153	-9.75
hsa-miR-219a-5p	chr10:42385521-42396165-	chr10:42385521-42396165-	circRNA	(4201,4221)	Imperfect			153	-12.34
hsa-miR-6728-5p	chr10:42385521-42396165-	chr10:42385521-42396165-	circRNA	(4141,4165)	7mer-m8	-0.054	-0.131	153	-21.97
hsa-miR-147b-5p	chr10:42385521-42396165-	chr10:42385521-42396165-	circRNA	(9426,9449)	8mer	-0.051	-0.263	152	-14.42
hsa-miR-450b-3p	chr10:42385521-42396165-	chr10:42385521-42396165-	circRNA	(7184,7207)	Imperfect			152	-14.4
hsa-miR-29b-3p	chr10:42385521-42396165-	chr10:42385521-42396165-	circRNA	(9667,9694)	Imperfect			152	-18.65
hsa-miR-181b-3p	chr10:42385521-42396165-	chr10:42385521-42396165-	circRNA	(3578,3602)	7mer-m8	-0.035	-0.171	152	-15.72
hsa-miR-191-5p	chr10:42385521-42396165-	chr10:42385521-42396165-	circRNA	(8526,8551)	7mer-m8	-0.057	-0.103	152	-13.2
hsa-miR-191-5p	chr10:42385521-42396165-	chr10:42385521-42396165-	circRNA	(2686,2711)	7mer-m8	-0.055	-0.1	152	-12.4
hsa-miR-30a-5p	chr10:42385521-42396165-	chr10:42385521-42396165-	circRNA	(6300,6322)	Imperfect			152	-22.67
hsa-miR-450b-3p	chr10:42385521-42396165-	chr10:42385521-42396165-	circRNA	(311,334)	Imperfect			152	-14.4
hsa-miR-191-5p	chr10:42385521-42396165-	chr10:42385521-42396165-	circRNA	(5868,5893)	7mer-m8	-0.072	-0.121	152	-12.4
hsa-miR-136-3p	chr10:42385521-42396165-	chr10:42385521-42396165-	circRNA	(1496,1516)	6mer		0.004	152	-17.69
hsa-miR-191-5p	chr10:42385521-42396165-	chr10:42385521-42396165-	circRNA	(10066,10091)	7mer-m8	-0.188	-0.187	152	-13.2
hsa-miR-95-3p	chr10:42385521-42396165-	chr10:42385521-42396165-	circRNA	(4051,4072)	8mer	-0.179	-0.202	152	-17.96
hsa-miR-4680-3p	chr10:42385521-42396165-	chr10:42385521-42396165-	circRNA	(1302,1322)	7mer-m8	-0.021	-0.225	152	-11.7
hsa-miR-8058	chr10:42385521-42396165-	chr10:42385521-42396165-	circRNA	(345,367)	7mer-m8	-0.17	-0.195	152	-10.37
hsa-miR-29b-3p	chr10:42385521-42396165-	chr10:42385521-42396165-	circRNA	(3825,3852)	Imperfect			152	-18.65
hsa-miR-29b-3p	chr10:42385521-42396165-	chr10:42385521-42396165-	circRNA	(7835,7862)	Imperfect			152	-18.65
hsa-miR-4758-5p	chr10:42385521-42396165-	chr10:42385521-42396165-	circRNA	(3621,3644)	Imperfect			152	-23.24
hsa-miR-136-3p	chr10:42385521-42396165-	chr10:42385521-42396165-	circRNA	(8798,8825)	7mer-m8	-0.02	-0.116	152	-15.72
hsa-miR-15b-3p	chr10:42385521-42396165-	chr10:42385521-42396165-	circRNA	(10418,10440)	7mer-m8	-0.125	-0.215	152	-9.97
hsa-miR-191-5p	chr10:42385521-42396165-	chr10:42385521-42396165-	circRNA	(1313,1334)	7mer-m8	-0.128	-0.183	152	-15.04
hsa-miR-21-3p	chr10:42385521-42396165-	chr10:42385521-42396165-	circRNA	(5653,5675)	7mer-m8	-0.009	-0.119	152	-18.07
hsa-miR-4758-5p	chr10:42385521-42396165-	chr10:42385521-42396165-	circRNA	(371,394)	Imperfect			152	-23.24
hsa-miR-130b-3p	chr10:42385521-42396165-	chr10:42385521-42396165-	circRNA	(10019,10039)	Imperfect			152	-17.88
hsa-miR-4515	chr10:42385521-42396165-	chr10:42385521-42396165-	circRNA	(2878,2900)	8mer	-0.167	-0.241	152	-17.99
hsa-miR-191-5p	chr10:42385521-42396165-	chr10:42385521-42396165-	circRNA	(2549,2577)	7mer-m8	-0.02	-0.053	152	-18.73
hsa-miR-8058	chr10:42385521-42396165-	chr10:42385521-42396165-	circRNA	(2263,2285)	7mer-m8	-0.004	-0.086	152	-10.41
hsa-miR-8058	chr10:42385521-42396165-	chr10:42385521-42396165-	circRNA	(9438,9460)	7mer-m8	-0.037	-0.102	152	-10.41
hsa-miR-4758-5p	chr10:42385521-42396165-	chr10:42385521-42396165-	circRNA	(2289,2312)	Imperfect			152	-23.24
hsa-miR-29b-3p	chr10:42385521-42396165-	chr10:42385521-42396165-	circRNA	(571,598)	Imperfect			152	-18.65
hsa-miR-4758-5p	chr10:42385521-42396165-	chr10:42385521-42396165-	circRNA	(7632,7655)	Imperfect			152	-23.24
hsa-miR-191-5p	chr10:42385521-42396165-	chr10:42385521-42396165-	circRNA	(4045,4070)	7mer-m8	-0.055	-0.1	152	-16.82
hsa-miR-4758-5p	chr10:42385521-42396165-	chr10:42385521-42396165-	circRNA	(5445,5468)	Imperfect			152	-23.24
hsa-miR-191-5p	chr10:42385521-42396165-	chr10:42385521-42396165-	circRNA	(8055,8080)	7mer-m8	-0.067	-0.115	152	-12.4
hsa-miR-15b-3p	chr10:42385521-42396165-	chr10:42385521-42396165-	circRNA	(9850,9872)	7mer-m8	-0.001	-0.109	152	-10.29
hsa-miR-518c-5p	chr10:42385521-42396165-	chr10:42385521-42396165-	circRNA	(6600,6624)	Offset 6mer		0.027	152	-18.8
hsa-miR-450b-3p	chr10:42385521-42396165-	chr10:42385521-42396165-	circRNA	(5385,5408)	Imperfect			152	-14.4
hsa-miR-450b-3p	chr10:42385521-42396165-	chr10:42385521-42396165-	circRNA	(9404,9427)	Imperfect			152	-14.4
hsa-miR-3198	chr10:42385521-42396165-	chr10:42385521-42396165-	circRNA	(7667,7690)	Imperfect			151	-23.47
hsa-miR-301a-3p	chr10:42385521-42396165-	chr10:42385521-42396165-	circRNA	(2063,2091)	Imperfect			151	-14.69
hsa-miR-6505-5p	chr10:42385521-42396165-	chr10:42385521-42396165-	circRNA	(691,713)	7mer-m8	-0.067	-0.17	151	-12.96
hsa-miR-4309	chr10:42385521-42396165-	chr10:42385521-42396165-	circRNA	(4708,4728)	7mer-m8	-0.05	-0.108	151	-13.65
hsa-miR-136-3p	chr10:42385521-42396165-	chr10:42385521-42396165-	circRNA	(4740,4763)	7mer-m8	-0.008	-0.109	151	-15.54
hsa-miR-944	chr10:42385521-42396165-	chr10:42385521-42396165-	circRNA	(4521,4546)	Imperfect			151	-14.15
hsa-miR-136-3p	chr10:42385521-42396165-	chr10:42385521-42396165-	circRNA	(18,40)	7mer-m8	-0.232	-0.262	151	-13.78
hsa-miR-616-3p	chr10:42385521-42396165-	chr10:42385521-42396165-	circRNA	(6635,6657)	Imperfect			151	-17.32
hsa-miR-203a-3p	chr10:42385521-42396165-	chr10:42385521-42396165-	circRNA	(889,911)	8mer	-0.024	-0.259	151	-14.38
hsa-miR-3198	chr10:42385521-42396165-	chr10:42385521-42396165-	circRNA	(3656,3679)	Imperfect			151	-23.47
hsa-miR-21-3p	chr10:42385521-42396165-	chr10:42385521-42396165-	circRNA	(930,950)	7mer-m8	-0.096	-0.179	151	-15.57
hsa-miR-944	chr10:42385521-42396165-	chr10:42385521-42396165-	circRNA	(1593,1618)	Imperfect			151	-14.15
hsa-miR-616-3p	chr10:42385521-42396165-	chr10:42385521-42396165-	circRNA	(1884,1906)	Imperfect			151	-17.32
hsa-miR-374a-3p	chr10:42385521-42396165-	chr10:42385521-42396165-	circRNA	(3505,3527)	6mer		0.031	151	-14.71
hsa-miR-3198	chr10:42385521-42396165-	chr10:42385521-42396165-	circRNA	(755,778)	Imperfect			151	-23.47
hsa-miR-4790-3p	chr10:42385521-42396165-	chr10:42385521-42396165-	circRNA	(5351,5372)	7mer-m8	-0.042	-0.165	151	-13.82
hsa-miR-122b-3p	chr10:42385521-42396165-	chr10:42385521-42396165-	circRNA	(9672,9694)	7mer-m8	-0.061	-0.13	151	-15.68
hsa-miR-4427	chr10:42385521-42396165-	chr10:42385521-42396165-	circRNA	(2149,2169)	Imperfect			151	-20.36
hsa-miR-130b-3p	chr10:42385521-42396165-	chr10:42385521-42396165-	circRNA	(1425,1448)	Imperfect			151	-14.77
hsa-miR-3198	chr10:42385521-42396165-	chr10:42385521-42396165-	circRNA	(8487,8510)	Imperfect			151	-23.02
hsa-miR-21-3p	chr10:42385521-42396165-	chr10:42385521-42396165-	circRNA	(578,598)	7mer-m8	-0.138	-0.201	151	-15.57
hsa-miR-3198	chr10:42385521-42396165-	chr10:42385521-42396165-	circRNA	(1575,1598)	Imperfect			151	-23.71
hsa-miR-616-3p	chr10:42385521-42396165-	chr10:42385521-42396165-	circRNA	(4812,4834)	Imperfect			151	-17.32
hsa-miR-3198	chr10:42385521-42396165-	chr10:42385521-42396165-	circRNA	(706,729)	Imperfect			151	-23.28
hsa-miR-1912-5p	chr10:42385521-42396165-	chr10:42385521-42396165-	circRNA	(281,303)	Imperfect			151	-18.88
hsa-miR-21-3p	chr10:42385521-42396165-	chr10:42385521-42396165-	circRNA	(7842,7862)	7mer-m8	-0.005	-0.113	151	-15.57
hsa-miR-5696	chr10:42385521-42396165-	chr10:42385521-42396165-	circRNA	(9566,9589)	Imperfect			151	-11.78
hsa-miR-3198	chr10:42385521-42396165-	chr10:42385521-42396165-	circRNA	(4425,4448)	Imperfect			151	-23.28
hsa-miR-548bb-5p	chr10:42385521-42396165-	chr10:42385521-42396165-	circRNA	(3198,3221)	Imperfect			151	-15.77
hsa-miR-4790-3p	chr10:42385521-42396165-	chr10:42385521-42396165-	circRNA	(5168,5192)	7mer-m8	-0.006	-0.126	151	-17.53
hsa-miR-130b-3p	chr10:42385521-42396165-	chr10:42385521-42396165-	circRNA	(10347,10370)	Imperfect			151	-14.77
hsa-miR-1246	chr10:42385521-42396165-	chr10:42385521-42396165-	circRNA	(4879,4901)	7mer-m8	-0.015	-0.174	151	-16.15
hsa-miR-122b-3p	chr10:42385521-42396165-	chr10:42385521-42396165-	circRNA	(928,950)	7mer-m8	-0.078	-0.148	151	-15.68
hsa-miR-4427	chr10:42385521-42396165-	chr10:42385521-42396165-	circRNA	(231,251)	Imperfect			151	-20.36
hsa-miR-3198	chr10:42385521-42396165-	chr10:42385521-42396165-	circRNA	(8516,8539)	Imperfect			151	-25.73
hsa-miR-130b-3p	chr10:42385521-42396165-	chr10:42385521-42396165-	circRNA	(6150,6173)	Imperfect			151	-14.77
hsa-miR-7853-5p	chr10:42385521-42396165-	chr10:42385521-42396165-	circRNA	(155,175)	8mer	-0.311	-0.485	151	-12.83
hsa-miR-3198	chr10:42385521-42396165-	chr10:42385521-42396165-	circRNA	(90,115)	Imperfect			151	-26.4
hsa-miR-203a-3p	chr10:42385521-42396165-	chr10:42385521-42396165-	circRNA	(540,562)	8mer	-0.113	-0.32	151	-14.38
hsa-miR-130b-3p	chr10:42385521-42396165-	chr10:42385521-42396165-	circRNA	(4327,4350)	Imperfect			151	-14.67
hsa-miR-3198	chr10:42385521-42396165-	chr10:42385521-42396165-	circRNA	(4503,4526)	Imperfect			151	-23.71
hsa-miR-191-5p	chr10:42385521-42396165-	chr10:42385521-42396165-	circRNA	(7393,7415)	7mer-m8	-0.06	-0.106	151	-12.46
hsa-miR-769-3p	chr10:42385521-42396165-	chr10:42385521-42396165-	circRNA	(283,308)	Imperfect			151	-25.73
hsa-miR-1229-5p	chr10:42385521-42396165-	chr10:42385521-42396165-	circRNA	(3935,3961)	Imperfect			151	-22.47
hsa-miR-21-3p	chr10:42385521-42396165-	chr10:42385521-42396165-	circRNA	(2499,2519)	7mer-m8	-0.005	-0.113	151	-15.57
hsa-miR-122b-3p	chr10:42385521-42396165-	chr10:42385521-42396165-	circRNA	(576,598)	7mer-m8	-0.119	-0.17	151	-15.68
hsa-miR-136-3p	chr10:42385521-42396165-	chr10:42385521-42396165-	circRNA	(6892,6914)	7mer-m8	-0.03	-0.137	151	-13.78
hsa-miR-374a-3p	chr10:42385521-42396165-	chr10:42385521-42396165-	circRNA	(9348,9370)	6mer		-0.007	151	-9.87
hsa-miR-3198	chr10:42385521-42396165-	chr10:42385521-42396165-	circRNA	(9180,9205)	Imperfect			151	-26.4
hsa-miR-7853-5p	chr10:42385521-42396165-	chr10:42385521-42396165-	circRNA	(9245,9265)	8mer	-0.003	-0.277	151	-12.83
hsa-miR-3198	chr10:42385521-42396165-	chr10:42385521-42396165-	circRNA	(2324,2347)	Imperfect			151	-23.47
hsa-miR-616-3p	chr10:42385521-42396165-	chr10:42385521-42396165-	circRNA	(1442,1464)	Imperfect			151	-17.32
hsa-miR-4427	chr10:42385521-42396165-	chr10:42385521-42396165-	circRNA	(7104,7124)	Imperfect			151	-20.36
hsa-miR-374a-3p	chr10:42385521-42396165-	chr10:42385521-42396165-	circRNA	(255,277)	6mer		-0.053	151	-10.2
hsa-miR-130b-3p	chr10:42385521-42396165-	chr10:42385521-42396165-	circRNA	(2968,2991)	Imperfect			151	-14.77
hsa-miR-301b-3p	chr10:42385521-42396165-	chr10:42385521-42396165-	circRNA	(2063,2091)	Imperfect			151	-16.31
hsa-miR-136-3p	chr10:42385521-42396165-	chr10:42385521-42396165-	circRNA	(5162,5185)	8mer	-0.014	-0.145	151	-11.46
hsa-miR-130b-3p	chr10:42385521-42396165-	chr10:42385521-42396165-	circRNA	(1867,1890)	Imperfect			151	-14.77
hsa-miR-3198	chr10:42385521-42396165-	chr10:42385521-42396165-	circRNA	(3340,3365)	Imperfect			151	-26.04
hsa-miR-21-3p	chr10:42385521-42396165-	chr10:42385521-42396165-	circRNA	(3832,3852)	7mer-m8	-0.005	-0.113	151	-15.57
hsa-miR-4427	chr10:42385521-42396165-	chr10:42385521-42396165-	circRNA	(3481,3501)	Imperfect			151	-20.36
hsa-miR-130b-3p	chr10:42385521-42396165-	chr10:42385521-42396165-	circRNA	(6618,6641)	Imperfect			151	-14.77
hsa-miR-130b-3p	chr10:42385521-42396165-	chr10:42385521-42396165-	circRNA	(8337,8360)	Imperfect			151	-14.77
hsa-miR-4427	chr10:42385521-42396165-	chr10:42385521-42396165-	circRNA	(5305,5325)	Imperfect			151	-20.36
hsa-miR-130b-3p	chr10:42385521-42396165-	chr10:42385521-42396165-	circRNA	(8808,8831)	Imperfect			151	-14.77
hsa-miR-3198	chr10:42385521-42396165-	chr10:42385521-42396165-	circRNA	(6964,6989)	Imperfect			151	-26.4
hsa-miR-21-3p	chr10:42385521-42396165-	chr10:42385521-42396165-	circRNA	(9674,9694)	7mer-m8	-0.08	-0.161	151	-15.57
hsa-miR-5696	chr10:42385521-42396165-	chr10:42385521-42396165-	circRNA	(4053,4076)	Imperfect			151	-11.54
hsa-miR-3646	chr10:42385521-42396165-	chr10:42385521-42396165-	circRNA	(494,517)	7mer-m8	-0.019	-0.224	151	-7.5
hsa-miR-616-3p	chr10:42385521-42396165-	chr10:42385521-42396165-	circRNA	(8825,8847)	Imperfect			151	-17.32
hsa-miR-15b-3p	chr10:42385521-42396165-	chr10:42385521-42396165-	circRNA	(728,750)	7mer-m8	-0.038	-0.155	150	-10.11
hsa-miR-5692a	chr10:42385521-42396165-	chr10:42385521-42396165-	circRNA	(9036,9060)	6mer		0.013	150	-14.46
hsa-miR-944	chr10:42385521-42396165-	chr10:42385521-42396165-	circRNA	(3406,3431)	6mer		0.044	150	-16.15
hsa-miR-616-3p	chr10:42385521-42396165-	chr10:42385521-42396165-	circRNA	(5404,5427)	Offset 6mer		0.006	150	-23.8
hsa-miR-5680	chr10:42385521-42396165-	chr10:42385521-42396165-	circRNA	(888,911)	Offset 6mer		-0.035	150	-16.07
hsa-miR-136-3p	chr10:42385521-42396165-	chr10:42385521-42396165-	circRNA	(8650,8678)	7mer-m8	-0.011	-0.105	150	-19.16
hsa-miR-616-3p	chr10:42385521-42396165-	chr10:42385521-42396165-	circRNA	(1786,1809)	Offset 6mer		-0.007	150	-21.32
hsa-miR-616-3p	chr10:42385521-42396165-	chr10:42385521-42396165-	circRNA	(3010,3033)	Offset 6mer		0.009	150	-20.73
hsa-miR-616-3p	chr10:42385521-42396165-	chr10:42385521-42396165-	circRNA	(7203,7226)	Offset 6mer		0.006	150	-23.8
hsa-miR-6072	chr10:42385521-42396165-	chr10:42385521-42396165-	circRNA	(5502,5523)	8mer	-0.064	-0.198	150	-14.95
hsa-miR-616-3p	chr10:42385521-42396165-	chr10:42385521-42396165-	circRNA	(451,474)	Offset 6mer		-0.055	150	-20.73
hsa-miR-5680	chr10:42385521-42396165-	chr10:42385521-42396165-	circRNA	(539,562)	Offset 6mer		-0.051	150	-16.07
hsa-miR-616-3p	chr10:42385521-42396165-	chr10:42385521-42396165-	circRNA	(4342,4366)	Imperfect			150	-22.24
hsa-miR-12115	chr10:42385521-42396165-	chr10:42385521-42396165-	circRNA	(1536,1558)	6mer		0.021	150	-24.88
hsa-miR-4654	chr10:42385521-42396165-	chr10:42385521-42396165-	circRNA	(6881,6906)	Imperfect			150	-22.19
hsa-miR-15b-3p	chr10:42385521-42396165-	chr10:42385521-42396165-	circRNA	(9824,9846)	7mer-m8	-0.029	-0.15	150	-10.11
hsa-miR-136-3p	chr10:42385521-42396165-	chr10:42385521-42396165-	circRNA	(8930,8951)	6mer		0.014	150	-17.82
hsa-miR-616-3p	chr10:42385521-42396165-	chr10:42385521-42396165-	circRNA	(4321,4344)	Offset 6mer		-0.002	150	-20.49
hsa-miR-616-3p	chr10:42385521-42396165-	chr10:42385521-42396165-	circRNA	(1909,1932)	Offset 6mer		-0.003	150	-20.73
hsa-miR-136-3p	chr10:42385521-42396165-	chr10:42385521-42396165-	circRNA	(3729,3750)	6mer		-0.019	150	-17.67
hsa-miR-616-3p	chr10:42385521-42396165-	chr10:42385521-42396165-	circRNA	(4369,4392)	Offset 6mer		0.008	150	-20.73
hsa-miR-136-3p	chr10:42385521-42396165-	chr10:42385521-42396165-	circRNA	(10336,10364)	7mer-m8	-0.188	-0.222	150	-17.44
hsa-miR-6505-5p	chr10:42385521-42396165-	chr10:42385521-42396165-	circRNA	(5956,5978)	7mer-m8	-0.014	-0.183	150	-18.02
hsa-miR-452-3p	chr10:42385521-42396165-	chr10:42385521-42396165-	circRNA	(10315,10340)	6mer		-0.042	150	-17.9
hsa-miR-15b-3p	chr10:42385521-42396165-	chr10:42385521-42396165-	circRNA	(503,525)	7mer-m8	-0.082	-0.19	150	-10.58
hsa-miR-219a-5p	chr10:42385521-42396165-	chr10:42385521-42396165-	circRNA	(10562,10585)	Offset 6mer	-0.051	-0.065	150	-10.94
hsa-miR-136-3p	chr10:42385521-42396165-	chr10:42385521-42396165-	circRNA	(4470,4493)	7mer-m8	-0.027	-0.124	150	-15.97
hsa-miR-7515	chr10:42385521-42396165-	chr10:42385521-42396165-	circRNA	(1166,1185)	7mer-m8	-0.067	-0.129	150	-13.58
hsa-miR-616-3p	chr10:42385521-42396165-	chr10:42385521-42396165-	circRNA	(6345,6368)	Offset 6mer		0.01	150	-22.46
hsa-miR-616-3p	chr10:42385521-42396165-	chr10:42385521-42396165-	circRNA	(10389,10412)	Offset 6mer		-0.057	150	-18.25
hsa-miR-5680	chr10:42385521-42396165-	chr10:42385521-42396165-	circRNA	(3790,3813)	Offset 6mer		-0.004	150	-16.07
hsa-miR-616-3p	chr10:42385521-42396165-	chr10:42385521-42396165-	circRNA	(6537,6560)	Offset 6mer		-0.017	150	-16.76
hsa-miR-301b-3p	chr10:42385521-42396165-	chr10:42385521-42396165-	circRNA	(8124,8145)	Imperfect			150	-14.25
hsa-miR-136-3p	chr10:42385521-42396165-	chr10:42385521-42396165-	circRNA	(9572,9593)	6mer		-0.032	150	-17.82
hsa-miR-15b-3p	chr10:42385521-42396165-	chr10:42385521-42396165-	circRNA	(334,355)	7mer-m8	-0.118	-0.22	150	-10.76
hsa-miR-191-5p	chr10:42385521-42396165-	chr10:42385521-42396165-	circRNA	(7897,7920)	7mer-m8	-0.034	-0.07	150	-15.61
hsa-miR-5093	chr10:42385521-42396165-	chr10:42385521-42396165-	circRNA	(10496,10519)	8mer	-0.261	-0.436	150	-18.16
hsa-miR-5680	chr10:42385521-42396165-	chr10:42385521-42396165-	circRNA	(7800,7823)	Offset 6mer		-0.002	150	-16.07
hsa-miR-616-3p	chr10:42385521-42396165-	chr10:42385521-42396165-	circRNA	(8379,8402)	Offset 6mer		0.006	150	-20.73
hsa-miR-616-3p	chr10:42385521-42396165-	chr10:42385521-42396165-	circRNA	(5727,5750)	Offset 6mer		0.011	150	-21.83
hsa-miR-136-3p	chr10:42385521-42396165-	chr10:42385521-42396165-	circRNA	(5553,5574)	6mer		-0.016	150	-17.67
hsa-miR-6508-5p	chr10:42385521-42396165-	chr10:42385521-42396165-	circRNA	(418,440)	Offset 6mer		-0.041	150	-12.94
hsa-miR-616-3p	chr10:42385521-42396165-	chr10:42385521-42396165-	circRNA	(4837,4860)	Offset 6mer		-0.003	150	-22.64
hsa-miR-301a-3p	chr10:42385521-42396165-	chr10:42385521-42396165-	circRNA	(8124,8145)	Imperfect			150	-14.25
hsa-miR-616-3p	chr10:42385521-42396165-	chr10:42385521-42396165-	circRNA	(330,353)	Offset 6mer		-0.052	150	-23.8
hsa-miR-616-3p	chr10:42385521-42396165-	chr10:42385521-42396165-	circRNA	(6660,6683)	Offset 6mer		0.011	150	-20.73
hsa-miR-887-3p	chr10:42385521-42396165-	chr10:42385521-42396165-	circRNA	(9892,9914)	8mer	-0.392	-0.33	150	-18.41
hsa-miR-5680	chr10:42385521-42396165-	chr10:42385521-42396165-	circRNA	(2457,2480)	Offset 6mer		-0.002	150	-16.07
hsa-miR-136-3p	chr10:42385521-42396165-	chr10:42385521-42396165-	circRNA	(4892,4912)	6mer		0.01	149	-14.55
hsa-miR-3671	chr10:42385521-42396165-	chr10:42385521-42396165-	circRNA	(252,274)	7mer-m8	-0.036	-0.199	149	-8.7
hsa-miR-6514-5p	chr10:42385521-42396165-	chr10:42385521-42396165-	circRNA	(2196,2219)	Imperfect			149	-22.36
hsa-miR-4420	chr10:42385521-42396165-	chr10:42385521-42396165-	circRNA	(1417,1441)	7mer-m8	-0.024	-0.14	149	-16.77
hsa-miR-191-5p	chr10:42385521-42396165-	chr10:42385521-42396165-	circRNA	(5150,5173)	7mer-m8	-0.031	-0.07	149	-12.04
hsa-miR-6828-5p	chr10:42385521-42396165-	chr10:42385521-42396165-	circRNA	(2636,2659)	8mer	-0.016	-0.114	149	-12.55
hsa-miR-136-3p	chr10:42385521-42396165-	chr10:42385521-42396165-	circRNA	(997,1025)	7mer-m8	-0.095	-0.168	149	-17.68
hsa-miR-4769-5p	chr10:42385521-42396165-	chr10:42385521-42396165-	circRNA	(4142,4166)	Offset 6mer		0.013	149	-22.69
hsa-miR-15b-3p	chr10:42385521-42396165-	chr10:42385521-42396165-	circRNA	(3560,3582)	Offset 6mer		0.003	149	-9.2
hsa-miR-556-5p	chr10:42385521-42396165-	chr10:42385521-42396165-	circRNA	(3308,3331)	Imperfect			149	-12.19
hsa-miR-136-3p	chr10:42385521-42396165-	chr10:42385521-42396165-	circRNA	(1339,1367)	8mer	-0.115	-0.256	149	-15.75
hsa-miR-6864-5p	chr10:42385521-42396165-	chr10:42385521-42396165-	circRNA	(6186,6210)	8mer	-0.081	-0.231	149	-15.11
hsa-miR-15b-3p	chr10:42385521-42396165-	chr10:42385521-42396165-	circRNA	(9573,9595)	Offset 6mer		-0.009	149	-13.39
hsa-miR-136-3p	chr10:42385521-42396165-	chr10:42385521-42396165-	circRNA	(3899,3927)	7mer-m8	-0.027	-0.124	149	-22.1
hsa-miR-3198	chr10:42385521-42396165-	chr10:42385521-42396165-	circRNA	(7996,8016)	Imperfect			149	-23.19
hsa-miR-432-3p	chr10:42385521-42396165-	chr10:42385521-42396165-	circRNA	(5610,5631)	7mer-m8	-0.102	-0.179	149	-13.39
hsa-miR-1249-5p	chr10:42385521-42396165-	chr10:42385521-42396165-	circRNA	(8498,8522)	Imperfect			149	-23.63
hsa-miR-3978	chr10:42385521-42396165-	chr10:42385521-42396165-	circRNA	(10304,10329)	7mer-m8	-0.092	-0.171	149	-15.26
hsa-miR-136-3p	chr10:42385521-42396165-	chr10:42385521-42396165-	circRNA	(1615,1643)	7mer-m8	-0.021	-0.117	149	-14.75
hsa-miR-183-3p	chr10:42385521-42396165-	chr10:42385521-42396165-	circRNA	(7033,7056)	Offset 6mer		0.015	149	-20.54
hsa-miR-4694-3p	chr10:42385521-42396165-	chr10:42385521-42396165-	circRNA	(349,370)	7mer-m8	-0.056	-0.164	149	-15.69
hsa-miR-3198	chr10:42385521-42396165-	chr10:42385521-42396165-	circRNA	(7432,7452)	Imperfect			149	-24.15
hsa-miR-191-5p	chr10:42385521-42396165-	chr10:42385521-42396165-	circRNA	(10044,10065)	7mer-m8	-0.182	-0.189	149	-10.36
hsa-miR-136-3p	chr10:42385521-42396165-	chr10:42385521-42396165-	circRNA	(1267,1295)	7mer-m8	-0.086	-0.178	149	-17.68
hsa-miR-6876-5p	chr10:42385521-42396165-	chr10:42385521-42396165-	circRNA	(9628,9650)	7mer-m8	-0.098	-0.179	149	-15.65
hsa-miR-136-3p	chr10:42385521-42396165-	chr10:42385521-42396165-	circRNA	(9196,9224)	7mer-m8	-0.049	-0.146	149	-17.68
hsa-miR-136-3p	chr10:42385521-42396165-	chr10:42385521-42396165-	circRNA	(10096,10124)	7mer-m8	-0.157	-0.204	149	-14.75
hsa-miR-3936	chr10:42385521-42396165-	chr10:42385521-42396165-	circRNA	(8463,8485)	7mer-m8	-0.027	-0.066	149	-15.13
hsa-miR-7156-5p	chr10:42385521-42396165-	chr10:42385521-42396165-	circRNA	(7056,7077)	Imperfect			149	-20.47
hsa-miR-556-5p	chr10:42385521-42396165-	chr10:42385521-42396165-	circRNA	(6363,6386)	Imperfect			149	-12.19
hsa-miR-136-3p	chr10:42385521-42396165-	chr10:42385521-42396165-	circRNA	(4543,4571)	7mer-m8	-0.021	-0.117	149	-14.75
hsa-miR-181a-3p	chr10:42385521-42396165-	chr10:42385521-42396165-	circRNA	(2495,2515)	7mer-m8	-0.18	-0.198	149	-16.29
hsa-miR-136-3p	chr10:42385521-42396165-	chr10:42385521-42396165-	circRNA	(5992,6020)	7mer-m8	-0.023	-0.119	149	-17.68
hsa-miR-8066	chr10:42385521-42396165-	chr10:42385521-42396165-	circRNA	(3759,3779)	Imperfect			149	-16.8
hsa-miR-2681-3p	chr10:42385521-42396165-	chr10:42385521-42396165-	circRNA	(900,921)	7mer-A1	-0.043	-0.13	149	-17.58
hsa-miR-136-3p	chr10:42385521-42396165-	chr10:42385521-42396165-	circRNA	(8179,8207)	7mer-m8	-0.025	-0.122	149	-17.68
hsa-miR-3065-5p	chr10:42385521-42396165-	chr10:42385521-42396165-	circRNA	(349,374)	8mer	-0.137	-0.358	149	-14.88
hsa-miR-3978	chr10:42385521-42396165-	chr10:42385521-42396165-	circRNA	(7161,7186)	Imperfect			149	-16.41
hsa-miR-363-5p	chr10:42385521-42396165-	chr10:42385521-42396165-	circRNA	(6886,6908)	Imperfect			149	-21.2
hsa-miR-136-3p	chr10:42385521-42396165-	chr10:42385521-42396165-	circRNA	(6980,7008)	7mer-m8	-0.042	-0.143	149	-17.68
hsa-miR-4509	chr10:42385521-42396165-	chr10:42385521-42396165-	circRNA	(963,984)	7mer-m8	-0.07	-0.176	149	-12.68
hsa-miR-3198	chr10:42385521-42396165-	chr10:42385521-42396165-	circRNA	(1508,1530)	Imperfect			149	-17.88
hsa-miR-34a-3p	chr10:42385521-42396165-	chr10:42385521-42396165-	circRNA	(355,377)	Imperfect			149	-13.77
hsa-miR-136-3p	chr10:42385521-42396165-	chr10:42385521-42396165-	circRNA	(5275,5303)	7mer-m8	-0.047	-0.157	149	-17.09
hsa-miR-1252-5p	chr10:42385521-42396165-	chr10:42385521-42396165-	circRNA	(1826,1846)	Offset 6mer		0.014	149	-12.67
hsa-miR-4694-3p	chr10:42385521-42396165-	chr10:42385521-42396165-	circRNA	(10527,10549)	7mer-m8	-0.118	-0.23	149	-13.27
hsa-miR-136-3p	chr10:42385521-42396165-	chr10:42385521-42396165-	circRNA	(7968,7989)	6mer		0.003	148	-17.71
hsa-miR-8082	chr10:42385521-42396165-	chr10:42385521-42396165-	circRNA	(4142,4162)	6mer		0.019	148	-18.56
hsa-miR-4424	chr10:42385521-42396165-	chr10:42385521-42396165-	circRNA	(604,626)	Imperfect			148	-15
hsa-miR-136-3p	chr10:42385521-42396165-	chr10:42385521-42396165-	circRNA	(2178,2199)	6mer		0.01	148	-17.5
hsa-miR-450b-3p	chr10:42385521-42396165-	chr10:42385521-42396165-	circRNA	(5337,5359)	Imperfect			148	-16.93
hsa-miR-219a-2-3p	chr10:42385521-42396165-	chr10:42385521-42396165-	circRNA	(1031,1053)	Imperfect			148	-17.35
hsa-miR-136-3p	chr10:42385521-42396165-	chr10:42385521-42396165-	circRNA	(9976,9997)	6mer		-0.022	148	-17.5
hsa-miR-219a-2-3p	chr10:42385521-42396165-	chr10:42385521-42396165-	circRNA	(679,701)	Imperfect			148	-17.35
hsa-miR-6513-5p	chr10:42385521-42396165-	chr10:42385521-42396165-	circRNA	(782,805)	Imperfect			148	-13.83
hsa-miR-450b-3p	chr10:42385521-42396165-	chr10:42385521-42396165-	circRNA	(5121,5144)	Imperfect			148	-14.54
hsa-miR-181b-2-3p	chr10:42385521-42396165-	chr10:42385521-42396165-	circRNA	(3579,3602)	7mer-m8	-0.035	-0.171	148	-15.06
hsa-miR-30a-5p	chr10:42385521-42396165-	chr10:42385521-42396165-	circRNA	(8591,8613)	Imperfect			148	-19.84
hsa-miR-412-3p	chr10:42385521-42396165-	chr10:42385521-42396165-	circRNA	(9871,9894)	8mer	-0.116	-0.162	148	-15.37
hsa-miR-136-3p	chr10:42385521-42396165-	chr10:42385521-42396165-	circRNA	(6688,6709)	6mer		0.015	148	-17.5
hsa-miR-136-3p	chr10:42385521-42396165-	chr10:42385521-42396165-	circRNA	(8403,8425)	7mer-m8	-0.058	-0.17	148	-18.65
hsa-miR-136-3p	chr10:42385521-42396165-	chr10:42385521-42396165-	circRNA	(869,895)	7mer-m8	-0.148	-0.238	148	-20.12
hsa-miR-181a-3p	chr10:42385521-42396165-	chr10:42385521-42396165-	circRNA	(9670,9690)	7mer-m8	-0.255	-0.246	148	-17.09
hsa-miR-136-3p	chr10:42385521-42396165-	chr10:42385521-42396165-	circRNA	(8904,8925)	6mer		0.013	148	-17.5
hsa-miR-181a-3p	chr10:42385521-42396165-	chr10:42385521-42396165-	circRNA	(574,594)	7mer-m8	-0.314	-0.287	148	-17.09
hsa-miR-4758-5p	chr10:42385521-42396165-	chr10:42385521-42396165-	circRNA	(1095,1118)	Imperfect			148	-22.44
hsa-miR-29b-3p	chr10:42385521-42396165-	chr10:42385521-42396165-	circRNA	(923,950)	Imperfect			148	-17.71
hsa-miR-219a-2-3p	chr10:42385521-42396165-	chr10:42385521-42396165-	circRNA	(3933,3955)	Imperfect			148	-17.35
hsa-miR-769-3p	chr10:42385521-42396165-	chr10:42385521-42396165-	circRNA	(9376,9401)	Imperfect			148	-25.79
hsa-miR-136-3p	chr10:42385521-42396165-	chr10:42385521-42396165-	circRNA	(6216,6238)	7mer-m8	-0.058	-0.17	148	-18.65
hsa-miR-450b-3p	chr10:42385521-42396165-	chr10:42385521-42396165-	circRNA	(47,70)	Imperfect			148	-14.54
hsa-miR-7154-5p	chr10:42385521-42396165-	chr10:42385521-42396165-	circRNA	(897,920)	7mer-m8	-0.075	-0.204	148	-11.9
hsa-miR-4758-5p	chr10:42385521-42396165-	chr10:42385521-42396165-	circRNA	(7319,7342)	Imperfect			148	-22.44
hsa-miR-219a-2-3p	chr10:42385521-42396165-	chr10:42385521-42396165-	circRNA	(2600,2622)	Imperfect			148	-17.35
hsa-miR-136-3p	chr10:42385521-42396165-	chr10:42385521-42396165-	circRNA	(828,849)	6mer		-0.031	148	-17.5
hsa-miR-4758-5p	chr10:42385521-42396165-	chr10:42385521-42396165-	circRNA	(1953,1976)	Imperfect			148	-22.44
hsa-miR-4758-5p	chr10:42385521-42396165-	chr10:42385521-42396165-	circRNA	(5086,5109)	Offset 6mer		0.011	148	-24.46
hsa-miR-181a-3p	chr10:42385521-42396165-	chr10:42385521-42396165-	circRNA	(7838,7858)	7mer-m8	-0.18	-0.198	148	-17.09
hsa-miR-191-5p	chr10:42385521-42396165-	chr10:42385521-42396165-	circRNA	(6310,6335)	7mer-m8	-0.015	-0.06	148	-10.67
hsa-miR-30a-5p	chr10:42385521-42396165-	chr10:42385521-42396165-	circRNA	(6846,6868)	Imperfect			148	-19.99
hsa-miR-450b-3p	chr10:42385521-42396165-	chr10:42385521-42396165-	circRNA	(1965,1988)	Imperfect			148	-14.54
hsa-miR-136-3p	chr10:42385521-42396165-	chr10:42385521-42396165-	circRNA	(6870,6891)	6mer		0.005	148	-17.5
hsa-miR-136-3p	chr10:42385521-42396165-	chr10:42385521-42396165-	circRNA	(4865,4886)	6mer		-0.001	148	-19.05
hsa-miR-450b-3p	chr10:42385521-42396165-	chr10:42385521-42396165-	circRNA	(1133,1156)	Imperfect			148	-14.07
hsa-miR-136-3p	chr10:42385521-42396165-	chr10:42385521-42396165-	circRNA	(9060,9081)	6mer		-0.015	148	-17.71
hsa-miR-136-3p	chr10:42385521-42396165-	chr10:42385521-42396165-	circRNA	(2397,2418)	6mer		-0.018	148	-17.5
hsa-miR-3618	chr10:42385521-42396165-	chr10:42385521-42396165-	circRNA	(10318,10338)	Offset 6mer		-0.044	148	-12.37
hsa-miR-136-3p	chr10:42385521-42396165-	chr10:42385521-42396165-	circRNA	(7919,7940)	6mer		0.005	148	-17.5
hsa-miR-136-3p	chr10:42385521-42396165-	chr10:42385521-42396165-	circRNA	(1937,1958)	6mer		0.004	148	-19.05
hsa-miR-769-3p	chr10:42385521-42396165-	chr10:42385521-42396165-	circRNA	(3533,3558)	Imperfect			148	-25.79
hsa-miR-450b-3p	chr10:42385521-42396165-	chr10:42385521-42396165-	circRNA	(9137,9160)	Imperfect			148	-14.54
hsa-miR-136-3p	chr10:42385521-42396165-	chr10:42385521-42396165-	circRNA	(10615,10636)	6mer		-0.088	148	-17.71
hsa-miR-136-3p	chr10:42385521-42396165-	chr10:42385521-42396165-	circRNA	(3038,3059)	6mer		0.007	148	-17.5
hsa-miR-4758-5p	chr10:42385521-42396165-	chr10:42385521-42396165-	circRNA	(9125,9148)	Imperfect			148	-22.44
hsa-miR-136-3p	chr10:42385521-42396165-	chr10:42385521-42396165-	circRNA	(5781,5802)	6mer		0.005	148	-17.5
hsa-miR-4758-5p	chr10:42385521-42396165-	chr10:42385521-42396165-	circRNA	(9539,9562)	Imperfect			148	-22.44
hsa-miR-136-3p	chr10:42385521-42396165-	chr10:42385521-42396165-	circRNA	(3958,3979)	6mer		0.005	148	-15.04
hsa-miR-4758-5p	chr10:42385521-42396165-	chr10:42385521-42396165-	circRNA	(3696,3719)	Imperfect			148	-22.44
hsa-miR-450b-3p	chr10:42385521-42396165-	chr10:42385521-42396165-	circRNA	(6921,6944)	Imperfect			148	-14.54
hsa-miR-3922-3p	chr10:42385521-42396165-	chr10:42385521-42396165-	circRNA	(8648,8670)	Offset 6mer		0.03	148	-18.09
hsa-miR-181a-3p	chr10:42385521-42396165-	chr10:42385521-42396165-	circRNA	(3828,3848)	7mer-m8	-0.18	-0.198	148	-17.09
hsa-miR-136-3p	chr10:42385521-42396165-	chr10:42385521-42396165-	circRNA	(1056,1077)	6mer		-0.014	148	-17.5
hsa-miR-450b-3p	chr10:42385521-42396165-	chr10:42385521-42396165-	circRNA	(4035,4058)	Imperfect			148	-14.07
hsa-miR-5093	chr10:42385521-42396165-	chr10:42385521-42396165-	circRNA	(766,787)	8mer	-0.151	-0.348	148	-14.27
hsa-miR-3134	chr10:42385521-42396165-	chr10:42385521-42396165-	circRNA	(5606,5629)	7mer-m8	-0.023	-0.127	148	-9.51
hsa-miR-4758-5p	chr10:42385521-42396165-	chr10:42385521-42396165-	circRNA	(5109,5132)	Imperfect			148	-22.44
hsa-miR-3198	chr10:42385521-42396165-	chr10:42385521-42396165-	circRNA	(2206,2226)	Imperfect			148	-23.68
hsa-miR-181a-3p	chr10:42385521-42396165-	chr10:42385521-42396165-	circRNA	(926,946)	7mer-m8	-0.272	-0.264	148	-15.5
hsa-miR-181a-3p	chr10:42385521-42396165-	chr10:42385521-42396165-	circRNA	(5651,5671)	7mer-m8	-0.187	-0.207	148	-16.72
hsa-miR-136-3p	chr10:42385521-42396165-	chr10:42385521-42396165-	circRNA	(479,500)	6mer		-0.069	148	-17.5
hsa-miR-136-3p	chr10:42385521-42396165-	chr10:42385521-42396165-	circRNA	(5182,5208)	7mer-m8	-0.024	-0.12	148	-15.59
hsa-miR-1238-5p	chr10:42385521-42396165-	chr10:42385521-42396165-	circRNA	(3262,3285)	8mer	-0.083	-0.209	148	-16.91
hsa-miR-136-3p	chr10:42385521-42396165-	chr10:42385521-42396165-	circRNA	(5931,5952)	6mer		0.005	148	-15.04
hsa-miR-136-3p	chr10:42385521-42396165-	chr10:42385521-42396165-	circRNA	(10413,10435)	6mer		-0.077	148	-18.38
hsa-miR-136-3p	chr10:42385521-42396165-	chr10:42385521-42396165-	circRNA	(8433,8454)	6mer		0.02	148	-17.5
hsa-miR-4758-5p	chr10:42385521-42396165-	chr10:42385521-42396165-	circRNA	(9392,9415)	Imperfect			148	-25.15
hsa-miR-4758-5p	chr10:42385521-42396165-	chr10:42385521-42396165-	circRNA	(6886,6909)	Offset 6mer		0.002	148	-23.02
hsa-miR-4758-5p	chr10:42385521-42396165-	chr10:42385521-42396165-	circRNA	(3285,3308)	Imperfect			148	-22.44
hsa-miR-30a-5p	chr10:42385521-42396165-	chr10:42385521-42396165-	circRNA	(9062,9084)	Imperfect			148	-19.99
hsa-miR-136-3p	chr10:42385521-42396165-	chr10:42385521-42396165-	circRNA	(10459,10480)	6mer		-0.051	148	-17.5
hsa-miR-30e-5p	chr10:42385521-42396165-	chr10:42385521-42396165-	circRNA	(6300,6322)	Imperfect			148	-20.11
hsa-miR-136-3p	chr10:42385521-42396165-	chr10:42385521-42396165-	circRNA	(6246,6267)	6mer		0.016	148	-17.5
hsa-miR-136-3p	chr10:42385521-42396165-	chr10:42385521-42396165-	circRNA	(8874,8896)	7mer-m8	-0.087	-0.206	148	-14.23
hsa-miR-136-3p	chr10:42385521-42396165-	chr10:42385521-42396165-	circRNA	(9800,9821)	6mer		-0.027	148	-17.5
hsa-miR-4758-5p	chr10:42385521-42396165-	chr10:42385521-42396165-	circRNA	(7707,7730)	Imperfect			148	-22.44
hsa-miR-136-3p	chr10:42385521-42396165-	chr10:42385521-42396165-	circRNA	(7453,7474)	6mer		0.014	148	-17.5
hsa-miR-136-3p	chr10:42385521-42396165-	chr10:42385521-42396165-	circRNA	(6844,6865)	6mer		-0.016	148	-17.71
hsa-miR-450b-3p	chr10:42385521-42396165-	chr10:42385521-42396165-	circRNA	(8019,8042)	Imperfect			148	-14.34
hsa-miR-4758-5p	chr10:42385521-42396165-	chr10:42385521-42396165-	circRNA	(35,58)	Imperfect			148	-22.44
hsa-miR-29b-3p	chr10:42385521-42396165-	chr10:42385521-42396165-	circRNA	(2492,2519)	Imperfect			148	-17.13
hsa-miR-4758-5p	chr10:42385521-42396165-	chr10:42385521-42396165-	circRNA	(2364,2387)	Imperfect			148	-22.44
hsa-miR-219a-2-3p	chr10:42385521-42396165-	chr10:42385521-42396165-	circRNA	(5756,5778)	Imperfect			148	-17.35
hsa-miR-136-3p	chr10:42385521-42396165-	chr10:42385521-42396165-	circRNA	(2625,2646)	6mer		0.021	148	-17.5
hsa-miR-136-3p	chr10:42385521-42396165-	chr10:42385521-42396165-	circRNA	(7740,7761)	6mer		-0.018	148	-17.5
hsa-miR-1468-3p	chr10:42385521-42396165-	chr10:42385521-42396165-	circRNA	(8301,8324)	Offset 6mer		0.01	147	-11.8
hsa-miR-5088-5p	chr10:42385521-42396165-	chr10:42385521-42396165-	circRNA	(6061,6083)	Imperfect			147	-21.17
hsa-miR-378h	chr10:42385521-42396165-	chr10:42385521-42396165-	circRNA	(533,554)	Offset 6mer		-0.033	147	-20.99
hsa-miR-6881-5p	chr10:42385521-42396165-	chr10:42385521-42396165-	circRNA	(7406,7428)	Imperfect			147	-20.71
hsa-miR-136-3p	chr10:42385521-42396165-	chr10:42385521-42396165-	circRNA	(5427,5450)	7mer-m8	-0.013	-0.103	147	-11.77
hsa-miR-136-3p	chr10:42385521-42396165-	chr10:42385521-42396165-	circRNA	(425,448)	7mer-A1	-0.127	-0.192	147	-13.3
hsa-miR-3198	chr10:42385521-42396165-	chr10:42385521-42396165-	circRNA	(9952,9975)	Imperfect			147	-22.19
hsa-miR-3198	chr10:42385521-42396165-	chr10:42385521-42396165-	circRNA	(4399,4422)	Imperfect			147	-20.72
hsa-miR-4769-5p	chr10:42385521-42396165-	chr10:42385521-42396165-	circRNA	(9098,9122)	Imperfect			147	-23.47
hsa-miR-136-3p	chr10:42385521-42396165-	chr10:42385521-42396165-	circRNA	(9616,9639)	7mer-m8	-0.08	-0.145	147	-16.58
hsa-miR-4273	chr10:42385521-42396165-	chr10:42385521-42396165-	circRNA	(7059,7077)	Imperfect			147	-15.2
hsa-miR-5696	chr10:42385521-42396165-	chr10:42385521-42396165-	circRNA	(9996,10019)	Imperfect			147	-10.71
hsa-miR-944	chr10:42385521-42396165-	chr10:42385521-42396165-	circRNA	(1151,1176)	Imperfect			147	-15.48
hsa-miR-136-3p	chr10:42385521-42396165-	chr10:42385521-42396165-	circRNA	(2343,2366)	6mer		0.006	147	-17.81
hsa-miR-3198	chr10:42385521-42396165-	chr10:42385521-42396165-	circRNA	(7184,7207)	Imperfect			147	-23.87
hsa-miR-6812-5p	chr10:42385521-42396165-	chr10:42385521-42396165-	circRNA	(4140,4165)	Imperfect			147	-22.53
hsa-miR-944	chr10:42385521-42396165-	chr10:42385521-42396165-	circRNA	(4053,4078)	Imperfect			147	-13.59
hsa-miR-944	chr10:42385521-42396165-	chr10:42385521-42396165-	circRNA	(7711,7736)	Imperfect			147	-15.71
hsa-miR-3150b-3p	chr10:42385521-42396165-	chr10:42385521-42396165-	circRNA	(8192,8214)	Imperfect			147	-27.27
hsa-miR-944	chr10:42385521-42396165-	chr10:42385521-42396165-	circRNA	(3289,3314)	Imperfect			147	-15.48
hsa-miR-191-5p	chr10:42385521-42396165-	chr10:42385521-42396165-	circRNA	(1742,1766)	7mer-m8	-0.075	-0.124	147	-11.31
hsa-miR-1246	chr10:42385521-42396165-	chr10:42385521-42396165-	circRNA	(516,538)	7mer-m8	-0.1	-0.197	147	-15.77
hsa-miR-944	chr10:42385521-42396165-	chr10:42385521-42396165-	circRNA	(9543,9568)	Imperfect			147	-15.71
hsa-miR-6848-3p	chr10:42385521-42396165-	chr10:42385521-42396165-	circRNA	(2192,2213)	7mer-m8	-0.069	-0.147	147	-17.61
hsa-miR-136-3p	chr10:42385521-42396165-	chr10:42385521-42396165-	circRNA	(4080,4103)	7mer-m8	-0.003	-0.09	147	-14.47
hsa-miR-136-3p	chr10:42385521-42396165-	chr10:42385521-42396165-	circRNA	(9446,9469)	7mer-m8	-0.074	-0.153	147	-11.77
hsa-miR-3198	chr10:42385521-42396165-	chr10:42385521-42396165-	circRNA	(5832,5855)	Imperfect			147	-22.19
hsa-miR-4758-5p	chr10:42385521-42396165-	chr10:42385521-42396165-	circRNA	(9487,9510)	Imperfect			147	-21.78
hsa-miR-4280	chr10:42385521-42396165-	chr10:42385521-42396165-	circRNA	(9066,9087)	6mer		-0.001	147	-13.04
hsa-miR-450b-3p	chr10:42385521-42396165-	chr10:42385521-42396165-	circRNA	(10419,10442)	Imperfect			147	-13.99
hsa-miR-638	chr10:42385521-42396165-	chr10:42385521-42396165-	circRNA	(6333,6358)	7mer-m8	-0.097	-0.098	147	-23.16
hsa-miR-5696	chr10:42385521-42396165-	chr10:42385521-42396165-	circRNA	(6708,6731)	Imperfect			147	-10.71
hsa-miR-5696	chr10:42385521-42396165-	chr10:42385521-42396165-	circRNA	(8924,8947)	Imperfect			147	-10.71
hsa-miR-3198	chr10:42385521-42396165-	chr10:42385521-42396165-	circRNA	(9404,9427)	Imperfect			147	-23.87
hsa-miR-1270	chr10:42385521-42396165-	chr10:42385521-42396165-	circRNA	(2080,2102)	Imperfect			147	-15.02
hsa-miR-136-3p	chr10:42385521-42396165-	chr10:42385521-42396165-	circRNA	(7226,7249)	7mer-m8	-0.013	-0.103	147	-11.77
hsa-miR-944	chr10:42385521-42396165-	chr10:42385521-42396165-	circRNA	(3009,3034)	Imperfect			147	-14.37
hsa-miR-3915	chr10:42385521-42396165-	chr10:42385521-42396165-	circRNA	(8499,8522)	Offset 6mer		0.012	147	-17.89
hsa-miR-3198	chr10:42385521-42396165-	chr10:42385521-42396165-	circRNA	(6194,6219)	Imperfect			147	-21.96
hsa-miR-5094	chr10:42385521-42396165-	chr10:42385521-42396165-	circRNA	(7426,7448)	Imperfect			147	-16.86
hsa-miR-5696	chr10:42385521-42396165-	chr10:42385521-42396165-	circRNA	(3084,3107)	Imperfect			147	-10.71
hsa-miR-5696	chr10:42385521-42396165-	chr10:42385521-42396165-	circRNA	(4443,4466)	Imperfect			147	-10.71
hsa-miR-136-3p	chr10:42385521-42396165-	chr10:42385521-42396165-	circRNA	(2887,2910)	8mer	-0.04	-0.213	147	-11.46
hsa-miR-4653-3p	chr10:42385521-42396165-	chr10:42385521-42396165-	circRNA	(10273,10295)	Imperfect			147	-21.6
hsa-miR-944	chr10:42385521-42396165-	chr10:42385521-42396165-	circRNA	(8378,8403)	Imperfect			147	-14.37
hsa-miR-5696	chr10:42385521-42396165-	chr10:42385521-42396165-	circRNA	(10479,10502)	Imperfect			147	-10.71
hsa-miR-3198	chr10:42385521-42396165-	chr10:42385521-42396165-	circRNA	(9137,9160)	Imperfect			147	-22.6
hsa-miR-944	chr10:42385521-42396165-	chr10:42385521-42396165-	circRNA	(3700,3725)	Imperfect			147	-15.71
hsa-miR-130a-3p	chr10:42385521-42396165-	chr10:42385521-42396165-	circRNA	(3586,3609)	Imperfect			147	-13.25
hsa-miR-6734-5p	chr10:42385521-42396165-	chr10:42385521-42396165-	circRNA	(6188,6210)	Imperfect			147	-24.26
hsa-miR-3198	chr10:42385521-42396165-	chr10:42385521-42396165-	circRNA	(983,1006)	Imperfect			147	-22.84
hsa-miR-3150b-3p	chr10:42385521-42396165-	chr10:42385521-42396165-	circRNA	(4650,4672)	Imperfect			147	-27.78
hsa-miR-3978	chr10:42385521-42396165-	chr10:42385521-42396165-	circRNA	(10203,10226)	Offset 6mer		-0.044	147	-17.72
hsa-miR-136-3p	chr10:42385521-42396165-	chr10:42385521-42396165-	circRNA	(9746,9769)	7mer-m8	-0.105	-0.174	147	-16.19
hsa-miR-5696	chr10:42385521-42396165-	chr10:42385521-42396165-	circRNA	(2028,2051)	Imperfect			147	-9.49
hsa-miR-6514-5p	chr10:42385521-42396165-	chr10:42385521-42396165-	circRNA	(7307,7329)	Imperfect			147	-20.7
hsa-miR-29a-3p	chr10:42385521-42396165-	chr10:42385521-42396165-	circRNA	(5649,5675)	Imperfect			147	-17.25
hsa-miR-944	chr10:42385521-42396165-	chr10:42385521-42396165-	circRNA	(8849,8874)	Imperfect			147	-11.58
hsa-miR-548b-5p	chr10:42385521-42396165-	chr10:42385521-42396165-	circRNA	(3197,3221)	Imperfect			147	-14.68
hsa-miR-3150b-3p	chr10:42385521-42396165-	chr10:42385521-42396165-	circRNA	(4182,4204)	Imperfect			147	-27.27
hsa-miR-3150b-3p	chr10:42385521-42396165-	chr10:42385521-42396165-	circRNA	(8663,8685)	Imperfect			147	-27.78
hsa-miR-29c-3p	chr10:42385521-42396165-	chr10:42385521-42396165-	circRNA	(5649,5675)	Imperfect			147	-15.5
hsa-miR-372-5p	chr10:42385521-42396165-	chr10:42385521-42396165-	circRNA	(194,216)	7mer-m8	-0.031	-0.155	147	-16.19
hsa-miR-301b-3p	chr10:42385521-42396165-	chr10:42385521-42396165-	circRNA	(9500,9524)	Imperfect			147	-12.13
hsa-miR-548bb-5p	chr10:42385521-42396165-	chr10:42385521-42396165-	circRNA	(10593,10616)	Imperfect			147	-13.81
hsa-miR-136-3p	chr10:42385521-42396165-	chr10:42385521-42396165-	circRNA	(2669,2692)	7mer-m8	-0.026	-0.122	147	-16.58
hsa-miR-219a-1-3p	chr10:42385521-42396165-	chr10:42385521-42396165-	circRNA	(4802,4824)	Imperfect			147	-15.14
hsa-miR-376a-3p	chr10:42385521-42396165-	chr10:42385521-42396165-	circRNA	(2007,2028)	7mer-m8	-0.013	-0.16	147	-12.49
hsa-miR-3198	chr10:42385521-42396165-	chr10:42385521-42396165-	circRNA	(5072,5095)	Imperfect			147	-24.04
hsa-miR-5696	chr10:42385521-42396165-	chr10:42385521-42396165-	circRNA	(1515,1538)	Imperfect			147	-10.71
hsa-miR-944	chr10:42385521-42396165-	chr10:42385521-42396165-	circRNA	(4368,4393)	Imperfect			147	-14.37
hsa-miR-944	chr10:42385521-42396165-	chr10:42385521-42396165-	circRNA	(2368,2393)	Imperfect			147	-15.71
hsa-miR-3198	chr10:42385521-42396165-	chr10:42385521-42396165-	circRNA	(4477,4500)	Imperfect			147	-21.49
hsa-miR-5197-5p	chr10:42385521-42396165-	chr10:42385521-42396165-	circRNA	(9278,9302)	7mer-m8	-0.061	-0.178	147	-13.25
hsa-miR-3198	chr10:42385521-42396165-	chr10:42385521-42396165-	circRNA	(5121,5144)	Imperfect			147	-22.6
hsa-miR-4654	chr10:42385521-42396165-	chr10:42385521-42396165-	circRNA	(5084,5106)	Imperfect			147	-19
hsa-miR-3150b-3p	chr10:42385521-42396165-	chr10:42385521-42396165-	circRNA	(6005,6027)	Imperfect			147	-27.27
hsa-miR-3198	chr10:42385521-42396165-	chr10:42385521-42396165-	circRNA	(10056,10079)	Imperfect			147	-23.72
hsa-miR-944	chr10:42385521-42396165-	chr10:42385521-42396165-	circRNA	(7030,7054)	6mer		0.039	147	-16.06
hsa-miR-3198	chr10:42385521-42396165-	chr10:42385521-42396165-	circRNA	(47,70)	Imperfect			147	-22.6
hsa-miR-3198	chr10:42385521-42396165-	chr10:42385521-42396165-	circRNA	(7354,7377)	Imperfect			147	-22.19
hsa-miR-3198	chr10:42385521-42396165-	chr10:42385521-42396165-	circRNA	(5385,5408)	Imperfect			147	-23.87
hsa-miR-3198	chr10:42385521-42396165-	chr10:42385521-42396165-	circRNA	(8409,8432)	Imperfect			147	-22.19
hsa-miR-6514-5p	chr10:42385521-42396165-	chr10:42385521-42396165-	circRNA	(6428,6452)	Imperfect			147	-21.05
hsa-miR-769-3p	chr10:42385521-42396165-	chr10:42385521-42396165-	circRNA	(3605,3630)	Imperfect			147	-20.94
hsa-miR-376b-3p	chr10:42385521-42396165-	chr10:42385521-42396165-	circRNA	(2006,2028)	7mer-m8	-0.013	-0.16	147	-12.6
hsa-miR-1258	chr10:42385521-42396165-	chr10:42385521-42396165-	circRNA	(1036,1057)	Imperfect			147	-17
hsa-miR-6750-5p	chr10:42385521-42396165-	chr10:42385521-42396165-	circRNA	(7580,7605)	Imperfect			147	-18.81
hsa-miR-136-3p	chr10:42385521-42396165-	chr10:42385521-42396165-	circRNA	(5649,5672)	Imperfect			147	-19.91
hsa-miR-3198	chr10:42385521-42396165-	chr10:42385521-42396165-	circRNA	(7279,7302)	Imperfect			147	-19.57
hsa-miR-136-3p	chr10:42385521-42396165-	chr10:42385521-42396165-	circRNA	(7614,7637)	7mer-m8	-0.015	-0.105	147	-11.77
hsa-miR-136-3p	chr10:42385521-42396165-	chr10:42385521-42396165-	circRNA	(5355,5378)	7mer-m8	-0.043	-0.143	147	-11.77
hsa-miR-944	chr10:42385521-42396165-	chr10:42385521-42396165-	circRNA	(7323,7348)	Imperfect			147	-15.71
hsa-miR-5093	chr10:42385521-42396165-	chr10:42385521-42396165-	circRNA	(9507,9531)	8mer	-0.034	-0.301	147	-12.96
hsa-miR-3198	chr10:42385521-42396165-	chr10:42385521-42396165-	circRNA	(1107,1130)	Imperfect			147	-22.55
hsa-miR-191-5p	chr10:42385521-42396165-	chr10:42385521-42396165-	circRNA	(10223,10247)	7mer-m8	-0.256	-0.257	147	-11.31
hsa-miR-607	chr10:42385521-42396165-	chr10:42385521-42396165-	circRNA	(10412,10432)	Offset 6mer		-0.06	147	-13.09
hsa-miR-136-3p	chr10:42385521-42396165-	chr10:42385521-42396165-	circRNA	(774,797)	6mer		-0.035	147	-17.81
hsa-miR-130a-3p	chr10:42385521-42396165-	chr10:42385521-42396165-	circRNA	(4327,4350)	Imperfect			147	-10.22
hsa-miR-136-3p	chr10:42385521-42396165-	chr10:42385521-42396165-	circRNA	(7784,7807)	7mer-m8	-0.012	-0.102	147	-16.58
hsa-miR-3198	chr10:42385521-42396165-	chr10:42385521-42396165-	circRNA	(6921,6944)	Imperfect			147	-22.6
hsa-miR-3198	chr10:42385521-42396165-	chr10:42385521-42396165-	circRNA	(1965,1988)	Imperfect			147	-22.6
hsa-miR-3198	chr10:42385521-42396165-	chr10:42385521-42396165-	circRNA	(8019,8042)	Imperfect			147	-22.3
hsa-miR-548bb-5p	chr10:42385521-42396165-	chr10:42385521-42396165-	circRNA	(9038,9061)	Imperfect			147	-13.32
hsa-miR-3198	chr10:42385521-42396165-	chr10:42385521-42396165-	circRNA	(6222,6245)	Imperfect			147	-22.19
hsa-miR-3198	chr10:42385521-42396165-	chr10:42385521-42396165-	circRNA	(6326,6349)	Imperfect			147	-22.92
hsa-miR-6509-3p	chr10:42385521-42396165-	chr10:42385521-42396165-	circRNA	(7888,7907)	7mer-m8	-0.003	-0.072	147	-13.36
hsa-miR-4533	chr10:42385521-42396165-	chr10:42385521-42396165-	circRNA	(9625,9649)	7mer-m8	-0.092	-0.174	147	-16.6
hsa-miR-3198	chr10:42385521-42396165-	chr10:42385521-42396165-	circRNA	(311,334)	Imperfect			147	-23.87
hsa-miR-944	chr10:42385521-42396165-	chr10:42385521-42396165-	circRNA	(6659,6684)	Imperfect			147	-14.37
hsa-miR-944	chr10:42385521-42396165-	chr10:42385521-42396165-	circRNA	(156,181)	6mer		-0.04	146	-14.18
hsa-miR-203a-3p	chr10:42385521-42396165-	chr10:42385521-42396165-	circRNA	(695,718)	7mer-m8	-0.034	-0.209	146	-11.94
hsa-miR-4762-5p	chr10:42385521-42396165-	chr10:42385521-42396165-	circRNA	(10398,10425)	8mer	-0.252	-0.466	146	-9.65
hsa-miR-15b-3p	chr10:42385521-42396165-	chr10:42385521-42396165-	circRNA	(9547,9569)	7mer-m8	-0.017	-0.158	146	-7.4
hsa-miR-136-3p	chr10:42385521-42396165-	chr10:42385521-42396165-	circRNA	(6607,6635)	7mer-m8	-0.024	-0.12	146	-15.11
hsa-miR-450b-3p	chr10:42385521-42396165-	chr10:42385521-42396165-	circRNA	(4304,4325)	Imperfect			146	-14.97
hsa-miR-944	chr10:42385521-42396165-	chr10:42385521-42396165-	circRNA	(133,158)	6mer		-0.024	146	-14.13
hsa-miR-6514-5p	chr10:42385521-42396165-	chr10:42385521-42396165-	circRNA	(9165,9188)	Imperfect			146	-19.79
hsa-miR-616-3p	chr10:42385521-42396165-	chr10:42385521-42396165-	circRNA	(3290,3313)	Offset 6mer		-0.009	146	-20.67
hsa-miR-616-3p	chr10:42385521-42396165-	chr10:42385521-42396165-	circRNA	(7712,7735)	Offset 6mer		0.005	146	-20.67
hsa-miR-12113	chr10:42385521-42396165-	chr10:42385521-42396165-	circRNA	(1978,1999)	Offset 6mer		0.016	146	-18.75
hsa-miR-616-3p	chr10:42385521-42396165-	chr10:42385521-42396165-	circRNA	(1152,1175)	Offset 6mer		-0.018	146	-22.58
hsa-miR-191-5p	chr10:42385521-42396165-	chr10:42385521-42396165-	circRNA	(10384,10405)	7mer-m8	-0.266	-0.256	146	-11.66
hsa-miR-450b-3p	chr10:42385521-42396165-	chr10:42385521-42396165-	circRNA	(7307,7328)	Imperfect			146	-14.94
hsa-miR-944	chr10:42385521-42396165-	chr10:42385521-42396165-	circRNA	(5230,5255)	6mer		0.028	146	-14.18
hsa-miR-3198	chr10:42385521-42396165-	chr10:42385521-42396165-	circRNA	(5976,6001)	Imperfect			146	-22.23
hsa-miR-8066	chr10:42385521-42396165-	chr10:42385521-42396165-	circRNA	(6848,6871)	Imperfect			146	-11.66
hsa-miR-301a-3p	chr10:42385521-42396165-	chr10:42385521-42396165-	circRNA	(2755,2776)	Imperfect			146	-12.99
hsa-miR-450b-3p	chr10:42385521-42396165-	chr10:42385521-42396165-	circRNA	(8314,8335)	Imperfect			146	-14.97
hsa-miR-6514-5p	chr10:42385521-42396165-	chr10:42385521-42396165-	circRNA	(75,98)	Imperfect			146	-19.79
hsa-miR-573	chr10:42385521-42396165-	chr10:42385521-42396165-	circRNA	(5640,5662)	Imperfect			146	-12.93
hsa-miR-3198	chr10:42385521-42396165-	chr10:42385521-42396165-	circRNA	(8163,8188)	Imperfect			146	-22.23
hsa-miR-548n	chr10:42385521-42396165-	chr10:42385521-42396165-	circRNA	(7162,7184)	Offset 6mer		0.007	146	-9.99
hsa-miR-616-3p	chr10:42385521-42396165-	chr10:42385521-42396165-	circRNA	(1958,1981)	Offset 6mer		0.008	146	-18.7
hsa-miR-616-3p	chr10:42385521-42396165-	chr10:42385521-42396165-	circRNA	(5525,5548)	Offset 6mer		0.004	146	-20.51
hsa-miR-301b-3p	chr10:42385521-42396165-	chr10:42385521-42396165-	circRNA	(10135,10156)	Imperfect			146	-12.07
hsa-miR-5094	chr10:42385521-42396165-	chr10:42385521-42396165-	circRNA	(2271,2294)	Imperfect			146	-17.65
hsa-miR-616-3p	chr10:42385521-42396165-	chr10:42385521-42396165-	circRNA	(2369,2392)	Offset 6mer		0.005	146	-20.67
hsa-miR-616-3p	chr10:42385521-42396165-	chr10:42385521-42396165-	circRNA	(4714,4737)	Offset 6mer		-0.003	146	-18.19
hsa-miR-15b-3p	chr10:42385521-42396165-	chr10:42385521-42396165-	circRNA	(115,136)	7mer-m8	-0.117	-0.201	146	-10.41
hsa-miR-136-3p	chr10:42385521-42396165-	chr10:42385521-42396165-	circRNA	(1841,1861)	6mer		0.013	146	-14.55
hsa-miR-616-3p	chr10:42385521-42396165-	chr10:42385521-42396165-	circRNA	(8850,8873)	Offset 6mer		-0.001	146	-17.96
hsa-miR-3190-3p	chr10:42385521-42396165-	chr10:42385521-42396165-	circRNA	(2639,2661)	Offset 6mer		0.015	146	-23.17
hsa-miR-301b-3p	chr10:42385521-42396165-	chr10:42385521-42396165-	circRNA	(6405,6426)	Imperfect			146	-12.07
hsa-miR-382-3p	chr10:42385521-42396165-	chr10:42385521-42396165-	circRNA	(7890,7911)	Imperfect			146	-17.53
hsa-miR-944	chr10:42385521-42396165-	chr10:42385521-42396165-	circRNA	(259,282)	Imperfect			146	-9.32
hsa-miR-4694-3p	chr10:42385521-42396165-	chr10:42385521-42396165-	circRNA	(9790,9812)	7mer-m8	-0.068	-0.237	146	-13.98
hsa-miR-6514-5p	chr10:42385521-42396165-	chr10:42385521-42396165-	circRNA	(3325,3348)	Imperfect			146	-19.79
hsa-miR-12113	chr10:42385521-42396165-	chr10:42385521-42396165-	circRNA	(6934,6955)	Offset 6mer		0.016	146	-18.75
hsa-miR-616-3p	chr10:42385521-42396165-	chr10:42385521-42396165-	circRNA	(2695,2718)	Offset 6mer		0.008	146	-20.67
hsa-miR-616-3p	chr10:42385521-42396165-	chr10:42385521-42396165-	circRNA	(9130,9153)	Offset 6mer		0.011	146	-18.7
hsa-miR-12113	chr10:42385521-42396165-	chr10:42385521-42396165-	circRNA	(60,81)	Offset 6mer		-0.052	146	-18.75
hsa-miR-136-3p	chr10:42385521-42396165-	chr10:42385521-42396165-	circRNA	(4970,4990)	6mer		0.007	146	-15.88
hsa-miR-6514-5p	chr10:42385521-42396165-	chr10:42385521-42396165-	circRNA	(1993,2016)	Imperfect			146	-19.79
hsa-miR-301a-3p	chr10:42385521-42396165-	chr10:42385521-42396165-	circRNA	(4013,4034)	Imperfect			146	-12.99
hsa-miR-616-3p	chr10:42385521-42396165-	chr10:42385521-42396165-	circRNA	(3701,3724)	Offset 6mer		0.002	146	-20.67
hsa-miR-136-3p	chr10:42385521-42396165-	chr10:42385521-42396165-	circRNA	(10538,10558)	6mer		-0.061	146	-15.88
hsa-miR-616-3p	chr10:42385521-42396165-	chr10:42385521-42396165-	circRNA	(5114,5137)	Offset 6mer		0.011	146	-18.7
hsa-miR-219a-2-3p	chr10:42385521-42396165-	chr10:42385521-42396165-	circRNA	(6422,6444)	Imperfect			146	-14.78
hsa-miR-136-3p	chr10:42385521-42396165-	chr10:42385521-42396165-	circRNA	(3143,3163)	6mer		0.009	146	-15.88
hsa-miR-301b-3p	chr10:42385521-42396165-	chr10:42385521-42396165-	circRNA	(1654,1675)	Imperfect			146	-12.07
hsa-miR-136-3p	chr10:42385521-42396165-	chr10:42385521-42396165-	circRNA	(6064,6092)	8mer	-0.028	-0.21	146	-18.37
hsa-miR-616-3p	chr10:42385521-42396165-	chr10:42385521-42396165-	circRNA	(8535,8558)	Offset 6mer		0.006	146	-20.67
hsa-miR-4482-5p	chr10:42385521-42396165-	chr10:42385521-42396165-	circRNA	(6381,6404)	Imperfect			146	-21.77
hsa-miR-944	chr10:42385521-42396165-	chr10:42385521-42396165-	circRNA	(5334,5356)	Imperfect			146	-10.32
hsa-miR-301a-3p	chr10:42385521-42396165-	chr10:42385521-42396165-	circRNA	(1654,1675)	Imperfect			146	-12.99
hsa-miR-887-3p	chr10:42385521-42396165-	chr10:42385521-42396165-	circRNA	(6341,6363)	8mer	-0.121	-0.118	146	-17.03
hsa-miR-616-3p	chr10:42385521-42396165-	chr10:42385521-42396165-	circRNA	(10075,10098)	Offset 6mer		-0.039	146	-20.67
hsa-miR-12113	chr10:42385521-42396165-	chr10:42385521-42396165-	circRNA	(9150,9171)	Offset 6mer		0.017	146	-18.75
hsa-miR-136-3p	chr10:42385521-42396165-	chr10:42385521-42396165-	circRNA	(6767,6787)	6mer		0.007	146	-15.88
hsa-miR-944	chr10:42385521-42396165-	chr10:42385521-42396165-	circRNA	(7133,7155)	Imperfect			146	-8.7
hsa-miR-450b-3p	chr10:42385521-42396165-	chr10:42385521-42396165-	circRNA	(2945,2966)	Imperfect			146	-14.97
hsa-miR-944	chr10:42385521-42396165-	chr10:42385521-42396165-	circRNA	(9352,9375)	Imperfect			146	-10.08
hsa-miR-301a-3p	chr10:42385521-42396165-	chr10:42385521-42396165-	circRNA	(4582,4603)	Imperfect			146	-12.99
hsa-miR-15b-3p	chr10:42385521-42396165-	chr10:42385521-42396165-	circRNA	(454,476)	7mer-m8	-0.112	-0.222	146	-7.4
hsa-miR-301a-3p	chr10:42385521-42396165-	chr10:42385521-42396165-	circRNA	(6405,6426)	Imperfect			146	-12.99
hsa-miR-616-3p	chr10:42385521-42396165-	chr10:42385521-42396165-	circRNA	(9492,9515)	Offset 6mer		-0.014	146	-18.7
hsa-miR-616-3p	chr10:42385521-42396165-	chr10:42385521-42396165-	circRNA	(2124,2147)	Offset 6mer		0.002	146	-18.55
hsa-miR-616-3p	chr10:42385521-42396165-	chr10:42385521-42396165-	circRNA	(40,63)	Offset 6mer		-0.059	146	-18.7
hsa-miR-301a-3p	chr10:42385521-42396165-	chr10:42385521-42396165-	circRNA	(5199,5224)	Imperfect			146	-14.68
hsa-miR-433-3p	chr10:42385521-42396165-	chr10:42385521-42396165-	circRNA	(651,675)	7mer-m8	-0.043	-0.145	146	-17.74
hsa-miR-6514-5p	chr10:42385521-42396165-	chr10:42385521-42396165-	circRNA	(6949,6972)	Imperfect			146	-19.79
hsa-miR-8066	chr10:42385521-42396165-	chr10:42385521-42396165-	circRNA	(2231,2254)	Imperfect			146	-14.81
hsa-miR-8066	chr10:42385521-42396165-	chr10:42385521-42396165-	circRNA	(8593,8616)	Imperfect			146	-14.11
hsa-miR-6124	chr10:42385521-42396165-	chr10:42385521-42396165-	circRNA	(9635,9655)	Offset 6mer		-0.024	146	-20.04
hsa-miR-3154	chr10:42385521-42396165-	chr10:42385521-42396165-	circRNA	(6189,6210)	Offset 6mer		-0.017	146	-20.07
hsa-miR-15b-3p	chr10:42385521-42396165-	chr10:42385521-42396165-	circRNA	(10105,10126)	7mer-m8	-0.038	-0.137	146	-10.38
hsa-miR-1252-5p	chr10:42385521-42396165-	chr10:42385521-42396165-	circRNA	(4832,4853)	Offset 6mer		-0.004	146	-12.21
hsa-miR-136-3p	chr10:42385521-42396165-	chr10:42385521-42396165-	circRNA	(8983,9003)	6mer		0.007	146	-15.88
hsa-miR-301b-3p	chr10:42385521-42396165-	chr10:42385521-42396165-	circRNA	(2755,2776)	Imperfect			146	-12.07
hsa-miR-136-3p	chr10:42385521-42396165-	chr10:42385521-42396165-	circRNA	(4769,4789)	6mer		0.013	146	-14.55
hsa-miR-301a-3p	chr10:42385521-42396165-	chr10:42385521-42396165-	circRNA	(10135,10156)	Imperfect			146	-12.99
hsa-miR-301b-3p	chr10:42385521-42396165-	chr10:42385521-42396165-	circRNA	(4582,4603)	Imperfect			146	-12.07
hsa-miR-5692a	chr10:42385521-42396165-	chr10:42385521-42396165-	circRNA	(5023,5047)	6mer		0	146	-12.39
hsa-miR-450b-3p	chr10:42385521-42396165-	chr10:42385521-42396165-	circRNA	(9461,9483)	Imperfect			146	-14.85
hsa-miR-12113	chr10:42385521-42396165-	chr10:42385521-42396165-	circRNA	(5134,5155)	Offset 6mer		0.02	146	-18.75
hsa-miR-5692a	chr10:42385521-42396165-	chr10:42385521-42396165-	circRNA	(10591,10615)	6mer		-0.058	146	-12.24
hsa-miR-616-3p	chr10:42385521-42396165-	chr10:42385521-42396165-	circRNA	(9544,9567)	Offset 6mer		-0.016	146	-20.67
hsa-miR-3198	chr10:42385521-42396165-	chr10:42385521-42396165-	circRNA	(806,827)	Imperfect			146	-19.17
hsa-miR-301b-3p	chr10:42385521-42396165-	chr10:42385521-42396165-	circRNA	(4013,4034)	Imperfect			146	-12.07
hsa-miR-6079	chr10:42385521-42396165-	chr10:42385521-42396165-	circRNA	(2637,2660)	7mer-m8	-0.049	-0.136	146	-15.67
hsa-miR-450b-3p	chr10:42385521-42396165-	chr10:42385521-42396165-	circRNA	(6595,6616)	Imperfect			146	-14.97
hsa-miR-616-3p	chr10:42385521-42396165-	chr10:42385521-42396165-	circRNA	(7324,7347)	Offset 6mer		0.008	146	-20.67
hsa-miR-4694-3p	chr10:42385521-42396165-	chr10:42385521-42396165-	circRNA	(936,957)	7mer-m8	-0.003	-0.145	145	-17.1
hsa-miR-191-5p	chr10:42385521-42396165-	chr10:42385521-42396165-	circRNA	(3003,3026)	7mer-m8	-0.07	-0.11	145	-9.61
hsa-miR-181c-3p	chr10:42385521-42396165-	chr10:42385521-42396165-	circRNA	(9034,9055)	6mer		-0.024	145	-18.88
hsa-miR-3198	chr10:42385521-42396165-	chr10:42385521-42396165-	circRNA	(458,478)	Imperfect			145	-22.21
hsa-miR-6514-5p	chr10:42385521-42396165-	chr10:42385521-42396165-	circRNA	(4530,4553)	Imperfect			145	-15.34
hsa-miR-454-3p	chr10:42385521-42396165-	chr10:42385521-42396165-	circRNA	(8122,8145)	Imperfect			145	-14.28
hsa-miR-136-3p	chr10:42385521-42396165-	chr10:42385521-42396165-	circRNA	(3883,3904)	6mer		0.025	145	-16.82
hsa-miR-3198	chr10:42385521-42396165-	chr10:42385521-42396165-	circRNA	(1916,1936)	Imperfect			145	-22.21
hsa-miR-556-5p	chr10:42385521-42396165-	chr10:42385521-42396165-	circRNA	(9147,9171)	Imperfect			145	-11.85
hsa-miR-363-5p	chr10:42385521-42396165-	chr10:42385521-42396165-	circRNA	(9865,9887)	Imperfect			145	-22.87
hsa-miR-6853-5p	chr10:42385521-42396165-	chr10:42385521-42396165-	circRNA	(4427,4451)	Imperfect			145	-21.77
hsa-miR-6128	chr10:42385521-42396165-	chr10:42385521-42396165-	circRNA	(6799,6818)	Offset 6mer		-0.006	145	-16.68
hsa-miR-3198	chr10:42385521-42396165-	chr10:42385521-42396165-	circRNA	(8097,8117)	Imperfect			145	-20.24
hsa-miR-378b	chr10:42385521-42396165-	chr10:42385521-42396165-	circRNA	(2244,2263)	Offset 6mer		0.012	145	-19.09
hsa-miR-4694-3p	chr10:42385521-42396165-	chr10:42385521-42396165-	circRNA	(10422,10445)	8mer	-0.253	-0.459	145	-7.8
hsa-miR-12113	chr10:42385521-42396165-	chr10:42385521-42396165-	circRNA	(6365,6386)	Offset 6mer		0.012	145	-16.19
hsa-miR-3198	chr10:42385521-42396165-	chr10:42385521-42396165-	circRNA	(9989,10011)	Imperfect			145	-17.88
hsa-miR-4694-3p	chr10:42385521-42396165-	chr10:42385521-42396165-	circRNA	(887,909)	7mer-m8	-0.001	-0.138	145	-10.66
hsa-miR-3198	chr10:42385521-42396165-	chr10:42385521-42396165-	circRNA	(2728,2748)	Imperfect			145	-19.64
hsa-miR-3198	chr10:42385521-42396165-	chr10:42385521-42396165-	circRNA	(9929,9949)	Imperfect			145	-20.24
hsa-miR-378b	chr10:42385521-42396165-	chr10:42385521-42396165-	circRNA	(1174,1193)	Offset 6mer		0.012	145	-20.31
hsa-miR-3198	chr10:42385521-42396165-	chr10:42385521-42396165-	circRNA	(8670,8692)	Imperfect			145	-19.7
hsa-miR-378b	chr10:42385521-42396165-	chr10:42385521-42396165-	circRNA	(10146,10165)	Offset 6mer		-0.019	145	-20.54
hsa-miR-3198	chr10:42385521-42396165-	chr10:42385521-42396165-	circRNA	(5532,5552)	Imperfect			145	-22.21
hsa-miR-6514-5p	chr10:42385521-42396165-	chr10:42385521-42396165-	circRNA	(6353,6376)	Imperfect			145	-15.01
hsa-miR-3198	chr10:42385521-42396165-	chr10:42385521-42396165-	circRNA	(5434,5454)	Imperfect			145	-19.64
hsa-miR-569	chr10:42385521-42396165-	chr10:42385521-42396165-	circRNA	(3311,3335)	Imperfect			145	-16.48
hsa-miR-191-5p	chr10:42385521-42396165-	chr10:42385521-42396165-	circRNA	(4362,4385)	7mer-m8	-0.071	-0.111	145	-9.61
hsa-miR-136-3p	chr10:42385521-42396165-	chr10:42385521-42396165-	circRNA	(9725,9746)	6mer		-0.005	145	-16.82
hsa-miR-6843-3p	chr10:42385521-42396165-	chr10:42385521-42396165-	circRNA	(1412,1433)	7mer-m8	-0.047	-0.113	145	-14.04
hsa-miR-6864-5p	chr10:42385521-42396165-	chr10:42385521-42396165-	circRNA	(1160,1186)	Offset 6mer		-0.007	145	-18.73
hsa-miR-556-5p	chr10:42385521-42396165-	chr10:42385521-42396165-	circRNA	(57,81)	Imperfect			145	-11.85
hsa-miR-569	chr10:42385521-42396165-	chr10:42385521-42396165-	circRNA	(61,85)	Imperfect			145	-16.48
hsa-miR-569	chr10:42385521-42396165-	chr10:42385521-42396165-	circRNA	(6935,6959)	Imperfect			145	-16.48
hsa-miR-3198	chr10:42385521-42396165-	chr10:42385521-42396165-	circRNA	(7241,7263)	Imperfect			145	-20.28
hsa-miR-3913-3p	chr10:42385521-42396165-	chr10:42385521-42396165-	circRNA	(10242,10264)	Offset 6mer		-0.052	145	-11.99
hsa-miR-136-3p	chr10:42385521-42396165-	chr10:42385521-42396165-	circRNA	(2550,2571)	6mer		0.034	145	-16.82
hsa-miR-4444	chr10:42385521-42396165-	chr10:42385521-42396165-	circRNA	(2494,2512)	Imperfect			145	-16.8
hsa-miR-3171	chr10:42385521-42396165-	chr10:42385521-42396165-	circRNA	(2976,3000)	Offset 6mer		0.016	145	-10.91
hsa-miR-6864-5p	chr10:42385521-42396165-	chr10:42385521-42396165-	circRNA	(6277,6301)	Imperfect			145	-16.12
hsa-miR-4800-5p	chr10:42385521-42396165-	chr10:42385521-42396165-	circRNA	(10258,10281)	Offset 6mer		-0.053	145	-24.35
hsa-miR-12113	chr10:42385521-42396165-	chr10:42385521-42396165-	circRNA	(3310,3331)	Offset 6mer		0.016	145	-16.19
hsa-miR-488-3p	chr10:42385521-42396165-	chr10:42385521-42396165-	circRNA	(1150,1170)	8mer	-0.051	-0.268	145	-13.63
hsa-miR-3198	chr10:42385521-42396165-	chr10:42385521-42396165-	circRNA	(8199,8221)	Imperfect			145	-19.7
hsa-miR-3198	chr10:42385521-42396165-	chr10:42385521-42396165-	circRNA	(7210,7230)	Imperfect			145	-20.74
hsa-miR-3198	chr10:42385521-42396165-	chr10:42385521-42396165-	circRNA	(6012,6034)	Imperfect			145	-19.7
hsa-miR-6514-5p	chr10:42385521-42396165-	chr10:42385521-42396165-	circRNA	(8313,8336)	Imperfect			145	-14.36
hsa-miR-15b-3p	chr10:42385521-42396165-	chr10:42385521-42396165-	circRNA	(803,825)	7mer-m8	-0.048	-0.164	145	-7.19
hsa-miR-3198	chr10:42385521-42396165-	chr10:42385521-42396165-	circRNA	(10472,10494)	Imperfect			145	-17.88
hsa-miR-191-5p	chr10:42385521-42396165-	chr10:42385521-42396165-	circRNA	(8372,8395)	7mer-m8	-0.073	-0.114	145	-9.67
hsa-miR-6514-5p	chr10:42385521-42396165-	chr10:42385521-42396165-	circRNA	(8543,8566)	Imperfect			145	-15.34
hsa-miR-3198	chr10:42385521-42396165-	chr10:42385521-42396165-	circRNA	(3708,3728)	Imperfect			145	-22.21
hsa-miR-3198	chr10:42385521-42396165-	chr10:42385521-42396165-	circRNA	(2376,2396)	Imperfect			145	-22.21
hsa-miR-2681-3p	chr10:42385521-42396165-	chr10:42385521-42396165-	circRNA	(701,722)	6mer		-0.037	145	-16.69
hsa-miR-3198	chr10:42385521-42396165-	chr10:42385521-42396165-	circRNA	(4657,4679)	Imperfect			145	-19.7
hsa-miR-3198	chr10:42385521-42396165-	chr10:42385521-42396165-	circRNA	(7621,7641)	Imperfect			145	-19.64
hsa-miR-3198	chr10:42385521-42396165-	chr10:42385521-42396165-	circRNA	(1729,1751)	Imperfect			145	-19.7
hsa-miR-450b-3p	chr10:42385521-42396165-	chr10:42385521-42396165-	circRNA	(7136,7158)	Imperfect			145	-13.32
hsa-miR-556-5p	chr10:42385521-42396165-	chr10:42385521-42396165-	circRNA	(6931,6955)	Imperfect			145	-11.85
hsa-miR-3198	chr10:42385521-42396165-	chr10:42385521-42396165-	circRNA	(1185,1205)	Imperfect			145	-19.64
hsa-miR-378b	chr10:42385521-42396165-	chr10:42385521-42396165-	circRNA	(7470,7489)	Offset 6mer		0.024	145	-20.54
hsa-miR-569	chr10:42385521-42396165-	chr10:42385521-42396165-	circRNA	(5135,5159)	Imperfect			145	-16.48
hsa-miR-4758-5p	chr10:42385521-42396165-	chr10:42385521-42396165-	circRNA	(5722,5745)	Imperfect			145	-25.09
hsa-miR-6128	chr10:42385521-42396165-	chr10:42385521-42396165-	circRNA	(5002,5021)	Offset 6mer		-0.008	145	-16.68
hsa-miR-3198	chr10:42385521-42396165-	chr10:42385521-42396165-	circRNA	(10108,10128)	Imperfect			145	-19.64
hsa-miR-6128	chr10:42385521-42396165-	chr10:42385521-42396165-	circRNA	(9015,9034)	Offset 6mer		-0.003	145	-16.68
hsa-miR-569	chr10:42385521-42396165-	chr10:42385521-42396165-	circRNA	(9151,9175)	Imperfect			145	-16.48
hsa-miR-556-5p	chr10:42385521-42396165-	chr10:42385521-42396165-	circRNA	(1975,1999)	Imperfect			145	-11.85
hsa-miR-559	chr10:42385521-42396165-	chr10:42385521-42396165-	circRNA	(6825,6845)	Imperfect			145	-8.97
hsa-miR-1912-5p	chr10:42385521-42396165-	chr10:42385521-42396165-	circRNA	(835,857)	8mer	-0.188	-0.355	145	-9.1
hsa-miR-4642	chr10:42385521-42396165-	chr10:42385521-42396165-	circRNA	(2661,2683)	7mer-m8	-0.004	-0.049	145	-18.95
hsa-miR-569	chr10:42385521-42396165-	chr10:42385521-42396165-	circRNA	(1979,2003)	Imperfect			145	-16.48
hsa-miR-95-5p	chr10:42385521-42396165-	chr10:42385521-42396165-	circRNA	(354,374)	Imperfect			145	-14.84
hsa-miR-7515	chr10:42385521-42396165-	chr10:42385521-42396165-	circRNA	(6191,6209)	8mer	-0.058	-0.232	145	-13.7
hsa-miR-378b	chr10:42385521-42396165-	chr10:42385521-42396165-	circRNA	(2766,2785)	Offset 6mer		0.037	145	-20.54
hsa-miR-3198	chr10:42385521-42396165-	chr10:42385521-42396165-	circRNA	(7719,7739)	Imperfect			145	-22.21
hsa-miR-3198	chr10:42385521-42396165-	chr10:42385521-42396165-	circRNA	(6259,6281)	Imperfect			145	-17.27
hsa-miR-3688-3p	chr10:42385521-42396165-	chr10:42385521-42396165-	circRNA	(10308,10330)	7mer-m8	-0.038	-0.134	145	-10.37
hsa-miR-3198	chr10:42385521-42396165-	chr10:42385521-42396165-	circRNA	(7534,7556)	Imperfect			145	-19.7
hsa-miR-4694-3p	chr10:42385521-42396165-	chr10:42385521-42396165-	circRNA	(538,560)	7mer-m8	-0.049	-0.169	145	-10.66
hsa-miR-4654	chr10:42385521-42396165-	chr10:42385521-42396165-	circRNA	(3257,3282)	Imperfect			145	-21.93
hsa-miR-7154-5p	chr10:42385521-42396165-	chr10:42385521-42396165-	circRNA	(9641,9664)	7mer-m8	-0.049	-0.174	145	-12.09
hsa-miR-3198	chr10:42385521-42396165-	chr10:42385521-42396165-	circRNA	(4904,4926)	Imperfect			145	-17.88
hsa-miR-136-3p	chr10:42385521-42396165-	chr10:42385521-42396165-	circRNA	(629,650)	6mer		-0.024	145	-16.82
hsa-miR-6128	chr10:42385521-42396165-	chr10:42385521-42396165-	circRNA	(10570,10589)	Offset 6mer		-0.076	145	-16.68
hsa-miR-3198	chr10:42385521-42396165-	chr10:42385521-42396165-	circRNA	(4087,4107)	Imperfect			145	-19.64
hsa-miR-3198	chr10:42385521-42396165-	chr10:42385521-42396165-	circRNA	(8446,8468)	Imperfect			145	-17.88
hsa-miR-6514-5p	chr10:42385521-42396165-	chr10:42385521-42396165-	circRNA	(5885,5908)	Imperfect			145	-16.01
hsa-miR-3198	chr10:42385521-42396165-	chr10:42385521-42396165-	circRNA	(6701,6723)	Imperfect			145	-17.88
hsa-miR-3198	chr10:42385521-42396165-	chr10:42385521-42396165-	circRNA	(2278,2298)	Imperfect			145	-20.74
hsa-miR-181b-3p	chr10:42385521-42396165-	chr10:42385521-42396165-	circRNA	(1420,1441)	7mer-m8	-0.006	-0.109	145	-12.3
hsa-miR-6514-5p	chr10:42385521-42396165-	chr10:42385521-42396165-	circRNA	(1602,1625)	Imperfect			145	-15.34
hsa-miR-3198	chr10:42385521-42396165-	chr10:42385521-42396165-	circRNA	(5411,5431)	Imperfect			145	-20.74
hsa-miR-15b-3p	chr10:42385521-42396165-	chr10:42385521-42396165-	circRNA	(10174,10197)	7mer-m8	-0.039	-0.125	145	-7.06
hsa-miR-3198	chr10:42385521-42396165-	chr10:42385521-42396165-	circRNA	(4555,4575)	Imperfect			145	-19.64
hsa-miR-3198	chr10:42385521-42396165-	chr10:42385521-42396165-	circRNA	(337,357)	Imperfect			145	-20.74
hsa-miR-556-5p	chr10:42385521-42396165-	chr10:42385521-42396165-	circRNA	(5131,5155)	Imperfect			145	-11.85
hsa-miR-569	chr10:42385521-42396165-	chr10:42385521-42396165-	circRNA	(4331,4353)	Offset 6mer		0.008	145	-8.76
hsa-miR-3198	chr10:42385521-42396165-	chr10:42385521-42396165-	circRNA	(1627,1647)	Imperfect			145	-19.64
hsa-miR-335-5p	chr10:42385521-42396165-	chr10:42385521-42396165-	circRNA	(2822,2845)	Offset 6mer		0.028	145	-15.04
hsa-miR-363-5p	chr10:42385521-42396165-	chr10:42385521-42396165-	circRNA	(1121,1143)	Imperfect			145	-18.06
hsa-miR-6728-5p	chr10:42385521-42396165-	chr10:42385521-42396165-	circRNA	(9830,9853)	Imperfect			145	-18.38
hsa-miR-6514-5p	chr10:42385521-42396165-	chr10:42385521-42396165-	circRNA	(8072,8095)	Imperfect			145	-16.01
hsa-miR-136-3p	chr10:42385521-42396165-	chr10:42385521-42396165-	circRNA	(2566,2594)	7mer-m8	-0.004	-0.087	145	-22.11
hsa-miR-191-5p	chr10:42385521-42396165-	chr10:42385521-42396165-	circRNA	(6653,6676)	7mer-m8	-0.067	-0.107	145	-9.61
hsa-miR-559	chr10:42385521-42396165-	chr10:42385521-42396165-	circRNA	(10596,10616)	Imperfect			145	-7.17
hsa-miR-191-5p	chr10:42385521-42396165-	chr10:42385521-42396165-	circRNA	(1460,1483)	7mer-m8	-0.074	-0.113	145	-9.61
hsa-miR-6514-5p	chr10:42385521-42396165-	chr10:42385521-42396165-	circRNA	(10083,10106)	Imperfect			145	-15.34
hsa-miR-3198	chr10:42385521-42396165-	chr10:42385521-42396165-	circRNA	(8917,8939)	Imperfect			145	-17.88
hsa-miR-378b	chr10:42385521-42396165-	chr10:42385521-42396165-	circRNA	(1223,1242)	Offset 6mer		0.019	145	-20.54
hsa-miR-4769-5p	chr10:42385521-42396165-	chr10:42385521-42396165-	circRNA	(6109,6133)	Imperfect			145	-22.69
hsa-miR-2681-3p	chr10:42385521-42396165-	chr10:42385521-42396165-	circRNA	(8482,8503)	Imperfect			145	-15.58
hsa-miR-3198	chr10:42385521-42396165-	chr10:42385521-42396165-	circRNA	(9551,9571)	Imperfect			145	-22.21
hsa-miR-6503-3p	chr10:42385521-42396165-	chr10:42385521-42396165-	circRNA	(1336,1357)	7mer-A1	-0.062	-0.06	145	-16.2
hsa-miR-3198	chr10:42385521-42396165-	chr10:42385521-42396165-	circRNA	(5517,5539)	Imperfect			145	-19.65
hsa-miR-3198	chr10:42385521-42396165-	chr10:42385521-42396165-	circRNA	(7331,7351)	Imperfect			145	-22.21
hsa-miR-363-5p	chr10:42385521-42396165-	chr10:42385521-42396165-	circRNA	(8033,8055)	Imperfect			145	-22.87
hsa-miR-335-5p	chr10:42385521-42396165-	chr10:42385521-42396165-	circRNA	(6472,6495)	Offset 6mer		0.03	145	-15.04
hsa-miR-183-3p	chr10:42385521-42396165-	chr10:42385521-42396165-	circRNA	(1741,1763)	Offset 6mer		0.039	144	-13.48
hsa-miR-6079	chr10:42385521-42396165-	chr10:42385521-42396165-	circRNA	(9425,9450)	Imperfect			144	-15.05
hsa-miR-3914	chr10:42385521-42396165-	chr10:42385521-42396165-	circRNA	(3247,3271)	Offset 6mer		-0.01	144	-16.99
hsa-miR-136-3p	chr10:42385521-42396165-	chr10:42385521-42396165-	circRNA	(8825,8847)	Offset 6mer		0.016	144	-13.87
hsa-miR-888-5p	chr10:42385521-42396165-	chr10:42385521-42396165-	circRNA	(638,661)	7mer-m8	-0.048	-0.168	144	-11.88
hsa-miR-4694-5p	chr10:42385521-42396165-	chr10:42385521-42396165-	circRNA	(853,875)	Imperfect			144	-12.16
hsa-miR-6079	chr10:42385521-42396165-	chr10:42385521-42396165-	circRNA	(3865,3892)	Imperfect			144	-17.95
hsa-miR-4261	chr10:42385521-42396165-	chr10:42385521-42396165-	circRNA	(9433,9449)	8mer	-0.03	-0.259	144	-10.88
hsa-miR-219a-1-3p	chr10:42385521-42396165-	chr10:42385521-42396165-	circRNA	(2874,2894)	Imperfect			144	-17.99
hsa-miR-6848-3p	chr10:42385521-42396165-	chr10:42385521-42396165-	circRNA	(8795,8816)	7mer-m8	-0.024	-0.1	144	-18.27
hsa-miR-219a-2-3p	chr10:42385521-42396165-	chr10:42385521-42396165-	circRNA	(8681,8703)	Imperfect			144	-13.75
hsa-miR-1252-5p	chr10:42385521-42396165-	chr10:42385521-42396165-	circRNA	(10306,10326)	Offset 6mer		-0.033	144	-10.77
hsa-miR-8058	chr10:42385521-42396165-	chr10:42385521-42396165-	circRNA	(5719,5741)	6mer		0.022	144	-15.66
hsa-miR-6825-5p	chr10:42385521-42396165-	chr10:42385521-42396165-	circRNA	(6577,6599)	Imperfect			144	-27.24
hsa-miR-29b-2-5p	chr10:42385521-42396165-	chr10:42385521-42396165-	circRNA	(8794,8816)	Imperfect			144	-15.06
hsa-miR-136-3p	chr10:42385521-42396165-	chr10:42385521-42396165-	circRNA	(6635,6657)	Offset 6mer		0.018	144	-13.87
hsa-miR-378c	chr10:42385521-42396165-	chr10:42385521-42396165-	circRNA	(2016,2044)	Offset 6mer		0.006	144	-28.51
hsa-miR-217-3p	chr10:42385521-42396165-	chr10:42385521-42396165-	circRNA	(5014,5036)	Imperfect			144	-9.6
hsa-miR-181b-3p	chr10:42385521-42396165-	chr10:42385521-42396165-	circRNA	(5304,5328)	Imperfect			144	-14.6
hsa-miR-6514-5p	chr10:42385521-42396165-	chr10:42385521-42396165-	circRNA	(1380,1403)	Imperfect			144	-19.43
hsa-miR-6514-5p	chr10:42385521-42396165-	chr10:42385521-42396165-	circRNA	(1676,1701)	Imperfect			144	-21.05
hsa-miR-183-3p	chr10:42385521-42396165-	chr10:42385521-42396165-	circRNA	(8211,8233)	Offset 6mer		0.036	144	-13.48
hsa-miR-1252-5p	chr10:42385521-42396165-	chr10:42385521-42396165-	circRNA	(6577,6597)	Offset 6mer		0.022	144	-10.77
hsa-miR-6079	chr10:42385521-42396165-	chr10:42385521-42396165-	circRNA	(2250,2275)	Imperfect			144	-15.05
hsa-miR-30e-5p	chr10:42385521-42396165-	chr10:42385521-42396165-	circRNA	(8591,8613)	Imperfect			144	-17.28
hsa-miR-4281	chr10:42385521-42396165-	chr10:42385521-42396165-	circRNA	(10334,10354)	8mer	-0.53	-0.43	144	-24.69
hsa-miR-3681-5p	chr10:42385521-42396165-	chr10:42385521-42396165-	circRNA	(6158,6182)	Imperfect			144	-16.01
hsa-miR-136-3p	chr10:42385521-42396165-	chr10:42385521-42396165-	circRNA	(4812,4834)	Offset 6mer		0.013	144	-13.87
hsa-miR-181b-3p	chr10:42385521-42396165-	chr10:42385521-42396165-	circRNA	(2148,2172)	Imperfect			144	-14.6
hsa-miR-30e-5p	chr10:42385521-42396165-	chr10:42385521-42396165-	circRNA	(6846,6868)	Imperfect			144	-14.74
hsa-miR-593-3p	chr10:42385521-42396165-	chr10:42385521-42396165-	circRNA	(2192,2211)	6mer		0.006	144	-17.93
hsa-miR-183-3p	chr10:42385521-42396165-	chr10:42385521-42396165-	circRNA	(10199,10221)	Imperfect			144	-20.39
hsa-miR-6079	chr10:42385521-42396165-	chr10:42385521-42396165-	circRNA	(9707,9734)	Imperfect			144	-17.95
hsa-miR-181b-3p	chr10:42385521-42396165-	chr10:42385521-42396165-	circRNA	(7103,7127)	Imperfect			144	-14.6
hsa-miR-5571-5p	chr10:42385521-42396165-	chr10:42385521-42396165-	circRNA	(7055,7077)	Offset 6mer		-0.018	144	-14.9
hsa-miR-219a-2-3p	chr10:42385521-42396165-	chr10:42385521-42396165-	circRNA	(8093,8115)	Imperfect			144	-18.11
hsa-miR-5194	chr10:42385521-42396165-	chr10:42385521-42396165-	circRNA	(6607,6629)	Imperfect			144	-30.44
hsa-miR-6514-5p	chr10:42385521-42396165-	chr10:42385521-42396165-	circRNA	(10157,10182)	Imperfect			144	-21.05
hsa-miR-219a-2-3p	chr10:42385521-42396165-	chr10:42385521-42396165-	circRNA	(6491,6513)	Imperfect			144	-13.75
hsa-miR-548ah-5p	chr10:42385521-42396165-	chr10:42385521-42396165-	circRNA	(8302,8322)	Imperfect			144	-9.12
hsa-miR-6514-5p	chr10:42385521-42396165-	chr10:42385521-42396165-	circRNA	(4604,4629)	Imperfect			144	-21.57
hsa-miR-219a-2-3p	chr10:42385521-42396165-	chr10:42385521-42396165-	circRNA	(4668,4690)	Imperfect			144	-13.75
hsa-miR-30e-5p	chr10:42385521-42396165-	chr10:42385521-42396165-	circRNA	(9062,9084)	Imperfect			144	-14.74
hsa-miR-183-3p	chr10:42385521-42396165-	chr10:42385521-42396165-	circRNA	(8682,8704)	Offset 6mer		0.036	144	-13.48
hsa-miR-30d-5p	chr10:42385521-42396165-	chr10:42385521-42396165-	circRNA	(6300,6322)	Imperfect			144	-21.68
hsa-miR-3198	chr10:42385521-42396165-	chr10:42385521-42396165-	circRNA	(368,390)	Imperfect			144	-18.06
hsa-miR-6825-5p	chr10:42385521-42396165-	chr10:42385521-42396165-	circRNA	(8767,8789)	Imperfect			144	-27.24
hsa-miR-450b-3p	chr10:42385521-42396165-	chr10:42385521-42396165-	circRNA	(262,285)	Imperfect			144	-13.32
hsa-miR-450b-3p	chr10:42385521-42396165-	chr10:42385521-42396165-	circRNA	(9728,9750)	Imperfect			144	-18.8
hsa-miR-6079	chr10:42385521-42396165-	chr10:42385521-42396165-	circRNA	(2532,2559)	Imperfect			144	-17.95
hsa-miR-147b-5p	chr10:42385521-42396165-	chr10:42385521-42396165-	circRNA	(931,953)	8mer	-0.043	-0.22	144	-15.32
hsa-miR-217-3p	chr10:42385521-42396165-	chr10:42385521-42396165-	circRNA	(3187,3209)	Imperfect			144	-5.18
hsa-miR-640	chr10:42385521-42396165-	chr10:42385521-42396165-	circRNA	(1669,1690)	Imperfect			144	-20.66
hsa-miR-6825-5p	chr10:42385521-42396165-	chr10:42385521-42396165-	circRNA	(4754,4776)	Imperfect			144	-27.24
hsa-miR-3916	chr10:42385521-42396165-	chr10:42385521-42396165-	circRNA	(8497,8522)	Offset 6mer		0.011	144	-18
hsa-miR-219a-2-3p	chr10:42385521-42396165-	chr10:42385521-42396165-	circRNA	(7545,7567)	Imperfect			144	-13.75
hsa-miR-1289	chr10:42385521-42396165-	chr10:42385521-42396165-	circRNA	(9884,9909)	Imperfect			144	-20.87
hsa-miR-183-3p	chr10:42385521-42396165-	chr10:42385521-42396165-	circRNA	(7546,7568)	Offset 6mer		0.035	144	-13.48
hsa-miR-1252-5p	chr10:42385521-42396165-	chr10:42385521-42396165-	circRNA	(4754,4774)	Offset 6mer		0.022	144	-10.77
hsa-miR-769-3p	chr10:42385521-42396165-	chr10:42385521-42396165-	circRNA	(5429,5454)	Imperfect			144	-20.9
hsa-miR-6748-5p	chr10:42385521-42396165-	chr10:42385521-42396165-	circRNA	(1123,1145)	Imperfect			144	-23.84
hsa-miR-147b-5p	chr10:42385521-42396165-	chr10:42385521-42396165-	circRNA	(579,601)	8mer	-0.116	-0.256	144	-15.32
hsa-miR-5584-5p	chr10:42385521-42396165-	chr10:42385521-42396165-	circRNA	(7580,7606)	Imperfect			144	-17.89
hsa-miR-643	chr10:42385521-42396165-	chr10:42385521-42396165-	circRNA	(5939,5962)	Imperfect			144	-17.88
hsa-miR-488-3p	chr10:42385521-42396165-	chr10:42385521-42396165-	circRNA	(10005,10031)	7mer-m8	-0.119	-0.225	144	-14.33
hsa-miR-144-5p	chr10:42385521-42396165-	chr10:42385521-42396165-	circRNA	(9574,9596)	Imperfect			144	-12.23
hsa-miR-219a-2-3p	chr10:42385521-42396165-	chr10:42385521-42396165-	circRNA	(10221,10243)	Imperfect			144	-13.42
hsa-miR-183-3p	chr10:42385521-42396165-	chr10:42385521-42396165-	circRNA	(4646,4668)	Imperfect			144	-21.28
hsa-miR-3616-5p	chr10:42385521-42396165-	chr10:42385521-42396165-	circRNA	(7987,8008)	Imperfect			144	-11.94
hsa-miR-378c	chr10:42385521-42396165-	chr10:42385521-42396165-	circRNA	(1170,1193)	Offset 6mer		0.015	144	-19.1
hsa-miR-6514-5p	chr10:42385521-42396165-	chr10:42385521-42396165-	circRNA	(8292,8315)	Imperfect			144	-19.43
hsa-miR-422a	chr10:42385521-42396165-	chr10:42385521-42396165-	circRNA	(532,554)	Offset 6mer		-0.031	144	-20.35
hsa-miR-488-3p	chr10:42385521-42396165-	chr10:42385521-42396165-	circRNA	(8933,8959)	7mer-m8	-0.022	-0.177	144	-14.33
hsa-miR-219a-2-3p	chr10:42385521-42396165-	chr10:42385521-42396165-	circRNA	(1298,1320)	Imperfect			144	-13.28
hsa-miR-450b-3p	chr10:42385521-42396165-	chr10:42385521-42396165-	circRNA	(632,654)	Imperfect			144	-18.8
hsa-miR-450b-3p	chr10:42385521-42396165-	chr10:42385521-42396165-	circRNA	(4426,4448)	Imperfect			144	-14.01
hsa-miR-217-3p	chr10:42385521-42396165-	chr10:42385521-42396165-	circRNA	(10582,10604)	Imperfect			144	-9.6
hsa-miR-6512-5p	chr10:42385521-42396165-	chr10:42385521-42396165-	circRNA	(405,425)	Imperfect			144	-17.79
hsa-miR-8058	chr10:42385521-42396165-	chr10:42385521-42396165-	circRNA	(5177,5199)	6mer		0.034	144	-10.84
hsa-miR-183-3p	chr10:42385521-42396165-	chr10:42385521-42396165-	circRNA	(2842,2864)	Offset 6mer		0.036	144	-13.48
hsa-miR-708-3p	chr10:42385521-42396165-	chr10:42385521-42396165-	circRNA	(8129,8151)	Offset 6mer		0.029	144	-11.55
hsa-miR-450b-3p	chr10:42385521-42396165-	chr10:42385521-42396165-	circRNA	(3886,3908)	Imperfect			144	-18.8
hsa-miR-136-3p	chr10:42385521-42396165-	chr10:42385521-42396165-	circRNA	(3220,3241)	6mer		-0.02	144	-17.72
hsa-miR-4693-3p	chr10:42385521-42396165-	chr10:42385521-42396165-	circRNA	(7670,7695)	Imperfect			144	-17.04
hsa-miR-4758-5p	chr10:42385521-42396165-	chr10:42385521-42396165-	circRNA	(9102,9125)	Offset 6mer		0.009	144	-21.75
hsa-miR-6514-5p	chr10:42385521-42396165-	chr10:42385521-42396165-	circRNA	(1234,1259)	Imperfect			144	-21.05
hsa-miR-9903	chr10:42385521-42396165-	chr10:42385521-42396165-	circRNA	(8115,8137)	Offset 6mer		0.011	144	-14.6
hsa-miR-769-3p	chr10:42385521-42396165-	chr10:42385521-42396165-	circRNA	(5357,5382)	Imperfect			144	-19.29
hsa-miR-450b-3p	chr10:42385521-42396165-	chr10:42385521-42396165-	circRNA	(368,390)	Imperfect			144	-11.2
hsa-miR-551b-5p	chr10:42385521-42396165-	chr10:42385521-42396165-	circRNA	(10405,10429)	7mer-m8	-0.096	-0.292	144	-10.4
hsa-miR-181b-3p	chr10:42385521-42396165-	chr10:42385521-42396165-	circRNA	(230,254)	Imperfect			144	-14.6
hsa-miR-6505-5p	chr10:42385521-42396165-	chr10:42385521-42396165-	circRNA	(8075,8094)	7mer-m8	-0.014	-0.192	144	-9.57
hsa-miR-6514-5p	chr10:42385521-42396165-	chr10:42385521-42396165-	circRNA	(4136,4161)	Imperfect			144	-20.27
hsa-miR-219a-2-3p	chr10:42385521-42396165-	chr10:42385521-42396165-	circRNA	(2841,2863)	Imperfect			144	-13.75
hsa-miR-219a-2-3p	chr10:42385521-42396165-	chr10:42385521-42396165-	circRNA	(9775,9797)	Imperfect			144	-17.08
hsa-miR-6079	chr10:42385521-42396165-	chr10:42385521-42396165-	circRNA	(7875,7902)	Imperfect			144	-19.68
hsa-miR-6785-3p	chr10:42385521-42396165-	chr10:42385521-42396165-	circRNA	(6322,6343)	8mer	-0.181	-0.098	144	-12.81
hsa-miR-1252-5p	chr10:42385521-42396165-	chr10:42385521-42396165-	circRNA	(8767,8787)	Offset 6mer		0.024	144	-10.77
hsa-miR-6825-5p	chr10:42385521-42396165-	chr10:42385521-42396165-	circRNA	(10306,10328)	Imperfect			144	-27.24
hsa-miR-450b-3p	chr10:42385521-42396165-	chr10:42385521-42396165-	circRNA	(707,729)	Imperfect			144	-14.01
hsa-miR-422a	chr10:42385521-42396165-	chr10:42385521-42396165-	circRNA	(2450,2472)	Offset 6mer		0.025	144	-20.4
hsa-miR-136-3p	chr10:42385521-42396165-	chr10:42385521-42396165-	circRNA	(1884,1906)	Offset 6mer		0.016	144	-13.87
hsa-miR-147b-5p	chr10:42385521-42396165-	chr10:42385521-42396165-	circRNA	(9675,9697)	8mer	-0.019	-0.187	144	-15.32
hsa-miR-136-3p	chr10:42385521-42396165-	chr10:42385521-42396165-	circRNA	(6395,6417)	7mer-m8	-0.036	-0.135	144	-16.88
hsa-miR-769-3p	chr10:42385521-42396165-	chr10:42385521-42396165-	circRNA	(7616,7641)	Imperfect			144	-20.9
hsa-miR-6514-5p	chr10:42385521-42396165-	chr10:42385521-42396165-	circRNA	(4282,4305)	Imperfect			144	-19.43
hsa-miR-8058	chr10:42385521-42396165-	chr10:42385521-42396165-	circRNA	(4121,4143)	6mer		0.04	144	-13
hsa-miR-136-3p	chr10:42385521-42396165-	chr10:42385521-42396165-	circRNA	(1442,1464)	Offset 6mer		0.016	144	-13.87
hsa-miR-1289	chr10:42385521-42396165-	chr10:42385521-42396165-	circRNA	(4702,4727)	7mer-A1	-0.071	-0.113	144	-23.52
hsa-miR-183-3p	chr10:42385521-42396165-	chr10:42385521-42396165-	circRNA	(10222,10244)	Offset 6mer		-0.024	144	-13.48
hsa-miR-488-3p	chr10:42385521-42396165-	chr10:42385521-42396165-	circRNA	(10488,10514)	7mer-m8	-0.185	-0.266	144	-14.33
hsa-miR-183-3p	chr10:42385521-42396165-	chr10:42385521-42396165-	circRNA	(6492,6514)	Offset 6mer		0.036	144	-13.48
hsa-miR-219a-2-3p	chr10:42385521-42396165-	chr10:42385521-42396165-	circRNA	(9925,9947)	Imperfect			144	-18.11
hsa-miR-219a-2-3p	chr10:42385521-42396165-	chr10:42385521-42396165-	circRNA	(8210,8232)	Imperfect			144	-13.75
hsa-miR-450b-3p	chr10:42385521-42396165-	chr10:42385521-42396165-	circRNA	(8855,8877)	Imperfect			144	-14.42
hsa-miR-29b-2-5p	chr10:42385521-42396165-	chr10:42385521-42396165-	circRNA	(864,886)	Imperfect			144	-16.69
hsa-miR-1252-5p	chr10:42385521-42396165-	chr10:42385521-42396165-	circRNA	(2481,2504)	Offset 6mer		0.005	144	-10.13
hsa-miR-580-5p	chr10:42385521-42396165-	chr10:42385521-42396165-	circRNA	(5954,5975)	Imperfect			144	-9.86
hsa-miR-183-3p	chr10:42385521-42396165-	chr10:42385521-42396165-	circRNA	(4669,4691)	Offset 6mer		0.036	144	-13.48
hsa-miR-6079	chr10:42385521-42396165-	chr10:42385521-42396165-	circRNA	(5688,5715)	Imperfect			144	-17.95
hsa-miR-6505-5p	chr10:42385521-42396165-	chr10:42385521-42396165-	circRNA	(5888,5907)	7mer-m8	-0.023	-0.202	144	-9.57
hsa-miR-4694-3p	chr10:42385521-42396165-	chr10:42385521-42396165-	circRNA	(167,187)	7mer-m8	-0.16	-0.281	144	-12.31
hsa-miR-181b-3p	chr10:42385521-42396165-	chr10:42385521-42396165-	circRNA	(3480,3504)	Imperfect			144	-14.6
hsa-miR-219a-2-3p	chr10:42385521-42396165-	chr10:42385521-42396165-	circRNA	(1740,1762)	Imperfect			144	-13.75
hsa-miR-29a-3p	chr10:42385521-42396165-	chr10:42385521-42396165-	circRNA	(7836,7862)	Imperfect			143	-19.34
hsa-miR-888-5p	chr10:42385521-42396165-	chr10:42385521-42396165-	circRNA	(194,217)	7mer-m8	-0.128	-0.233	143	-10.73
hsa-miR-3198	chr10:42385521-42396165-	chr10:42385521-42396165-	circRNA	(10435,10458)	Imperfect			143	-19.99
hsa-miR-3198	chr10:42385521-42396165-	chr10:42385521-42396165-	circRNA	(6872,6895)	Imperfect			143	-19.89
hsa-miR-372-5p	chr10:42385521-42396165-	chr10:42385521-42396165-	circRNA	(6879,6901)	Offset 6mer		0.029	143	-10.43
hsa-miR-6514-5p	chr10:42385521-42396165-	chr10:42385521-42396165-	circRNA	(3172,3194)	Imperfect			143	-17.19
hsa-miR-4782-3p	chr10:42385521-42396165-	chr10:42385521-42396165-	circRNA	(10563,10585)	Offset 6mer	-0.048	-0.063	143	-9.18
hsa-miR-219a-1-3p	chr10:42385521-42396165-	chr10:42385521-42396165-	circRNA	(8344,8366)	Imperfect			143	-14.4
hsa-miR-454-3p	chr10:42385521-42396165-	chr10:42385521-42396165-	circRNA	(9236,9263)	Imperfect			143	-15.63
hsa-miR-548b-5p	chr10:42385521-42396165-	chr10:42385521-42396165-	circRNA	(6821,6845)	Imperfect			143	-11.89
hsa-miR-7852-3p	chr10:42385521-42396165-	chr10:42385521-42396165-	circRNA	(3756,3778)	Imperfect			143	-8.42
hsa-miR-1912-5p	chr10:42385521-42396165-	chr10:42385521-42396165-	circRNA	(10292,10314)	Imperfect			143	-17.01
hsa-miR-4309	chr10:42385521-42396165-	chr10:42385521-42396165-	circRNA	(393,413)	Imperfect			143	-15.65
hsa-miR-101-5p	chr10:42385521-42396165-	chr10:42385521-42396165-	circRNA	(5235,5255)	Imperfect			143	-12.75
hsa-miR-1185-5p	chr10:42385521-42396165-	chr10:42385521-42396165-	circRNA	(1281,1302)	Imperfect			143	-9.86
hsa-miR-548b-5p	chr10:42385521-42396165-	chr10:42385521-42396165-	circRNA	(9037,9061)	Imperfect			143	-12.72
hsa-miR-454-3p	chr10:42385521-42396165-	chr10:42385521-42396165-	circRNA	(6401,6426)	Imperfect			143	-13.58
hsa-miR-219a-1-3p	chr10:42385521-42396165-	chr10:42385521-42396165-	circRNA	(10379,10401)	Imperfect			143	-17.95
hsa-miR-3198	chr10:42385521-42396165-	chr10:42385521-42396165-	circRNA	(4770,4793)	Imperfect			143	-19.44
hsa-miR-4309	chr10:42385521-42396165-	chr10:42385521-42396165-	circRNA	(5467,5487)	Imperfect			143	-15.65
hsa-miR-450b-3p	chr10:42385521-42396165-	chr10:42385521-42396165-	circRNA	(9527,9548)	Imperfect			143	-14.84
hsa-miR-29c-3p	chr10:42385521-42396165-	chr10:42385521-42396165-	circRNA	(9668,9694)	Imperfect			143	-17.59
hsa-miR-136-3p	chr10:42385521-42396165-	chr10:42385521-42396165-	circRNA	(572,595)	Imperfect			143	-19.92
hsa-miR-136-3p	chr10:42385521-42396165-	chr10:42385521-42396165-	circRNA	(10195,10218)	7mer-m8	-0.177	-0.225	143	-14.49
hsa-miR-136-3p	chr10:42385521-42396165-	chr10:42385521-42396165-	circRNA	(3675,3698)	6mer		0.012	143	-17.82
hsa-miR-219a-1-3p	chr10:42385521-42396165-	chr10:42385521-42396165-	circRNA	(10354,10376)	Imperfect			143	-14.4
hsa-miR-6773-5p	chr10:42385521-42396165-	chr10:42385521-42396165-	circRNA	(1660,1683)	Imperfect			143	-19.24
hsa-miR-1252-3p	chr10:42385521-42396165-	chr10:42385521-42396165-	circRNA	(495,517)	6mer		-0.051	143	-8.9
hsa-miR-3198	chr10:42385521-42396165-	chr10:42385521-42396165-	circRNA	(3012,3037)	Imperfect			143	-22.22
hsa-miR-6514-5p	chr10:42385521-42396165-	chr10:42385521-42396165-	circRNA	(4304,4326)	Imperfect			143	-19.04
hsa-miR-3198	chr10:42385521-42396165-	chr10:42385521-42396165-	circRNA	(7970,7993)	Imperfect			143	-19.89
hsa-miR-374a-3p	chr10:42385521-42396165-	chr10:42385521-42396165-	circRNA	(3724,3746)	Imperfect			143	-14.27
hsa-miR-15b-3p	chr10:42385521-42396165-	chr10:42385521-42396165-	circRNA	(5019,5041)	Offset 6mer		0	143	-8.12
hsa-miR-3198	chr10:42385521-42396165-	chr10:42385521-42396165-	circRNA	(8891,8913)	Imperfect			143	-20.17
hsa-miR-219b-3p	chr10:42385521-42396165-	chr10:42385521-42396165-	circRNA	(8915,8937)	Imperfect			143	-17.74
hsa-miR-4653-3p	chr10:42385521-42396165-	chr10:42385521-42396165-	circRNA	(605,627)	Imperfect			143	-20.42
hsa-miR-301a-3p	chr10:42385521-42396165-	chr10:42385521-42396165-	circRNA	(3395,3423)	Imperfect			143	-10.54
hsa-miR-12117	chr10:42385521-42396165-	chr10:42385521-42396165-	circRNA	(1329,1351)	Imperfect			143	-17.43
hsa-miR-769-3p	chr10:42385521-42396165-	chr10:42385521-42396165-	circRNA	(1921,1946)	Imperfect			143	-20.87
hsa-miR-3198	chr10:42385521-42396165-	chr10:42385521-42396165-	circRNA	(4818,4841)	Imperfect			143	-17.89
hsa-miR-769-3p	chr10:42385521-42396165-	chr10:42385521-42396165-	circRNA	(4849,4874)	Imperfect			143	-20.87
hsa-miR-4309	chr10:42385521-42396165-	chr10:42385521-42396165-	circRNA	(4854,4874)	Imperfect			143	-14.82
hsa-miR-6514-5p	chr10:42385521-42396165-	chr10:42385521-42396165-	circRNA	(7062,7084)	Imperfect			143	-18.82
hsa-miR-875-3p	chr10:42385521-42396165-	chr10:42385521-42396165-	circRNA	(9430,9451)	Offset 6mer		-0.002	143	-13.82
hsa-miR-12117	chr10:42385521-42396165-	chr10:42385521-42396165-	circRNA	(8241,8263)	Imperfect			143	-16.2
hsa-miR-3198	chr10:42385521-42396165-	chr10:42385521-42396165-	circRNA	(8381,8406)	Imperfect			143	-22.22
hsa-miR-136-3p	chr10:42385521-42396165-	chr10:42385521-42396165-	circRNA	(9668,9691)	Imperfect			143	-19.92
hsa-miR-219a-2-3p	chr10:42385521-42396165-	chr10:42385521-42396165-	circRNA	(10272,10294)	Imperfect			143	-16.02
hsa-miR-3198	chr10:42385521-42396165-	chr10:42385521-42396165-	circRNA	(3960,3983)	Imperfect			143	-19.89
hsa-miR-101-5p	chr10:42385521-42396165-	chr10:42385521-42396165-	circRNA	(161,181)	Imperfect			143	-12.75
hsa-miR-3153	chr10:42385521-42396165-	chr10:42385521-42396165-	circRNA	(10307,10329)	Offset 6mer		-0.048	143	-19.71
hsa-miR-4320	chr10:42385521-42396165-	chr10:42385521-42396165-	circRNA	(4386,4405)	8mer	-0.039	-0.218	143	-11.22
hsa-miR-3198	chr10:42385521-42396165-	chr10:42385521-42396165-	circRNA	(9340,9362)	Imperfect			143	-20.17
hsa-miR-4309	chr10:42385521-42396165-	chr10:42385521-42396165-	circRNA	(2311,2331)	Imperfect			143	-15.65
hsa-miR-378c	chr10:42385521-42396165-	chr10:42385521-42396165-	circRNA	(529,554)	Offset 6mer		-0.031	143	-18.78
hsa-miR-130b-3p	chr10:42385521-42396165-	chr10:42385521-42396165-	circRNA	(942,966)	Imperfect			143	-12.62
hsa-miR-4437	chr10:42385521-42396165-	chr10:42385521-42396165-	circRNA	(2449,2470)	Imperfect			143	-20.19
hsa-miR-3198	chr10:42385521-42396165-	chr10:42385521-42396165-	circRNA	(10322,10345)	Imperfect			143	-20.32
hsa-miR-4694-3p	chr10:42385521-42396165-	chr10:42385521-42396165-	circRNA	(719,742)	7mer-m8	-0.043	-0.179	143	-14.82
hsa-miR-3198	chr10:42385521-42396165-	chr10:42385521-42396165-	circRNA	(5480,5503)	Imperfect			143	-19.94
hsa-miR-3153	chr10:42385521-42396165-	chr10:42385521-42396165-	circRNA	(8768,8790)	Offset 6mer		0.01	143	-19.71
hsa-miR-219b-3p	chr10:42385521-42396165-	chr10:42385521-42396165-	circRNA	(8444,8466)	Imperfect			143	-17.74
hsa-miR-3198	chr10:42385521-42396165-	chr10:42385521-42396165-	circRNA	(4867,4890)	Imperfect			143	-19.89
hsa-miR-608	chr10:42385521-42396165-	chr10:42385521-42396165-	circRNA	(4141,4164)	Imperfect			143	-25.37
hsa-miR-4309	chr10:42385521-42396165-	chr10:42385521-42396165-	circRNA	(8867,8887)	Imperfect			143	-14.82
hsa-miR-219b-3p	chr10:42385521-42396165-	chr10:42385521-42396165-	circRNA	(9961,9983)	Imperfect			143	-17.74
hsa-miR-219b-3p	chr10:42385521-42396165-	chr10:42385521-42396165-	circRNA	(4902,4924)	Imperfect			143	-17.74
hsa-miR-219a-1-3p	chr10:42385521-42396165-	chr10:42385521-42396165-	circRNA	(6625,6647)	Imperfect			143	-14.4
hsa-miR-219a-2-3p	chr10:42385521-42396165-	chr10:42385521-42396165-	circRNA	(9227,9249)	Imperfect			143	-13.34
hsa-miR-4309	chr10:42385521-42396165-	chr10:42385521-42396165-	circRNA	(6209,6229)	Imperfect			143	-14.82
hsa-miR-3646	chr10:42385521-42396165-	chr10:42385521-42396165-	circRNA	(8617,8639)	Offset 6mer		0.026	143	-11.61
hsa-miR-130a-3p	chr10:42385521-42396165-	chr10:42385521-42396165-	circRNA	(1867,1890)	Imperfect			143	-10.06
hsa-miR-219b-3p	chr10:42385521-42396165-	chr10:42385521-42396165-	circRNA	(4434,4456)	Imperfect			143	-17.74
hsa-miR-454-3p	chr10:42385521-42396165-	chr10:42385521-42396165-	circRNA	(10131,10156)	Imperfect			143	-13.75
hsa-miR-3198	chr10:42385521-42396165-	chr10:42385521-42396165-	circRNA	(5682,5705)	Imperfect			143	-21.29
hsa-miR-301b-3p	chr10:42385521-42396165-	chr10:42385521-42396165-	circRNA	(3395,3423)	Imperfect			143	-12.16
hsa-miR-136-3p	chr10:42385521-42396165-	chr10:42385521-42396165-	circRNA	(10433,10454)	6mer		-0.069	143	-14.11
hsa-miR-3198	chr10:42385521-42396165-	chr10:42385521-42396165-	circRNA	(4350,4373)	Imperfect			143	-17.89
hsa-miR-130a-3p	chr10:42385521-42396165-	chr10:42385521-42396165-	circRNA	(1425,1448)	Imperfect			143	-9.94
hsa-miR-8054	chr10:42385521-42396165-	chr10:42385521-42396165-	circRNA	(7162,7183)	6mer		-0.001	143	-22.8
hsa-miR-219b-3p	chr10:42385521-42396165-	chr10:42385521-42396165-	circRNA	(6257,6279)	Imperfect			143	-17.74
hsa-miR-29a-3p	chr10:42385521-42396165-	chr10:42385521-42396165-	circRNA	(572,598)	Imperfect			143	-19.34
hsa-miR-3198	chr10:42385521-42396165-	chr10:42385521-42396165-	circRNA	(5093,5118)	Imperfect			143	-21.98
hsa-miR-136-3p	chr10:42385521-42396165-	chr10:42385521-42396165-	circRNA	(4642,4665)	7mer-m8	-0.023	-0.124	143	-14.49
hsa-miR-5088-5p	chr10:42385521-42396165-	chr10:42385521-42396165-	circRNA	(3345,3375)	Imperfect			143	-27.33
hsa-miR-4309	chr10:42385521-42396165-	chr10:42385521-42396165-	circRNA	(3643,3663)	Imperfect			143	-15.65
hsa-miR-130a-3p	chr10:42385521-42396165-	chr10:42385521-42396165-	circRNA	(6618,6641)	Imperfect			143	-10.06
hsa-miR-766-5p	chr10:42385521-42396165-	chr10:42385521-42396165-	circRNA	(2130,2153)	Imperfect			143	-16.86
hsa-miR-219a-1-3p	chr10:42385521-42396165-	chr10:42385521-42396165-	circRNA	(8815,8837)	Imperfect			143	-14.4
hsa-miR-888-5p	chr10:42385521-42396165-	chr10:42385521-42396165-	circRNA	(102,122)	7mer-m8	-0.123	-0.215	143	-9.23
hsa-miR-769-3p	chr10:42385521-42396165-	chr10:42385521-42396165-	circRNA	(6204,6229)	Imperfect			143	-20.87
hsa-miR-6128	chr10:42385521-42396165-	chr10:42385521-42396165-	circRNA	(9298,9316)	Offset 6mer		0.022	143	-17.89
hsa-miR-219a-1-3p	chr10:42385521-42396165-	chr10:42385521-42396165-	circRNA	(3000,3022)	Imperfect			143	-17.95
hsa-miR-638	chr10:42385521-42396165-	chr10:42385521-42396165-	circRNA	(6170,6195)	Imperfect			143	-27.34
hsa-miR-219b-3p	chr10:42385521-42396165-	chr10:42385521-42396165-	circRNA	(10470,10492)	Imperfect			143	-17.74
hsa-miR-3198	chr10:42385521-42396165-	chr10:42385521-42396165-	circRNA	(6662,6687)	Imperfect			143	-22.22
hsa-miR-130a-3p	chr10:42385521-42396165-	chr10:42385521-42396165-	circRNA	(8337,8360)	Imperfect			143	-10.06
hsa-miR-29c-3p	chr10:42385521-42396165-	chr10:42385521-42396165-	circRNA	(7836,7862)	Imperfect			143	-17.59
hsa-miR-548b-5p	chr10:42385521-42396165-	chr10:42385521-42396165-	circRNA	(10592,10616)	Imperfect			143	-12.72
hsa-miR-3909	chr10:42385521-42396165-	chr10:42385521-42396165-	circRNA	(8632,8655)	Offset 6mer		0.011	143	-16.09
hsa-miR-219b-3p	chr10:42385521-42396165-	chr10:42385521-42396165-	circRNA	(6699,6721)	Imperfect			143	-17.74
hsa-miR-219a-1-3p	chr10:42385521-42396165-	chr10:42385521-42396165-	circRNA	(8840,8862)	Imperfect			143	-19.75
hsa-miR-944	chr10:42385521-42396165-	chr10:42385521-42396165-	circRNA	(6542,6564)	6mer		0.035	143	-8.9
hsa-miR-548d-5p	chr10:42385521-42396165-	chr10:42385521-42396165-	circRNA	(3198,3221)	Imperfect			143	-11.37
hsa-miR-363-5p	chr10:42385521-42396165-	chr10:42385521-42396165-	circRNA	(533,556)	Imperfect			143	-15.18
hsa-miR-136-3p	chr10:42385521-42396165-	chr10:42385521-42396165-	circRNA	(2446,2464)	7mer-m8	-0.022	-0.118	143	-15.97
hsa-miR-3150b-3p	chr10:42385521-42396165-	chr10:42385521-42396165-	circRNA	(1722,1744)	Imperfect			143	-25.22
hsa-miR-374a-3p	chr10:42385521-42396165-	chr10:42385521-42396165-	circRNA	(157,179)	6mer		-0.066	143	-10.04
hsa-miR-6750-5p	chr10:42385521-42396165-	chr10:42385521-42396165-	circRNA	(8496,8520)	Imperfect			143	-16.76
hsa-miR-130a-3p	chr10:42385521-42396165-	chr10:42385521-42396165-	circRNA	(2968,2991)	Imperfect			143	-10.06
hsa-miR-12117	chr10:42385521-42396165-	chr10:42385521-42396165-	circRNA	(10423,10445)	Imperfect			143	-17
hsa-miR-29c-3p	chr10:42385521-42396165-	chr10:42385521-42396165-	circRNA	(3826,3852)	Imperfect			143	-17.59
hsa-miR-3198	chr10:42385521-42396165-	chr10:42385521-42396165-	circRNA	(3040,3063)	Imperfect			143	-19.89
hsa-miR-6810-5p	chr10:42385521-42396165-	chr10:42385521-42396165-	circRNA	(964,990)	Imperfect			143	-29.06
hsa-miR-374a-3p	chr10:42385521-42396165-	chr10:42385521-42396165-	circRNA	(5231,5253)	6mer		0.001	143	-10.04
hsa-miR-363-5p	chr10:42385521-42396165-	chr10:42385521-42396165-	circRNA	(882,905)	Imperfect			143	-16.52
hsa-miR-219a-2-3p	chr10:42385521-42396165-	chr10:42385521-42396165-	circRNA	(10564,10586)	7mer-m8	-0.128	-0.196	143	-9.33
hsa-miR-6505-5p	chr10:42385521-42396165-	chr10:42385521-42396165-	circRNA	(8150,8175)	Imperfect			143	-16.47
hsa-miR-301a-3p	chr10:42385521-42396165-	chr10:42385521-42396165-	circRNA	(145,173)	Imperfect			143	-10.54
hsa-miR-219a-1-3p	chr10:42385521-42396165-	chr10:42385521-42396165-	circRNA	(4827,4849)	Imperfect			143	-17.95
hsa-miR-8082	chr10:42385521-42396165-	chr10:42385521-42396165-	circRNA	(7289,7314)	6mer		-0.003	143	-15.73
hsa-miR-3198	chr10:42385521-42396165-	chr10:42385521-42396165-	circRNA	(1890,1913)	Imperfect			143	-17.89
hsa-miR-3198	chr10:42385521-42396165-	chr10:42385521-42396165-	circRNA	(4839,4864)	Imperfect			143	-19.63
hsa-miR-136-3p	chr10:42385521-42396165-	chr10:42385521-42396165-	circRNA	(3366,3384)	7mer-m8	-0.04	-0.139	143	-11.55
hsa-miR-8082	chr10:42385521-42396165-	chr10:42385521-42396165-	circRNA	(5490,5515)	6mer		0	143	-15.73
hsa-miR-3688-3p	chr10:42385521-42396165-	chr10:42385521-42396165-	circRNA	(766,789)	7mer-m8	-0.02	-0.15	143	-7.3
hsa-miR-301a-3p	chr10:42385521-42396165-	chr10:42385521-42396165-	circRNA	(5219,5247)	Imperfect			143	-10.54
hsa-miR-4328	chr10:42385521-42396165-	chr10:42385521-42396165-	circRNA	(9881,9898)	Imperfect			143	-18.25
hsa-miR-3198	chr10:42385521-42396165-	chr10:42385521-42396165-	circRNA	(8311,8335)	Imperfect			143	-18.33
hsa-miR-219a-1-3p	chr10:42385521-42396165-	chr10:42385521-42396165-	circRNA	(1899,1921)	Imperfect			143	-17.95
hsa-miR-4654	chr10:42385521-42396165-	chr10:42385521-42396165-	circRNA	(7242,7264)	Imperfect			143	-21.85
hsa-miR-101-5p	chr10:42385521-42396165-	chr10:42385521-42396165-	circRNA	(2056,2076)	Imperfect			143	-12.75
hsa-miR-6890-5p	chr10:42385521-42396165-	chr10:42385521-42396165-	circRNA	(4145,4166)	Imperfect			143	-18.74
hsa-miR-6514-5p	chr10:42385521-42396165-	chr10:42385521-42396165-	circRNA	(2945,2967)	Imperfect			143	-19.04
hsa-miR-548bb-5p	chr10:42385521-42396165-	chr10:42385521-42396165-	circRNA	(6822,6845)	Imperfect			143	-9.95
hsa-miR-181a-3p	chr10:42385521-42396165-	chr10:42385521-42396165-	circRNA	(4809,4833)	Offset 6mer		0.005	143	-13.43
hsa-miR-1252-3p	chr10:42385521-42396165-	chr10:42385521-42396165-	circRNA	(9506,9529)	6mer		0.005	143	-6.94
hsa-miR-12117	chr10:42385521-42396165-	chr10:42385521-42396165-	circRNA	(6876,6898)	Imperfect			143	-16.43
hsa-miR-181d-3p	chr10:42385521-42396165-	chr10:42385521-42396165-	circRNA	(9867,9891)	7mer-A1	-0.199	-0.099	143	-23.28
hsa-miR-374a-3p	chr10:42385521-42396165-	chr10:42385521-42396165-	circRNA	(2052,2074)	6mer		0.001	143	-10.07
hsa-miR-1246	chr10:42385521-42396165-	chr10:42385521-42396165-	circRNA	(2929,2951)	7mer-m8	-0.004	-0.16	143	-15.53
hsa-miR-219a-1-3p	chr10:42385521-42396165-	chr10:42385521-42396165-	circRNA	(6650,6672)	Imperfect			143	-17.95
hsa-miR-219a-1-3p	chr10:42385521-42396165-	chr10:42385521-42396165-	circRNA	(1874,1896)	Imperfect			143	-14.4
hsa-miR-6514-5p	chr10:42385521-42396165-	chr10:42385521-42396165-	circRNA	(6595,6617)	Imperfect			143	-19.04
hsa-miR-454-3p	chr10:42385521-42396165-	chr10:42385521-42396165-	circRNA	(1650,1675)	Imperfect			143	-13.75
hsa-miR-3198	chr10:42385521-42396165-	chr10:42385521-42396165-	circRNA	(9802,9825)	Imperfect			143	-19.89
hsa-miR-3198	chr10:42385521-42396165-	chr10:42385521-42396165-	circRNA	(3859,3882)	Imperfect			143	-21.29
hsa-miR-6859-5p	chr10:42385521-42396165-	chr10:42385521-42396165-	circRNA	(8932,8957)	Imperfect			143	-16.98
hsa-miR-1912-5p	chr10:42385521-42396165-	chr10:42385521-42396165-	circRNA	(1812,1834)	Imperfect			143	-17.01
hsa-miR-769-3p	chr10:42385521-42396165-	chr10:42385521-42396165-	circRNA	(8862,8887)	Imperfect			143	-20.87
hsa-miR-3198	chr10:42385521-42396165-	chr10:42385521-42396165-	circRNA	(7869,7892)	Imperfect			143	-21.29
hsa-miR-4800-5p	chr10:42385521-42396165-	chr10:42385521-42396165-	circRNA	(7026,7045)	Offset 6mer		0.005	143	-24.35
hsa-miR-4309	chr10:42385521-42396165-	chr10:42385521-42396165-	circRNA	(7654,7674)	Imperfect			143	-15.65
hsa-miR-130a-3p	chr10:42385521-42396165-	chr10:42385521-42396165-	circRNA	(10347,10370)	Imperfect			143	-10.06
hsa-miR-1252-5p	chr10:42385521-42396165-	chr10:42385521-42396165-	circRNA	(6100,6124)	Offset 6mer		0.02	143	-9.15
hsa-miR-8082	chr10:42385521-42396165-	chr10:42385521-42396165-	circRNA	(765,790)	6mer		-0.042	143	-15.73
hsa-miR-1912-5p	chr10:42385521-42396165-	chr10:42385521-42396165-	circRNA	(8753,8775)	Imperfect			143	-17.01
hsa-miR-3198	chr10:42385521-42396165-	chr10:42385521-42396165-	circRNA	(8831,8854)	Imperfect			143	-17.89
hsa-miR-378c	chr10:42385521-42396165-	chr10:42385521-42396165-	circRNA	(2447,2472)	Offset 6mer		0.025	143	-16.49
hsa-miR-3198	chr10:42385521-42396165-	chr10:42385521-42396165-	circRNA	(9701,9724)	Imperfect			143	-21.29
hsa-miR-5009-5p	chr10:42385521-42396165-	chr10:42385521-42396165-	circRNA	(2258,2285)	7mer-m8	-0.013	-0.101	143	-14.94
hsa-miR-4694-3p	chr10:42385521-42396165-	chr10:42385521-42396165-	circRNA	(9815,9838)	7mer-m8	-0.028	-0.169	143	-14.82
hsa-miR-4653-3p	chr10:42385521-42396165-	chr10:42385521-42396165-	circRNA	(8263,8285)	Imperfect			143	-18.95
hsa-miR-5009-5p	chr10:42385521-42396165-	chr10:42385521-42396165-	circRNA	(9433,9460)	7mer-m8	-0.046	-0.117	143	-14.94
hsa-miR-136-3p	chr10:42385521-42396165-	chr10:42385521-42396165-	circRNA	(5851,5874)	6mer		0.011	143	-17.82
hsa-miR-3198	chr10:42385521-42396165-	chr10:42385521-42396165-	circRNA	(9109,9134)	Imperfect			143	-21.98
hsa-miR-374a-3p	chr10:42385521-42396165-	chr10:42385521-42396165-	circRNA	(7128,7150)	6mer		0.011	143	-8.95
hsa-miR-3198	chr10:42385521-42396165-	chr10:42385521-42396165-	circRNA	(4371,4396)	Imperfect			143	-22.22
hsa-miR-4309	chr10:42385521-42396165-	chr10:42385521-42396165-	circRNA	(8396,8416)	Imperfect			143	-14.82
hsa-miR-4764-5p	chr10:42385521-42396165-	chr10:42385521-42396165-	circRNA	(4878,4899)	Imperfect			143	-22.59
hsa-miR-29a-3p	chr10:42385521-42396165-	chr10:42385521-42396165-	circRNA	(3826,3852)	Imperfect			143	-19.34
hsa-miR-374a-3p	chr10:42385521-42396165-	chr10:42385521-42396165-	circRNA	(5548,5570)	Imperfect			143	-14.27
hsa-miR-3198	chr10:42385521-42396165-	chr10:42385521-42396165-	circRNA	(1842,1865)	Imperfect			143	-19.44
hsa-miR-8082	chr10:42385521-42396165-	chr10:42385521-42396165-	circRNA	(2334,2359)	6mer		-0.003	143	-15.73
hsa-miR-4309	chr10:42385521-42396165-	chr10:42385521-42396165-	circRNA	(9486,9506)	Imperfect			143	-15.65
hsa-miR-6506-5p	chr10:42385521-42396165-	chr10:42385521-42396165-	circRNA	(4143,4166)	Offset 6mer		0.008	143	-12.77
hsa-miR-3153	chr10:42385521-42396165-	chr10:42385521-42396165-	circRNA	(4755,4777)	Offset 6mer		0.007	143	-19.71
hsa-miR-875-3p	chr10:42385521-42396165-	chr10:42385521-42396165-	circRNA	(2255,2276)	Offset 6mer		0.011	143	-13.82
hsa-miR-301b-3p	chr10:42385521-42396165-	chr10:42385521-42396165-	circRNA	(5219,5247)	Imperfect			143	-12.16
hsa-miR-383-5p	chr10:42385521-42396165-	chr10:42385521-42396165-	circRNA	(712,736)	Offset 6mer	-0.023	-0.021	143	-12.87
hsa-miR-548y	chr10:42385521-42396165-	chr10:42385521-42396165-	circRNA	(6822,6845)	Imperfect			143	-10.2
hsa-miR-1912-5p	chr10:42385521-42396165-	chr10:42385521-42396165-	circRNA	(4272,4294)	Imperfect			143	-17.01
hsa-miR-4790-3p	chr10:42385521-42396165-	chr10:42385521-42396165-	circRNA	(10337,10358)	7mer-m8	-0.107	-0.147	143	-15.1
hsa-miR-136-3p	chr10:42385521-42396165-	chr10:42385521-42396165-	circRNA	(3826,3849)	Imperfect			143	-19.92
hsa-miR-454-3p	chr10:42385521-42396165-	chr10:42385521-42396165-	circRNA	(4578,4603)	Imperfect			143	-13.75
hsa-miR-4294	chr10:42385521-42396165-	chr10:42385521-42396165-	circRNA	(7385,7402)	Imperfect			143	-17.95
hsa-miR-136-3p	chr10:42385521-42396165-	chr10:42385521-42396165-	circRNA	(7836,7859)	Imperfect			143	-19.92
hsa-miR-4309	chr10:42385521-42396165-	chr10:42385521-42396165-	circRNA	(1926,1946)	Imperfect			143	-14.82
hsa-miR-3198	chr10:42385521-42396165-	chr10:42385521-42396165-	circRNA	(8360,8383)	Imperfect			143	-17.89
hsa-miR-301b-3p	chr10:42385521-42396165-	chr10:42385521-42396165-	circRNA	(145,173)	Imperfect			143	-12.16
hsa-miR-4261	chr10:42385521-42396165-	chr10:42385521-42396165-	circRNA	(10044,10062)	7mer-m8	-0.091	-0.178	143	-12
hsa-miR-363-5p	chr10:42385521-42396165-	chr10:42385521-42396165-	circRNA	(5075,5098)	Imperfect			143	-24.87
hsa-miR-219a-2-3p	chr10:42385521-42396165-	chr10:42385521-42396165-	circRNA	(7032,7055)	Imperfect			143	-15.66
hsa-miR-29a-3p	chr10:42385521-42396165-	chr10:42385521-42396165-	circRNA	(9668,9694)	Imperfect			143	-19.34
hsa-miR-219a-1-3p	chr10:42385521-42396165-	chr10:42385521-42396165-	circRNA	(1457,1479)	Imperfect			143	-17.95
hsa-miR-3150b-3p	chr10:42385521-42396165-	chr10:42385521-42396165-	circRNA	(7527,7549)	Imperfect			143	-25.22
hsa-miR-3198	chr10:42385521-42396165-	chr10:42385521-42396165-	circRNA	(6641,6664)	Imperfect			143	-17.89
hsa-miR-301a-3p	chr10:42385521-42396165-	chr10:42385521-42396165-	circRNA	(9500,9524)	Imperfect			143	-13.05
hsa-miR-219b-3p	chr10:42385521-42396165-	chr10:42385521-42396165-	circRNA	(9987,10009)	Imperfect			143	-17.74
hsa-miR-301b-3p	chr10:42385521-42396165-	chr10:42385521-42396165-	circRNA	(1210,1233)	Imperfect			143	-10.79
hsa-miR-29c-3p	chr10:42385521-42396165-	chr10:42385521-42396165-	circRNA	(572,598)	Imperfect			143	-17.59
hsa-miR-3198	chr10:42385521-42396165-	chr10:42385521-42396165-	circRNA	(1939,1962)	Imperfect			143	-19.89
hsa-miR-363-5p	chr10:42385521-42396165-	chr10:42385521-42396165-	circRNA	(7794,7817)	Imperfect			143	-16.52
hsa-miR-12117	chr10:42385521-42396165-	chr10:42385521-42396165-	circRNA	(4231,4253)	Imperfect			143	-16.2
hsa-miR-136-3p	chr10:42385521-42396165-	chr10:42385521-42396165-	circRNA	(500,523)	6mer		-0.052	143	-10.64
hsa-miR-3198	chr10:42385521-42396165-	chr10:42385521-42396165-	circRNA	(2180,2203)	Imperfect			143	-19.89
hsa-miR-1246	chr10:42385521-42396165-	chr10:42385521-42396165-	circRNA	(865,887)	7mer-m8	-0.02	-0.12	143	-14.14
hsa-miR-1912-5p	chr10:42385521-42396165-	chr10:42385521-42396165-	circRNA	(2913,2935)	Imperfect			143	-17.01
hsa-miR-3198	chr10:42385521-42396165-	chr10:42385521-42396165-	circRNA	(1448,1471)	Imperfect			143	-17.89
hsa-miR-1912-5p	chr10:42385521-42396165-	chr10:42385521-42396165-	circRNA	(6563,6585)	Imperfect			143	-17.01
hsa-miR-1912-5p	chr10:42385521-42396165-	chr10:42385521-42396165-	circRNA	(8282,8304)	Imperfect			143	-17.01
hsa-miR-3153	chr10:42385521-42396165-	chr10:42385521-42396165-	circRNA	(6578,6600)	Offset 6mer		0.007	143	-19.71
hsa-miR-4802-5p	chr10:42385521-42396165-	chr10:42385521-42396165-	circRNA	(8502,8524)	7mer-m8	-0.054	-0.124	143	-13.33
hsa-miR-1252-5p	chr10:42385521-42396165-	chr10:42385521-42396165-	circRNA	(2591,2614)	Imperfect			143	-11.33
hsa-miR-363-5p	chr10:42385521-42396165-	chr10:42385521-42396165-	circRNA	(3784,3807)	Imperfect			143	-16.52
hsa-miR-3198	chr10:42385521-42396165-	chr10:42385521-42396165-	circRNA	(5783,5806)	Imperfect			143	-19.89
hsa-miR-3198	chr10:42385521-42396165-	chr10:42385521-42396165-	circRNA	(3269,3294)	Imperfect			143	-21.65
hsa-miR-363-5p	chr10:42385521-42396165-	chr10:42385521-42396165-	circRNA	(986,1009)	Imperfect			143	-23.2
hsa-miR-3198	chr10:42385521-42396165-	chr10:42385521-42396165-	circRNA	(2526,2549)	Imperfect			143	-21.29
hsa-miR-130a-3p	chr10:42385521-42396165-	chr10:42385521-42396165-	circRNA	(6150,6173)	Imperfect			143	-10.06
hsa-miR-1912-5p	chr10:42385521-42396165-	chr10:42385521-42396165-	circRNA	(1370,1392)	Imperfect			143	-17.01
hsa-miR-3198	chr10:42385521-42396165-	chr10:42385521-42396165-	circRNA	(4919,4942)	Offset 6mer		-0.019	143	-18.78
hsa-miR-374a-3p	chr10:42385521-42396165-	chr10:42385521-42396165-	circRNA	(4197,4219)	6mer		0.03	143	-10.04
hsa-miR-3198	chr10:42385521-42396165-	chr10:42385521-42396165-	circRNA	(1469,1494)	Imperfect			143	-22.51
hsa-miR-3198	chr10:42385521-42396165-	chr10:42385521-42396165-	circRNA	(2991,3014)	Imperfect			143	-17.43
hsa-miR-130a-3p	chr10:42385521-42396165-	chr10:42385521-42396165-	circRNA	(8808,8831)	Imperfect			143	-10.06
hsa-miR-219a-1-3p	chr10:42385521-42396165-	chr10:42385521-42396165-	circRNA	(4359,4381)	Imperfect			143	-17.95
hsa-miR-769-3p	chr10:42385521-42396165-	chr10:42385521-42396165-	circRNA	(8391,8416)	Imperfect			143	-20.87
hsa-miR-3198	chr10:42385521-42396165-	chr10:42385521-42396165-	circRNA	(1058,1081)	Imperfect			143	-19.89
hsa-miR-769-3p	chr10:42385521-42396165-	chr10:42385521-42396165-	circRNA	(3075,3099)	Imperfect			142	-18.76
hsa-miR-4444	chr10:42385521-42396165-	chr10:42385521-42396165-	circRNA	(9668,9687)	Imperfect			142	-15.57
hsa-miR-136-3p	chr10:42385521-42396165-	chr10:42385521-42396165-	circRNA	(6919,6940)	6mer		0.014	142	-9.94
hsa-miR-4694-3p	chr10:42385521-42396165-	chr10:42385521-42396165-	circRNA	(10036,10056)	7mer-m8	-0.059	-0.193	142	-12.31
hsa-miR-6088	chr10:42385521-42396165-	chr10:42385521-42396165-	circRNA	(8472,8492)	Imperfect			142	-20.12
hsa-miR-2392	chr10:42385521-42396165-	chr10:42385521-42396165-	circRNA	(8036,8056)	Offset 6mer		0.009	142	-22.87
hsa-miR-3198	chr10:42385521-42396165-	chr10:42385521-42396165-	circRNA	(3484,3509)	Imperfect			142	-23.54
hsa-miR-4444	chr10:42385521-42396165-	chr10:42385521-42396165-	circRNA	(924,943)	Imperfect			142	-15.57
hsa-miR-5680	chr10:42385521-42396165-	chr10:42385521-42396165-	circRNA	(764,787)	Offset 6mer		-0.029	142	-12.92
hsa-miR-8070	chr10:42385521-42396165-	chr10:42385521-42396165-	circRNA	(10266,10290)	Imperfect			142	-15.97
hsa-miR-944	chr10:42385521-42396165-	chr10:42385521-42396165-	circRNA	(329,354)	Imperfect			142	-15.4
hsa-miR-301b-3p	chr10:42385521-42396165-	chr10:42385521-42396165-	circRNA	(2043,2068)	Imperfect			142	-11.63
hsa-miR-6754-3p	chr10:42385521-42396165-	chr10:42385521-42396165-	circRNA	(9872,9894)	8mer	-0.106	-0.16	142	-12.75
hsa-miR-1252-5p	chr10:42385521-42396165-	chr10:42385521-42396165-	circRNA	(7586,7607)	Offset 6mer		0.013	142	-11.62
hsa-miR-450b-3p	chr10:42385521-42396165-	chr10:42385521-42396165-	circRNA	(3618,3640)	Imperfect			142	-13.05
hsa-miR-15b-3p	chr10:42385521-42396165-	chr10:42385521-42396165-	circRNA	(10295,10317)	7mer-m8	-0.042	-0.118	142	-6.95
hsa-miR-944	chr10:42385521-42396165-	chr10:42385521-42396165-	circRNA	(3434,3457)	6mer		0.049	142	-9.85
hsa-miR-6128	chr10:42385521-42396165-	chr10:42385521-42396165-	circRNA	(1385,1403)	Offset 6mer		0.011	142	-16.67
hsa-miR-136-3p	chr10:42385521-42396165-	chr10:42385521-42396165-	circRNA	(1963,1984)	6mer		0.015	142	-12.66
hsa-miR-15b-3p	chr10:42385521-42396165-	chr10:42385521-42396165-	circRNA	(10320,10343)	7mer-m8	-0.054	-0.132	142	-7.02
hsa-miR-450b-3p	chr10:42385521-42396165-	chr10:42385521-42396165-	circRNA	(1069,1091)	Imperfect			142	-13.05
hsa-miR-548bb-3p	chr10:42385521-42396165-	chr10:42385521-42396165-	circRNA	(3197,3219)	Imperfect			142	-13.6
hsa-miR-2392	chr10:42385521-42396165-	chr10:42385521-42396165-	circRNA	(1124,1144)	Offset 6mer		-0.025	142	-22.67
hsa-miR-29a-3p	chr10:42385521-42396165-	chr10:42385521-42396165-	circRNA	(2498,2519)	Imperfect			142	-16.06
hsa-miR-944	chr10:42385521-42396165-	chr10:42385521-42396165-	circRNA	(5403,5428)	Imperfect			142	-15.4
hsa-miR-4701-5p	chr10:42385521-42396165-	chr10:42385521-42396165-	circRNA	(6457,6479)	7mer-m8	-0.023	-0.035	142	-12.42
hsa-miR-10526-3p	chr10:42385521-42396165-	chr10:42385521-42396165-	circRNA	(8466,8486)	7mer-m8	-0.002	-0.073	142	-11.57
hsa-miR-3198	chr10:42385521-42396165-	chr10:42385521-42396165-	circRNA	(7107,7132)	Imperfect			142	-23.54
hsa-miR-450b-3p	chr10:42385521-42396165-	chr10:42385521-42396165-	circRNA	(4279,4299)	Imperfect			142	-16.55
hsa-miR-2392	chr10:42385521-42396165-	chr10:42385521-42396165-	circRNA	(3647,3667)	Imperfect			142	-21.6
hsa-miR-6506-5p	chr10:42385521-42396165-	chr10:42385521-42396165-	circRNA	(2875,2897)	Imperfect			142	-13.03
hsa-miR-5094	chr10:42385521-42396165-	chr10:42385521-42396165-	circRNA	(5727,5750)	Imperfect			142	-16.14
hsa-miR-3179	chr10:42385521-42396165-	chr10:42385521-42396165-	circRNA	(1161,1185)	6mer		-0.005	142	-11.31
hsa-miR-450b-3p	chr10:42385521-42396165-	chr10:42385521-42396165-	circRNA	(8289,8309)	Imperfect			142	-16.55
hsa-miR-301a-3p	chr10:42385521-42396165-	chr10:42385521-42396165-	circRNA	(2043,2068)	Imperfect			142	-11.87
hsa-miR-944	chr10:42385521-42396165-	chr10:42385521-42396165-	circRNA	(5626,5650)	6mer		0.031	142	-5.87
hsa-miR-4444	chr10:42385521-42396165-	chr10:42385521-42396165-	circRNA	(572,591)	Imperfect			142	-15.57
hsa-miR-887-3p	chr10:42385521-42396165-	chr10:42385521-42396165-	circRNA	(10071,10093)	8mer	-0.413	-0.366	142	-15.09
hsa-miR-5094	chr10:42385521-42396165-	chr10:42385521-42396165-	circRNA	(4321,4344)	Imperfect			142	-17.55
hsa-miR-136-3p	chr10:42385521-42396165-	chr10:42385521-42396165-	circRNA	(1178,1201)	7mer-m8	-0.04	-0.106	142	-11.55
hsa-miR-944	chr10:42385521-42396165-	chr10:42385521-42396165-	circRNA	(7202,7227)	Imperfect			142	-15.4
hsa-miR-136-3p	chr10:42385521-42396165-	chr10:42385521-42396165-	circRNA	(5119,5140)	6mer		0.016	142	-12.66
hsa-miR-5094	chr10:42385521-42396165-	chr10:42385521-42396165-	circRNA	(1786,1809)	Imperfect			142	-16.11
hsa-miR-944	chr10:42385521-42396165-	chr10:42385521-42396165-	circRNA	(3383,3408)	6mer		0.046	142	-11.67
hsa-miR-5680	chr10:42385521-42396165-	chr10:42385521-42396165-	circRNA	(2333,2356)	Offset 6mer		0.01	142	-12.92
hsa-miR-450b-3p	chr10:42385521-42396165-	chr10:42385521-42396165-	circRNA	(1377,1397)	Imperfect			142	-16.55
hsa-miR-2392	chr10:42385521-42396165-	chr10:42385521-42396165-	circRNA	(746,766)	Imperfect			142	-21.6
hsa-miR-887-3p	chr10:42385521-42396165-	chr10:42385521-42396165-	circRNA	(4518,4540)	8mer	-0.192	-0.228	142	-15.27
hsa-miR-6505-5p	chr10:42385521-42396165-	chr10:42385521-42396165-	circRNA	(10154,10176)	7mer-m8	-0.106	-0.208	142	-14.65
hsa-miR-3198	chr10:42385521-42396165-	chr10:42385521-42396165-	circRNA	(7498,7523)	Imperfect			142	-19.84
hsa-miR-301a-3p	chr10:42385521-42396165-	chr10:42385521-42396165-	circRNA	(1212,1233)	Imperfect			142	-8.43
hsa-miR-1252-5p	chr10:42385521-42396165-	chr10:42385521-42396165-	circRNA	(1140,1168)	Offset 6mer		0	142	-14.51
hsa-miR-8076	chr10:42385521-42396165-	chr10:42385521-42396165-	circRNA	(163,187)	Imperfect			142	-10.09
hsa-miR-183-3p	chr10:42385521-42396165-	chr10:42385521-42396165-	circRNA	(5213,5234)	Offset 6mer		0.02	142	-12.63
hsa-miR-616-3p	chr10:42385521-42396165-	chr10:42385521-42396165-	circRNA	(6914,6937)	Offset 6mer		0.01	142	-15.93
hsa-miR-6847-5p	chr10:42385521-42396165-	chr10:42385521-42396165-	circRNA	(3599,3620)	Offset 6mer		0.019	142	-18.09
hsa-miR-450b-3p	chr10:42385521-42396165-	chr10:42385521-42396165-	circRNA	(5442,5464)	Imperfect			142	-12.84
hsa-miR-183-3p	chr10:42385521-42396165-	chr10:42385521-42396165-	circRNA	(3389,3410)	Offset 6mer		0.019	142	-12.63
hsa-miR-136-3p	chr10:42385521-42396165-	chr10:42385521-42396165-	circRNA	(5478,5499)	6mer		0.003	142	-12.56
hsa-miR-5094	chr10:42385521-42396165-	chr10:42385521-42396165-	circRNA	(7203,7226)	Imperfect			142	-17.59
hsa-miR-5680	chr10:42385521-42396165-	chr10:42385521-42396165-	circRNA	(7288,7311)	Offset 6mer		0.01	142	-12.92
hsa-miR-6128	chr10:42385521-42396165-	chr10:42385521-42396165-	circRNA	(8297,8315)	Offset 6mer		0.011	142	-16.67
hsa-miR-1182	chr10:42385521-42396165-	chr10:42385521-42396165-	circRNA	(3523,3546)	Imperfect			142	-25.23
hsa-miR-5680	chr10:42385521-42396165-	chr10:42385521-42396165-	circRNA	(5489,5512)	Offset 6mer		0.011	142	-12.92
hsa-miR-616-3p	chr10:42385521-42396165-	chr10:42385521-42396165-	circRNA	(3267,3290)	Offset 6mer		0.018	142	-19.29
hsa-miR-619-5p	chr10:42385521-42396165-	chr10:42385521-42396165-	circRNA	(5246,5269)	Imperfect			142	-14.27
hsa-miR-4444	chr10:42385521-42396165-	chr10:42385521-42396165-	circRNA	(3826,3845)	Imperfect			142	-15.57
hsa-miR-4760-3p	chr10:42385521-42396165-	chr10:42385521-42396165-	circRNA	(4592,4617)	Imperfect			142	-9.31
hsa-miR-887-3p	chr10:42385521-42396165-	chr10:42385521-42396165-	circRNA	(2691,2713)	8mer	-0.177	-0.205	142	-15.09
hsa-miR-5700	chr10:42385521-42396165-	chr10:42385521-42396165-	circRNA	(9503,9524)	6mer		-0.022	142	-14.39
hsa-miR-887-3p	chr10:42385521-42396165-	chr10:42385521-42396165-	circRNA	(5873,5895)	8mer	-0.204	-0.246	142	-15.09
hsa-miR-450b-3p	chr10:42385521-42396165-	chr10:42385521-42396165-	circRNA	(10324,10345)	Imperfect			142	-14.71
hsa-miR-887-3p	chr10:42385521-42396165-	chr10:42385521-42396165-	circRNA	(7395,7417)	8mer	-0.181	-0.212	142	-15.09
hsa-miR-887-3p	chr10:42385521-42396165-	chr10:42385521-42396165-	circRNA	(1590,1612)	8mer	-0.192	-0.228	142	-15.27
hsa-miR-616-3p	chr10:42385521-42396165-	chr10:42385521-42396165-	circRNA	(4028,4051)	Offset 6mer		0.03	142	-21.63
hsa-miR-136-3p	chr10:42385521-42396165-	chr10:42385521-42396165-	circRNA	(9135,9156)	6mer		0.016	142	-12.66
hsa-miR-6128	chr10:42385521-42396165-	chr10:42385521-42396165-	circRNA	(9836,9854)	Offset 6mer		-0.023	142	-16.67
hsa-miR-301a-3p	chr10:42385521-42396165-	chr10:42385521-42396165-	circRNA	(3375,3400)	Imperfect			142	-12.46
hsa-miR-4309	chr10:42385521-42396165-	chr10:42385521-42396165-	circRNA	(1291,1309)	Imperfect			142	-13.13
hsa-miR-301a-3p	chr10:42385521-42396165-	chr10:42385521-42396165-	circRNA	(125,150)	Imperfect			142	-12.46
hsa-miR-944	chr10:42385521-42396165-	chr10:42385521-42396165-	circRNA	(2051,2076)	6mer		0.032	142	-12.16
hsa-miR-4701-5p	chr10:42385521-42396165-	chr10:42385521-42396165-	circRNA	(7511,7533)	7mer-m8	-0.055	-0.074	142	-12.42
hsa-miR-12117	chr10:42385521-42396165-	chr10:42385521-42396165-	circRNA	(938,957)	Imperfect			142	-17.87
hsa-miR-301b-3p	chr10:42385521-42396165-	chr10:42385521-42396165-	circRNA	(6999,7024)	Imperfect			142	-11.87
hsa-miR-4713-3p	chr10:42385521-42396165-	chr10:42385521-42396165-	circRNA	(5504,5528)	Imperfect			142	-21.41
hsa-miR-2392	chr10:42385521-42396165-	chr10:42385521-42396165-	circRNA	(4468,4488)	Imperfect			142	-26.67
hsa-miR-5094	chr10:42385521-42396165-	chr10:42385521-42396165-	circRNA	(3580,3603)	Imperfect			142	-19.64
hsa-miR-616-3p	chr10:42385521-42396165-	chr10:42385521-42396165-	circRNA	(1594,1617)	Offset 6mer		0.004	142	-16.3
hsa-miR-5094	chr10:42385521-42396165-	chr10:42385521-42396165-	circRNA	(330,353)	Imperfect			142	-17.59
hsa-miR-450b-3p	chr10:42385521-42396165-	chr10:42385521-42396165-	circRNA	(1508,1530)	Imperfect			142	-11.29
hsa-miR-301b-3p	chr10:42385521-42396165-	chr10:42385521-42396165-	circRNA	(3375,3400)	Imperfect			142	-11.87
hsa-miR-5680	chr10:42385521-42396165-	chr10:42385521-42396165-	circRNA	(5639,5662)	Offset 6mer		-0.012	142	-10.52
hsa-miR-450b-3p	chr10:42385521-42396165-	chr10:42385521-42396165-	circRNA	(3971,3993)	Imperfect			142	-13.05
hsa-miR-372-5p	chr10:42385521-42396165-	chr10:42385521-42396165-	circRNA	(2644,2666)	Offset 6mer		0.036	142	-17.2
hsa-miR-450b-3p	chr10:42385521-42396165-	chr10:42385521-42396165-	circRNA	(2286,2308)	Imperfect			142	-11.67
hsa-miR-4701-5p	chr10:42385521-42396165-	chr10:42385521-42396165-	circRNA	(4634,4656)	7mer-m8	-0.029	-0.041	142	-12.42
hsa-miR-450b-3p	chr10:42385521-42396165-	chr10:42385521-42396165-	circRNA	(9813,9835)	Imperfect			142	-13.05
hsa-miR-5094	chr10:42385521-42396165-	chr10:42385521-42396165-	circRNA	(1419,1442)	Imperfect			142	-19.6
hsa-miR-15b-3p	chr10:42385521-42396165-	chr10:42385521-42396165-	circRNA	(20,42)	7mer-m8	-0.102	-0.174	142	-6.34
hsa-miR-136-3p	chr10:42385521-42396165-	chr10:42385521-42396165-	circRNA	(3774,3797)	7mer-m8	-0.008	-0.092	142	-15.97
hsa-miR-887-3p	chr10:42385521-42396165-	chr10:42385521-42396165-	circRNA	(8531,8553)	8mer	-0.178	-0.207	142	-15.09
hsa-miR-8076	chr10:42385521-42396165-	chr10:42385521-42396165-	circRNA	(9514,9535)	7mer-m8	-0.04	-0.145	142	-11.37
hsa-miR-3198	chr10:42385521-42396165-	chr10:42385521-42396165-	circRNA	(2676,2699)	Imperfect			142	-19.84
hsa-miR-450b-3p	chr10:42385521-42396165-	chr10:42385521-42396165-	circRNA	(2920,2940)	Imperfect			142	-16.55
hsa-miR-4444	chr10:42385521-42396165-	chr10:42385521-42396165-	circRNA	(5649,5668)	Imperfect			142	-15.57
hsa-miR-944	chr10:42385521-42396165-	chr10:42385521-42396165-	circRNA	(7007,7032)	6mer		0.051	142	-11.67
hsa-miR-183-3p	chr10:42385521-42396165-	chr10:42385521-42396165-	circRNA	(9229,9250)	Offset 6mer		0.004	142	-15.42
hsa-miR-2392	chr10:42385521-42396165-	chr10:42385521-42396165-	circRNA	(7658,7678)	Imperfect			142	-21.6
hsa-miR-183-3p	chr10:42385521-42396165-	chr10:42385521-42396165-	circRNA	(7013,7034)	Offset 6mer		0.024	142	-12.63
hsa-miR-3198	chr10:42385521-42396165-	chr10:42385521-42396165-	circRNA	(5308,5333)	Imperfect			142	-23.54
hsa-miR-4694-3p	chr10:42385521-42396165-	chr10:42385521-42396165-	circRNA	(637,657)	7mer-m8	-0.051	-0.186	142	-12.31
hsa-miR-450b-3p	chr10:42385521-42396165-	chr10:42385521-42396165-	circRNA	(6883,6905)	Imperfect			142	-13.03
hsa-miR-450b-3p	chr10:42385521-42396165-	chr10:42385521-42396165-	circRNA	(5794,5816)	Imperfect			142	-13.05
hsa-miR-2392	chr10:42385521-42396165-	chr10:42385521-42396165-	circRNA	(397,417)	Imperfect			142	-21.6
hsa-miR-616-3p	chr10:42385521-42396165-	chr10:42385521-42396165-	circRNA	(1126,1149)	Offset 6mer		0.009	142	-21.63
hsa-miR-450b-3p	chr10:42385521-42396165-	chr10:42385521-42396165-	circRNA	(288,308)	Imperfect			142	-16.42
hsa-miR-548ar-3p	chr10:42385521-42396165-	chr10:42385521-42396165-	circRNA	(1306,1326)	Offset 6mer		-0.019	142	-9.56
hsa-miR-301b-3p	chr10:42385521-42396165-	chr10:42385521-42396165-	circRNA	(125,150)	Imperfect			142	-12.22
hsa-miR-183-3p	chr10:42385521-42396165-	chr10:42385521-42396165-	circRNA	(139,160)	Offset 6mer		-0.049	142	-12.63
hsa-miR-450b-3p	chr10:42385521-42396165-	chr10:42385521-42396165-	circRNA	(8760,8780)	Imperfect			142	-16.55
hsa-miR-3916	chr10:42385521-42396165-	chr10:42385521-42396165-	circRNA	(7579,7607)	Imperfect			142	-19.42
hsa-miR-29a-3p	chr10:42385521-42396165-	chr10:42385521-42396165-	circRNA	(929,950)	Imperfect			142	-16.06
hsa-miR-136-3p	chr10:42385521-42396165-	chr10:42385521-42396165-	circRNA	(8310,8331)	6mer		0.008	142	-14.29
hsa-miR-6128	chr10:42385521-42396165-	chr10:42385521-42396165-	circRNA	(4287,4305)	Offset 6mer		0.02	142	-16.67
hsa-miR-887-3p	chr10:42385521-42396165-	chr10:42385521-42396165-	circRNA	(8060,8082)	8mer	-0.199	-0.238	142	-15.09
hsa-miR-183-3p	chr10:42385521-42396165-	chr10:42385521-42396165-	circRNA	(3412,3433)	Offset 6mer		0.02	142	-12.63
hsa-miR-1912-5p	chr10:42385521-42396165-	chr10:42385521-42396165-	circRNA	(2272,2293)	6mer		0.001	142	-17.12
hsa-miR-944	chr10:42385521-42396165-	chr10:42385521-42396165-	circRNA	(2102,2125)	6mer		0.047	142	-9.85
hsa-miR-4281	chr10:42385521-42396165-	chr10:42385521-42396165-	circRNA	(4592,4610)	8mer	-0.2	-0.208	142	-19.82
hsa-miR-944	chr10:42385521-42396165-	chr10:42385521-42396165-	circRNA	(7813,7837)	6mer		0.037	142	-5.87
hsa-miR-5094	chr10:42385521-42396165-	chr10:42385521-42396165-	circRNA	(5404,5427)	Imperfect			142	-17.59
hsa-miR-2392	chr10:42385521-42396165-	chr10:42385521-42396165-	circRNA	(9868,9888)	Offset 6mer		-0.002	142	-22.87
hsa-miR-136-3p	chr10:42385521-42396165-	chr10:42385521-42396165-	circRNA	(45,66)	6mer		-0.054	142	-12.66
hsa-miR-944	chr10:42385521-42396165-	chr10:42385521-42396165-	circRNA	(428,452)	6mer		-0.018	142	-14.6
hsa-miR-4444	chr10:42385521-42396165-	chr10:42385521-42396165-	circRNA	(7836,7855)	Imperfect			142	-15.57
hsa-miR-944	chr10:42385521-42396165-	chr10:42385521-42396165-	circRNA	(3803,3827)	6mer		0.037	142	-5.87
hsa-miR-450b-3p	chr10:42385521-42396165-	chr10:42385521-42396165-	circRNA	(10299,10319)	Imperfect			142	-16.55
hsa-miR-4295	chr10:42385521-42396165-	chr10:42385521-42396165-	circRNA	(1214,1233)	Imperfect			142	-11.67
hsa-miR-450b-3p	chr10:42385521-42396165-	chr10:42385521-42396165-	circRNA	(7981,8003)	Imperfect			142	-13.05
hsa-miR-12115	chr10:42385521-42396165-	chr10:42385521-42396165-	circRNA	(5083,5107)	6mer		0.031	142	-21.62
hsa-miR-1252-5p	chr10:42385521-42396165-	chr10:42385521-42396165-	circRNA	(10200,10224)	Imperfect			142	-13.35
hsa-miR-4701-5p	chr10:42385521-42396165-	chr10:42385521-42396165-	circRNA	(10187,10209)	7mer-m8	-0.177	-0.137	142	-12.42
hsa-miR-136-3p	chr10:42385521-42396165-	chr10:42385521-42396165-	circRNA	(9497,9518)	6mer		-0.011	142	-12.66
hsa-miR-450b-3p	chr10:42385521-42396165-	chr10:42385521-42396165-	circRNA	(7629,7651)	Imperfect			142	-12.84
hsa-miR-3198	chr10:42385521-42396165-	chr10:42385521-42396165-	circRNA	(2152,2177)	Imperfect			142	-23.54
hsa-miR-2392	chr10:42385521-42396165-	chr10:42385521-42396165-	circRNA	(2315,2335)	Imperfect			142	-21.6
hsa-miR-5680	chr10:42385521-42396165-	chr10:42385521-42396165-	circRNA	(5613,5636)	Offset 6mer		-0.001	142	-11.99
hsa-miR-203a-3p	chr10:42385521-42396165-	chr10:42385521-42396165-	circRNA	(416,438)	Offset 6mer	-0.001	-0.066	142	-13.97
hsa-miR-450b-3p	chr10:42385521-42396165-	chr10:42385521-42396165-	circRNA	(6570,6590)	Imperfect			142	-16.55
hsa-miR-944	chr10:42385521-42396165-	chr10:42385521-42396165-	circRNA	(3266,3291)	Imperfect			142	-15.71
hsa-miR-15b-3p	chr10:42385521-42396165-	chr10:42385521-42396165-	circRNA	(91,113)	7mer-m8	-0.102	-0.18	142	-7.02
hsa-miR-944	chr10:42385521-42396165-	chr10:42385521-42396165-	circRNA	(901,925)	6mer		0.003	142	-5.87
hsa-miR-4701-5p	chr10:42385521-42396165-	chr10:42385521-42396165-	circRNA	(1706,1728)	7mer-m8	-0.047	-0.064	142	-12.42
hsa-miR-6505-5p	chr10:42385521-42396165-	chr10:42385521-42396165-	circRNA	(1231,1253)	7mer-m8	-0.001	-0.142	142	-14.65
hsa-miR-3171	chr10:42385521-42396165-	chr10:42385521-42396165-	circRNA	(5485,5509)	Imperfect			142	-19.14
hsa-miR-301b-3p	chr10:42385521-42396165-	chr10:42385521-42396165-	circRNA	(945,966)	Imperfect			142	-8.86
hsa-miR-944	chr10:42385521-42396165-	chr10:42385521-42396165-	circRNA	(184,207)	6mer		-0.018	142	-9.85
hsa-miR-3198	chr10:42385521-42396165-	chr10:42385521-42396165-	circRNA	(234,259)	Imperfect			142	-23.54
hsa-miR-8076	chr10:42385521-42396165-	chr10:42385521-42396165-	circRNA	(5237,5261)	Imperfect			142	-10.09
hsa-miR-616-3p	chr10:42385521-42396165-	chr10:42385521-42396165-	circRNA	(4522,4545)	Offset 6mer		0.004	142	-16.3
hsa-miR-301a-3p	chr10:42385521-42396165-	chr10:42385521-42396165-	circRNA	(6999,7024)	Imperfect			142	-12.46
hsa-miR-451a	chr10:42385521-42396165-	chr10:42385521-42396165-	circRNA	(10370,10390)	6mer	-0.075	-0.029	141	-14.78
hsa-miR-4650-3p	chr10:42385521-42396165-	chr10:42385521-42396165-	circRNA	(3937,3959)	Offset 6mer		-0.004	141	-11.88
hsa-miR-3198	chr10:42385521-42396165-	chr10:42385521-42396165-	circRNA	(24,44)	Imperfect			141	-19.96
hsa-miR-890	chr10:42385521-42396165-	chr10:42385521-42396165-	circRNA	(5418,5438)	Imperfect			141	-13.57
hsa-miR-6864-5p	chr10:42385521-42396165-	chr10:42385521-42396165-	circRNA	(1525,1550)	Imperfect			141	-16.1
hsa-miR-4496	chr10:42385521-42396165-	chr10:42385521-42396165-	circRNA	(968,990)	Offset 6mer		-0.033	141	-15.06
hsa-miR-6128	chr10:42385521-42396165-	chr10:42385521-42396165-	circRNA	(6016,6035)	Offset 6mer		0.033	141	-14.56
hsa-miR-4769-5p	chr10:42385521-42396165-	chr10:42385521-42396165-	circRNA	(8623,8647)	Imperfect			141	-21.19
hsa-miR-944	chr10:42385521-42396165-	chr10:42385521-42396165-	circRNA	(6419,6443)	6mer		0.053	141	-13.59
hsa-miR-6505-5p	chr10:42385521-42396165-	chr10:42385521-42396165-	circRNA	(9330,9352)	7mer-m8	-0.002	-0.136	141	-10.45
hsa-miR-3681-5p	chr10:42385521-42396165-	chr10:42385521-42396165-	circRNA	(5609,5633)	Imperfect			141	-15.52
hsa-miR-6514-5p	chr10:42385521-42396165-	chr10:42385521-42396165-	circRNA	(2784,2807)	Imperfect			141	-17.46
hsa-miR-3198	chr10:42385521-42396165-	chr10:42385521-42396165-	circRNA	(7906,7928)	Imperfect			141	-20.18
hsa-miR-6128	chr10:42385521-42396165-	chr10:42385521-42396165-	circRNA	(4661,4680)	Offset 6mer		0.031	141	-14.56
hsa-miR-6128	chr10:42385521-42396165-	chr10:42385521-42396165-	circRNA	(1330,1349)	Offset 6mer		-0.01	141	-12.18
hsa-miR-6728-5p	chr10:42385521-42396165-	chr10:42385521-42396165-	circRNA	(3328,3352)	Imperfect			141	-17.72
hsa-miR-378b	chr10:42385521-42396165-	chr10:42385521-42396165-	circRNA	(349,368)	Offset 6mer		-0.056	141	-17.13
hsa-miR-3198	chr10:42385521-42396165-	chr10:42385521-42396165-	circRNA	(7316,7338)	Imperfect			141	-20.17
hsa-miR-3913-3p	chr10:42385521-42396165-	chr10:42385521-42396165-	circRNA	(1761,1783)	Offset 6mer		0.017	141	-14.2
hsa-miR-498-3p	chr10:42385521-42396165-	chr10:42385521-42396165-	circRNA	(9674,9695)	Imperfect			141	-18.05
hsa-miR-6728-5p	chr10:42385521-42396165-	chr10:42385521-42396165-	circRNA	(6952,6976)	Imperfect			141	-17.72
hsa-miR-181c-3p	chr10:42385521-42396165-	chr10:42385521-42396165-	circRNA	(10589,10610)	6mer		-0.099	141	-17.05
hsa-miR-3646	chr10:42385521-42396165-	chr10:42385521-42396165-	circRNA	(1820,1842)	Offset 6mer		0.029	141	-8.99
hsa-miR-3198	chr10:42385521-42396165-	chr10:42385521-42396165-	circRNA	(172,194)	Imperfect			141	-18.04
hsa-miR-890	chr10:42385521-42396165-	chr10:42385521-42396165-	circRNA	(344,364)	Imperfect			141	-13.57
hsa-miR-3198	chr10:42385521-42396165-	chr10:42385521-42396165-	circRNA	(5246,5268)	Imperfect			141	-16.86
hsa-miR-5089-5p	chr10:42385521-42396165-	chr10:42385521-42396165-	circRNA	(3391,3411)	Imperfect			141	-17.29
hsa-miR-3198	chr10:42385521-42396165-	chr10:42385521-42396165-	circRNA	(2361,2383)	Imperfect			141	-20.17
hsa-miR-1270	chr10:42385521-42396165-	chr10:42385521-42396165-	circRNA	(763,788)	Imperfect			141	-14.84
hsa-miR-15b-3p	chr10:42385521-42396165-	chr10:42385521-42396165-	circRNA	(480,502)	Offset 6mer		-0.037	141	-9.42
hsa-miR-6864-5p	chr10:42385521-42396165-	chr10:42385521-42396165-	circRNA	(4453,4478)	Imperfect			141	-15.41
hsa-miR-3198	chr10:42385521-42396165-	chr10:42385521-42396165-	circRNA	(5581,5601)	Imperfect			141	-18.28
hsa-miR-3198	chr10:42385521-42396165-	chr10:42385521-42396165-	circRNA	(7045,7067)	Imperfect			141	-18.04
hsa-miR-3198	chr10:42385521-42396165-	chr10:42385521-42396165-	circRNA	(9828,9848)	Imperfect			141	-18.83
hsa-miR-6128	chr10:42385521-42396165-	chr10:42385521-42396165-	circRNA	(8713,8732)	Offset 6mer		0.022	141	-12.18
hsa-miR-4802-3p	chr10:42385521-42396165-	chr10:42385521-42396165-	circRNA	(2259,2282)	Imperfect			141	-15.54
hsa-miR-1270	chr10:42385521-42396165-	chr10:42385521-42396165-	circRNA	(5488,5513)	Imperfect			141	-15.7
hsa-miR-4428	chr10:42385521-42396165-	chr10:42385521-42396165-	circRNA	(2635,2657)	Imperfect			141	-19.69
hsa-miR-6128	chr10:42385521-42396165-	chr10:42385521-42396165-	circRNA	(10253,10272)	Offset 6mer		-0.037	141	-12.18
hsa-miR-4694-3p	chr10:42385521-42396165-	chr10:42385521-42396165-	circRNA	(519,540)	7mer-m8	-0.071	-0.198	141	-13.25
hsa-miR-15b-3p	chr10:42385521-42396165-	chr10:42385521-42396165-	circRNA	(2398,2420)	Offset 6mer		0.015	141	-9.42
hsa-miR-4756-5p	chr10:42385521-42396165-	chr10:42385521-42396165-	circRNA	(9628,9650)	Imperfect			141	-20.54
hsa-miR-8056	chr10:42385521-42396165-	chr10:42385521-42396165-	circRNA	(9477,9497)	Offset 6mer		-0.008	141	-13.09
hsa-miR-3198	chr10:42385521-42396165-	chr10:42385521-42396165-	circRNA	(3986,4006)	Imperfect			141	-18.83
hsa-miR-4694-3p	chr10:42385521-42396165-	chr10:42385521-42396165-	circRNA	(470,491)	7mer-m8	-0.089	-0.215	141	-13.14
hsa-miR-5196-3p	chr10:42385521-42396165-	chr10:42385521-42396165-	circRNA	(8116,8137)	8mer	-0.042	-0.211	141	-14.48
hsa-miR-3198	chr10:42385521-42396165-	chr10:42385521-42396165-	circRNA	(3422,3444)	Imperfect			141	-20.17
hsa-miR-15b-3p	chr10:42385521-42396165-	chr10:42385521-42396165-	circRNA	(5071,5093)	6mer		0.032	141	-6.89
hsa-miR-4650-3p	chr10:42385521-42396165-	chr10:42385521-42396165-	circRNA	(2604,2626)	Offset 6mer		0.011	141	-11.88
hsa-miR-616-3p	chr10:42385521-42396165-	chr10:42385521-42396165-	circRNA	(7592,7614)	Offset 6mer		0.006	141	-22.37
hsa-miR-3198	chr10:42385521-42396165-	chr10:42385521-42396165-	circRNA	(7768,7788)	Imperfect			141	-18.28
hsa-miR-3198	chr10:42385521-42396165-	chr10:42385521-42396165-	circRNA	(6898,6918)	Imperfect			141	-19.96
hsa-miR-498-3p	chr10:42385521-42396165-	chr10:42385521-42396165-	circRNA	(930,951)	Imperfect			141	-16.5
hsa-miR-454-3p	chr10:42385521-42396165-	chr10:42385521-42396165-	circRNA	(2231,2254)	Imperfect			141	-10.2
hsa-miR-3688-3p	chr10:42385521-42396165-	chr10:42385521-42396165-	circRNA	(10498,10521)	7mer-m8	-0.106	-0.202	141	-7.92
hsa-miR-6864-5p	chr10:42385521-42396165-	chr10:42385521-42396165-	circRNA	(10489,10514)	Imperfect			141	-16.1
hsa-miR-5089-5p	chr10:42385521-42396165-	chr10:42385521-42396165-	circRNA	(7015,7035)	Imperfect			141	-17.29
hsa-miR-638	chr10:42385521-42396165-	chr10:42385521-42396165-	circRNA	(3337,3364)	Imperfect			141	-26.81
hsa-miR-4657	chr10:42385521-42396165-	chr10:42385521-42396165-	circRNA	(9512,9535)	Imperfect			141	-17.99
hsa-miR-378b	chr10:42385521-42396165-	chr10:42385521-42396165-	circRNA	(9918,9937)	Offset 6mer		-0.005	141	-17.37
hsa-miR-498-3p	chr10:42385521-42396165-	chr10:42385521-42396165-	circRNA	(7842,7863)	Imperfect			141	-18.05
hsa-miR-887-3p	chr10:42385521-42396165-	chr10:42385521-42396165-	circRNA	(4365,4387)	8mer	-0.186	-0.233	141	-15.06
hsa-miR-130a-3p	chr10:42385521-42396165-	chr10:42385521-42396165-	circRNA	(10018,10039)	Imperfect			141	-12
hsa-miR-8056	chr10:42385521-42396165-	chr10:42385521-42396165-	circRNA	(7257,7277)	Offset 6mer		0.01	141	-13.09
hsa-miR-6864-5p	chr10:42385521-42396165-	chr10:42385521-42396165-	circRNA	(6718,6743)	Imperfect			141	-16.1
hsa-miR-130a-3p	chr10:42385521-42396165-	chr10:42385521-42396165-	circRNA	(7455,7480)	Imperfect			141	-12.12
hsa-miR-4758-5p	chr10:42385521-42396165-	chr10:42385521-42396165-	circRNA	(4709,4732)	Imperfect			141	-22.29
hsa-miR-890	chr10:42385521-42396165-	chr10:42385521-42396165-	circRNA	(7217,7237)	Imperfect			141	-13.57
hsa-miR-3198	chr10:42385521-42396165-	chr10:42385521-42396165-	circRNA	(9461,9483)	Imperfect			141	-15.66
hsa-miR-498-3p	chr10:42385521-42396165-	chr10:42385521-42396165-	circRNA	(5655,5676)	Imperfect			141	-17.15
hsa-miR-5089-5p	chr10:42385521-42396165-	chr10:42385521-42396165-	circRNA	(141,161)	Imperfect			141	-17.29
hsa-miR-887-3p	chr10:42385521-42396165-	chr10:42385521-42396165-	circRNA	(1463,1485)	8mer	-0.192	-0.237	141	-15.06
hsa-miR-3198	chr10:42385521-42396165-	chr10:42385521-42396165-	circRNA	(2612,2634)	Imperfect			141	-16.21
hsa-miR-6128	chr10:42385521-42396165-	chr10:42385521-42396165-	circRNA	(6055,6074)	Offset 6mer		0.03	141	-12.18
hsa-miR-4428	chr10:42385521-42396165-	chr10:42385521-42396165-	circRNA	(7583,7606)	Imperfect			141	-21.16
hsa-miR-378i	chr10:42385521-42396165-	chr10:42385521-42396165-	circRNA	(8133,8154)	Offset 6mer		0.012	141	-17.98
hsa-miR-6728-5p	chr10:42385521-42396165-	chr10:42385521-42396165-	circRNA	(78,102)	Imperfect			141	-17.72
hsa-miR-5697	chr10:42385521-42396165-	chr10:42385521-42396165-	circRNA	(3369,3392)	Imperfect			141	-19.66
hsa-miR-378b	chr10:42385521-42396165-	chr10:42385521-42396165-	circRNA	(7610,7629)	Offset 6mer		0.01	141	-17.13
hsa-miR-8070	chr10:42385521-42396165-	chr10:42385521-42396165-	circRNA	(654,680)	6mer		-0.023	141	-19.95
hsa-miR-3198	chr10:42385521-42396165-	chr10:42385521-42396165-	circRNA	(1752,1774)	Offset 6mer		0.004	141	-20.52
hsa-miR-1270	chr10:42385521-42396165-	chr10:42385521-42396165-	circRNA	(7287,7312)	Imperfect			141	-13.25
hsa-miR-3198	chr10:42385521-42396165-	chr10:42385521-42396165-	circRNA	(2425,2445)	Imperfect			141	-18.28
hsa-miR-15b-3p	chr10:42385521-42396165-	chr10:42385521-42396165-	circRNA	(7741,7763)	Offset 6mer		0.015	141	-9.42
hsa-miR-6128	chr10:42385521-42396165-	chr10:42385521-42396165-	circRNA	(7538,7557)	Offset 6mer		0.028	141	-14.56
hsa-miR-3198	chr10:42385521-42396165-	chr10:42385521-42396165-	circRNA	(2653,2673)	Imperfect			141	-18.13
hsa-miR-376c-3p	chr10:42385521-42396165-	chr10:42385521-42396165-	circRNA	(9455,9476)	7mer-m8	-0.004	-0.108	141	-10.06
hsa-miR-4295	chr10:42385521-42396165-	chr10:42385521-42396165-	circRNA	(2236,2254)	Imperfect			141	-9.3
hsa-miR-4769-5p	chr10:42385521-42396165-	chr10:42385521-42396165-	circRNA	(7168,7192)	Imperfect			141	-20.04
hsa-miR-6728-5p	chr10:42385521-42396165-	chr10:42385521-42396165-	circRNA	(9168,9192)	Imperfect			141	-17.72
hsa-miR-766-5p	chr10:42385521-42396165-	chr10:42385521-42396165-	circRNA	(8499,8522)	8mer	-0.037	-0.187	141	-14.9
hsa-miR-378b	chr10:42385521-42396165-	chr10:42385521-42396165-	circRNA	(5948,5967)	Offset 6mer		0.011	141	-17.77
hsa-miR-5089-5p	chr10:42385521-42396165-	chr10:42385521-42396165-	circRNA	(5215,5235)	Imperfect			141	-17.29
hsa-miR-6728-5p	chr10:42385521-42396165-	chr10:42385521-42396165-	circRNA	(1996,2020)	Imperfect			141	-17.72
hsa-miR-6864-5p	chr10:42385521-42396165-	chr10:42385521-42396165-	circRNA	(3094,3119)	Imperfect			141	-16.1
hsa-miR-8056	chr10:42385521-42396165-	chr10:42385521-42396165-	circRNA	(3634,3654)	Offset 6mer		0.011	141	-13.09
hsa-miR-5188	chr10:42385521-42396165-	chr10:42385521-42396165-	circRNA	(9743,9766)	Imperfect			141	-14
hsa-miR-8056	chr10:42385521-42396165-	chr10:42385521-42396165-	circRNA	(384,404)	Offset 6mer		-0.044	141	-13.09
hsa-miR-653-3p	chr10:42385521-42396165-	chr10:42385521-42396165-	circRNA	(1421,1441)	6mer		-0.004	141	-15.05
hsa-miR-3198	chr10:42385521-42396165-	chr10:42385521-42396165-	circRNA	(7704,7726)	Imperfect			141	-20.17
hsa-miR-136-3p	chr10:42385521-42396165-	chr10:42385521-42396165-	circRNA	(4241,4269)	7mer-A1	-0.006	-0.099	141	-20.37
hsa-miR-887-3p	chr10:42385521-42396165-	chr10:42385521-42396165-	circRNA	(6656,6678)	8mer	-0.182	-0.227	141	-15.06
hsa-miR-3198	chr10:42385521-42396165-	chr10:42385521-42396165-	circRNA	(9600,9620)	Imperfect			141	-18.28
hsa-miR-890	chr10:42385521-42396165-	chr10:42385521-42396165-	circRNA	(7605,7625)	Imperfect			141	-13.57
hsa-miR-6128	chr10:42385521-42396165-	chr10:42385521-42396165-	circRNA	(4700,4719)	Offset 6mer		0.02	141	-12.18
hsa-miR-6864-5p	chr10:42385521-42396165-	chr10:42385521-42396165-	circRNA	(8934,8959)	Imperfect			141	-16.01
hsa-miR-378c	chr10:42385521-42396165-	chr10:42385521-42396165-	circRNA	(2262,2286)	Offset 6mer		0.003	141	-18.81
hsa-miR-3198	chr10:42385521-42396165-	chr10:42385521-42396165-	circRNA	(3693,3715)	Imperfect			141	-20.17
hsa-miR-4760-3p	chr10:42385521-42396165-	chr10:42385521-42396165-	circRNA	(10145,10170)	Imperfect			141	-9.07
hsa-miR-7852-3p	chr10:42385521-42396165-	chr10:42385521-42396165-	circRNA	(6844,6870)	Imperfect			141	-14.67
hsa-miR-4769-5p	chr10:42385521-42396165-	chr10:42385521-42396165-	circRNA	(6433,6457)	Imperfect			141	-19.47
hsa-miR-4517	chr10:42385521-42396165-	chr10:42385521-42396165-	circRNA	(3223,3247)	Imperfect			141	-8.89
hsa-miR-4636	chr10:42385521-42396165-	chr10:42385521-42396165-	circRNA	(5941,5963)	6mer		0.017	141	-13.09
hsa-miR-6128	chr10:42385521-42396165-	chr10:42385521-42396165-	circRNA	(8242,8261)	Offset 6mer		0.01	141	-12.18
hsa-miR-378b	chr10:42385521-42396165-	chr10:42385521-42396165-	circRNA	(7222,7241)	Offset 6mer		0.012	141	-17.13
hsa-miR-1252-3p	chr10:42385521-42396165-	chr10:42385521-42396165-	circRNA	(1484,1507)	6mer		0.01	141	-13.07
hsa-miR-8056	chr10:42385521-42396165-	chr10:42385521-42396165-	circRNA	(7645,7665)	Offset 6mer		0.01	141	-13.09
hsa-miR-92a-1-5p	chr10:42385521-42396165-	chr10:42385521-42396165-	circRNA	(3347,3368)	Imperfect			141	-22.4
hsa-miR-3198	chr10:42385521-42396165-	chr10:42385521-42396165-	circRNA	(8865,8887)	Imperfect			141	-17.89
hsa-miR-3198	chr10:42385521-42396165-	chr10:42385521-42396165-	circRNA	(732,752)	Imperfect			141	-18.83
hsa-miR-6128	chr10:42385521-42396165-	chr10:42385521-42396165-	circRNA	(1291,1310)	Offset 6mer		0.002	141	-14.56
hsa-miR-6128	chr10:42385521-42396165-	chr10:42385521-42396165-	circRNA	(4258,4277)	Offset 6mer		-0.004	141	-15.15
hsa-miR-378b	chr10:42385521-42396165-	chr10:42385521-42396165-	circRNA	(2267,2286)	Offset 6mer		0.003	141	-17.13
hsa-miR-6128	chr10:42385521-42396165-	chr10:42385521-42396165-	circRNA	(10214,10233)	Offset 6mer		-0.021	141	-15.15
hsa-miR-1252-3p	chr10:42385521-42396165-	chr10:42385521-42396165-	circRNA	(6365,6388)	6mer		0.024	141	-13.42
hsa-miR-498-3p	chr10:42385521-42396165-	chr10:42385521-42396165-	circRNA	(3832,3853)	Imperfect			141	-18.05
hsa-miR-378c	chr10:42385521-42396165-	chr10:42385521-42396165-	circRNA	(9912,9937)	Offset 6mer		-0.003	141	-16.68
hsa-miR-136-3p	chr10:42385521-42396165-	chr10:42385521-42396165-	circRNA	(7074,7102)	6mer		0	141	-17.79
hsa-miR-4653-3p	chr10:42385521-42396165-	chr10:42385521-42396165-	circRNA	(9227,9250)	Imperfect			141	-15.89
hsa-miR-8056	chr10:42385521-42396165-	chr10:42385521-42396165-	circRNA	(5458,5478)	Offset 6mer		0.007	141	-13.09
hsa-miR-4802-3p	chr10:42385521-42396165-	chr10:42385521-42396165-	circRNA	(9434,9457)	Imperfect			141	-15.54
hsa-miR-3916	chr10:42385521-42396165-	chr10:42385521-42396165-	circRNA	(1819,1846)	Imperfect			141	-14.65
hsa-miR-6128	chr10:42385521-42396165-	chr10:42385521-42396165-	circRNA	(1733,1752)	Offset 6mer		0.03	141	-14.56
hsa-miR-136-3p	chr10:42385521-42396165-	chr10:42385521-42396165-	circRNA	(4387,4415)	7mer-m8	-0.039	-0.139	141	-20.06
hsa-miR-3198	chr10:42385521-42396165-	chr10:42385521-42396165-	circRNA	(10210,10232)	Imperfect			141	-17.01
hsa-miR-6128	chr10:42385521-42396165-	chr10:42385521-42396165-	circRNA	(4232,4251)	Offset 6mer		0.009	141	-12.18
hsa-miR-498-3p	chr10:42385521-42396165-	chr10:42385521-42396165-	circRNA	(578,599)	Imperfect			141	-18.05
hsa-miR-378c	chr10:42385521-42396165-	chr10:42385521-42396165-	circRNA	(9437,9461)	Offset 6mer		-0.006	141	-18.81
hsa-miR-887-3p	chr10:42385521-42396165-	chr10:42385521-42396165-	circRNA	(10385,10407)	8mer	-0.503	-0.451	141	-15.06
hsa-miR-8056	chr10:42385521-42396165-	chr10:42385521-42396165-	circRNA	(2302,2322)	Offset 6mer		0.008	141	-13.09
hsa-miR-1252-3p	chr10:42385521-42396165-	chr10:42385521-42396165-	circRNA	(795,816)	6mer		-0.035	141	-7.05
hsa-miR-378b	chr10:42385521-42396165-	chr10:42385521-42396165-	circRNA	(8135,8154)	Offset 6mer		0.01	141	-16.54
hsa-miR-3198	chr10:42385521-42396165-	chr10:42385521-42396165-	circRNA	(1084,1104)	Imperfect			141	-18.83
hsa-miR-6128	chr10:42385521-42396165-	chr10:42385521-42396165-	circRNA	(8203,8222)	Offset 6mer		0.029	141	-14.56
hsa-miR-1304-3p	chr10:42385521-42396165-	chr10:42385521-42396165-	circRNA	(1418,1442)	Offset 6mer		-0.01	141	-15.74
hsa-miR-1304-3p	chr10:42385521-42396165-	chr10:42385521-42396165-	circRNA	(3579,3603)	Offset 6mer		-0.001	141	-15.74
hsa-miR-3198	chr10:42385521-42396165-	chr10:42385521-42396165-	circRNA	(5910,5930)	Imperfect			141	-18.33
hsa-miR-5089-5p	chr10:42385521-42396165-	chr10:42385521-42396165-	circRNA	(3414,3434)	Imperfect			141	-17.29
hsa-miR-559	chr10:42385521-42396165-	chr10:42385521-42396165-	circRNA	(5028,5048)	Imperfect			141	-6.19
hsa-miR-6505-5p	chr10:42385521-42396165-	chr10:42385521-42396165-	circRNA	(10083,10105)	7mer-m8	-0.075	-0.164	141	-10.44
hsa-miR-6514-5p	chr10:42385521-42396165-	chr10:42385521-42396165-	circRNA	(8624,8647)	Imperfect			141	-15.29
hsa-miR-3179	chr10:42385521-42396165-	chr10:42385521-42396165-	circRNA	(8463,8486)	Offset 6mer		0.008	141	-15.13
hsa-miR-6128	chr10:42385521-42396165-	chr10:42385521-42396165-	circRNA	(8674,8693)	Offset 6mer		0.031	141	-14.56
hsa-miR-4760-3p	chr10:42385521-42396165-	chr10:42385521-42396165-	circRNA	(1222,1247)	Imperfect			141	-9.07
hsa-miR-4694-3p	chr10:42385521-42396165-	chr10:42385521-42396165-	circRNA	(819,840)	7mer-m8	-0.035	-0.178	141	-13.14
hsa-miR-6864-5p	chr10:42385521-42396165-	chr10:42385521-42396165-	circRNA	(10006,10031)	Imperfect			141	-16.1
hsa-miR-1270	chr10:42385521-42396165-	chr10:42385521-42396165-	circRNA	(2332,2357)	Imperfect			141	-14.84
hsa-miR-944	chr10:42385521-42396165-	chr10:42385521-42396165-	circRNA	(9646,9669)	6mer		0.012	141	-5.87
hsa-miR-378b	chr10:42385521-42396165-	chr10:42385521-42396165-	circRNA	(9442,9461)	Offset 6mer		-0.006	141	-17.13
hsa-miR-887-3p	chr10:42385521-42396165-	chr10:42385521-42396165-	circRNA	(3006,3028)	8mer	-0.185	-0.231	141	-15.06
hsa-miR-4766-3p	chr10:42385521-42396165-	chr10:42385521-42396165-	circRNA	(5024,5044)	Imperfect			141	-13.54
hsa-miR-15b-3p	chr10:42385521-42396165-	chr10:42385521-42396165-	circRNA	(9498,9520)	Offset 6mer		0.013	141	-9.1
hsa-miR-498-3p	chr10:42385521-42396165-	chr10:42385521-42396165-	circRNA	(2499,2520)	Imperfect			141	-16.45
hsa-miR-3198	chr10:42385521-42396165-	chr10:42385521-42396165-	circRNA	(9536,9558)	Imperfect			141	-20.17
hsa-miR-378b	chr10:42385521-42396165-	chr10:42385521-42396165-	circRNA	(5423,5442)	Offset 6mer		0.012	141	-17.13
hsa-miR-4760-3p	chr10:42385521-42396165-	chr10:42385521-42396165-	circRNA	(7469,7494)	Imperfect			141	-9.07
hsa-miR-944	chr10:42385521-42396165-	chr10:42385521-42396165-	circRNA	(10217,10242)	6mer		-0.006	141	-16.04
hsa-miR-3198	chr10:42385521-42396165-	chr10:42385521-42396165-	circRNA	(5809,5829)	Imperfect			141	-18.83
hsa-miR-3198	chr10:42385521-42396165-	chr10:42385521-42396165-	circRNA	(3618,3640)	Imperfect			141	-17.33
hsa-miR-6128	chr10:42385521-42396165-	chr10:42385521-42396165-	circRNA	(1772,1791)	Offset 6mer		0.022	141	-12.18
hsa-miR-4694-3p	chr10:42385521-42396165-	chr10:42385521-42396165-	circRNA	(10450,10471)	7mer-m8	-0.116	-0.224	141	-13.14
hsa-miR-887-3p	chr10:42385521-42396165-	chr10:42385521-42396165-	circRNA	(8375,8397)	8mer	-0.188	-0.236	141	-15.06
hsa-miR-4309	chr10:42385521-42396165-	chr10:42385521-42396165-	circRNA	(2014,2033)	Imperfect			141	-14.37
hsa-miR-520f-5p	chr10:42385521-42396165-	chr10:42385521-42396165-	circRNA	(6117,6139)	Imperfect			141	-11.77
hsa-miR-5681b	chr10:42385521-42396165-	chr10:42385521-42396165-	circRNA	(6804,6826)	8mer	-0.013	-0.243	140	-8.5
hsa-miR-5681b	chr10:42385521-42396165-	chr10:42385521-42396165-	circRNA	(3180,3202)	8mer	-0.018	-0.251	140	-8.5
hsa-miR-769-3p	chr10:42385521-42396165-	chr10:42385521-42396165-	circRNA	(9924,9949)	Imperfect			140	-19.53
hsa-miR-12117	chr10:42385521-42396165-	chr10:42385521-42396165-	circRNA	(7958,7980)	Imperfect			140	-11.76
hsa-miR-769-3p	chr10:42385521-42396165-	chr10:42385521-42396165-	circRNA	(1622,1647)	Imperfect			140	-20.84
hsa-miR-30d-5p	chr10:42385521-42396165-	chr10:42385521-42396165-	circRNA	(9062,9084)	Imperfect			140	-19
hsa-miR-6848-3p	chr10:42385521-42396165-	chr10:42385521-42396165-	circRNA	(276,295)	7mer-m8	-0.148	-0.135	140	-16.21
hsa-miR-4758-5p	chr10:42385521-42396165-	chr10:42385521-42396165-	circRNA	(1537,1560)	Offset 6mer		0.01	140	-23.12
hsa-miR-450b-3p	chr10:42385521-42396165-	chr10:42385521-42396165-	circRNA	(3118,3141)	Imperfect			140	-10.84
hsa-miR-183-3p	chr10:42385521-42396165-	chr10:42385521-42396165-	circRNA	(7523,7545)	Imperfect			140	-18.72
hsa-miR-136-3p	chr10:42385521-42396165-	chr10:42385521-42396165-	circRNA	(704,725)	6mer		-0.036	140	-11.08
hsa-miR-363-3p	chr10:42385521-42396165-	chr10:42385521-42396165-	circRNA	(9894,9916)	Imperfect			140	-18.39
hsa-miR-3198	chr10:42385521-42396165-	chr10:42385521-42396165-	circRNA	(5362,5382)	Imperfect			140	-18.77
hsa-miR-6848-3p	chr10:42385521-42396165-	chr10:42385521-42396165-	circRNA	(9369,9388)	7mer-m8	-0.043	-0.088	140	-13.5
hsa-miR-3610	chr10:42385521-42396165-	chr10:42385521-42396165-	circRNA	(3844,3863)	Imperfect			140	-26.05
hsa-miR-219a-2-3p	chr10:42385521-42396165-	chr10:42385521-42396165-	circRNA	(5906,5928)	Imperfect			140	-16.1
hsa-miR-29b-2-5p	chr10:42385521-42396165-	chr10:42385521-42396165-	circRNA	(8323,8345)	Imperfect			140	-13.83
hsa-miR-4694-3p	chr10:42385521-42396165-	chr10:42385521-42396165-	circRNA	(97,118)	7mer-m8	-0.094	-0.182	140	-12.31
hsa-miR-4758-5p	chr10:42385521-42396165-	chr10:42385521-42396165-	circRNA	(5399,5422)	Imperfect			140	-22.22
hsa-miR-4694-3p	chr10:42385521-42396165-	chr10:42385521-42396165-	circRNA	(176,197)	7mer-m8	-0.105	-0.202	140	-12.31
hsa-miR-32-3p	chr10:42385521-42396165-	chr10:42385521-42396165-	circRNA	(4334,4355)	6mer		0.02	140	-6.9
hsa-miR-653-3p	chr10:42385521-42396165-	chr10:42385521-42396165-	circRNA	(7884,7906)	Offset 6mer		0.012	140	-16.97
hsa-miR-130b-3p	chr10:42385521-42396165-	chr10:42385521-42396165-	circRNA	(2071,2091)	Imperfect			140	-13.53
hsa-miR-3610	chr10:42385521-42396165-	chr10:42385521-42396165-	circRNA	(7854,7873)	Imperfect			140	-26.05
hsa-miR-3149	chr10:42385521-42396165-	chr10:42385521-42396165-	circRNA	(9514,9537)	Imperfect			140	-13.36
hsa-miR-769-3p	chr10:42385521-42396165-	chr10:42385521-42396165-	circRNA	(355,380)	Imperfect			140	-18.57
hsa-miR-573	chr10:42385521-42396165-	chr10:42385521-42396165-	circRNA	(7801,7823)	Imperfect			140	-15.91
hsa-miR-301a-3p	chr10:42385521-42396165-	chr10:42385521-42396165-	circRNA	(9240,9263)	Imperfect			140	-7.46
hsa-miR-769-3p	chr10:42385521-42396165-	chr10:42385521-42396165-	circRNA	(8092,8117)	Imperfect			140	-19.53
hsa-miR-522-3p	chr10:42385521-42396165-	chr10:42385521-42396165-	circRNA	(10336,10358)	Offset 6mer		0.002	140	-15.66
hsa-miR-3662	chr10:42385521-42396165-	chr10:42385521-42396165-	circRNA	(4927,4950)	Offset 6mer		0.031	140	-10.16
hsa-miR-30a-5p	chr10:42385521-42396165-	chr10:42385521-42396165-	circRNA	(5656,5678)	Imperfect			140	-16.77
hsa-miR-3125	chr10:42385521-42396165-	chr10:42385521-42396165-	circRNA	(7586,7607)	Imperfect			140	-18.5
hsa-miR-6815-5p	chr10:42385521-42396165-	chr10:42385521-42396165-	circRNA	(7512,7536)	Imperfect			140	-28.62
hsa-miR-6128	chr10:42385521-42396165-	chr10:42385521-42396165-	circRNA	(6951,6972)	Offset 6mer		0.021	140	-14.02
hsa-miR-450b-3p	chr10:42385521-42396165-	chr10:42385521-42396165-	circRNA	(6742,6765)	Imperfect			140	-10.84
hsa-miR-450b-3p	chr10:42385521-42396165-	chr10:42385521-42396165-	circRNA	(6447,6469)	Imperfect			140	-13.54
hsa-miR-450b-3p	chr10:42385521-42396165-	chr10:42385521-42396165-	circRNA	(984,1006)	Imperfect			140	-15.82
hsa-miR-4759	chr10:42385521-42396165-	chr10:42385521-42396165-	circRNA	(1339,1358)	Offset 6mer		-0.024	140	-18.74
hsa-miR-4261	chr10:42385521-42396165-	chr10:42385521-42396165-	circRNA	(9681,9697)	8mer	-0.008	-0.185	140	-9.31
hsa-miR-130b-3p	chr10:42385521-42396165-	chr10:42385521-42396165-	circRNA	(4190,4213)	Imperfect			140	-13.89
hsa-miR-5681b	chr10:42385521-42396165-	chr10:42385521-42396165-	circRNA	(5007,5029)	8mer	-0.022	-0.257	140	-8.5
hsa-miR-6843-3p	chr10:42385521-42396165-	chr10:42385521-42396165-	circRNA	(9367,9388)	7mer-m8	-0.043	-0.088	140	-14.04
hsa-miR-5197-3p	chr10:42385521-42396165-	chr10:42385521-42396165-	circRNA	(8667,8686)	Offset 6mer		0.013	140	-20.97
hsa-miR-6848-3p	chr10:42385521-42396165-	chr10:42385521-42396165-	circRNA	(4784,4803)	8mer	-0.002	-0.129	140	-15.6
hsa-miR-5197-3p	chr10:42385521-42396165-	chr10:42385521-42396165-	circRNA	(8196,8215)	Offset 6mer		0.01	140	-20.97
hsa-miR-432-3p	chr10:42385521-42396165-	chr10:42385521-42396165-	circRNA	(289,312)	Imperfect			140	-14.56
hsa-miR-4758-5p	chr10:42385521-42396165-	chr10:42385521-42396165-	circRNA	(5373,5396)	Imperfect			140	-21
hsa-miR-5584-5p	chr10:42385521-42396165-	chr10:42385521-42396165-	circRNA	(8944,8966)	Imperfect			140	-14.19
hsa-miR-3198	chr10:42385521-42396165-	chr10:42385521-42396165-	circRNA	(3538,3558)	Imperfect			140	-18.77
hsa-miR-378c	chr10:42385521-42396165-	chr10:42385521-42396165-	circRNA	(7598,7629)	Offset 6mer		0.008	140	-23.83
hsa-miR-500a-5p	chr10:42385521-42396165-	chr10:42385521-42396165-	circRNA	(5501,5526)	6mer		0.04	140	-16.55
hsa-miR-183-3p	chr10:42385521-42396165-	chr10:42385521-42396165-	circRNA	(1718,1740)	Imperfect			140	-18.72
hsa-miR-4653-3p	chr10:42385521-42396165-	chr10:42385521-42396165-	circRNA	(3408,3433)	Imperfect			140	-16.43
hsa-miR-4758-5p	chr10:42385521-42396165-	chr10:42385521-42396165-	circRNA	(2217,2240)	Imperfect			140	-21
hsa-miR-3662	chr10:42385521-42396165-	chr10:42385521-42396165-	circRNA	(9504,9530)	Offset 6mer		0.007	140	-10.32
hsa-miR-548ay-5p	chr10:42385521-42396165-	chr10:42385521-42396165-	circRNA	(3200,3221)	Imperfect			140	-10.5
hsa-miR-3672	chr10:42385521-42396165-	chr10:42385521-42396165-	circRNA	(2533,2558)	Imperfect			140	-13.67
hsa-miR-29b-2-5p	chr10:42385521-42396165-	chr10:42385521-42396165-	circRNA	(4313,4335)	Imperfect			140	-13.83
hsa-miR-3121-3p	chr10:42385521-42396165-	chr10:42385521-42396165-	circRNA	(7410,7432)	Imperfect			140	-17.82
hsa-miR-4758-5p	chr10:42385521-42396165-	chr10:42385521-42396165-	circRNA	(6909,6932)	Imperfect			140	-21
hsa-miR-4758-5p	chr10:42385521-42396165-	chr10:42385521-42396165-	circRNA	(9418,9441)	Imperfect			140	-22.22
hsa-miR-4758-5p	chr10:42385521-42396165-	chr10:42385521-42396165-	circRNA	(325,348)	Imperfect			140	-22.22
hsa-miR-887-3p	chr10:42385521-42396165-	chr10:42385521-42396165-	circRNA	(2555,2579)	Offset 6mer		0.014	140	-23.06
hsa-miR-3198	chr10:42385521-42396165-	chr10:42385521-42396165-	circRNA	(9381,9401)	Imperfect			140	-18.77
hsa-miR-432-3p	chr10:42385521-42396165-	chr10:42385521-42396165-	circRNA	(1123,1144)	8mer	-0.16	-0.268	140	-11.21
hsa-miR-887-3p	chr10:42385521-42396165-	chr10:42385521-42396165-	circRNA	(7898,7922)	Offset 6mer		0.001	140	-22.98
hsa-miR-3646	chr10:42385521-42396165-	chr10:42385521-42396165-	circRNA	(1878,1900)	Offset 6mer		0.032	140	-9.59
hsa-miR-450b-3p	chr10:42385521-42396165-	chr10:42385521-42396165-	circRNA	(1107,1130)	Imperfect			140	-9.77
hsa-miR-4735-5p	chr10:42385521-42396165-	chr10:42385521-42396165-	circRNA	(1405,1427)	Imperfect			140	-10.66
hsa-miR-6815-5p	chr10:42385521-42396165-	chr10:42385521-42396165-	circRNA	(1707,1731)	Imperfect			140	-28.62
hsa-miR-450b-3p	chr10:42385521-42396165-	chr10:42385521-42396165-	circRNA	(1696,1718)	Imperfect			140	-13.54
hsa-miR-95-5p	chr10:42385521-42396165-	chr10:42385521-42396165-	circRNA	(6824,6844)	Offset 6mer		0.007	140	-7.42
hsa-miR-522-3p	chr10:42385521-42396165-	chr10:42385521-42396165-	circRNA	(9369,9391)	Offset 6mer		0.023	140	-12.23
hsa-miR-6128	chr10:42385521-42396165-	chr10:42385521-42396165-	circRNA	(368,391)	Offset 6mer		-0.045	140	-16.9
hsa-miR-3610	chr10:42385521-42396165-	chr10:42385521-42396165-	circRNA	(9686,9705)	Imperfect			140	-26.05
hsa-miR-3672	chr10:42385521-42396165-	chr10:42385521-42396165-	circRNA	(3866,3891)	Imperfect			140	-13.67
hsa-miR-6848-3p	chr10:42385521-42396165-	chr10:42385521-42396165-	circRNA	(4316,4335)	7mer-m8	-0.012	-0.068	140	-16.21
hsa-miR-769-5p	chr10:42385521-42396165-	chr10:42385521-42396165-	circRNA	(1480,1503)	Imperfect			140	-19.39
hsa-miR-4694-3p	chr10:42385521-42396165-	chr10:42385521-42396165-	circRNA	(10554,10575)	7mer-m8	-0.129	-0.224	140	-12.94
hsa-miR-6891-3p	chr10:42385521-42396165-	chr10:42385521-42396165-	circRNA	(5502,5523)	8mer	-0.032	-0.192	140	-10.16
hsa-miR-4653-3p	chr10:42385521-42396165-	chr10:42385521-42396165-	circRNA	(135,160)	Imperfect			140	-16.43
hsa-miR-10395-5p	chr10:42385521-42396165-	chr10:42385521-42396165-	circRNA	(4145,4163)	Offset 6mer		0.018	140	-12.3
hsa-miR-8058	chr10:42385521-42396165-	chr10:42385521-42396165-	circRNA	(10142,10164)	6mer		-0.014	140	-12.67
hsa-miR-6128	chr10:42385521-42396165-	chr10:42385521-42396165-	circRNA	(1995,2016)	Offset 6mer		0.016	140	-14.02
hsa-miR-3610	chr10:42385521-42396165-	chr10:42385521-42396165-	circRNA	(2511,2530)	Imperfect			140	-26.05
hsa-miR-12115	chr10:42385521-42396165-	chr10:42385521-42396165-	circRNA	(3259,3283)	6mer		0.015	140	-21.23
hsa-miR-30a-5p	chr10:42385521-42396165-	chr10:42385521-42396165-	circRNA	(931,953)	Imperfect			140	-16.77
hsa-miR-4261	chr10:42385521-42396165-	chr10:42385521-42396165-	circRNA	(937,953)	8mer	-0.033	-0.218	140	-9.31
hsa-miR-3688-3p	chr10:42385521-42396165-	chr10:42385521-42396165-	circRNA	(617,639)	7mer-m8	0	-0.108	140	-7.74
hsa-miR-5197-3p	chr10:42385521-42396165-	chr10:42385521-42396165-	circRNA	(6009,6028)	Offset 6mer		0.012	140	-20.97
hsa-miR-29b-2-5p	chr10:42385521-42396165-	chr10:42385521-42396165-	circRNA	(4781,4803)	Imperfect			140	-14.08
hsa-miR-30a-5p	chr10:42385521-42396165-	chr10:42385521-42396165-	circRNA	(2500,2522)	Imperfect			140	-16.77
hsa-miR-6843-3p	chr10:42385521-42396165-	chr10:42385521-42396165-	circRNA	(4314,4335)	7mer-m8	-0.012	-0.068	140	-14.1
hsa-miR-6848-3p	chr10:42385521-42396165-	chr10:42385521-42396165-	circRNA	(7149,7168)	7mer-m8	-0.006	-0.061	140	-16.21
hsa-miR-147b-5p	chr10:42385521-42396165-	chr10:42385521-42396165-	circRNA	(10040,10062)	7mer-m8	-0.072	-0.147	140	-11.49
hsa-miR-6859-5p	chr10:42385521-42396165-	chr10:42385521-42396165-	circRNA	(1142,1168)	Imperfect			140	-18.92
hsa-miR-383-5p	chr10:42385521-42396165-	chr10:42385521-42396165-	circRNA	(9811,9832)	Offset 6mer	-0.012	-0.014	140	-11.01
hsa-miR-130a-3p	chr10:42385521-42396165-	chr10:42385521-42396165-	circRNA	(946,966)	Imperfect			140	-11.12
hsa-miR-5197-3p	chr10:42385521-42396165-	chr10:42385521-42396165-	circRNA	(4186,4205)	Offset 6mer		0.005	140	-20.97
hsa-miR-105-5p	chr10:42385521-42396165-	chr10:42385521-42396165-	circRNA	(152,175)	8mer	-0.28	-0.479	140	-14.33
hsa-miR-4642	chr10:42385521-42396165-	chr10:42385521-42396165-	circRNA	(9278,9300)	6mer		-0.006	140	-21.73
hsa-miR-3672	chr10:42385521-42396165-	chr10:42385521-42396165-	circRNA	(612,637)	Imperfect			140	-12.57
hsa-miR-573	chr10:42385521-42396165-	chr10:42385521-42396165-	circRNA	(540,562)	Imperfect			140	-15.91
hsa-miR-136-3p	chr10:42385521-42396165-	chr10:42385521-42396165-	circRNA	(4423,4444)	6mer		0.016	140	-13.8
hsa-miR-3646	chr10:42385521-42396165-	chr10:42385521-42396165-	circRNA	(8348,8370)	Offset 6mer		0.029	140	-9.59
hsa-miR-573	chr10:42385521-42396165-	chr10:42385521-42396165-	circRNA	(2458,2480)	Imperfect			140	-15.91
hsa-miR-6128	chr10:42385521-42396165-	chr10:42385521-42396165-	circRNA	(3327,3348)	Offset 6mer		0.023	140	-14.02
hsa-miR-3942-3p	chr10:42385521-42396165-	chr10:42385521-42396165-	circRNA	(6055,6079)	Offset 6mer		0.043	140	-12.16
hsa-miR-1246	chr10:42385521-42396165-	chr10:42385521-42396165-	circRNA	(4074,4095)	Imperfect			140	-21.28
hsa-miR-6825-5p	chr10:42385521-42396165-	chr10:42385521-42396165-	circRNA	(1826,1848)	Imperfect			140	-24.41
hsa-miR-29b-2-5p	chr10:42385521-42396165-	chr10:42385521-42396165-	circRNA	(273,295)	Imperfect			140	-13.83
hsa-miR-30a-5p	chr10:42385521-42396165-	chr10:42385521-42396165-	circRNA	(7843,7865)	Imperfect			140	-16.77
hsa-miR-378a-3p	chr10:42385521-42396165-	chr10:42385521-42396165-	circRNA	(1171,1193)	Offset 6mer		0.015	140	-17.36
hsa-miR-4758-5p	chr10:42385521-42396165-	chr10:42385521-42396165-	circRNA	(2119,2142)	Imperfect			140	-22.07
hsa-miR-378a-3p	chr10:42385521-42396165-	chr10:42385521-42396165-	circRNA	(2450,2472)	Offset 6mer		0.025	140	-18.39
hsa-miR-6848-3p	chr10:42385521-42396165-	chr10:42385521-42396165-	circRNA	(1414,1433)	7mer-m8	-0.028	-0.082	140	-13.04
hsa-miR-450b-3p	chr10:42385521-42396165-	chr10:42385521-42396165-	circRNA	(1254,1276)	Imperfect			140	-13.54
hsa-miR-5700	chr10:42385521-42396165-	chr10:42385521-42396165-	circRNA	(7286,7308)	Imperfect			140	-6.31
hsa-miR-29b-2-5p	chr10:42385521-42396165-	chr10:42385521-42396165-	circRNA	(1853,1875)	Imperfect			140	-13.83
hsa-miR-4758-5p	chr10:42385521-42396165-	chr10:42385521-42396165-	circRNA	(299,322)	Imperfect			140	-21
hsa-miR-3646	chr10:42385521-42396165-	chr10:42385521-42396165-	circRNA	(8819,8841)	Offset 6mer		0.032	140	-9.59
hsa-miR-551b-5p	chr10:42385521-42396165-	chr10:42385521-42396165-	circRNA	(6034,6055)	Offset 6mer		0.05	140	-17.86
hsa-miR-6783-5p	chr10:42385521-42396165-	chr10:42385521-42396165-	circRNA	(1161,1184)	Imperfect			140	-15.37
hsa-miR-4758-5p	chr10:42385521-42396165-	chr10:42385521-42396165-	circRNA	(1904,1927)	Imperfect			140	-23.06
hsa-miR-450b-3p	chr10:42385521-42396165-	chr10:42385521-42396165-	circRNA	(7501,7523)	Imperfect			140	-13.54
hsa-miR-494-3p	chr10:42385521-42396165-	chr10:42385521-42396165-	circRNA	(9899,9921)	Offset 6mer		-0.02	140	-13.36
hsa-miR-8058	chr10:42385521-42396165-	chr10:42385521-42396165-	circRNA	(1219,1241)	6mer		0.023	140	-12.67
hsa-miR-573	chr10:42385521-42396165-	chr10:42385521-42396165-	circRNA	(889,911)	Imperfect			140	-15.91
hsa-miR-6843-3p	chr10:42385521-42396165-	chr10:42385521-42396165-	circRNA	(7147,7168)	7mer-m8	-0.006	-0.061	140	-14.09
hsa-miR-450b-3p	chr10:42385521-42396165-	chr10:42385521-42396165-	circRNA	(4624,4646)	Imperfect			140	-13.54
hsa-miR-8058	chr10:42385521-42396165-	chr10:42385521-42396165-	circRNA	(7466,7488)	6mer		0.028	140	-12.67
hsa-miR-1843	chr10:42385521-42396165-	chr10:42385521-42396165-	circRNA	(8504,8524)	7mer-m8	-0.027	-0.078	140	-15.56
hsa-miR-29b-2-5p	chr10:42385521-42396165-	chr10:42385521-42396165-	circRNA	(2954,2976)	Imperfect			140	-13.83
hsa-miR-548n	chr10:42385521-42396165-	chr10:42385521-42396165-	circRNA	(3201,3222)	Imperfect			140	-11.97
hsa-miR-12115	chr10:42385521-42396165-	chr10:42385521-42396165-	circRNA	(4706,4730)	Imperfect			140	-18.72
hsa-miR-30a-5p	chr10:42385521-42396165-	chr10:42385521-42396165-	circRNA	(8120,8142)	Imperfect			140	-26.69
hsa-miR-130b-3p	chr10:42385521-42396165-	chr10:42385521-42396165-	circRNA	(153,173)	Imperfect			140	-13.53
hsa-miR-3198	chr10:42385521-42396165-	chr10:42385521-42396165-	circRNA	(7417,7439)	Imperfect			140	-20.6
hsa-miR-130b-3p	chr10:42385521-42396165-	chr10:42385521-42396165-	circRNA	(9243,9263)	Imperfect			140	-13.53
hsa-miR-1269b	chr10:42385521-42396165-	chr10:42385521-42396165-	circRNA	(2879,2901)	7mer-m8	-0.023	-0.059	140	-12.93
hsa-miR-6843-3p	chr10:42385521-42396165-	chr10:42385521-42396165-	circRNA	(4782,4803)	8mer	-0.002	-0.129	140	-12.39
hsa-miR-450b-3p	chr10:42385521-42396165-	chr10:42385521-42396165-	circRNA	(8958,8981)	Imperfect			140	-10.84
hsa-miR-30d-5p	chr10:42385521-42396165-	chr10:42385521-42396165-	circRNA	(6846,6868)	Imperfect			140	-19
hsa-miR-6128	chr10:42385521-42396165-	chr10:42385521-42396165-	circRNA	(9167,9188)	Offset 6mer		0.019	140	-14.02
hsa-miR-6843-3p	chr10:42385521-42396165-	chr10:42385521-42396165-	circRNA	(274,295)	7mer-m8	-0.148	-0.135	140	-14.09
hsa-miR-432-3p	chr10:42385521-42396165-	chr10:42385521-42396165-	circRNA	(4025,4046)	8mer	-0.068	-0.205	140	-11.63
hsa-miR-378c	chr10:42385521-42396165-	chr10:42385521-42396165-	circRNA	(6967,7000)	Offset 6mer		0.02	140	-29.52
hsa-miR-4658	chr10:42385521-42396165-	chr10:42385521-42396165-	circRNA	(4798,4820)	Imperfect			140	-14.45
hsa-miR-4654	chr10:42385521-42396165-	chr10:42385521-42396165-	circRNA	(5518,5540)	Imperfect			140	-20.02
hsa-miR-5681b	chr10:42385521-42396165-	chr10:42385521-42396165-	circRNA	(10575,10597)	8mer	-0.378	-0.495	140	-8.5
hsa-miR-6128	chr10:42385521-42396165-	chr10:42385521-42396165-	circRNA	(77,98)	Offset 6mer		-0.05	140	-14.02
hsa-miR-548ae-5p	chr10:42385521-42396165-	chr10:42385521-42396165-	circRNA	(3201,3221)	Imperfect			140	-9.63
hsa-miR-1269a	chr10:42385521-42396165-	chr10:42385521-42396165-	circRNA	(2879,2901)	7mer-m8	-0.023	-0.059	140	-13.31
hsa-miR-3646	chr10:42385521-42396165-	chr10:42385521-42396165-	circRNA	(6629,6651)	Offset 6mer		0.034	140	-9.59
hsa-miR-29b-2-5p	chr10:42385521-42396165-	chr10:42385521-42396165-	circRNA	(2191,2213)	Imperfect			140	-13.86
hsa-miR-30d-5p	chr10:42385521-42396165-	chr10:42385521-42396165-	circRNA	(8591,8613)	Imperfect			140	-18.85
hsa-miR-3672	chr10:42385521-42396165-	chr10:42385521-42396165-	circRNA	(9708,9733)	Imperfect			140	-13.67
hsa-miR-519a-3p	chr10:42385521-42396165-	chr10:42385521-42396165-	circRNA	(2047,2069)	Imperfect			140	-12.19
hsa-miR-378c	chr10:42385521-42396165-	chr10:42385521-42396165-	circRNA	(93,126)	Offset 6mer		-0.057	140	-29.52
hsa-miR-769-3p	chr10:42385521-42396165-	chr10:42385521-42396165-	circRNA	(4082,4107)	Imperfect			140	-20.84
hsa-miR-130b-3p	chr10:42385521-42396165-	chr10:42385521-42396165-	circRNA	(3403,3423)	Imperfect			140	-13.53
hsa-miR-450b-3p	chr10:42385521-42396165-	chr10:42385521-42396165-	circRNA	(10513,10536)	Imperfect			140	-10.84
hsa-miR-551b-5p	chr10:42385521-42396165-	chr10:42385521-42396165-	circRNA	(4211,4232)	Offset 6mer		0.047	140	-18.34
hsa-miR-559	chr10:42385521-42396165-	chr10:42385521-42396165-	circRNA	(9041,9061)	Imperfect			140	-5.44
hsa-miR-4694-3p	chr10:42385521-42396165-	chr10:42385521-42396165-	circRNA	(9967,9988)	7mer-m8	-0.011	-0.127	140	-12.97
hsa-miR-944	chr10:42385521-42396165-	chr10:42385521-42396165-	circRNA	(4251,4273)	6mer		0.042	140	-13.44
hsa-miR-30a-5p	chr10:42385521-42396165-	chr10:42385521-42396165-	circRNA	(579,601)	Imperfect			140	-16.77
hsa-miR-3672	chr10:42385521-42396165-	chr10:42385521-42396165-	circRNA	(7876,7901)	Imperfect			140	-13.67
hsa-miR-30a-5p	chr10:42385521-42396165-	chr10:42385521-42396165-	circRNA	(9675,9697)	Imperfect			140	-16.77
hsa-miR-8058	chr10:42385521-42396165-	chr10:42385521-42396165-	circRNA	(2762,2784)	6mer		0.041	140	-12.67
hsa-miR-6757-5p	chr10:42385521-42396165-	chr10:42385521-42396165-	circRNA	(4143,4165)	Offset 6mer		0.001	140	-18.51
hsa-miR-5009-5p	chr10:42385521-42396165-	chr10:42385521-42396165-	circRNA	(343,367)	7mer-m8	-0.151	-0.164	140	-13.63
hsa-miR-6878-3p	chr10:42385521-42396165-	chr10:42385521-42396165-	circRNA	(8648,8669)	7mer-m8	-0.028	-0.038	140	-15.92
hsa-miR-653-5p	chr10:42385521-42396165-	chr10:42385521-42396165-	circRNA	(2973,2996)	Imperfect			140	-13.74
hsa-miR-3672	chr10:42385521-42396165-	chr10:42385521-42396165-	circRNA	(5689,5714)	Imperfect			140	-13.67
hsa-miR-4694-3p	chr10:42385521-42396165-	chr10:42385521-42396165-	circRNA	(192,213)	7mer-m8	-0.102	-0.2	140	-12.31
hsa-miR-3646	chr10:42385521-42396165-	chr10:42385521-42396165-	circRNA	(1436,1458)	Offset 6mer		0.031	140	-9.59
hsa-miR-30a-5p	chr10:42385521-42396165-	chr10:42385521-42396165-	circRNA	(3833,3855)	Imperfect			140	-16.77
hsa-miR-450b-3p	chr10:42385521-42396165-	chr10:42385521-42396165-	circRNA	(7280,7302)	Imperfect			140	-14.88
hsa-miR-6869-5p	chr10:42385521-42396165-	chr10:42385521-42396165-	circRNA	(3939,3961)	8mer	-0.036	-0.246	140	-12.7
hsa-miR-378c	chr10:42385521-42396165-	chr10:42385521-42396165-	circRNA	(9183,9216)	Offset 6mer		0.018	140	-29.52
hsa-miR-29b-2-5p	chr10:42385521-42396165-	chr10:42385521-42396165-	circRNA	(7146,7168)	Imperfect			140	-13.83
hsa-miR-4758-5p	chr10:42385521-42396165-	chr10:42385521-42396165-	circRNA	(446,469)	Imperfect			140	-21.38
hsa-miR-378a-3p	chr10:42385521-42396165-	chr10:42385521-42396165-	circRNA	(532,554)	Offset 6mer		-0.031	140	-18.34
hsa-miR-6767-5p	chr10:42385521-42396165-	chr10:42385521-42396165-	circRNA	(2632,2656)	Offset 6mer		0.023	140	-19.28
hsa-miR-4758-5p	chr10:42385521-42396165-	chr10:42385521-42396165-	circRNA	(7198,7221)	Imperfect			140	-22.22
hsa-miR-4261	chr10:42385521-42396165-	chr10:42385521-42396165-	circRNA	(585,601)	8mer	-0.106	-0.254	140	-9.31
hsa-miR-450b-3p	chr10:42385521-42396165-	chr10:42385521-42396165-	circRNA	(8166,8188)	Imperfect			140	-13.54
hsa-miR-454-3p	chr10:42385521-42396165-	chr10:42385521-42396165-	circRNA	(4326,4350)	Imperfect			140	-14.6
hsa-miR-769-3p	chr10:42385521-42396165-	chr10:42385521-42396165-	circRNA	(10103,10128)	Imperfect			140	-20.84
hsa-miR-130b-3p	chr10:42385521-42396165-	chr10:42385521-42396165-	circRNA	(5227,5247)	Imperfect			140	-13.53
hsa-miR-4759	chr10:42385521-42396165-	chr10:42385521-42396165-	circRNA	(3356,3375)	6mer		0.022	140	-18.96
hsa-miR-450b-3p	chr10:42385521-42396165-	chr10:42385521-42396165-	circRNA	(10177,10199)	Imperfect			140	-13.54
hsa-miR-3646	chr10:42385521-42396165-	chr10:42385521-42396165-	circRNA	(10358,10380)	Offset 6mer		-0.038	140	-9.36
hsa-miR-9903	chr10:42385521-42396165-	chr10:42385521-42396165-	circRNA	(8634,8656)	Offset 6mer		0.021	140	-13.68
hsa-miR-3610	chr10:42385521-42396165-	chr10:42385521-42396165-	circRNA	(590,609)	Imperfect			140	-26.05
hsa-miR-4758-5p	chr10:42385521-42396165-	chr10:42385521-42396165-	circRNA	(3549,3572)	Imperfect			140	-21
hsa-miR-6853-3p	chr10:42385521-42396165-	chr10:42385521-42396165-	circRNA	(837,859)	Offset 6mer		-0.014	140	-10.64
hsa-miR-769-3p	chr10:42385521-42396165-	chr10:42385521-42396165-	circRNA	(4550,4575)	Imperfect			140	-20.84
hsa-miR-6843-3p	chr10:42385521-42396165-	chr10:42385521-42396165-	circRNA	(2192,2213)	7mer-m8	-0.051	-0.116	140	-14.89
hsa-miR-548ad-5p	chr10:42385521-42396165-	chr10:42385521-42396165-	circRNA	(3201,3221)	Imperfect			140	-9.63
hsa-miR-203a-3p	chr10:42385521-42396165-	chr10:42385521-42396165-	circRNA	(796,818)	8mer	-0.03	-0.347	140	-8.54
hsa-miR-765	chr10:42385521-42396165-	chr10:42385521-42396165-	circRNA	(8501,8522)	7mer-A1	-0.014	-0.029	140	-18.71
hsa-miR-450b-3p	chr10:42385521-42396165-	chr10:42385521-42396165-	circRNA	(5979,6001)	Imperfect			140	-13.54
hsa-miR-6797-5p	chr10:42385521-42396165-	chr10:42385521-42396165-	circRNA	(8498,8522)	Imperfect			140	-17.44
hsa-miR-5197-5p	chr10:42385521-42396165-	chr10:42385521-42396165-	circRNA	(4065,4086)	Imperfect			140	-13.93
hsa-miR-769-3p	chr10:42385521-42396165-	chr10:42385521-42396165-	circRNA	(1180,1205)	Imperfect			140	-20.84
hsa-miR-3610	chr10:42385521-42396165-	chr10:42385521-42396165-	circRNA	(5667,5686)	Imperfect			140	-26.05
hsa-miR-573	chr10:42385521-42396165-	chr10:42385521-42396165-	circRNA	(3791,3813)	Imperfect			140	-15.91
hsa-miR-9903	chr10:42385521-42396165-	chr10:42385521-42396165-	circRNA	(1346,1368)	Imperfect			140	-15.09
hsa-miR-4758-5p	chr10:42385521-42396165-	chr10:42385521-42396165-	circRNA	(1781,1804)	Imperfect			140	-22.22
hsa-miR-5197-3p	chr10:42385521-42396165-	chr10:42385521-42396165-	circRNA	(4654,4673)	Offset 6mer		0.012	140	-20.97
hsa-miR-6515-5p	chr10:42385521-42396165-	chr10:42385521-42396165-	circRNA	(6189,6210)	Imperfect			140	-20.41
hsa-miR-4758-5p	chr10:42385521-42396165-	chr10:42385521-42396165-	circRNA	(8722,8745)	Imperfect			140	-22.22
hsa-miR-450b-3p	chr10:42385521-42396165-	chr10:42385521-42396165-	circRNA	(2797,2819)	Imperfect			140	-13.54
hsa-miR-3941	chr1:121485002-121485340+	chr1:121485002-121485340+	circRNA	(97,120)	7mer-m8	-0.223	-0.308	168	-19.43
hsa-miR-4753-5p	chr1:121485002-121485340+	chr1:121485002-121485340+	circRNA	(25,49)	7mer-m8	-0.199	-0.179	162	-17.58
hsa-miR-4457	chr1:121485002-121485340+	chr1:121485002-121485340+	circRNA	(89,111)	7mer-m8	-0.267	-0.319	162	-18.54
hsa-miR-219a-1-3p	chr1:121485002-121485340+	chr1:121485002-121485340+	circRNA	(277,299)	8mer	-0.361	-0.36	159	-19
hsa-miR-4743-3p	chr1:121485002-121485340+	chr1:121485002-121485340+	circRNA	(236,259)	7mer-m8	-0.216	-0.306	158	-15.58
hsa-miR-8485	chr1:121485002-121485340+	chr1:121485002-121485340+	circRNA	(99,119)	8mer	-0.329	-0.421	156	-14.5
hsa-miR-499a-3p	chr1:121485002-121485340+	chr1:121485002-121485340+	circRNA	(263,286)	7mer-m8	-0.201	-0.255	155	-15.88
hsa-miR-219a-1-3p	chr1:121485002-121485340+	chr1:121485002-121485340+	circRNA	(106,128)	8mer	-0.361	-0.401	155	-15.75
hsa-miR-6888-3p	chr1:121485002-121485340+	chr1:121485002-121485340+	circRNA	(237,258)	8mer	-0.356	-0.443	155	-14.76
hsa-let-7d-3p	chr1:121485002-121485340+	chr1:121485002-121485340+	circRNA	(222,245)	7mer-m8	-0.293	-0.29	155	-16.71
hsa-miR-15b-3p	chr1:121485002-121485340+	chr1:121485002-121485340+	circRNA	(243,265)	7mer-m8	-0.135	-0.215	155	-11
hsa-miR-216b-5p	chr1:121485002-121485340+	chr1:121485002-121485340+	circRNA	(177,199)	6mer	-0.037	-0.026	154	-18.14
hsa-miR-452-3p	chr1:121485002-121485340+	chr1:121485002-121485340+	circRNA	(67,90)	8mer	-0.328	-0.419	151	-11.5
hsa-miR-4760-3p	chr1:121485002-121485340+	chr1:121485002-121485340+	circRNA	(70,93)	7mer-m8	-0.006	-0.134	151	-6.26
hsa-miR-588	chr1:121485002-121485340+	chr1:121485002-121485340+	circRNA	(27,48)	Offset 6mer		-0.065	151	-23.01
hsa-miR-6507-5p	chr1:121485002-121485340+	chr1:121485002-121485340+	circRNA	(57,78)	Offset 6mer		-0.016	151	-18.44
hsa-miR-4677-3p	chr1:121485002-121485340+	chr1:121485002-121485340+	circRNA	(281,303)	8mer	-0.38	-0.427	150	-16.33
hsa-miR-4709-3p	chr1:121485002-121485340+	chr1:121485002-121485340+	circRNA	(295,322)	Imperfect			150	-22.97
hsa-miR-3692-3p	chr1:121485002-121485340+	chr1:121485002-121485340+	circRNA	(159,183)	7mer-m8	-0.2	-0.255	149	-12.75
hsa-miR-5191	chr1:121485002-121485340+	chr1:121485002-121485340+	circRNA	(54,76)	Imperfect			149	-19.87
hsa-miR-6828-3p	chr1:121485002-121485340+	chr1:121485002-121485340+	circRNA	(141,160)	7mer-m8	-0.219	-0.232	148	-13.36
hsa-miR-627-3p	chr1:121485002-121485340+	chr1:121485002-121485340+	circRNA	(206,229)	7mer-m8	-0.107	-0.262	148	-14.92
hsa-miR-4693-5p	chr1:121485002-121485340+	chr1:121485002-121485340+	circRNA	(77,100)	Imperfect			148	-19.87
hsa-miR-3059-3p	chr1:121485002-121485340+	chr1:121485002-121485340+	circRNA	(305,327)	Imperfect			148	-21.92
hsa-miR-580-3p	chr1:121485002-121485340+	chr1:121485002-121485340+	circRNA	(246,268)	7mer-m8	-0.096	-0.173	147	-12.66
hsa-miR-6830-5p	chr1:121485002-121485340+	chr1:121485002-121485340+	circRNA	(88,109)	7mer-m8	-0.164	-0.238	147	-18.58
hsa-miR-4670-3p	chr1:121485002-121485340+	chr1:121485002-121485340+	circRNA	(84,105)	7mer-m8	-0.078	-0.15	147	-11.02
hsa-miR-6730-5p	chr1:121485002-121485340+	chr1:121485002-121485340+	circRNA	(294,316)	7mer-m8	-0.224	-0.284	147	-19.24
hsa-miR-561-5p	chr1:121485002-121485340+	chr1:121485002-121485340+	circRNA	(126,149)	Imperfect			147	-17.73
hsa-miR-4801	chr1:121485002-121485340+	chr1:121485002-121485340+	circRNA	(90,112)	7mer-m8	-0.115	-0.166	147	-9.58
hsa-miR-466	chr1:121485002-121485340+	chr1:121485002-121485340+	circRNA	(98,120)	6mer		-0.052	146	-21.46
hsa-miR-5003-5p	chr1:121485002-121485340+	chr1:121485002-121485340+	circRNA	(95,116)	7mer-m8	-0.146	-0.187	146	-16.64
hsa-miR-12135	chr1:121485002-121485340+	chr1:121485002-121485340+	circRNA	(295,315)	7mer-m8	-0.191	-0.309	146	-9.48
hsa-miR-6868-5p	chr1:121485002-121485340+	chr1:121485002-121485340+	circRNA	(61,82)	Imperfect			146	-16.66
hsa-miR-4717-5p	chr1:121485002-121485340+	chr1:121485002-121485340+	circRNA	(26,48)	7mer-m8	-0.274	-0.209	146	-16.73
hsa-miR-4493	chr1:121485002-121485340+	chr1:121485002-121485340+	circRNA	(29,50)	7mer-m8	-0.268	-0.228	146	-12.7
hsa-miR-4677-3p	chr1:121485002-121485340+	chr1:121485002-121485340+	circRNA	(110,132)	8mer	-0.361	-0.412	146	-14.09
hsa-miR-19a-3p	chr1:121485002-121485340+	chr1:121485002-121485340+	circRNA	(168,190)	Offset 6mer	-0.051	-0.04	145	-9.87
hsa-miR-3939	chr1:121485002-121485340+	chr1:121485002-121485340+	circRNA	(270,292)	Imperfect			145	-19.97
hsa-miR-4436b-5p	chr1:121485002-121485340+	chr1:121485002-121485340+	circRNA	(173,195)	7mer-m8	-0.127	-0.153	145	-11.71
hsa-miR-4421	chr1:121485002-121485340+	chr1:121485002-121485340+	circRNA	(63,87)	Offset 6mer		-0.06	145	-19.06
hsa-miR-3916	chr1:121485002-121485340+	chr1:121485002-121485340+	circRNA	(49,74)	Imperfect			145	-20.53
hsa-miR-3174	chr1:121485002-121485340+	chr1:121485002-121485340+	circRNA	(108,131)	Offset 6mer		-0.047	145	-15.47
hsa-miR-19b-3p	chr1:121485002-121485340+	chr1:121485002-121485340+	circRNA	(168,190)	Offset 6mer	-0.051	-0.04	145	-12.58
hsa-miR-664b-3p	chr1:121485002-121485340+	chr1:121485002-121485340+	circRNA	(68,90)	Imperfect			144	-14.05
hsa-miR-3145-3p	chr1:121485002-121485340+	chr1:121485002-121485340+	circRNA	(214,237)	7mer-m8	-0.039	-0.174	144	-11.59
hsa-miR-513b-5p	chr1:121485002-121485340+	chr1:121485002-121485340+	circRNA	(261,283)	6mer		-0.035	144	-15.88
hsa-miR-3921	chr1:121485002-121485340+	chr1:121485002-121485340+	circRNA	(247,271)	Offset 6mer		-0.068	144	-16.1
hsa-miR-548at-5p	chr1:121485002-121485340+	chr1:121485002-121485340+	circRNA	(83,105)	Offset 6mer		-0.018	143	-11.85
hsa-miR-3659	chr1:121485002-121485340+	chr1:121485002-121485340+	circRNA	(152,172)	7mer-m8	-0.202	-0.229	143	-15.37
hsa-miR-1252-5p	chr1:121485002-121485340+	chr1:121485002-121485340+	circRNA	(82,109)	Offset 6mer		-0.043	143	-16.06
hsa-miR-605-5p	chr1:121485002-121485340+	chr1:121485002-121485340+	circRNA	(43,66)	7mer-m8	-0.114	-0.134	142	-10.81
hsa-miR-5691	chr1:121485002-121485340+	chr1:121485002-121485340+	circRNA	(136,158)	7mer-m8	-0.182	-0.181	142	-14.35
hsa-miR-6124	chr1:121485002-121485340+	chr1:121485002-121485340+	circRNA	(302,322)	Offset 6mer		-0.073	142	-17.59
hsa-miR-6888-3p	chr1:121485002-121485340+	chr1:121485002-121485340+	circRNA	(66,87)	7mer-m8	-0.162	-0.185	142	-11.52
hsa-miR-3664-5p	chr1:121485002-121485340+	chr1:121485002-121485340+	circRNA	(281,306)	7mer-m8	-0.173	-0.191	141	-12.55
hsa-miR-3664-5p	chr1:121485002-121485340+	chr1:121485002-121485340+	circRNA	(110,135)	7mer-m8	-0.137	-0.153	141	-12.51
hsa-miR-499b-3p	chr1:121485002-121485340+	chr1:121485002-121485340+	circRNA	(263,286)	7mer-m8	-0.201	-0.255	141	-9.99
hsa-miR-513b-5p	chr1:121485002-121485340+	chr1:121485002-121485340+	circRNA	(90,112)	Offset 6mer		-0.053	141	-18.29
hsa-miR-664a-3p	chr1:121485002-121485340+	chr1:121485002-121485340+	circRNA	(68,92)	6mer		-0.033	140	-10.99
hsa-miR-6805-3p	chr1:121485002-121485340+	chr1:121485002-121485340+	circRNA	(135,158)	7mer-m8	-0.182	-0.181	140	-13.32
hsa-miR-3174	chr1:121485002-121485340+	chr1:121485002-121485340+	circRNA	(281,302)	Offset 6mer		-0.052	140	-15.82
hsa-miR-580-3p	chr1:121485002-121485340+	chr1:121485002-121485340+	circRNA	(75,97)	7mer-m8	-0.113	-0.188	140	-13.88
hsa-miR-601	chr1:121485002-121485340+	chr1:121485002-121485340+	circRNA	(63,85)	Offset 6mer		-0.045	140	-19.34
hsa-miR-382-3p	chr1:121485002-121485340+	chr1:121485002-121485340+	circRNA	(242,263)	7mer-m8	-0.112	-0.188	140	-8.27
hsa-miR-181c-3p	chr1:121485002-121485340+	chr1:121485002-121485340+	circRNA	(200,222)	Imperfect			140	-23.19
hsa-miR-4251	chr1:121485002-121485340+	chr1:121485002-121485340+	circRNA	(81,98)	7mer-m8	-0.173	-0.231	140	-8.47
hsa-miR-122-5p	chr1:121485002-121485340+	chr1:121485002-121485340+	circRNA	(151,173)	Offset 6mer	-0.069	-0.069	140	-16.14
hsa-miR-31-3p	chr1:121485002-121485340+	chr1:121485002-121485340+	circRNA	(225,247)	Imperfect			140	-12.02
hsa-miR-624-3p	chr1:121485002-121485340+	chr1:121485002-121485340+	circRNA	(22,43)	Imperfect			140	-14.02
hsa-miR-4251	chr1:121485002-121485340+	chr1:121485002-121485340+	circRNA	(252,269)	8mer	-0.283	-0.425	140	-8.7
hsa-miR-4778-5p	chr1:121485002-121485340+	chr1:121485002-121485340+	circRNA	(238,260)	7mer-m8	-0.09	-0.162	140	-7.37
hsa-miR-4731-3p	chr1:121485002-121485340+	chr1:121485002-121485340+	circRNA	(90,112)	7mer-m8	-0.105	-0.15	140	-9.07
hsa-miR-4694-5p	chr1:121485002-121485340+	chr1:121485002-121485340+	circRNA	(17,39)	Imperfect			140	-22
hsa-miR-3922-5p	chr1:121485002-121485340+	chr1:121485002-121485340+	circRNA	(26,50)	Offset 6mer		-0.031	140	-19.33
hsa-miR-10393-5p	chr7:61967596-61970486+	chr7:61967596-61970486+	circRNA	(224,249)	7mer-m8	-0.114	-0.221	171	-11.19
hsa-miR-10393-5p	chr7:61967596-61970486+	chr7:61967596-61970486+	circRNA	(733,758)	7mer-m8	-0.042	-0.174	171	-11.19
hsa-miR-5006-3p	chr7:61967596-61970486+	chr7:61967596-61970486+	circRNA	(25,47)	8mer	-0.347	-0.44	170	-28.74
hsa-miR-578	chr7:61967596-61970486+	chr7:61967596-61970486+	circRNA	(2437,2457)	7mer-m8	-0.096	-0.236	168	-17.81
hsa-miR-10393-5p	chr7:61967596-61970486+	chr7:61967596-61970486+	circRNA	(2435,2460)	7mer-m8	-0.087	-0.204	167	-9.14
hsa-miR-4528	chr7:61967596-61970486+	chr7:61967596-61970486+	circRNA	(550,573)	7mer-m8	-0.03	-0.205	167	-16.61
hsa-miR-10393-5p	chr7:61967596-61970486+	chr7:61967596-61970486+	circRNA	(2094,2120)	7mer-m8	-0.012	-0.141	166	-13.8
hsa-miR-10393-5p	chr7:61967596-61970486+	chr7:61967596-61970486+	circRNA	(2774,2800)	7mer-m8	-0.12	-0.216	166	-13.8
hsa-miR-3059-3p	chr7:61967596-61970486+	chr7:61967596-61970486+	circRNA	(1649,1671)	Imperfect			164	-24.1
hsa-miR-3941	chr7:61967596-61970486+	chr7:61967596-61970486+	circRNA	(761,784)	7mer-m8	-0.112	-0.218	164	-18.51
hsa-miR-4699-3p	chr7:61967596-61970486+	chr7:61967596-61970486+	circRNA	(576,598)	7mer-m8	-0.012	-0.204	164	-12.19
hsa-miR-3941	chr7:61967596-61970486+	chr7:61967596-61970486+	circRNA	(252,275)	7mer-m8	-0.184	-0.264	164	-18.51
hsa-miR-4699-3p	chr7:61967596-61970486+	chr7:61967596-61970486+	circRNA	(2787,2809)	7mer-m8	-0.075	-0.242	164	-12.19
hsa-miR-3941	chr7:61967596-61970486+	chr7:61967596-61970486+	circRNA	(2463,2486)	7mer-m8	-0.184	-0.278	164	-18.51
hsa-miR-4771	chr7:61967596-61970486+	chr7:61967596-61970486+	circRNA	(1002,1023)	8mer	-0.255	-0.315	163	-16.29
hsa-miR-622	chr7:61967596-61970486+	chr7:61967596-61970486+	circRNA	(272,291)	7mer-m8	-0.189	-0.23	163	-21.47
hsa-miR-4771	chr7:61967596-61970486+	chr7:61967596-61970486+	circRNA	(2704,2725)	8mer	-0.465	-0.457	163	-16.29
hsa-miR-3166	chr7:61967596-61970486+	chr7:61967596-61970486+	circRNA	(660,683)	8mer	-0.276	-0.316	163	-18.65
hsa-miR-4771	chr7:61967596-61970486+	chr7:61967596-61970486+	circRNA	(493,514)	8mer	-0.366	-0.375	163	-16.29
hsa-miR-622	chr7:61967596-61970486+	chr7:61967596-61970486+	circRNA	(781,800)	7mer-m8	-0.117	-0.184	163	-21.47
hsa-miR-4771	chr7:61967596-61970486+	chr7:61967596-61970486+	circRNA	(2024,2045)	8mer	-0.273	-0.31	163	-16.29
hsa-miR-8485	chr7:61967596-61970486+	chr7:61967596-61970486+	circRNA	(252,274)	8mer	-0.261	-0.392	162	-14.5
hsa-miR-8485	chr7:61967596-61970486+	chr7:61967596-61970486+	circRNA	(1783,1805)	8mer	-0.057	-0.261	162	-14.5
hsa-miR-8485	chr7:61967596-61970486+	chr7:61967596-61970486+	circRNA	(2463,2485)	8mer	-0.24	-0.394	162	-14.5
hsa-miR-5006-3p	chr7:61967596-61970486+	chr7:61967596-61970486+	circRNA	(1214,1236)	8mer	-0.063	-0.261	162	-21.79
hsa-miR-10393-5p	chr7:61967596-61970486+	chr7:61967596-61970486+	circRNA	(564,589)	7mer-m8	-0.059	-0.182	162	-11.64
hsa-miR-8485	chr7:61967596-61970486+	chr7:61967596-61970486+	circRNA	(761,783)	8mer	-0.132	-0.304	162	-14.5
hsa-miR-5006-3p	chr7:61967596-61970486+	chr7:61967596-61970486+	circRNA	(2236,2258)	8mer	-0.209	-0.361	162	-21.79
hsa-miR-6835-3p	chr7:61967596-61970486+	chr7:61967596-61970486+	circRNA	(1943,1965)	7mer-m8	-0.064	-0.197	161	-15.72
hsa-miR-6835-3p	chr7:61967596-61970486+	chr7:61967596-61970486+	circRNA	(2623,2645)	7mer-m8	-0.163	-0.262	161	-15.72
hsa-miR-3941	chr7:61967596-61970486+	chr7:61967596-61970486+	circRNA	(1784,1806)	7mer-m8	-0.064	-0.182	161	-16.14
hsa-miR-6835-3p	chr7:61967596-61970486+	chr7:61967596-61970486+	circRNA	(412,434)	7mer-m8	-0.14	-0.247	161	-15.72
hsa-miR-6835-3p	chr7:61967596-61970486+	chr7:61967596-61970486+	circRNA	(921,943)	7mer-m8	-0.068	-0.201	161	-15.72
hsa-miR-4771	chr7:61967596-61970486+	chr7:61967596-61970486+	circRNA	(1342,1363)	8mer	-0.146	-0.221	161	-16.29
hsa-miR-219a-1-3p	chr7:61967596-61970486+	chr7:61967596-61970486+	circRNA	(941,963)	8mer	-0.135	-0.205	159	-19
hsa-miR-219a-1-3p	chr7:61967596-61970486+	chr7:61967596-61970486+	circRNA	(92,114)	8mer	-0.371	-0.385	159	-19
hsa-miR-219a-1-3p	chr7:61967596-61970486+	chr7:61967596-61970486+	circRNA	(1281,1303)	8mer	-0.07	-0.179	159	-19
hsa-miR-4664-3p	chr7:61967596-61970486+	chr7:61967596-61970486+	circRNA	(272,294)	Imperfect			159	-26.45
hsa-miR-219a-1-3p	chr7:61967596-61970486+	chr7:61967596-61970486+	circRNA	(2303,2325)	8mer	-0.247	-0.298	159	-19
hsa-miR-219a-1-3p	chr7:61967596-61970486+	chr7:61967596-61970486+	circRNA	(2643,2665)	8mer	-0.314	-0.328	159	-19
hsa-miR-4664-3p	chr7:61967596-61970486+	chr7:61967596-61970486+	circRNA	(781,803)	Imperfect			159	-26.45
hsa-miR-544a	chr7:61967596-61970486+	chr7:61967596-61970486+	circRNA	(1889,1912)	8mer	-0.134	-0.291	159	-12.62
hsa-miR-219a-1-3p	chr7:61967596-61970486+	chr7:61967596-61970486+	circRNA	(432,454)	8mer	-0.263	-0.293	159	-19
hsa-miR-219a-1-3p	chr7:61967596-61970486+	chr7:61967596-61970486+	circRNA	(1963,1985)	8mer	-0.142	-0.211	159	-19
hsa-miR-621	chr7:61967596-61970486+	chr7:61967596-61970486+	circRNA	(2209,2231)	7mer-m8	-0.242	-0.238	158	-20.36
hsa-miR-4680-5p	chr7:61967596-61970486+	chr7:61967596-61970486+	circRNA	(1756,1780)	7mer-m8	-0.094	-0.219	157	-21.72
hsa-miR-520h	chr7:61967596-61970486+	chr7:61967596-61970486+	circRNA	(138,160)	7mer-m8	-0.163	-0.278	157	-15.26
hsa-miR-10393-5p	chr7:61967596-61970486+	chr7:61967596-61970486+	circRNA	(1753,1780)	Imperfect			157	-13.9
hsa-miR-520g-3p	chr7:61967596-61970486+	chr7:61967596-61970486+	circRNA	(136,160)	7mer-m8	-0.163	-0.278	157	-17.25
hsa-miR-4743-3p	chr7:61967596-61970486+	chr7:61967596-61970486+	circRNA	(392,414)	7mer-m8	-0.153	-0.242	156	-12.09
hsa-miR-29b-1-5p	chr7:61967596-61970486+	chr7:61967596-61970486+	circRNA	(1232,1257)	8mer	-0.063	-0.279	156	-12.71
hsa-miR-4743-3p	chr7:61967596-61970486+	chr7:61967596-61970486+	circRNA	(901,923)	7mer-m8	-0.085	-0.2	156	-12.09
hsa-miR-5582-5p	chr7:61967596-61970486+	chr7:61967596-61970486+	circRNA	(1612,1636)	7mer-m8	-0.051	-0.099	156	-19.82
hsa-miR-6828-3p	chr7:61967596-61970486+	chr7:61967596-61970486+	circRNA	(1826,1846)	7mer-m8	-0.108	-0.171	156	-20.61
hsa-miR-499a-3p	chr7:61967596-61970486+	chr7:61967596-61970486+	circRNA	(78,101)	7mer-m8	-0.189	-0.229	155	-16.14
hsa-miR-580-3p	chr7:61967596-61970486+	chr7:61967596-61970486+	circRNA	(401,423)	7mer-m8	-0.073	-0.179	155	-15.87
hsa-miR-219a-1-3p	chr7:61967596-61970486+	chr7:61967596-61970486+	circRNA	(2132,2154)	7mer-m8	-0.077	-0.128	155	-16.2
hsa-miR-219a-1-3p	chr7:61967596-61970486+	chr7:61967596-61970486+	circRNA	(1792,1814)	8mer	-0.119	-0.24	155	-15.75
hsa-miR-219a-1-3p	chr7:61967596-61970486+	chr7:61967596-61970486+	circRNA	(770,792)	8mer	-0.185	-0.275	155	-15.75
hsa-miR-219a-1-3p	chr7:61967596-61970486+	chr7:61967596-61970486+	circRNA	(2812,2834)	8mer	-0.347	-0.371	155	-15.73
hsa-miR-580-3p	chr7:61967596-61970486+	chr7:61967596-61970486+	circRNA	(910,932)	7mer-m8	-0.003	-0.135	155	-15.87
hsa-miR-219a-1-3p	chr7:61967596-61970486+	chr7:61967596-61970486+	circRNA	(261,283)	8mer	-0.314	-0.362	155	-15.75
hsa-miR-219a-1-3p	chr7:61967596-61970486+	chr7:61967596-61970486+	circRNA	(1450,1472)	8mer	-0.014	-0.153	155	-15.75
hsa-miR-499a-3p	chr7:61967596-61970486+	chr7:61967596-61970486+	circRNA	(1267,1290)	7mer-m8	-0.022	-0.123	155	-16.14
hsa-miR-1244	chr7:61967596-61970486+	chr7:61967596-61970486+	circRNA	(1595,1621)	7mer-m8	-0.027	-0.154	155	-18.11
hsa-let-7d-3p	chr7:61967596-61970486+	chr7:61967596-61970486+	circRNA	(1908,1931)	8mer	-0.268	-0.303	155	-12.12
hsa-miR-2355-3p	chr7:61967596-61970486+	chr7:61967596-61970486+	circRNA	(1880,1904)	7mer-m8	-0.102	-0.199	155	-21.04
hsa-miR-219a-1-3p	chr7:61967596-61970486+	chr7:61967596-61970486+	circRNA	(1621,1643)	8mer	-0.059	-0.157	155	-16.86
hsa-miR-1200	chr7:61967596-61970486+	chr7:61967596-61970486+	circRNA	(1762,1786)	8mer	-0.177	-0.271	155	-17.4
hsa-miR-499a-3p	chr7:61967596-61970486+	chr7:61967596-61970486+	circRNA	(1607,1630)	7mer-m8	-0.041	-0.158	155	-15.84
hsa-miR-499a-3p	chr7:61967596-61970486+	chr7:61967596-61970486+	circRNA	(2289,2312)	7mer-m8	-0.117	-0.183	155	-16.14
hsa-miR-219a-1-3p	chr7:61967596-61970486+	chr7:61967596-61970486+	circRNA	(1110,1132)	8mer	-0.083	-0.19	155	-15.73
hsa-miR-580-3p	chr7:61967596-61970486+	chr7:61967596-61970486+	circRNA	(2612,2634)	7mer-m8	-0.092	-0.191	155	-18.85
hsa-miR-6888-3p	chr7:61967596-61970486+	chr7:61967596-61970486+	circRNA	(2158,2181)	7mer-m8	-0.102	-0.181	154	-16.52
hsa-miR-211-5p	chr7:61967596-61970486+	chr7:61967596-61970486+	circRNA	(25,46)	8mer	-0.292	-0.37	154	-14.06
hsa-miR-3686	chr7:61967596-61970486+	chr7:61967596-61970486+	circRNA	(116,141)	Imperfect			154	-14.32
hsa-miR-6888-3p	chr7:61967596-61970486+	chr7:61967596-61970486+	circRNA	(390,413)	8mer	-0.31	-0.411	154	-14.48
hsa-miR-6888-3p	chr7:61967596-61970486+	chr7:61967596-61970486+	circRNA	(1924,1944)	8mer	-0.128	-0.223	154	-11.5
hsa-miR-499a-3p	chr7:61967596-61970486+	chr7:61967596-61970486+	circRNA	(925,950)	7mer-m8	-0.05	-0.129	154	-19.53
hsa-miR-216b-5p	chr7:61967596-61970486+	chr7:61967596-61970486+	circRNA	(332,354)	6mer	-0.031	-0.031	154	-18.14
hsa-miR-499a-3p	chr7:61967596-61970486+	chr7:61967596-61970486+	circRNA	(2627,2652)	7mer-m8	-0.147	-0.191	154	-19.53
hsa-miR-4457	chr7:61967596-61970486+	chr7:61967596-61970486+	circRNA	(2795,2817)	Imperfect			154	-16.45
hsa-miR-499a-3p	chr7:61967596-61970486+	chr7:61967596-61970486+	circRNA	(416,441)	7mer-m8	-0.122	-0.176	154	-19.53
hsa-miR-499a-3p	chr7:61967596-61970486+	chr7:61967596-61970486+	circRNA	(1947,1972)	7mer-m8	-0.049	-0.127	154	-19.53
hsa-miR-3192-5p	chr7:61967596-61970486+	chr7:61967596-61970486+	circRNA	(2135,2158)	8mer	-0.25	-0.279	154	-21.29
hsa-miR-506-3p	chr7:61967596-61970486+	chr7:61967596-61970486+	circRNA	(1614,1637)	7mer-m8	-0.068	-0.147	154	-19.07
hsa-miR-6888-3p	chr7:61967596-61970486+	chr7:61967596-61970486+	circRNA	(899,922)	8mer	-0.187	-0.331	154	-14.48
hsa-miR-4457	chr7:61967596-61970486+	chr7:61967596-61970486+	circRNA	(1093,1115)	Imperfect			154	-16.45
hsa-miR-6888-3p	chr7:61967596-61970486+	chr7:61967596-61970486+	circRNA	(2601,2624)	8mer	-0.341	-0.432	154	-14.48
hsa-miR-216b-5p	chr7:61967596-61970486+	chr7:61967596-61970486+	circRNA	(2543,2565)	6mer	-0.031	-0.033	154	-18.14
hsa-miR-216b-5p	chr7:61967596-61970486+	chr7:61967596-61970486+	circRNA	(2203,2225)	6mer	-0.001	0.008	154	-17.15
hsa-miR-330-3p	chr7:61967596-61970486+	chr7:61967596-61970486+	circRNA	(595,618)	Offset 6mer		-0.022	153	-23.28
hsa-miR-12127	chr7:61967596-61970486+	chr7:61967596-61970486+	circRNA	(1699,1723)	6mer		0.023	153	-20.54
hsa-miR-5195-3p	chr7:61967596-61970486+	chr7:61967596-61970486+	circRNA	(2484,2504)	8mer	-0.263	-0.31	153	-14.38
hsa-miR-4686	chr7:61967596-61970486+	chr7:61967596-61970486+	circRNA	(1827,1847)	7mer-m8	-0.074	-0.157	153	-18.49
hsa-miR-6888-3p	chr7:61967596-61970486+	chr7:61967596-61970486+	circRNA	(1581,1602)	8mer	-0.069	-0.264	153	-10.53
hsa-miR-6888-3p	chr7:61967596-61970486+	chr7:61967596-61970486+	circRNA	(52,73)	8mer	-0.373	-0.462	153	-10.53
hsa-miR-6888-3p	chr7:61967596-61970486+	chr7:61967596-61970486+	circRNA	(2263,2284)	8mer	-0.233	-0.369	153	-10.53
hsa-miR-5697	chr7:61967596-61970486+	chr7:61967596-61970486+	circRNA	(1602,1623)	Offset 6mer		0.001	153	-15.32
hsa-miR-4659a-3p	chr7:61967596-61970486+	chr7:61967596-61970486+	circRNA	(1756,1777)	Offset 6mer		0.003	153	-19.26
hsa-miR-4668-3p	chr7:61967596-61970486+	chr7:61967596-61970486+	circRNA	(539,562)	8mer	-0.025	-0.243	153	-13.13
hsa-miR-4659b-3p	chr7:61967596-61970486+	chr7:61967596-61970486+	circRNA	(1756,1777)	Offset 6mer		0.003	153	-19.38
hsa-miR-6888-3p	chr7:61967596-61970486+	chr7:61967596-61970486+	circRNA	(1241,1262)	8mer	-0.025	-0.185	153	-10.53
hsa-miR-4659b-3p	chr7:61967596-61970486+	chr7:61967596-61970486+	circRNA	(222,246)	7mer-m8	-0.108	-0.256	152	-13.57
hsa-miR-4743-3p	chr7:61967596-61970486+	chr7:61967596-61970486+	circRNA	(1580,1603)	7mer-m8	-0.033	-0.169	152	-11.19
hsa-miR-4659a-3p	chr7:61967596-61970486+	chr7:61967596-61970486+	circRNA	(731,755)	7mer-m8	-0.036	-0.209	152	-13.57
hsa-miR-4659a-3p	chr7:61967596-61970486+	chr7:61967596-61970486+	circRNA	(222,246)	7mer-m8	-0.108	-0.256	152	-13.57
hsa-miR-607	chr7:61967596-61970486+	chr7:61967596-61970486+	circRNA	(2852,2872)	8mer	-0.058	-0.293	152	-10.04
hsa-miR-4659b-3p	chr7:61967596-61970486+	chr7:61967596-61970486+	circRNA	(731,755)	7mer-m8	-0.036	-0.209	152	-13.57
hsa-miR-3646	chr7:61967596-61970486+	chr7:61967596-61970486+	circRNA	(207,229)	7mer-m8	-0.009	-0.201	152	-14.03
hsa-miR-4743-3p	chr7:61967596-61970486+	chr7:61967596-61970486+	circRNA	(1240,1263)	7mer-m8	-0.015	-0.142	152	-11.98
hsa-miR-514a-5p	chr7:61967596-61970486+	chr7:61967596-61970486+	circRNA	(2139,2161)	7mer-m8	-0.084	-0.107	152	-21.56
hsa-miR-4743-3p	chr7:61967596-61970486+	chr7:61967596-61970486+	circRNA	(2602,2625)	7mer-m8	-0.17	-0.253	152	-11.19
hsa-miR-4743-3p	chr7:61967596-61970486+	chr7:61967596-61970486+	circRNA	(51,74)	7mer-m8	-0.198	-0.268	152	-11.19
hsa-miR-5003-3p	chr7:61967596-61970486+	chr7:61967596-61970486+	circRNA	(2577,2596)	Offset 6mer		-0.072	152	-17.97
hsa-miR-6818-5p	chr7:61967596-61970486+	chr7:61967596-61970486+	circRNA	(606,628)	Imperfect			152	-23.49
hsa-miR-4743-3p	chr7:61967596-61970486+	chr7:61967596-61970486+	circRNA	(2262,2285)	7mer-m8	-0.12	-0.219	152	-11.19
hsa-miR-186-5p	chr7:61967596-61970486+	chr7:61967596-61970486+	circRNA	(72,94)	7mer-m8	-0.044	-0.211	152	-15.1
hsa-miR-759	chr7:61967596-61970486+	chr7:61967596-61970486+	circRNA	(1323,1349)	7mer-m8	-0.08	-0.179	151	-18.16
hsa-miR-218-2-3p	chr7:61967596-61970486+	chr7:61967596-61970486+	circRNA	(56,78)	Imperfect			151	-17.85
hsa-miR-4664-3p	chr7:61967596-61970486+	chr7:61967596-61970486+	circRNA	(2483,2505)	Imperfect			151	-19.89
hsa-miR-130b-5p	chr7:61967596-61970486+	chr7:61967596-61970486+	circRNA	(22,45)	Imperfect			151	-22.25
hsa-miR-3659	chr7:61967596-61970486+	chr7:61967596-61970486+	circRNA	(1667,1687)	7mer-m8	-0.058	-0.152	151	-15.42
hsa-miR-759	chr7:61967596-61970486+	chr7:61967596-61970486+	circRNA	(643,669)	7mer-m8	-0.158	-0.218	151	-18.16
hsa-miR-3916	chr7:61967596-61970486+	chr7:61967596-61970486+	circRNA	(1733,1758)	Imperfect			151	-19.55
hsa-miR-218-2-3p	chr7:61967596-61970486+	chr7:61967596-61970486+	circRNA	(1585,1607)	Imperfect			151	-17.85
hsa-miR-218-2-3p	chr7:61967596-61970486+	chr7:61967596-61970486+	circRNA	(2267,2289)	Imperfect			151	-17.85
hsa-miR-218-2-3p	chr7:61967596-61970486+	chr7:61967596-61970486+	circRNA	(2607,2629)	Imperfect			151	-17.85
hsa-miR-605-3p	chr7:61967596-61970486+	chr7:61967596-61970486+	circRNA	(1615,1638)	8mer	-0.042	-0.15	151	-15.56
hsa-miR-520c-5p	chr7:61967596-61970486+	chr7:61967596-61970486+	circRNA	(2832,2857)	Imperfect			150	-22.91
hsa-miR-1277-5p	chr7:61967596-61970486+	chr7:61967596-61970486+	circRNA	(2374,2398)	Offset 6mer		0.033	150	-20.58
hsa-miR-191-5p	chr7:61967596-61970486+	chr7:61967596-61970486+	circRNA	(185,208)	Imperfect			150	-20.9
hsa-miR-4709-3p	chr7:61967596-61970486+	chr7:61967596-61970486+	circRNA	(450,477)	Imperfect			150	-22.97
hsa-miR-4720-5p	chr7:61967596-61970486+	chr7:61967596-61970486+	circRNA	(1063,1086)	Imperfect			150	-11.89
hsa-miR-466	chr7:61967596-61970486+	chr7:61967596-61970486+	circRNA	(1784,1806)	6mer		-0.007	150	-21.46
hsa-miR-4797-5p	chr7:61967596-61970486+	chr7:61967596-61970486+	circRNA	(648,670)	7mer-m8	-0.059	-0.122	150	-21.19
hsa-miR-4677-3p	chr7:61967596-61970486+	chr7:61967596-61970486+	circRNA	(2816,2838)	8mer	-0.353	-0.389	150	-14.09
hsa-miR-12119	chr7:61967596-61970486+	chr7:61967596-61970486+	circRNA	(2266,2296)	8mer	-0.299	-0.399	150	-19.4
hsa-miR-4677-3p	chr7:61967596-61970486+	chr7:61967596-61970486+	circRNA	(945,967)	8mer	-0.152	-0.271	150	-16.33
hsa-miR-211-5p	chr7:61967596-61970486+	chr7:61967596-61970486+	circRNA	(1214,1235)	8mer	-0.018	-0.206	150	-10.89
hsa-miR-4709-3p	chr7:61967596-61970486+	chr7:61967596-61970486+	circRNA	(1981,2008)	Imperfect			150	-22.97
hsa-miR-4677-3p	chr7:61967596-61970486+	chr7:61967596-61970486+	circRNA	(1114,1136)	8mer	-0.086	-0.207	150	-14.09
hsa-miR-4677-3p	chr7:61967596-61970486+	chr7:61967596-61970486+	circRNA	(436,458)	8mer	-0.28	-0.359	150	-16.33
hsa-miR-1252-3p	chr7:61967596-61970486+	chr7:61967596-61970486+	circRNA	(2176,2202)	7mer-m8	-0.003	-0.169	150	-9.33
hsa-miR-891a-5p	chr7:61967596-61970486+	chr7:61967596-61970486+	circRNA	(1715,1739)	8mer	-0.212	-0.153	150	-18.59
hsa-miR-518f-5p	chr7:61967596-61970486+	chr7:61967596-61970486+	circRNA	(1130,1155)	Imperfect			150	-20.87
hsa-miR-518f-5p	chr7:61967596-61970486+	chr7:61967596-61970486+	circRNA	(2832,2857)	Imperfect			150	-20.87
hsa-miR-4677-3p	chr7:61967596-61970486+	chr7:61967596-61970486+	circRNA	(2647,2669)	8mer	-0.333	-0.395	150	-16.33
hsa-miR-499b-3p	chr7:61967596-61970486+	chr7:61967596-61970486+	circRNA	(2290,2312)	7mer-m8	-0.126	-0.199	150	-9.8
hsa-miR-4743-3p	chr7:61967596-61970486+	chr7:61967596-61970486+	circRNA	(1923,1945)	7mer-m8	-0.037	-0.141	150	-11.98
hsa-miR-4677-3p	chr7:61967596-61970486+	chr7:61967596-61970486+	circRNA	(1967,1989)	8mer	-0.161	-0.278	150	-16.33
hsa-miR-526a-5p	chr7:61967596-61970486+	chr7:61967596-61970486+	circRNA	(2832,2857)	Imperfect			150	-22.91
hsa-miR-4524b-3p	chr7:61967596-61970486+	chr7:61967596-61970486+	circRNA	(2047,2067)	Imperfect			150	-19.31
hsa-miR-518d-5p	chr7:61967596-61970486+	chr7:61967596-61970486+	circRNA	(1130,1155)	Imperfect			150	-22.91
hsa-miR-526a-5p	chr7:61967596-61970486+	chr7:61967596-61970486+	circRNA	(1130,1155)	Imperfect			150	-22.91
hsa-miR-499b-3p	chr7:61967596-61970486+	chr7:61967596-61970486+	circRNA	(1268,1290)	7mer-m8	-0.031	-0.138	150	-9.8
hsa-miR-12119	chr7:61967596-61970486+	chr7:61967596-61970486+	circRNA	(55,85)	8mer	-0.435	-0.491	150	-19.4
hsa-miR-518d-5p	chr7:61967596-61970486+	chr7:61967596-61970486+	circRNA	(2832,2857)	Imperfect			150	-22.91
hsa-miR-4709-3p	chr7:61967596-61970486+	chr7:61967596-61970486+	circRNA	(2661,2688)	Imperfect			150	-22.97
hsa-miR-4677-3p	chr7:61967596-61970486+	chr7:61967596-61970486+	circRNA	(1625,1647)	8mer	-0.08	-0.226	150	-14.92
hsa-miR-211-5p	chr7:61967596-61970486+	chr7:61967596-61970486+	circRNA	(2236,2257)	8mer	-0.164	-0.306	150	-10.89
hsa-miR-450b-5p	chr7:61967596-61970486+	chr7:61967596-61970486+	circRNA	(1890,1911)	Imperfect			150	-17.84
hsa-miR-499b-3p	chr7:61967596-61970486+	chr7:61967596-61970486+	circRNA	(79,101)	7mer-m8	-0.198	-0.245	150	-9.8
hsa-miR-520c-5p	chr7:61967596-61970486+	chr7:61967596-61970486+	circRNA	(1130,1155)	Imperfect			150	-22.91
hsa-miR-1273h-3p	chr7:61967596-61970486+	chr7:61967596-61970486+	circRNA	(1002,1024)	8mer	-0.209	-0.306	149	-16.96
hsa-miR-4446-5p	chr7:61967596-61970486+	chr7:61967596-61970486+	circRNA	(25,48)	7mer-m8	-0.223	-0.303	149	-22.92
hsa-miR-1273h-3p	chr7:61967596-61970486+	chr7:61967596-61970486+	circRNA	(493,515)	8mer	-0.31	-0.351	149	-16.96
hsa-miR-3065-5p	chr7:61967596-61970486+	chr7:61967596-61970486+	circRNA	(2557,2580)	7mer-m8	-0.04	-0.176	149	-11.74
hsa-miR-124-3p	chr7:61967596-61970486+	chr7:61967596-61970486+	circRNA	(1614,1637)	7mer-m8	-0.058	-0.132	149	-16.19
hsa-miR-3692-3p	chr7:61967596-61970486+	chr7:61967596-61970486+	circRNA	(823,847)	7mer-m8	-0.089	-0.174	149	-14.96
hsa-miR-4686	chr7:61967596-61970486+	chr7:61967596-61970486+	circRNA	(1145,1165)	7mer-m8	-0.032	-0.101	149	-13.86
hsa-miR-3692-3p	chr7:61967596-61970486+	chr7:61967596-61970486+	circRNA	(2525,2549)	7mer-m8	-0.184	-0.25	149	-12.75
hsa-miR-506-3p	chr7:61967596-61970486+	chr7:61967596-61970486+	circRNA	(923,943)	Imperfect			149	-20.22
hsa-miR-506-3p	chr7:61967596-61970486+	chr7:61967596-61970486+	circRNA	(414,434)	Imperfect			149	-20.22
hsa-miR-518c-3p	chr7:61967596-61970486+	chr7:61967596-61970486+	circRNA	(2624,2645)	Imperfect			149	-23.59
hsa-miR-3692-3p	chr7:61967596-61970486+	chr7:61967596-61970486+	circRNA	(1503,1527)	7mer-m8	-0.039	-0.157	149	-12.75
hsa-miR-3064-3p	chr7:61967596-61970486+	chr7:61967596-61970486+	circRNA	(1848,1869)	7mer-m8	-0.103	-0.14	149	-12.77
hsa-miR-506-3p	chr7:61967596-61970486+	chr7:61967596-61970486+	circRNA	(1945,1965)	Imperfect			149	-20.22
hsa-miR-3692-3p	chr7:61967596-61970486+	chr7:61967596-61970486+	circRNA	(314,338)	7mer-m8	-0.188	-0.253	149	-12.75
hsa-miR-518c-3p	chr7:61967596-61970486+	chr7:61967596-61970486+	circRNA	(413,434)	Imperfect			149	-23.59
hsa-miR-19a-3p	chr7:61967596-61970486+	chr7:61967596-61970486+	circRNA	(2194,2216)	Offset 6mer	-0.023	-0.013	149	-16.52
hsa-miR-1273h-3p	chr7:61967596-61970486+	chr7:61967596-61970486+	circRNA	(2704,2726)	8mer	-0.419	-0.449	149	-16.96
hsa-miR-493-3p	chr7:61967596-61970486+	chr7:61967596-61970486+	circRNA	(522,545)	7mer-m8	-0.139	-0.153	149	-20.19
hsa-miR-4475	chr7:61967596-61970486+	chr7:61967596-61970486+	circRNA	(2831,2853)	7mer-m8	-0.238	-0.241	149	-16.41
hsa-miR-518c-3p	chr7:61967596-61970486+	chr7:61967596-61970486+	circRNA	(922,943)	Imperfect			149	-23.59
hsa-miR-19b-3p	chr7:61967596-61970486+	chr7:61967596-61970486+	circRNA	(2194,2216)	Offset 6mer	-0.023	-0.013	149	-16.52
hsa-miR-4475	chr7:61967596-61970486+	chr7:61967596-61970486+	circRNA	(1129,1151)	7mer-m8	-0.084	-0.143	149	-16.41
hsa-miR-3174	chr7:61967596-61970486+	chr7:61967596-61970486+	circRNA	(1452,1475)	Offset 6mer		0.027	149	-17.63
hsa-miR-1273h-3p	chr7:61967596-61970486+	chr7:61967596-61970486+	circRNA	(2024,2046)	8mer	-0.218	-0.286	149	-16.96
hsa-miR-506-3p	chr7:61967596-61970486+	chr7:61967596-61970486+	circRNA	(2625,2645)	Imperfect			149	-20.22
hsa-miR-4475	chr7:61967596-61970486+	chr7:61967596-61970486+	circRNA	(1469,1491)	7mer-m8	-0.046	-0.118	149	-16.41
hsa-miR-4686	chr7:61967596-61970486+	chr7:61967596-61970486+	circRNA	(2847,2867)	7mer-m8	-0.19	-0.202	149	-13.86
hsa-miR-518c-3p	chr7:61967596-61970486+	chr7:61967596-61970486+	circRNA	(1944,1965)	Imperfect			149	-23.59
hsa-miR-1273h-3p	chr7:61967596-61970486+	chr7:61967596-61970486+	circRNA	(1342,1364)	8mer	-0.09	-0.196	149	-17.21
hsa-miR-6828-3p	chr7:61967596-61970486+	chr7:61967596-61970486+	circRNA	(1485,1504)	7mer-m8	-0.061	-0.142	148	-15.21
hsa-miR-6828-3p	chr7:61967596-61970486+	chr7:61967596-61970486+	circRNA	(1144,1164)	7mer-m8	-0.075	-0.13	148	-13.43
hsa-miR-6509-3p	chr7:61967596-61970486+	chr7:61967596-61970486+	circRNA	(18,40)	8mer	-0.414	-0.428	148	-13.78
hsa-miR-196a-3p	chr7:61967596-61970486+	chr7:61967596-61970486+	circRNA	(2563,2582)	8mer	-0.366	-0.421	148	-17.45
hsa-miR-6828-3p	chr7:61967596-61970486+	chr7:61967596-61970486+	circRNA	(2846,2866)	7mer-m8	-0.233	-0.231	148	-13.43
hsa-miR-3059-3p	chr7:61967596-61970486+	chr7:61967596-61970486+	circRNA	(1309,1331)	Imperfect			148	-21.92
hsa-miR-3059-3p	chr7:61967596-61970486+	chr7:61967596-61970486+	circRNA	(2671,2693)	Imperfect			148	-26.72
hsa-miR-3059-3p	chr7:61967596-61970486+	chr7:61967596-61970486+	circRNA	(460,482)	Imperfect			148	-26.72
hsa-miR-4743-3p	chr7:61967596-61970486+	chr7:61967596-61970486+	circRNA	(222,243)	7mer-m8	-0.164	-0.245	148	-13.53
hsa-miR-4693-5p	chr7:61967596-61970486+	chr7:61967596-61970486+	circRNA	(232,255)	Imperfect			148	-19.5
[truncated: 514 more rows]
