# Supplementary material for: Expression and clinical value of circRNAs in serum extracellular vesicles for gastric cancer
Source: Front Oncol. 2022 Aug 17;12:962831. doi: 10.3389/fonc.2022.962831 (PMC9428625; doi:10.3389/fonc.2022.962831)
Supplement: Supplementary file 5 [file DataSheet_1.zip › Raw data/Fig S2 circRNA RNase R╩╡╤Θ.xlsx]

## Sheet: Sheet1
		RNase R			对照
		1	2	3	1	2	3
	750	29.59	29.64	33.39	29.4	30.22	34.46
	751	28.57	35.06	28.16	28.18	35.49	27.32
	756	29.57	28.32	28.94	28.75	28.39	29.5
	GAPDH	39.98	39.98	39.26	37.2	37.77	37.23
