# Supplementary material for: Expression and clinical value of circRNAs in serum extracellular vesicles for gastric cancer
Source: Front Oncol. 2022 Aug 17;12:962831. doi: 10.3389/fonc.2022.962831 (PMC9428625; doi:10.3389/fonc.2022.962831)
Supplement: Supplementary file 5 [file DataSheet_1.zip › Raw data/Fig S2 circRNA╢│╚┌ ╖┼╓├.xlsx]

## Sheet: Sheet1
			4度					常温						冻融次数
			1	2	3			1	2	3				1	2	3
750	TO	33.72	33.38	36.21	29.03	32.8733	T0	33.38	36.21	29.03	32.8733		D0	33.38	36.21	29.03	32.8733
	T1		27.12	31.34	29.04	29.1667	RT1	26.74	31.19	29.68	29.2033		D1	30.95	33.41	29.56	31.3067
	T3		26.96	32.76	28.07	29.2633	RT3	28.95	34.51	28.11	30.5233		D2	32.06	33.25	29.15	31.4867
													D3	33.67	33.84	29.14	32.2167
751	TO	32.41	34.3	35.32	33.52	34.38	T0	34.3	35.32	33.52	34.38		D0	34.3	35.32	33.52	34.38
	T1		30.52	34.21	33.62	32.7833	RT1	29.89	34.18	33.49	32.52		D1	30.81	34.73	33.4	32.98
	T3		30.24	33.57	33.44	32.4167	RT3	30.59	34.1	33.27	32.6533		D2	33.09	33.6	32.75	33.1467
													D3	35.74	34.07	34.27	34.6933
756	TO	33.72	35.21	35.53	32.01	34.25	T0	35.21	35.53	32.01	34.25		D0	35.21	35.53	32.01	34.25
	T1		32.19	33.4	31.72	32.4367	RT1	32.46	33.48	32.24	32.7267		D1	32.87	34.24	32.49	33.2
	T3		31.75	34.68	30.37	32.2667	RT3	32.87	35.4	30.15	32.8067		D2	36.84	35.79	31.9	34.8433
													D3	38.58	34.09	31.25	34.64
			4度					常温
			1	2	3			1	2	3
750	TO	33.72	26.3834	31.5878	29.03		T0	26.4409	31.6436	29.03
	T1		27.12	31.34	29.04		RT1	26.74	31.19	29.68
	T3		26.96	32.76	28.07		RT3	28.95	34.51	28.11
751	TO	32.41	30.291	35.32	33.52		T0	30.3768	35.32	33.52
	T1		30.52	34.21	33.62		RT1	29.89	34.18	33.49
	T3		30.24	33.57	33.44		RT3	30.59	34.1	33.27
756	TO	33.72	30.8677	35.53	32.01		T0	32.6434	35.53	32.01
	T1		32.19	33.4	31.72		RT1	32.46	33.48	32.24
	T3		31.75	34.68	30.37		RT3	32.87	35.4	30.15
