# Supplementary material for: Expression and clinical value of circRNAs in serum extracellular vesicles for gastric cancer
Source: Front Oncol. 2022 Aug 17;12:962831. doi: 10.3389/fonc.2022.962831 (PMC9428625; doi:10.3389/fonc.2022.962831)
Supplement: Supplementary file 5 [file DataSheet_1.zip › Raw data/Fig S3 BP_result(Human) up.xls]

## Sheet: BP
#Column "GO.ID" stands for the ID of gene ontology term
#Column "Term" stands for the name of gene ontology term
#Column "Ontology" stands for the ontology of GOID belongs to
#Column "Count" stands for the number of DE genes associated with the listed GOID
#Column "Pop.Hits" stands for the number of background population genes associated with the listed GOID
#Column "List.Total" stands for the total number of DE genes
#Column "Pop.Total" stands for the total number of background population genes
#Column "Fold.Enrichment" stands for the Fold Enrichment value of the GOID, it equals (Count/Pop.Hits)/(List.Total/Pop.Total)
#Column "Pvalue" stands for the significance testing value of the GOID
#Column "FDR" stands for the false discovery rate of the GOID, using Benjamini & Hochberg (1995) method
#Column "Enrichment.Score" stands for the Enrichment Score value of the GOID, it equals (-log10(Pvalue))
#Column "Gene.Ratio" stands for the Gene Ratio value genes associated with the GOID, it equals (Count/List.Total)
#Column "GENES" stands for the DE genes associated with the GOID
GO.ID	Term	Ontology	Count	Pop.Hits	List.Total	Pop.Total	Fold.Enrichment	Pvalue	FDR	Enrichment.Score	Gene.Ratio	GENES
GO:0048589	developmental growth	Biological process	8	624	34	17913	6.75452	1.68723e-05	0.0673982	4.77283	0.235294	CREB1//MAP3K13//SLC6A4//ZEB2//VEGFA//MEIS1//CYFIP2//NEDD4L
GO:0009653	anatomical structure morphogenesis	Biological process	15	2536	34	17913	3.11624	2.26997e-05	0.0673982	4.64398	0.441176	MEIS1//ERAP1//VEGFA//FMNL3//ZEB2//MDM2//CREB1//MBNL1//MAP3K13//AKT3//SLC6A4//CLTC//CYP7B1//CYFIP2//NEDD4L
GO:0048638	regulation of developmental growth	Biological process	6	325	34	17913	9.72652	2.98398e-05	0.0673982	4.5252	0.176471	CREB1//MAP3K13//SLC6A4//VEGFA//MEIS1//NEDD4L
GO:0060560	developmental growth involved in morphogenesis	Biological process	5	214	34	17913	12.3096	4.87304e-05	0.069027	4.3122	0.147059	MAP3K13//ZEB2//VEGFA//CYFIP2//NEDD4L
GO:0048588	developmental cell growth	Biological process	5	216	34	17913	12.1957	5.09349e-05	0.069027	4.29298	0.147059	MAP3K13//ZEB2//VEGFA//CYFIP2//NEDD4L
GO:0050767	regulation of neurogenesis	Biological process	8	768	34	17913	5.48805	7.40737e-05	0.0759176	4.13034	0.235294	VEGFA//MDM2//MAP3K13//MEIS1//SLC6A4//ZEB2//CREB1//NEDD4L
GO:0051252	regulation of RNA metabolic process	Biological process	17	3552	34	17913	2.52154	7.84273e-05	0.0759176	4.10553	0.5	NEDD4L//ZBTB20//MDM2//VEGFA//ZEB2//PPIE//FADS1//ZNF529//ZNF736//CREB1//MBNL1//NAMPT//NFAT5//HLF//MEIS1//STK16//MAP3K13
GO:0006355	regulation of transcription, DNA-templated	Biological process	16	3266	34	17913	2.58103	0.000111883	0.0849015	3.95124	0.470588	NEDD4L//ZBTB20//MDM2//VEGFA//ZEB2//ZNF529//ZNF736//CREB1//NAMPT//NFAT5//HLF//MEIS1//STK16//MAP3K13//PPIE//FADS1
GO:0045664	regulation of neuron differentiation	Biological process	7	609	34	17913	6.05578	0.00012256	0.0849015	3.91165	0.205882	MDM2//MAP3K13//MEIS1//SLC6A4//VEGFA//ZEB2//NEDD4L
GO:0050793	regulation of developmental process	Biological process	14	2599	34	17913	2.83799	0.000139705	0.0849015	3.85479	0.411765	VEGFA//FMNL3//MDM2//MAP3K13//SLC6A4//CREB1//FADS1//ZEB2//MEIS1//ERAP1//CLTC//AKT3//NEDD4L//NAMPT
GO:1903506	regulation of nucleic acid-templated transcription	Biological process	16	3338	34	17913	2.52536	0.000146373	0.0849015	3.83454	0.470588	NEDD4L//ZBTB20//MDM2//VEGFA//ZEB2//PPIE//FADS1//ZNF529//ZNF736//CREB1//NAMPT//NFAT5//HLF//MEIS1//STK16//MAP3K13
GO:2001141	regulation of RNA biosynthetic process	Biological process	16	3348	34	17913	2.51782	0.000151844	0.0849015	3.8186	0.470588	NEDD4L//ZBTB20//MDM2//VEGFA//ZEB2//PPIE//FADS1//ZNF529//ZNF736//CREB1//NAMPT//NFAT5//HLF//MEIS1//STK16//MAP3K13
GO:1990138	neuron projection extension	Biological process	4	148	34	17913	14.2393	0.000171106	0.0849015	3.76674	0.117647	MAP3K13//VEGFA//CYFIP2//NEDD4L
GO:0051960	regulation of nervous system development	Biological process	8	870	34	17913	4.84462	0.000176224	0.0849015	3.75394	0.235294	VEGFA//MDM2//MAP3K13//SLC6A4//MEIS1//ZEB2//CREB1//NEDD4L
GO:0008361	regulation of cell size	Biological process	4	154	34	17913	13.6845	0.000199301	0.0849015	3.70049	0.117647	MAP3K13//AKT3//VEGFA//CREB1
GO:0060284	regulation of cell development	Biological process	8	893	34	17913	4.71985	0.000210773	0.0849015	3.67618	0.235294	VEGFA//MDM2//MAP3K13//MEIS1//SLC6A4//ZEB2//CREB1//NEDD4L
GO:0006351	transcription, DNA-templated	Biological process	16	3446	34	17913	2.44621	0.000215874	0.0849015	3.6658	0.470588	NEDD4L//ZBTB20//MDM2//VEGFA//ZEB2//NFAT5//CREB1//HLF//PPIE//FADS1//ZNF529//ZNF736//NAMPT//MEIS1//STK16//MAP3K13
GO:0019219	regulation of nucleobase-containing compound metabolic process	Biological process	17	3853	34	17913	2.32455	0.000225535	0.0849015	3.64679	0.5	NEDD4L//ZBTB20//MDM2//VEGFA//ZEB2//PPIE//FADS1//ZNF529//ZNF736//CREB1//MBNL1//NAMPT//NFAT5//HLF//MEIS1//STK16//MAP3K13
GO:0010556	regulation of macromolecule biosynthetic process	Biological process	17	3877	34	17913	2.31016	0.00024414	0.0862772	3.61236	0.5	NEDD4L//ZBTB20//MDM2//VEGFA//ZEB2//PPIE//FADS1//ZNF529//ZNF736//CREB1//NAMPT//NFAT5//HLF//MEIS1//STK16//MAP3K13//CLTC
GO:0097659	nucleic acid-templated transcription	Biological process	16	3502	34	17913	2.4071	0.000262327	0.0862772	3.58116	0.470588	NEDD4L//ZBTB20//MDM2//VEGFA//ZEB2//NFAT5//CREB1//HLF//PPIE//FADS1//ZNF529//ZNF736//NAMPT//MEIS1//STK16//MAP3K13
GO:0032774	RNA biosynthetic process	Biological process	16	3518	34	17913	2.39615	0.000277129	0.0862772	3.55732	0.470588	NEDD4L//ZBTB20//MDM2//VEGFA//ZEB2//NFAT5//CREB1//HLF//PPIE//FADS1//ZNF529//ZNF736//NAMPT//MEIS1//STK16//MAP3K13
GO:0006357	regulation of transcription by RNA polymerase II	Biological process	13	2420	34	17913	2.8302	0.000280121	0.0862772	3.55265	0.382353	NEDD4L//ZBTB20//MDM2//VEGFA//ZEB2//CREB1//NAMPT//NFAT5//HLF//MEIS1//STK16//ZNF529//ZNF736
GO:0040007	growth	Biological process	8	948	34	17913	4.44602	0.000316592	0.0932709	3.4995	0.235294	CREB1//MAP3K13//SLC6A4//ZEB2//VEGFA//MEIS1//CYFIP2//NEDD4L
GO:0050772	positive regulation of axonogenesis	Biological process	3	72	34	17913	21.9522	0.000340705	0.0961924	3.46762	0.0882353	MAP3K13//VEGFA//ZEB2
GO:0048639	positive regulation of developmental growth	Biological process	4	183	34	17913	11.5159	0.000384673	0.102055	3.41491	0.117647	CREB1//MAP3K13//VEGFA//NEDD4L
GO:0030182	neuron differentiation	Biological process	9	1244	34	17913	3.81164	0.000391591	0.102055	3.40717	0.264706	CREB1//MDM2//MAP3K13//ZEB2//VEGFA//MEIS1//SLC6A4//CYFIP2//NEDD4L
GO:0031326	regulation of cellular biosynthetic process	Biological process	17	4060	34	17913	2.20603	0.000437021	0.109676	3.3595	0.5	NEDD4L//ZBTB20//MDM2//VEGFA//ZEB2//PPIE//FADS1//ZNF529//ZNF736//CREB1//NAMPT//NFAT5//HLF//MEIS1//STK16//MAP3K13//CLTC
GO:0048869	cellular developmental process	Biological process	17	4089	34	17913	2.19039	0.000477606	0.115581	3.32093	0.5	VEGFA//CLTC//ZEB2//CREB1//FMNL3//MDM2//MAP3K13//MEIS1//HLF//ERAP1//MBNL1//FADS1//SLC6A4//CYFIP2//NEDD4L//AKT3//NAMPT
GO:0006366	transcription by RNA polymerase II	Biological process	13	2581	34	17913	2.65366	0.000532306	0.116533	3.27384	0.382353	NEDD4L//ZBTB20//MDM2//VEGFA//ZEB2//ZNF529//ZNF736//CREB1//NAMPT//NFAT5//HLF//MEIS1//STK16
GO:2000112	regulation of cellular macromolecule biosynthetic process	Biological process	16	3725	34	17913	2.26299	0.000546881	0.116533	3.26211	0.470588	NEDD4L//ZBTB20//MDM2//VEGFA//ZEB2//PPIE//FADS1//ZNF529//ZNF736//CREB1//NAMPT//NFAT5//HLF//MEIS1//STK16//MAP3K13
GO:0009889	regulation of biosynthetic process	Biological process	17	4135	34	17913	2.16602	0.000548825	0.116533	3.26057	0.5	NEDD4L//ZBTB20//MDM2//VEGFA//ZEB2//PPIE//FADS1//ZNF529//ZNF736//CREB1//NAMPT//NFAT5//HLF//MEIS1//STK16//MAP3K13//CLTC
GO:0045944	positive regulation of transcription by RNA polymerase II	Biological process	8	1031	34	17913	4.08809	0.000556043	0.116533	3.25489	0.235294	CREB1//VEGFA//NAMPT//NFAT5//HLF//MEIS1//STK16//ZEB2
GO:0048812	neuron projection morphogenesis	Biological process	6	559	34	17913	5.65495	0.000574161	0.116533	3.24097	0.176471	CREB1//ZEB2//MAP3K13//VEGFA//CYFIP2//NEDD4L
GO:0036293	response to decreased oxygen levels	Biological process	5	365	34	17913	7.21716	0.00058473	0.116533	3.23304	0.147059	CREB1//SLC6A4//VEGFA//MDM2//NAMPT
GO:0120039	plasma membrane bounded cell projection morphogenesis	Biological process	6	573	34	17913	5.51678	0.000653945	0.126604	3.18446	0.176471	CREB1//ZEB2//MAP3K13//VEGFA//CYFIP2//NEDD4L
GO:0048858	cell projection morphogenesis	Biological process	6	577	34	17913	5.47854	0.000678257	0.127663	3.16861	0.176471	CREB1//ZEB2//MAP3K13//VEGFA//CYFIP2//NEDD4L
GO:1901362	organic cyclic compound biosynthetic process	Biological process	17	4241	34	17913	2.11188	0.000749631	0.134929	3.12515	0.5	NEDD4L//ZBTB20//MDM2//VEGFA//ZEB2//NFAT5//CREB1//HLF//PPIE//FADS1//ZNF529//ZNF736//CYP7B1//NAMPT//MEIS1//STK16//MAP3K13
GO:0070482	response to oxygen levels	Biological process	5	389	34	17913	6.77189	0.000779599	0.134929	3.10813	0.147059	CREB1//SLC6A4//VEGFA//MDM2//NAMPT
GO:2000773	negative regulation of cellular senescence	Biological process	2	22	34	17913	47.8957	0.000788772	0.134929	3.10305	0.0588235	AKT3//NAMPT
GO:0032990	cell part morphogenesis	Biological process	6	595	34	17913	5.3128	0.000796512	0.134929	3.09881	0.176471	CREB1//ZEB2//MAP3K13//VEGFA//CYFIP2//NEDD4L
GO:0022603	regulation of anatomical structure morphogenesis	Biological process	8	1103	34	17913	3.82124	0.000868275	0.143498	3.06134	0.235294	VEGFA//FMNL3//ERAP1//MAP3K13//ZEB2//CLTC//AKT3//NEDD4L
GO:0048699	generation of neurons	Biological process	9	1398	34	17913	3.39176	0.000916701	0.147894	3.03777	0.264706	VEGFA//CREB1//MDM2//MAP3K13//ZEB2//MEIS1//SLC6A4//CYFIP2//NEDD4L
GO:0000902	cell morphogenesis	Biological process	7	874	34	17913	4.21965	0.00108718	0.162049	2.9637	0.205882	CREB1//VEGFA//FMNL3//ZEB2//MAP3K13//CYFIP2//NEDD4L
GO:0009059	macromolecule biosynthetic process	Biological process	18	4809	34	17913	1.972	0.00109318	0.162049	2.96131	0.529412	NEDD4L//ZBTB20//MDM2//VEGFA//ZEB2//NFAT5//CREB1//HLF//PPIE//FADS1//ZNF529//ZNF736//ST8SIA1//NAMPT//MEIS1//STK16//MAP3K13//CLTC
GO:2000026	regulation of multicellular organismal development	Biological process	11	2077	34	17913	2.79027	0.00111625	0.162049	2.95224	0.323529	VEGFA//MDM2//MAP3K13//SLC6A4//MEIS1//CREB1//ERAP1//ZEB2//CLTC//AKT3//NEDD4L
GO:0010468	regulation of gene expression	Biological process	18	4819	34	17913	1.96791	0.00112238	0.162049	2.94986	0.529412	NEDD4L//ZBTB20//MDM2//VEGFA//ZEB2//PPIE//FADS1//ZNF529//ZNF736//SLC6A4//CREB1//NAMPT//MBNL1//NFAT5//HLF//MEIS1//STK16//MAP3K13
GO:0031175	neuron projection development	Biological process	7	879	34	17913	4.19564	0.00112401	0.162049	2.94923	0.205882	CREB1//MDM2//ZEB2//MAP3K13//VEGFA//CYFIP2//NEDD4L
GO:0022604	regulation of cell morphogenesis	Biological process	5	430	34	17913	6.1262	0.00122021	0.172253	2.91356	0.147059	VEGFA//FMNL3//MAP3K13//ZEB2//NEDD4L
GO:0090344	negative regulation of cell aging	Biological process	2	28	34	17913	37.6324	0.00128154	0.174023	2.89227	0.0588235	AKT3//NAMPT
GO:0048518	positive regulation of biological process	Biological process	20	5787	34	17913	1.82082	0.00128789	0.174023	2.89012	0.588235	MAP3K13//VEGFA//AKT3//MDM2//NAMPT//ST8SIA1//SLC6A4//CREB1//ZBTB20//ZEB2//CYFIP2//PPIE//ERAP1//NEDD4L//NFAT5//HLF//MEIS1//STK16//CYP7B1//TRPM8
GO:0044249	cellular biosynthetic process	Biological process	20	5794	34	17913	1.81862	0.00130979	0.174023	2.8828	0.588235	NEDD4L//ZBTB20//MDM2//VEGFA//ZEB2//SLC6A4//NFAT5//CREB1//HLF//PPIE//FADS1//ZNF529//ZNF736//ST8SIA1//CYP7B1//NAMPT//MEIS1//STK16//MAP3K13//CLTC
GO:0034654	nucleobase-containing compound biosynthetic process	Biological process	16	4031	34	17913	2.0912	0.00135913	0.176211	2.86674	0.470588	NEDD4L//ZBTB20//MDM2//VEGFA//ZEB2//NFAT5//CREB1//HLF//PPIE//FADS1//ZNF529//ZNF736//NAMPT//MEIS1//STK16//MAP3K13
GO:0090066	regulation of anatomical structure size	Biological process	5	442	34	17913	5.95987	0.00137856	0.176211	2.86057	0.147059	CREB1//SLC6A4//MAP3K13//AKT3//VEGFA
GO:0009628	response to abiotic stimulus	Biological process	8	1191	34	17913	3.53889	0.00142893	0.176211	2.84499	0.235294	CREB1//SLC6A4//VEGFA//NFAT5//TRPM8//ST8SIA1//MDM2//NAMPT
GO:0040008	regulation of growth	Biological process	6	668	34	17913	4.73221	0.00144866	0.176211	2.83903	0.176471	CREB1//MAP3K13//SLC6A4//VEGFA//MEIS1//NEDD4L
GO:0022008	neurogenesis	Biological process	9	1492	34	17913	3.17807	0.00145629	0.176211	2.83675	0.264706	VEGFA//CREB1//MDM2//MAP3K13//ZEB2//MEIS1//SLC6A4//CYFIP2//NEDD4L
GO:0010976	positive regulation of neuron projection development	Biological process	4	265	34	17913	7.9525	0.00153143	0.176264	2.8149	0.117647	MAP3K13//VEGFA//ZEB2//NEDD4L
GO:0045927	positive regulation of growth	Biological process	4	266	34	17913	7.9226	0.00155274	0.176264	2.8089	0.117647	CREB1//MAP3K13//VEGFA//NEDD4L
GO:0010628	positive regulation of gene expression	Biological process	10	1827	34	17913	2.88371	0.00156914	0.176264	2.80434	0.294118	CREB1//NAMPT//NFAT5//HLF//MEIS1//VEGFA//STK16//ZEB2//MDM2//SLC6A4
GO:0048854	brain morphogenesis	Biological process	2	31	34	17913	33.9905	0.00157089	0.176264	2.80385	0.0588235	AKT3//SLC6A4
GO:0018130	heterocycle biosynthetic process	Biological process	16	4091	34	17913	2.06053	0.00160532	0.176264	2.79444	0.470588	NEDD4L//ZBTB20//MDM2//VEGFA//ZEB2//NFAT5//CREB1//HLF//PPIE//FADS1//ZNF529//ZNF736//NAMPT//MEIS1//STK16//MAP3K13
GO:0010975	regulation of neuron projection development	Biological process	5	458	34	17913	5.75167	0.0016128	0.176264	2.79242	0.147059	MDM2//MAP3K13//VEGFA//ZEB2//NEDD4L
GO:0019438	aromatic compound biosynthetic process	Biological process	16	4101	34	17913	2.05551	0.00164989	0.177455	2.78255	0.470588	NEDD4L//ZBTB20//MDM2//VEGFA//ZEB2//NFAT5//CREB1//HLF//PPIE//FADS1//ZNF529//ZNF736//NAMPT//MEIS1//STK16//MAP3K13
GO:0031647	regulation of protein stability	Biological process	4	272	34	17913	7.74784	0.00168493	0.178392	2.77342	0.117647	CREB1//SEL1L//MDM2//NEDD4L
GO:0016049	cell growth	Biological process	5	466	34	17913	5.65293	0.00174038	0.178679	2.75936	0.147059	MAP3K13//ZEB2//VEGFA//CYFIP2//NEDD4L
GO:0031667	response to nutrient levels	Biological process	5	466	34	17913	5.65293	0.00174038	0.178679	2.75936	0.147059	SLC6A4//FADS1//MDM2//NAMPT//CREB1
GO:0009893	positive regulation of metabolic process	Biological process	14	3313	34	17913	2.22636	0.00178001	0.18002	2.74958	0.411765	MAP3K13//VEGFA//MDM2//SLC6A4//CREB1//ZBTB20//ZEB2//CYFIP2//NAMPT//NFAT5//HLF//MEIS1//STK16//TRPM8
GO:0032989	cellular component morphogenesis	Biological process	7	960	34	17913	3.84164	0.00187111	0.181888	2.7279	0.205882	CREB1//VEGFA//FMNL3//ZEB2//MAP3K13//CYFIP2//NEDD4L
GO:0097484	dendrite extension	Biological process	2	34	34	17913	30.9913	0.00188846	0.181888	2.72389	0.0588235	NEDD4L//CYFIP2
GO:0009058	biosynthetic process	Biological process	20	5952	34	17913	1.77034	0.00190009	0.181888	2.72123	0.588235	NEDD4L//ZBTB20//MDM2//VEGFA//ZEB2//SLC6A4//NFAT5//CREB1//HLF//PPIE//FADS1//ZNF529//ZNF736//ST8SIA1//CYP7B1//NAMPT//MEIS1//STK16//MAP3K13//CLTC
GO:0007399	nervous system development	Biological process	11	2216	34	17913	2.61524	0.00190585	0.181888	2.71991	0.323529	ZEB2//VEGFA//CREB1//MDM2//MAP3K13//SLC6A4//MEIS1//AKT3//CYFIP2//NEDD4L//MBNL1
GO:0080135	regulation of cellular response to stress	Biological process	6	713	34	17913	4.43355	0.00201811	0.189927	2.69505	0.176471	MAP3K13//ZEB2//MDM2//VEGFA//AKT3//NAMPT
GO:0048511	rhythmic process	Biological process	4	287	34	17913	7.3429	0.00204944	0.190233	2.68837	0.117647	NAMPT//CREB1//SLC6A4//HLF
GO:0034645	cellular macromolecule biosynthetic process	Biological process	17	4637	34	17913	1.93153	0.00218108	0.197808	2.66133	0.5	NEDD4L//ZBTB20//MDM2//VEGFA//ZEB2//NFAT5//CREB1//HLF//PPIE//FADS1//ZNF529//ZNF736//ST8SIA1//NAMPT//MEIS1//STK16//MAP3K13
GO:0009887	animal organ morphogenesis	Biological process	7	989	34	17913	3.72899	0.00221728	0.197808	2.65418	0.205882	MEIS1//VEGFA//MDM2//AKT3//SLC6A4//CLTC//CYP7B1
GO:0033554	cellular response to stress	Biological process	10	1914	34	17913	2.75263	0.00223163	0.197808	2.65138	0.294118	PPIE//MDM2//MAP3K13//FADS1//SEL1L//ST8SIA1//ZEB2//VEGFA//AKT3//NAMPT
GO:0010770	positive regulation of cell morphogenesis involved in differentiation	Biological process	3	138	34	17913	11.4533	0.00224782	0.197808	2.64824	0.0882353	MAP3K13//VEGFA//ZEB2
GO:0009991	response to extracellular stimulus	Biological process	5	498	34	17913	5.28969	0.00232621	0.201623	2.63335	0.147059	SLC6A4//FADS1//MDM2//NAMPT//CREB1
GO:0090050	positive regulation of cell migration involved in sprouting angiogenesis	Biological process	2	38	34	17913	27.7291	0.00235525	0.201623	2.62796	0.0588235	AKT3//VEGFA
GO:0048666	neuron development	Biological process	7	1003	34	17913	3.67694	0.00240134	0.201623	2.61955	0.205882	CREB1//MDM2//MAP3K13//ZEB2//VEGFA//CYFIP2//NEDD4L
GO:0006950	response to stress	Biological process	15	3823	34	17913	2.06717	0.00241019	0.201623	2.61795	0.441176	CREB1//SLC6A4//VEGFA//NAMPT//PPIE//NFAT5//MDM2//MAP3K13//FADS1//TRPM8//SEL1L//ST8SIA1//ZEB2//ERAP1//AKT3
GO:0051171	regulation of nitrogen compound metabolic process	Biological process	19	5597	34	17913	1.78849	0.00248592	0.205422	2.60451	0.558824	NEDD4L//ZBTB20//MDM2//VEGFA//ZEB2//MAP3K13//PPIE//FADS1//ZNF529//ZNF736//CREB1//MBNL1//CYFIP2//NAMPT//NFAT5//HLF//MEIS1//STK16//CLTC
GO:0046621	negative regulation of organ growth	Biological process	2	40	34	17913	26.3426	0.00260703	0.21135	2.58385	0.0588235	MEIS1//SLC6A4
GO:0001568	blood vessel development	Biological process	6	751	34	17913	4.20921	0.00262004	0.21135	2.58169	0.176471	MEIS1//ERAP1//VEGFA//FMNL3//AKT3//MDM2
GO:0061351	neural precursor cell proliferation	Biological process	3	147	34	17913	10.7521	0.00268915	0.213502	2.57038	0.0882353	VEGFA//ZEB2//SLC6A4
GO:0045773	positive regulation of axon extension	Biological process	2	41	34	17913	25.7001	0.00273747	0.213502	2.56265	0.0588235	VEGFA//MAP3K13
GO:0050770	regulation of axonogenesis	Biological process	3	148	34	17913	10.6795	0.00274125	0.213502	2.56205	0.0882353	MAP3K13//VEGFA//ZEB2
GO:0008283	cell proliferation	Biological process	10	1971	34	17913	2.67302	0.00277849	0.213944	2.55619	0.294118	AKT3//VEGFA//NAMPT//MDM2//ST8SIA1//ZEB2//SLC6A4//CREB1//CYP7B1//MEIS1
GO:0032535	regulation of cellular component size	Biological process	4	315	34	17913	6.6902	0.00287025	0.218526	2.54208	0.117647	CREB1//MAP3K13//AKT3//VEGFA
GO:0008015	blood circulation	Biological process	5	525	34	17913	5.01765	0.00292332	0.220093	2.53412	0.147059	MDM2//ERAP1//NAMPT//SLC6A4//NEDD4L
GO:0042127	regulation of cell proliferation	Biological process	9	1664	34	17913	2.84957	0.00310087	0.229153	2.50852	0.264706	AKT3//VEGFA//NAMPT//MDM2//ST8SIA1//SLC6A4//CREB1//CYP7B1//MEIS1
GO:0032874	positive regulation of stress-activated MAPK cascade	Biological process	3	155	34	17913	10.1972	0.00312347	0.229153	2.50536	0.0882353	MAP3K13//ZEB2//VEGFA
GO:0003013	circulatory system process	Biological process	5	534	34	17913	4.93308	0.0031451	0.229153	2.50237	0.147059	MDM2//ERAP1//NAMPT//SLC6A4//NEDD4L
GO:0070304	positive regulation of stress-activated protein kinase signaling cascade	Biological process	3	156	34	17913	10.1318	0.00318061	0.229275	2.49749	0.0882353	MAP3K13//ZEB2//VEGFA
GO:0001944	vasculature development	Biological process	6	784	34	17913	4.03204	0.00324538	0.231481	2.48873	0.176471	MEIS1//ERAP1//VEGFA//FMNL3//MDM2//AKT3
GO:0120036	plasma membrane bounded cell projection organization	Biological process	8	1367	34	17913	3.08327	0.00340807	0.236084	2.46749	0.235294	CREB1//MDM2//ZEB2//CLUAP1//MAP3K13//VEGFA//CYFIP2//NEDD4L
GO:0072358	cardiovascular system development	Biological process	6	792	34	17913	3.99131	0.00341259	0.236084	2.46692	0.176471	MEIS1//ERAP1//VEGFA//FMNL3//MDM2//AKT3
GO:0045893	positive regulation of transcription, DNA-templated	Biological process	8	1368	34	17913	3.08101	0.0034235	0.236084	2.46553	0.235294	CREB1//NAMPT//NFAT5//HLF//MEIS1//VEGFA//STK16//ZEB2
GO:0051239	regulation of multicellular organismal process	Biological process	13	3144	34	17913	2.17846	0.00344928	0.236084	2.46227	0.382353	MDM2//VEGFA//MAP3K13//SLC6A4//ZBTB20//CREB1//AKT3//MEIS1//ERAP1//ZEB2//CLTC//TRPM8//NEDD4L
GO:0050789	regulation of biological process	Biological process	29	11233	34	17913	1.36017	0.00357126	0.241989	2.44718	0.852941	NEDD4L//ZBTB20//MDM2//VEGFA//ZEB2//MAP3K13//AKT3//NAMPT//NFAT5//CREB1//PPIE//FADS1//ZNF529//ZNF736//RGS5//SEL1L//ST8SIA1//FMNL3//SLC6A4//PSD3//CYP7B1//CLTC//CYFIP2//MBNL1//ERAP1//MEIS1//HLF//STK16//TRPM8
GO:0080090	regulation of primary metabolic process	Biological process	19	5764	34	17913	1.73668	0.00361519	0.24254	2.44187	0.558824	NEDD4L//ZBTB20//MDM2//VEGFA//ZEB2//MAP3K13//PPIE//FADS1//ZNF529//ZNF736//CREB1//MBNL1//CYFIP2//NAMPT//NFAT5//HLF//MEIS1//STK16//CLTC
GO:0030307	positive regulation of cell growth	Biological process	3	166	34	17913	9.52144	0.00378764	0.248593	2.42163	0.0882353	MAP3K13//VEGFA//NEDD4L
GO:0045935	positive regulation of nucleobase-containing compound metabolic process	Biological process	9	1715	34	17913	2.76483	0.00380373	0.248593	2.41979	0.264706	ZBTB20//CREB1//NAMPT//NFAT5//HLF//MEIS1//VEGFA//STK16//ZEB2
GO:0016070	RNA metabolic process	Biological process	17	4869	34	17913	1.83949	0.003824	0.248593	2.41748	0.5	NEDD4L//ZBTB20//MDM2//VEGFA//ZEB2//PPIE//NFAT5//CREB1//HLF//FADS1//ZNF529//ZNF736//MBNL1//NAMPT//MEIS1//STK16//MAP3K13
GO:0035295	tube development	Biological process	7	1093	34	17913	3.37417	0.00388591	0.248593	2.41051	0.205882	MEIS1//ERAP1//VEGFA//FMNL3//ZEB2//CREB1//AKT3
GO:0007595	lactation	Biological process	2	49	34	17913	21.5042	0.00388886	0.248593	2.41018	0.0588235	CREB1//VEGFA
GO:0030030	cell projection organization	Biological process	8	1400	34	17913	3.01059	0.00394721	0.249965	2.40371	0.235294	CREB1//MDM2//ZEB2//CLUAP1//MAP3K13//VEGFA//CYFIP2//NEDD4L
GO:0060255	regulation of macromolecule metabolic process	Biological process	20	6312	34	17913	1.66937	0.00418331	0.258893	2.37848	0.588235	NEDD4L//ZBTB20//MDM2//VEGFA//ZEB2//MAP3K13//PPIE//FADS1//ZNF529//ZNF736//SLC6A4//CREB1//NAMPT//MBNL1//CYFIP2//NFAT5//HLF//MEIS1//STK16//CLTC
GO:0031323	regulation of cellular metabolic process	Biological process	19	5833	34	17913	1.71613	0.00419781	0.258893	2.37698	0.558824	NEDD4L//ZBTB20//MDM2//VEGFA//ZEB2//MAP3K13//PPIE//FADS1//ZNF529//ZNF736//NAMPT//CREB1//MBNL1//CYFIP2//NFAT5//HLF//MEIS1//STK16//CLTC
GO:2000772	regulation of cellular senescence	Biological process	2	51	34	17913	20.6609	0.00420625	0.258893	2.37611	0.0588235	AKT3//NAMPT
GO:0019222	regulation of metabolic process	Biological process	21	6816	34	17913	1.62323	0.0042735	0.258893	2.36922	0.617647	NEDD4L//ZBTB20//MDM2//VEGFA//ZEB2//MAP3K13//PPIE//FADS1//ZNF529//ZNF736//NAMPT//SLC6A4//CREB1//MBNL1//CYFIP2//NFAT5//HLF//MEIS1//STK16//TRPM8//CLTC
GO:0001525	angiogenesis	Biological process	5	576	34	17913	4.57338	0.00434454	0.258893	2.36206	0.147059	VEGFA//ERAP1//AKT3//MEIS1//FMNL3
GO:0001666	response to hypoxia	Biological process	4	354	34	17913	5.95314	0.0043551	0.258893	2.361	0.117647	VEGFA//MDM2//CREB1//SLC6A4
GO:0051240	positive regulation of multicellular organismal process	Biological process	9	1750	34	17913	2.70953	0.00435563	0.258893	2.36095	0.264706	VEGFA//MAP3K13//ZBTB20//CREB1//AKT3//ERAP1//ZEB2//TRPM8//NEDD4L
GO:0045666	positive regulation of neuron differentiation	Biological process	4	355	34	17913	5.93637	0.00439886	0.259188	2.35666	0.117647	MAP3K13//VEGFA//ZEB2//NEDD4L
GO:1901576	organic substance biosynthetic process	Biological process	19	5872	34	17913	1.70474	0.00456164	0.266462	2.34088	0.558824	NEDD4L//ZBTB20//MDM2//VEGFA//ZEB2//NFAT5//CREB1//HLF//PPIE//FADS1//ZNF529//ZNF736//ST8SIA1//CYP7B1//NAMPT//MEIS1//STK16//MAP3K13//CLTC
GO:0072359	circulatory system development	Biological process	7	1128	34	17913	3.26948	0.00462338	0.267761	2.33504	0.205882	MEIS1//ERAP1//VEGFA//FMNL3//MDM2//CREB1//AKT3
GO:0031346	positive regulation of cell projection organization	Biological process	4	362	34	17913	5.82158	0.00471354	0.270669	2.32665	0.117647	MAP3K13//VEGFA//ZEB2//NEDD4L
GO:0051173	positive regulation of nitrogen compound metabolic process	Biological process	12	2870	34	17913	2.20287	0.00482693	0.274851	2.31633	0.352941	MAP3K13//VEGFA//MDM2//ZEB2//ZBTB20//CYFIP2//CREB1//NAMPT//NFAT5//HLF//MEIS1//STK16
GO:1903508	positive regulation of nucleic acid-templated transcription	Biological process	8	1453	34	17913	2.90077	0.00495073	0.278399	2.30533	0.235294	CREB1//NAMPT//NFAT5//HLF//MEIS1//VEGFA//STK16//ZEB2
GO:1902680	positive regulation of RNA biosynthetic process	Biological process	8	1454	34	17913	2.89878	0.0049714	0.278399	2.30352	0.235294	CREB1//NAMPT//NFAT5//HLF//MEIS1//VEGFA//STK16//ZEB2
GO:0050794	regulation of cellular process	Biological process	27	10176	34	17913	1.3979	0.00505336	0.280669	2.29642	0.794118	NEDD4L//ZBTB20//MDM2//VEGFA//ZEB2//MAP3K13//AKT3//NAMPT//NFAT5//CREB1//PPIE//FADS1//ZNF529//ZNF736//RGS5//SEL1L//ST8SIA1//FMNL3//SLC6A4//PSD3//CYP7B1//CYFIP2//MBNL1//MEIS1//HLF//STK16//CLTC
GO:0060688	regulation of morphogenesis of a branching structure	Biological process	2	57	34	17913	18.4861	0.00522793	0.288003	2.28167	0.0588235	VEGFA//MAP3K13
GO:0014706	striated muscle tissue development	Biological process	4	376	34	17913	5.60482	0.00538794	0.291924	2.26858	0.117647	HLF//VEGFA//CREB1//MEIS1
GO:0045595	regulation of cell differentiation	Biological process	9	1808	34	17913	2.62261	0.00540857	0.291924	2.26692	0.264706	VEGFA//MDM2//MAP3K13//CREB1//ZEB2//MEIS1//SLC6A4//NEDD4L//FADS1
GO:0031328	positive regulation of cellular biosynthetic process	Biological process	9	1809	34	17913	2.62116	0.00542834	0.291924	2.26533	0.264706	ZBTB20//CREB1//NAMPT//NFAT5//HLF//MEIS1//VEGFA//STK16//ZEB2
GO:0048522	positive regulation of cellular process	Biological process	17	5033	34	17913	1.77955	0.00554217	0.295699	2.25632	0.5	MAP3K13//VEGFA//AKT3//MDM2//NAMPT//ST8SIA1//SLC6A4//CREB1//ZEB2//NEDD4L//ZBTB20//CYFIP2//NFAT5//HLF//MEIS1//STK16//CYP7B1
GO:0090342	regulation of cell aging	Biological process	2	59	34	17913	17.8594	0.00559136	0.295993	2.25248	0.0588235	AKT3//NAMPT
GO:0120035	regulation of plasma membrane bounded cell projection organization	Biological process	5	624	34	17913	4.22158	0.00608299	0.31698	2.21588	0.147059	MDM2//MAP3K13//VEGFA//ZEB2//NEDD4L
GO:0009891	positive regulation of biosynthetic process	Biological process	9	1842	34	17913	2.5742	0.00611337	0.31698	2.21372	0.264706	CREB1//ZBTB20//NAMPT//NFAT5//HLF//MEIS1//VEGFA//STK16//ZEB2
GO:0060537	muscle tissue development	Biological process	4	392	34	17913	5.37605	0.00623495	0.31698	2.20517	0.117647	HLF//VEGFA//CREB1//MEIS1
GO:0050679	positive regulation of epithelial cell proliferation	Biological process	3	199	34	17913	7.94251	0.00627267	0.31698	2.20255	0.0882353	AKT3//VEGFA//CYP7B1
GO:0071229	cellular response to acid chemical	Biological process	3	199	34	17913	7.94251	0.00627267	0.31698	2.20255	0.0882353	CREB1//SLC6A4//VEGFA
GO:0007409	axonogenesis	Biological process	4	393	34	17913	5.36237	0.00629067	0.31698	2.2013	0.117647	ZEB2//MAP3K13//VEGFA//CREB1
GO:0007623	circadian rhythm	Biological process	3	201	34	17913	7.86348	0.00644806	0.31698	2.19057	0.0882353	NAMPT//CREB1//SLC6A4
GO:0045665	negative regulation of neuron differentiation	Biological process	3	201	34	17913	7.86348	0.00644806	0.31698	2.19057	0.0882353	MDM2//MEIS1//SLC6A4
GO:0031344	regulation of cell projection organization	Biological process	5	634	34	17913	4.15499	0.00649938	0.31698	2.18713	0.147059	MDM2//MAP3K13//VEGFA//ZEB2//NEDD4L
GO:0035239	tube morphogenesis	Biological process	6	905	34	17913	3.49295	0.00653045	0.31698	2.18506	0.176471	MEIS1//ERAP1//VEGFA//FMNL3//ZEB2//AKT3
GO:0048729	tissue morphogenesis	Biological process	5	635	34	17913	4.14845	0.00654211	0.31698	2.18428	0.147059	VEGFA//ZEB2//MDM2//CLTC//CYP7B1
GO:0007588	excretion	Biological process	2	64	34	17913	16.4642	0.00654918	0.31698	2.18381	0.0588235	NFAT5//NEDD4L
GO:0045766	positive regulation of angiogenesis	Biological process	3	203	34	17913	7.786	0.00662636	0.318441	2.17872	0.0882353	AKT3//VEGFA//ERAP1
GO:0048731	system development	Biological process	16	4670	34	17913	1.80506	0.00671122	0.319803	2.1732	0.470588	MEIS1//ERAP1//VEGFA//FMNL3//MDM2//ZEB2//MBNL1//CREB1//MAP3K13//SLC6A4//HLF//AKT3//CLTC//CYP7B1//CYFIP2//NEDD4L
GO:0071300	cellular response to retinoic acid	Biological process	2	65	34	17913	16.2109	0.0067491	0.319803	2.17075	0.0588235	CREB1//SLC6A4
GO:0051254	positive regulation of RNA metabolic process	Biological process	8	1532	34	17913	2.75119	0.00680306	0.320122	2.1673	0.235294	CREB1//NAMPT//NFAT5//HLF//MEIS1//VEGFA//STK16//ZEB2
GO:1903672	positive regulation of sprouting angiogenesis	Biological process	2	66	34	17913	15.9652	0.00695177	0.324864	2.1579	0.0588235	AKT3//VEGFA
GO:0061061	muscle structure development	Biological process	5	647	34	17913	4.07151	0.00707039	0.326481	2.15056	0.147059	HLF//MBNL1//VEGFA//CREB1//MEIS1
GO:0031325	positive regulation of cellular metabolic process	Biological process	12	3007	34	17913	2.10251	0.00708275	0.326481	2.1498	0.352941	MAP3K13//VEGFA//MDM2//ZEB2//ZBTB20//CYFIP2//CREB1//NAMPT//NFAT5//HLF//MEIS1//STK16
GO:0046777	protein autophosphorylation	Biological process	3	210	34	17913	7.52647	0.00727359	0.333012	2.13825	0.0882353	VEGFA//STK16//MAP3K13
GO:0002088	lens development in camera-type eye	Biological process	2	68	34	17913	15.4957	0.00736536	0.334951	2.13281	0.0588235	MEIS1//ZEB2
GO:0008284	positive regulation of cell proliferation	Biological process	6	931	34	17913	3.3954	0.00747466	0.337655	2.12641	0.176471	AKT3//VEGFA//NAMPT//CYP7B1//MDM2//ST8SIA1
GO:0071479	cellular response to ionizing radiation	Biological process	2	69	34	17913	15.2711	0.00757625	0.339978	2.12055	0.0588235	MDM2//NAMPT
GO:0010604	positive regulation of macromolecule metabolic process	Biological process	12	3041	34	17913	2.079	0.00775783	0.342012	2.11026	0.352941	MAP3K13//VEGFA//MDM2//SLC6A4//ZEB2//CYFIP2//CREB1//NAMPT//NFAT5//HLF//MEIS1//STK16
GO:0007584	response to nutrient	Biological process	3	215	34	17913	7.35144	0.00775815	0.342012	2.11024	0.0882353	MDM2//CREB1//SLC6A4
GO:0044271	cellular nitrogen compound biosynthetic process	Biological process	16	4737	34	17913	1.77953	0.00777301	0.342012	2.10941	0.470588	NEDD4L//ZBTB20//MDM2//VEGFA//ZEB2//NFAT5//CREB1//HLF//PPIE//FADS1//ZNF529//ZNF736//NAMPT//MEIS1//STK16//MAP3K13
GO:0043507	positive regulation of JUN kinase activity	Biological process	2	71	34	17913	14.8409	0.00800618	0.345751	2.09657	0.0588235	MAP3K13//ZEB2
GO:0048514	blood vessel morphogenesis	Biological process	5	670	34	17913	3.93174	0.00816596	0.345751	2.08799	0.147059	MEIS1//ERAP1//VEGFA//FMNL3//AKT3
GO:0031669	cellular response to nutrient levels	Biological process	3	220	34	17913	7.18436	0.00826146	0.345751	2.08294	0.0882353	FADS1//MDM2//NAMPT
GO:0032872	regulation of stress-activated MAPK cascade	Biological process	3	220	34	17913	7.18436	0.00826146	0.345751	2.08294	0.0882353	MAP3K13//ZEB2//VEGFA
GO:0036294	cellular response to decreased oxygen levels	Biological process	3	220	34	17913	7.18436	0.00826146	0.345751	2.08294	0.0882353	VEGFA//MDM2//NAMPT
GO:0046394	carboxylic acid biosynthetic process	Biological process	4	426	34	17913	4.94698	0.00832104	0.345751	2.07982	0.117647	FADS1//CYP7B1//ZBTB20//CLTC
GO:0048738	cardiac muscle tissue development	Biological process	3	221	34	17913	7.15185	0.00836439	0.345751	2.07757	0.0882353	VEGFA//CREB1//MEIS1
GO:0016053	organic acid biosynthetic process	Biological process	4	427	34	17913	4.93539	0.00838854	0.345751	2.07631	0.117647	FADS1//CYP7B1//ZBTB20//CLTC
GO:0021536	diencephalon development	Biological process	2	73	34	17913	14.4343	0.00844689	0.345751	2.0733	0.0588235	CREB1//ZEB2
GO:0070302	regulation of stress-activated protein kinase signaling cascade	Biological process	3	222	34	17913	7.11963	0.00846807	0.345751	2.07222	0.0882353	MAP3K13//ZEB2//VEGFA
GO:2000116	regulation of cysteine-type endopeptidase activity	Biological process	3	222	34	17913	7.11963	0.00846807	0.345751	2.07222	0.0882353	MDM2//VEGFA//CYFIP2
GO:0008610	lipid biosynthetic process	Biological process	5	676	34	17913	3.89684	0.00847028	0.345751	2.0721	0.147059	FADS1//ST8SIA1//CYP7B1//CREB1//ZBTB20
GO:0010467	gene expression	Biological process	19	6191	34	17913	1.6169	0.00869485	0.352792	2.06074	0.558824	NEDD4L//ZBTB20//MDM2//VEGFA//ZEB2//PPIE//NFAT5//CREB1//HLF//FADS1//ZNF529//ZNF736//MBNL1//SLC6A4//NAMPT//MEIS1//STK16//MAP3K13//CYFIP2
GO:0030154	cell differentiation	Biological process	14	3923	34	17913	1.88018	0.00890857	0.359312	2.05019	0.411765	VEGFA//CLTC//ZEB2//CREB1//MDM2//MAP3K13//MEIS1//HLF//ERAP1//MBNL1//FADS1//SLC6A4//CYFIP2//NEDD4L
GO:0030516	regulation of axon extension	Biological process	2	76	34	17913	13.8646	0.00912801	0.362775	2.03962	0.0588235	MAP3K13//VEGFA
GO:0048844	artery morphogenesis	Biological process	2	76	34	17913	13.8646	0.00912801	0.362775	2.03962	0.0588235	VEGFA//AKT3
GO:0061564	axon development	Biological process	4	438	34	17913	4.81144	0.00915505	0.362775	2.03834	0.117647	CREB1//ZEB2//MAP3K13//VEGFA
GO:0090398	cellular senescence	Biological process	2	77	34	17913	13.6845	0.00936035	0.368754	2.02871	0.0588235	AKT3//NAMPT
GO:0048468	cell development	Biological process	9	1971	34	17913	2.40572	0.00946611	0.369655	2.02383	0.264706	ZEB2//VEGFA//CREB1//MDM2//MAP3K13//MEIS1//SLC6A4//CYFIP2//NEDD4L
GO:0044260	cellular macromolecule metabolic process	Biological process	22	7747	34	17913	1.49616	0.00949939	0.369655	2.0223	0.647059	NEDD4L//ZBTB20//MDM2//VEGFA//ZEB2//MAP3K13//PPIE//NFAT5//CREB1//HLF//FADS1//ZNF529//ZNF736//AKT3//ST8SIA1//STK16//SEL1L//CLTC//RCN1//CYFIP2//NAMPT//MEIS1
GO:1904018	positive regulation of vasculature development	Biological process	3	232	34	17913	6.81275	0.00954689	0.369655	2.02014	0.0882353	ERAP1//VEGFA//AKT3
GO:0043154	negative regulation of cysteine-type endopeptidase activity involved in apoptotic process	Biological process	2	79	34	17913	13.338	0.00983293	0.378568	2.00732	0.0588235	MDM2//VEGFA
GO:0043536	positive regulation of blood vessel endothelial cell migration	Biological process	2	80	34	17913	13.1713	0.0100731	0.385057	1.99683	0.0588235	AKT3//VEGFA
GO:0071453	cellular response to oxygen levels	Biological process	3	237	34	17913	6.66902	0.0101151	0.385057	1.99503	0.0882353	VEGFA//MDM2//NAMPT
GO:0065007	biological regulation	Biological process	29	11810	34	17913	1.29371	0.0102203	0.386886	1.99054	0.852941	NEDD4L//ZBTB20//MDM2//VEGFA//ZEB2//MAP3K13//SLC6A4//AKT3//NAMPT//NFAT5//CREB1//PPIE//FADS1//ZNF529//ZNF736//TRPM8//RGS5//SEL1L//ERAP1//ST8SIA1//FMNL3//PSD3//CYP7B1//CLTC//CYFIP2//MBNL1//MEIS1//HLF//STK16
GO:0046889	positive regulation of lipid biosynthetic process	Biological process	2	81	34	17913	13.0087	0.010316	0.388339	1.98649	0.0588235	CREB1//ZBTB20
GO:0050769	positive regulation of neurogenesis	Biological process	4	455	34	17913	4.63167	0.010428	0.390386	1.9818	0.117647	VEGFA//MAP3K13//ZEB2//NEDD4L
GO:0033002	muscle cell proliferation	Biological process	3	243	34	17913	6.50436	0.0108227	0.402937	1.96566	0.0882353	NAMPT//MEIS1//MDM2
GO:0010646	regulation of cell communication	Biological process	13	3590	34	17913	1.90782	0.0109872	0.406826	1.95911	0.382353	MAP3K13//RGS5//NAMPT//VEGFA//CREB1//ZEB2//AKT3//PSD3//SLC6A4//CYP7B1//MDM2//CYFIP2//NFAT5
GO:0043506	regulation of JUN kinase activity	Biological process	2	85	34	17913	12.3965	0.0113131	0.414365	1.94642	0.0588235	MAP3K13//ZEB2
GO:0090049	regulation of cell migration involved in sprouting angiogenesis	Biological process	2	85	34	17913	12.3965	0.0113131	0.414365	1.94642	0.0588235	AKT3//VEGFA
GO:2000177	regulation of neural precursor cell proliferation	Biological process	2	86	34	17913	12.2524	0.0115688	0.420186	1.93671	0.0588235	VEGFA//SLC6A4
GO:0090304	nucleic acid metabolic process	Biological process	17	5389	34	17913	1.662	0.011596	0.420186	1.93569	0.5	NEDD4L//ZBTB20//MDM2//VEGFA//ZEB2//PPIE//NFAT5//CREB1//HLF//FADS1//ZNF529//ZNF736//MBNL1//NAMPT//MEIS1//STK16//MAP3K13
GO:0043406	positive regulation of MAP kinase activity	Biological process	3	250	34	17913	6.32224	0.0116838	0.421113	1.93242	0.0882353	MAP3K13//ZEB2//VEGFA
GO:0031668	cellular response to extracellular stimulus	Biological process	3	251	34	17913	6.29705	0.0118099	0.421788	1.92775	0.0882353	FADS1//MDM2//NAMPT
GO:2000117	negative regulation of cysteine-type endopeptidase activity	Biological process	2	87	34	17913	12.1116	0.011827	0.421788	1.92713	0.0588235	MDM2//VEGFA
GO:0000122	negative regulation of transcription by RNA polymerase II	Biological process	5	735	34	17913	3.58403	0.0118971	0.422068	1.92456	0.147059	NEDD4L//ZBTB20//MDM2//VEGFA//ZEB2
GO:0023051	regulation of signaling	Biological process	13	3636	34	17913	1.88369	0.0122212	0.431307	1.91289	0.382353	MAP3K13//RGS5//NAMPT//VEGFA//CREB1//ZEB2//AKT3//PSD3//SLC6A4//CYP7B1//MDM2//CYFIP2//NFAT5
GO:0010557	positive regulation of macromolecule biosynthetic process	Biological process	8	1698	34	17913	2.48223	0.012395	0.435173	1.90675	0.235294	CREB1//NAMPT//NFAT5//HLF//MEIS1//VEGFA//STK16//ZEB2
GO:0061387	regulation of extent of cell growth	Biological process	2	90	34	17913	11.7078	0.0126169	0.44068	1.89905	0.0588235	MAP3K13//VEGFA
GO:0065008	regulation of biological quality	Biological process	13	3662	34	17913	1.87031	0.0129663	0.446496	1.88718	0.382353	SLC6A4//MDM2//NEDD4L//TRPM8//CREB1//VEGFA//ERAP1//FMNL3//NAMPT//SEL1L//MAP3K13//AKT3//ZBTB20
GO:0098657	import into cell	Biological process	5	751	34	17913	3.50768	0.0129697	0.446496	1.88707	0.147059	VEGFA//CLTC//CYFIP2//NEDD4L//SLC6A4
GO:0010769	regulation of cell morphogenesis involved in differentiation	Biological process	3	260	34	17913	6.07907	0.0129811	0.446496	1.88669	0.0882353	MAP3K13//VEGFA//ZEB2
GO:0051094	positive regulation of developmental process	Biological process	7	1378	34	17913	2.67632	0.0134084	0.45727	1.87262	0.205882	VEGFA//MAP3K13//CREB1//ZEB2//ERAP1//AKT3//NEDD4L
GO:0048010	vascular endothelial growth factor receptor signaling pathway	Biological process	2	93	34	17913	11.3302	0.0134293	0.45727	1.87195	0.0588235	VEGFA//CYFIP2
GO:0048640	negative regulation of developmental growth	Biological process	2	94	34	17913	11.2096	0.013705	0.464326	1.86312	0.0588235	SLC6A4//MEIS1
GO:0007589	body fluid secretion	Biological process	2	95	34	17913	11.0916	0.0139833	0.471396	1.85439	0.0588235	CREB1//VEGFA
GO:0048667	cell morphogenesis involved in neuron differentiation	Biological process	4	500	34	17913	4.21482	0.0143397	0.480833	1.84346	0.117647	CREB1//ZEB2//MAP3K13//VEGFA
GO:0050768	negative regulation of neurogenesis	Biological process	3	271	34	17913	5.83232	0.0145002	0.480833	1.83863	0.0882353	MDM2//MEIS1//SLC6A4
GO:0051403	stress-activated MAPK cascade	Biological process	3	271	34	17913	5.83232	0.0145002	0.480833	1.83863	0.0882353	MAP3K13//ZEB2//VEGFA
GO:0120162	positive regulation of cold-induced thermogenesis	Biological process	2	97	34	17913	10.8629	0.0145471	0.480833	1.83722	0.0588235	VEGFA//TRPM8
GO:0045892	negative regulation of transcription, DNA-templated	Biological process	6	1083	34	17913	2.91885	0.0150932	0.496464	1.82122	0.176471	NEDD4L//ZBTB20//MDM2//VEGFA//ZEB2//CREB1
GO:0060840	artery development	Biological process	2	100	34	17913	10.5371	0.015411	0.50193	1.81217	0.0588235	VEGFA//AKT3
GO:0031098	stress-activated protein kinase signaling cascade	Biological process	3	278	34	17913	5.68546	0.0155176	0.50193	1.80918	0.0882353	MAP3K13//ZEB2//VEGFA
GO:0002042	cell migration involved in sprouting angiogenesis	Biological process	2	101	34	17913	10.4327	0.0157038	0.50193	1.80399	0.0588235	AKT3//VEGFA
GO:0048661	positive regulation of smooth muscle cell proliferation	Biological process	2	101	34	17913	10.4327	0.0157038	0.50193	1.80399	0.0588235	MDM2//NAMPT
GO:0048675	axon extension	Biological process	2	101	34	17913	10.4327	0.0157038	0.50193	1.80399	0.0588235	MAP3K13//VEGFA
GO:0055024	regulation of cardiac muscle tissue development	Biological process	2	101	34	17913	10.4327	0.0157038	0.50193	1.80399	0.0588235	CREB1//MEIS1
GO:0031623	receptor internalization	Biological process	2	102	34	17913	10.3304	0.015999	0.508964	1.79591	0.0588235	VEGFA//CLTC
GO:0032502	developmental process	Biological process	18	6041	34	17913	1.56983	0.0161523	0.509363	1.79177	0.529412	MEIS1//ERAP1//VEGFA//FMNL3//MDM2//CLTC//MBNL1//ZEB2//HLF//CREB1//NAMPT//MAP3K13//SLC6A4//FADS1//AKT3//CYP7B1//CYFIP2//NEDD4L
GO:0051962	positive regulation of nervous system development	Biological process	4	519	34	17913	4.06052	0.0162385	0.509363	1.78945	0.117647	VEGFA//MAP3K13//ZEB2//NEDD4L
GO:0032526	response to retinoic acid	Biological process	2	103	34	17913	10.2302	0.0162966	0.509363	1.7879	0.0588235	CREB1//SLC6A4
GO:0010558	negative regulation of macromolecule biosynthetic process	Biological process	7	1432	34	17913	2.5754	0.0163122	0.509363	1.78749	0.205882	NEDD4L//ZBTB20//MDM2//VEGFA//ZEB2//CREB1//CLTC
GO:0002009	morphogenesis of an epithelium	Biological process	4	527	34	17913	3.99888	0.0170835	0.530998	1.76742	0.117647	VEGFA//ZEB2//CLTC//CYP7B1
GO:0010720	positive regulation of cell development	Biological process	4	528	34	17913	3.99131	0.017191	0.531901	1.7647	0.117647	VEGFA//MAP3K13//ZEB2//NEDD4L
GO:0051961	negative regulation of nervous system development	Biological process	3	290	34	17913	5.4502	0.017354	0.534505	1.7606	0.0882353	MDM2//SLC6A4//MEIS1
GO:0001938	positive regulation of endothelial cell proliferation	Biological process	2	107	34	17913	9.84772	0.0175107	0.535931	1.7567	0.0588235	VEGFA//AKT3
GO:0048646	anatomical structure formation involved in morphogenesis	Biological process	6	1125	34	17913	2.80988	0.0179185	0.535931	1.7467	0.176471	MEIS1//ERAP1//VEGFA//FMNL3//ZEB2//AKT3
GO:0048593	camera-type eye morphogenesis	Biological process	2	109	34	17913	9.66703	0.0181318	0.535931	1.74156	0.0588235	MEIS1//VEGFA
GO:0043010	camera-type eye development	Biological process	3	295	34	17913	5.35783	0.0181538	0.535931	1.74103	0.0882353	MEIS1//VEGFA//ZEB2
GO:0043170	macromolecule metabolic process	Biological process	25	9779	34	17913	1.3469	0.0186339	0.535931	1.7297	0.735294	NEDD4L//ZBTB20//MDM2//VEGFA//ZEB2//MAP3K13//PPIE//NFAT5//CREB1//HLF//FADS1//ZNF529//ZNF736//MBNL1//AKT3//ST8SIA1//ERAP1//SLC6A4//STK16//SEL1L//CLTC//NAMPT//RCN1//CYFIP2//MEIS1
GO:0046620	regulation of organ growth	Biological process	2	111	34	17913	9.49285	0.0187622	0.535931	1.72672	0.0588235	SLC6A4//MEIS1
GO:1903507	negative regulation of nucleic acid-templated transcription	Biological process	6	1137	34	17913	2.78023	0.0187893	0.535931	1.72609	0.176471	NEDD4L//ZBTB20//MDM2//VEGFA//ZEB2//CREB1
GO:0010749	regulation of nitric oxide mediated signal transduction	Biological process	1	10	34	17913	52.6853	0.018824	0.535931	1.72529	0.0294118	VEGFA
GO:0010944	negative regulation of transcription by competitive promoter binding	Biological process	1	10	34	17913	52.6853	0.018824	0.535931	1.72529	0.0294118	CREB1
GO:0014041	regulation of neuron maturation	Biological process	1	10	34	17913	52.6853	0.018824	0.535931	1.72529	0.0294118	MAP3K13
GO:0021936	regulation of cerebellar granule cell precursor proliferation	Biological process	1	10	34	17913	52.6853	0.018824	0.535931	1.72529	0.0294118	SLC6A4
GO:0048021	regulation of melanin biosynthetic process	Biological process	1	10	34	17913	52.6853	0.018824	0.535931	1.72529	0.0294118	ZEB2
GO:0048739	cardiac muscle fiber development	Biological process	1	10	34	17913	52.6853	0.018824	0.535931	1.72529	0.0294118	VEGFA
GO:0048755	branching morphogenesis of a nerve	Biological process	1	10	34	17913	52.6853	0.018824	0.535931	1.72529	0.0294118	MAP3K13
GO:0090037	positive regulation of protein kinase C signaling	Biological process	1	10	34	17913	52.6853	0.018824	0.535931	1.72529	0.0294118	VEGFA
GO:0150011	regulation of neuron projection arborization	Biological process	1	10	34	17913	52.6853	0.018824	0.535931	1.72529	0.0294118	MAP3K13
GO:1901725	regulation of histone deacetylase activity	Biological process	1	10	34	17913	52.6853	0.018824	0.535931	1.72529	0.0294118	VEGFA
GO:2000650	negative regulation of sodium ion transmembrane transporter activity	Biological process	1	10	34	17913	52.6853	0.018824	0.535931	1.72529	0.0294118	NEDD4L
GO:1902679	negative regulation of RNA biosynthetic process	Biological process	6	1139	34	17913	2.77534	0.0189372	0.53648	1.72268	0.176471	NEDD4L//ZBTB20//MDM2//VEGFA//ZEB2//CREB1
GO:0007613	memory	Biological process	2	112	34	17913	9.40809	0.0190808	0.53648	1.7194	0.0588235	CREB1//SLC6A4
GO:1903828	negative regulation of cellular protein localization	Biological process	2	112	34	17913	9.40809	0.0190808	0.53648	1.7194	0.0588235	CLTC//NEDD4L
GO:0007507	heart development	Biological process	4	556	34	17913	3.79031	0.0203776	0.548946	1.69085	0.117647	VEGFA//MDM2//CREB1//MEIS1
GO:0007569	cell aging	Biological process	2	116	34	17913	9.08367	0.0203782	0.548946	1.69083	0.0588235	AKT3//NAMPT
GO:0007275	multicellular organism development	Biological process	16	5225	34	17913	1.61333	0.0204869	0.548946	1.68852	0.470588	MEIS1//ERAP1//VEGFA//FMNL3//MDM2//MBNL1//ZEB2//CREB1//MAP3K13//SLC6A4//HLF//AKT3//CLTC//CYP7B1//CYFIP2//NEDD4L
GO:0031327	negative regulation of cellular biosynthetic process	Biological process	7	1499	34	17913	2.46029	0.0205167	0.548946	1.68789	0.205882	NEDD4L//ZBTB20//MDM2//VEGFA//ZEB2//CREB1//CLTC
GO:0002483	antigen processing and presentation of endogenous peptide antigen	Biological process	1	11	34	17913	47.8957	0.0206874	0.548946	1.68429	0.0294118	ERAP1
GO:0007256	activation of JNKK activity	Biological process	1	11	34	17913	47.8957	0.0206874	0.548946	1.68429	0.0294118	MAP3K13
GO:0045793	positive regulation of cell size	Biological process	1	11	34	17913	47.8957	0.0206874	0.548946	1.68429	0.0294118	AKT3
GO:0048875	chemical homeostasis within a tissue	Biological process	1	11	34	17913	47.8957	0.0206874	0.548946	1.68429	0.0294118	VEGFA
GO:0050930	induction of positive chemotaxis	Biological process	1	11	34	17913	47.8957	0.0206874	0.548946	1.68429	0.0294118	VEGFA
GO:0060947	cardiac vascular smooth muscle cell differentiation	Biological process	1	11	34	17913	47.8957	0.0206874	0.548946	1.68429	0.0294118	VEGFA
GO:0071679	commissural neuron axon guidance	Biological process	1	11	34	17913	47.8957	0.0206874	0.548946	1.68429	0.0294118	VEGFA
GO:0072584	caveolin-mediated endocytosis	Biological process	1	11	34	17913	47.8957	0.0206874	0.548946	1.68429	0.0294118	NEDD4L
GO:1902065	response to L-glutamate	Biological process	1	11	34	17913	47.8957	0.0206874	0.548946	1.68429	0.0294118	CREB1
GO:1902306	negative regulation of sodium ion transmembrane transport	Biological process	1	11	34	17913	47.8957	0.0206874	0.548946	1.68429	0.0294118	NEDD4L
GO:0071417	cellular response to organonitrogen compound	Biological process	4	559	34	17913	3.76997	0.0207394	0.548946	1.6832	0.117647	MDM2//SLC6A4//NAMPT//CREB1
GO:0010721	negative regulation of cell development	Biological process	3	317	34	17913	4.98599	0.0219158	0.576531	1.65924	0.0882353	MDM2//MEIS1//SLC6A4
GO:0007568	aging	Biological process	3	318	34	17913	4.97031	0.0220963	0.576531	1.65568	0.0882353	AKT3//NAMPT//CREB1
GO:0072330	monocarboxylic acid biosynthetic process	Biological process	3	318	34	17913	4.97031	0.0220963	0.576531	1.65568	0.0882353	FADS1//CYP7B1//ZBTB20
GO:0009890	negative regulation of biosynthetic process	Biological process	7	1522	34	17913	2.42311	0.0221234	0.576531	1.65515	0.205882	NEDD4L//ZBTB20//MDM2//VEGFA//ZEB2//CREB1//CLTC
GO:0071496	cellular response to external stimulus	Biological process	3	320	34	17913	4.93925	0.0224596	0.576531	1.6486	0.0882353	FADS1//MDM2//NAMPT
GO:0045472	response to ether	Biological process	1	12	34	17913	43.9044	0.0225473	0.576531	1.6469	0.0294118	MDM2
GO:0150065	regulation of deacetylase activity	Biological process	1	12	34	17913	43.9044	0.0225473	0.576531	1.6469	0.0294118	VEGFA
GO:1900376	regulation of secondary metabolite biosynthetic process	Biological process	1	12	34	17913	43.9044	0.0225473	0.576531	1.6469	0.0294118	ZEB2
GO:2000009	negative regulation of protein localization to cell surface	Biological process	1	12	34	17913	43.9044	0.0225473	0.576531	1.6469	0.0294118	NEDD4L
GO:0043405	regulation of MAP kinase activity	Biological process	3	322	34	17913	4.90857	0.0228262	0.579291	1.64157	0.0882353	MAP3K13//VEGFA//ZEB2
GO:0071902	positive regulation of protein serine/threonine kinase activity	Biological process	3	322	34	17913	4.90857	0.0228262	0.579291	1.64157	0.0882353	MAP3K13//VEGFA//ZEB2
GO:0008360	regulation of cell shape	Biological process	2	124	34	17913	8.49763	0.0230808	0.581396	1.63675	0.0588235	VEGFA//FMNL3
GO:0046330	positive regulation of JNK cascade	Biological process	2	124	34	17913	8.49763	0.0230808	0.581396	1.63675	0.0588235	MAP3K13//ZEB2
GO:0043161	proteasome-mediated ubiquitin-dependent protein catabolic process	Biological process	3	328	34	17913	4.81878	0.0239459	0.594822	1.62077	0.0882353	SEL1L//MDM2//NEDD4L
GO:0001101	response to acid chemical	Biological process	3	330	34	17913	4.78957	0.0243257	0.594822	1.61394	0.0882353	CREB1//SLC6A4//VEGFA
GO:0006883	cellular sodium ion homeostasis	Biological process	1	13	34	17913	40.5271	0.0244038	0.594822	1.61254	0.0294118	NEDD4L
GO:0007320	insemination	Biological process	1	13	34	17913	40.5271	0.0244038	0.594822	1.61254	0.0294118	SLC6A4
GO:0010766	negative regulation of sodium ion transport	Biological process	1	13	34	17913	40.5271	0.0244038	0.594822	1.61254	0.0294118	NEDD4L
GO:0032802	low-density lipoprotein particle receptor catabolic process	Biological process	1	13	34	17913	40.5271	0.0244038	0.594822	1.61254	0.0294118	CLTC
GO:0036109	alpha-linolenic acid metabolic process	Biological process	1	13	34	17913	40.5271	0.0244038	0.594822	1.61254	0.0294118	FADS1
GO:0051386	regulation of neurotrophin TRK receptor signaling pathway	Biological process	1	13	34	17913	40.5271	0.0244038	0.594822	1.61254	0.0294118	CYFIP2
GO:1905651	regulation of artery morphogenesis	Biological process	1	13	34	17913	40.5271	0.0244038	0.594822	1.61254	0.0294118	AKT3
GO:0010595	positive regulation of endothelial cell migration	Biological process	2	129	34	17913	8.16826	0.0248411	0.60331	1.60483	0.0588235	VEGFA//AKT3
GO:0051253	negative regulation of RNA metabolic process	Biological process	6	1214	34	17913	2.60389	0.0250871	0.607107	1.60055	0.176471	NEDD4L//ZBTB20//MDM2//VEGFA//ZEB2//CREB1
GO:0010038	response to metal ion	Biological process	3	335	34	17913	4.71809	0.0252896	0.607225	1.59706	0.0882353	MDM2//CREB1//NEDD4L
GO:0006837	serotonin transport	Biological process	1	14	34	17913	37.6324	0.0262569	0.607225	1.58076	0.0294118	SLC6A4
GO:0019883	antigen processing and presentation of endogenous antigen	Biological process	1	14	34	17913	37.6324	0.0262569	0.607225	1.58076	0.0294118	ERAP1
GO:0030213	hyaluronan biosynthetic process	Biological process	1	14	34	17913	37.6324	0.0262569	0.607225	1.58076	0.0294118	CLTC
GO:0033147	negative regulation of intracellular estrogen receptor signaling pathway	Biological process	1	14	34	17913	37.6324	0.0262569	0.607225	1.58076	0.0294118	CYP7B1
GO:0043455	regulation of secondary metabolic process	Biological process	1	14	34	17913	37.6324	0.0262569	0.607225	1.58076	0.0294118	ZEB2
GO:0048569	post-embryonic animal organ development	Biological process	1	14	34	17913	37.6324	0.0262569	0.607225	1.58076	0.0294118	VEGFA
GO:0048841	regulation of axon extension involved in axon guidance	Biological process	1	14	34	17913	37.6324	0.0262569	0.607225	1.58076	0.0294118	VEGFA
GO:0051123	RNA polymerase II preinitiation complex assembly	Biological process	1	14	34	17913	37.6324	0.0262569	0.607225	1.58076	0.0294118	CREB1
GO:0051770	positive regulation of nitric-oxide synthase biosynthetic process	Biological process	1	14	34	17913	37.6324	0.0262569	0.607225	1.58076	0.0294118	NAMPT
GO:0060261	positive regulation of transcription initiation from RNA polymerase II promoter	Biological process	1	14	34	17913	37.6324	0.0262569	0.607225	1.58076	0.0294118	CREB1
GO:0071391	cellular response to estrogen stimulus	Biological process	1	14	34	17913	37.6324	0.0262569	0.607225	1.58076	0.0294118	MDM2
GO:0097202	activation of cysteine-type endopeptidase activity	Biological process	1	14	34	17913	37.6324	0.0262569	0.607225	1.58076	0.0294118	CYFIP2
GO:0009605	response to external stimulus	Biological process	9	2331	34	17913	2.03418	0.0264038	0.608545	1.57833	0.264706	SLC6A4//FADS1//ERAP1//TRPM8//CREB1//CYP7B1//VEGFA//MDM2//NAMPT
GO:0001654	eye development	Biological process	3	342	34	17913	4.62152	0.0266736	0.612678	1.57392	0.0882353	MEIS1//VEGFA//ZEB2
GO:0150063	visual system development	Biological process	3	346	34	17913	4.56809	0.0274825	0.621178	1.56094	0.0882353	MEIS1//VEGFA//ZEB2
GO:0080134	regulation of response to stress	Biological process	7	1592	34	17913	2.31656	0.0275602	0.621178	1.55972	0.205882	MAP3K13//ZEB2//MDM2//ERAP1//VEGFA//AKT3//NAMPT
GO:0009888	tissue development	Biological process	8	1965	34	17913	2.14495	0.0277819	0.621178	1.55624	0.235294	VEGFA//ZEB2//MDM2//HLF//CREB1//MEIS1//CLTC//CYP7B1
GO:0021924	cell proliferation in external granule layer	Biological process	1	15	34	17913	35.1235	0.0281066	0.621178	1.55119	0.0294118	SLC6A4
GO:0021930	cerebellar granule cell precursor proliferation	Biological process	1	15	34	17913	35.1235	0.0281066	0.621178	1.55119	0.0294118	SLC6A4
GO:0034356	NAD biosynthesis via nicotinamide riboside salvage pathway	Biological process	1	15	34	17913	35.1235	0.0281066	0.621178	1.55119	0.0294118	NAMPT
GO:0043518	negative regulation of DNA damage response, signal transduction by p53 class mediator	Biological process	1	15	34	17913	35.1235	0.0281066	0.621178	1.55119	0.0294118	MDM2
GO:0048268	clathrin coat assembly	Biological process	1	15	34	17913	35.1235	0.0281066	0.621178	1.55119	0.0294118	CLTC
GO:0060841	venous blood vessel development	Biological process	1	15	34	17913	35.1235	0.0281066	0.621178	1.55119	0.0294118	VEGFA
GO:1990000	amyloid fibril formation	Biological process	1	15	34	17913	35.1235	0.0281066	0.621178	1.55119	0.0294118	MDM2
GO:2001028	positive regulation of endothelial cell chemotaxis	Biological process	1	15	34	17913	35.1235	0.0281066	0.621178	1.55119	0.0294118	VEGFA
GO:0030879	mammary gland development	Biological process	2	138	34	17913	7.63555	0.0281437	0.621178	1.55062	0.0588235	CREB1//VEGFA
GO:0048880	sensory system development	Biological process	3	351	34	17913	4.50302	0.0285122	0.627268	1.54497	0.0882353	MEIS1//VEGFA//ZEB2
GO:1901699	cellular response to nitrogen compound	Biological process	4	620	34	17913	3.39905	0.0289742	0.628473	1.53799	0.117647	MDM2//SLC6A4//NAMPT//CREB1
GO:0045807	positive regulation of endocytosis	Biological process	2	141	34	17913	7.47309	0.0292819	0.628473	1.5334	0.0588235	VEGFA//NEDD4L
GO:0010631	epithelial cell migration	Biological process	3	355	34	17913	4.45228	0.0293507	0.628473	1.53238	0.0882353	VEGFA//AKT3//ZEB2
GO:0019359	nicotinamide nucleotide biosynthetic process	Biological process	2	142	34	17913	7.42046	0.0296654	0.628473	1.52775	0.0588235	NAMPT//ZBTB20
GO:0019363	pyridine nucleotide biosynthetic process	Biological process	2	142	34	17913	7.42046	0.0296654	0.628473	1.52775	0.0588235	NAMPT//ZBTB20
GO:0010225	response to UV-C	Biological process	1	16	34	17913	32.9283	0.0299529	0.628473	1.52356	0.0294118	MDM2
GO:0021534	cell proliferation in hindbrain	Biological process	1	16	34	17913	32.9283	0.0299529	0.628473	1.52356	0.0294118	SLC6A4
GO:0022038	corpus callosum development	Biological process	1	16	34	17913	32.9283	0.0299529	0.628473	1.52356	0.0294118	ZEB2
GO:0032225	regulation of synaptic transmission, dopaminergic	Biological process	1	16	34	17913	32.9283	0.0299529	0.628473	1.52356	0.0294118	SLC6A4
GO:0048070	regulation of developmental pigmentation	Biological process	1	16	34	17913	32.9283	0.0299529	0.628473	1.52356	0.0294118	ZEB2
GO:0090036	regulation of protein kinase C signaling	Biological process	1	16	34	17913	32.9283	0.0299529	0.628473	1.52356	0.0294118	VEGFA
GO:0010243	response to organonitrogen compound	Biological process	5	932	34	17913	2.82646	0.0299666	0.628473	1.52336	0.147059	SEL1L//CREB1//MDM2//SLC6A4//NAMPT
GO:0090132	epithelium migration	Biological process	3	358	34	17913	4.41497	0.0299882	0.628473	1.52305	0.0882353	VEGFA//AKT3//ZEB2
GO:0106106	cold-induced thermogenesis	Biological process	2	143	34	17913	7.36857	0.0300509	0.628473	1.52214	0.0588235	VEGFA//TRPM8
GO:0120161	regulation of cold-induced thermogenesis	Biological process	2	143	34	17913	7.36857	0.0300509	0.628473	1.52214	0.0588235	VEGFA//TRPM8
GO:1903670	regulation of sprouting angiogenesis	Biological process	2	143	34	17913	7.36857	0.0300509	0.628473	1.52214	0.0588235	AKT3//VEGFA
GO:0010212	response to ionizing radiation	Biological process	2	144	34	17913	7.3174	0.0304385	0.630433	1.51658	0.0588235	NAMPT//MDM2
GO:0035148	tube formation	Biological process	2	144	34	17913	7.3174	0.0304385	0.630433	1.51658	0.0588235	ZEB2//VEGFA
GO:0045834	positive regulation of lipid metabolic process	Biological process	2	144	34	17913	7.3174	0.0304385	0.630433	1.51658	0.0588235	CREB1//ZBTB20
GO:0000904	cell morphogenesis involved in differentiation	Biological process	4	632	34	17913	3.33451	0.0307952	0.630433	1.51152	0.117647	CREB1//ZEB2//MAP3K13//VEGFA
GO:0048592	eye morphogenesis	Biological process	2	145	34	17913	7.26694	0.030828	0.630433	1.51105	0.0588235	MEIS1//VEGFA
GO:0072525	pyridine-containing compound biosynthetic process	Biological process	2	145	34	17913	7.26694	0.030828	0.630433	1.51105	0.0588235	NAMPT//ZBTB20
GO:1901360	organic cyclic compound metabolic process	Biological process	18	6432	34	17913	1.4744	0.0311577	0.630433	1.50643	0.529412	NEDD4L//ZBTB20//MDM2//VEGFA//ZEB2//PPIE//NFAT5//CREB1//HLF//FADS1//ZNF529//ZNF736//MBNL1//CYP7B1//NAMPT//MEIS1//STK16//MAP3K13
GO:0051050	positive regulation of transport	Biological process	5	942	34	17913	2.79646	0.0311884	0.630433	1.50601	0.147059	VEGFA//SLC6A4//CREB1//NEDD4L//MDM2
GO:0032501	multicellular organismal process	Biological process	20	7436	34	17913	1.41703	0.031201	0.630433	1.50583	0.588235	MEIS1//ERAP1//VEGFA//FMNL3//MDM2//CLTC//MBNL1//ZEB2//HLF//CREB1//NAMPT//NFAT5//NEDD4L//SLC6A4//MAP3K13//ZBTB20//AKT3//TRPM8//CYP7B1//CYFIP2
GO:0090130	tissue migration	Biological process	3	364	34	17913	4.34219	0.0312853	0.630433	1.50466	0.0882353	VEGFA//AKT3//ZEB2
GO:1901653	cellular response to peptide	Biological process	3	364	34	17913	4.34219	0.0312853	0.630433	1.50466	0.0882353	MDM2//NAMPT//CREB1
GO:0035729	cellular response to hepatocyte growth factor stimulus	Biological process	1	17	34	17913	30.9913	0.0317957	0.630433	1.49763	0.0294118	CREB1
GO:0035855	megakaryocyte development	Biological process	1	17	34	17913	30.9913	0.0317957	0.630433	1.49763	0.0294118	MEIS1
GO:0043651	linoleic acid metabolic process	Biological process	1	17	34	17913	30.9913	0.0317957	0.630433	1.49763	0.0294118	FADS1
GO:0045056	transcytosis	Biological process	1	17	34	17913	30.9913	0.0317957	0.630433	1.49763	0.0294118	CLTC
GO:1904380	endoplasmic reticulum mannose trimming	Biological process	1	17	34	17913	30.9913	0.0317957	0.630433	1.49763	0.0294118	SEL1L
GO:1904996	positive regulation of leukocyte adhesion to vascular endothelial cell	Biological process	1	17	34	17913	30.9913	0.0317957	0.630433	1.49763	0.0294118	NFAT5
GO:0006928	movement of cell or subcellular component	Biological process	8	2016	34	17913	2.09069	0.0318194	0.630433	1.49731	0.235294	ZEB2//VEGFA//FMNL3//CLUAP1//CYP7B1//AKT3//NEDD4L//MDM2
GO:0051716	cellular response to stimulus	Biological process	19	6947	34	17913	1.44094	0.0320396	0.632946	1.49431	0.558824	MAP3K13//AKT3//NAMPT//NFAT5//CREB1//PPIE//MDM2//RGS5//SEL1L//FADS1//VEGFA//ZEB2//PSD3//CYP7B1//ST8SIA1//CYFIP2//CLTC//SLC6A4//ZBTB20
GO:0050678	regulation of epithelial cell proliferation	Biological process	3	369	34	17913	4.28336	0.0323888	0.636473	1.48961	0.0882353	AKT3//VEGFA//CYP7B1
GO:0016202	regulation of striated muscle tissue development	Biological process	2	149	34	17913	7.07185	0.032406	0.636473	1.48937	0.0588235	CREB1//MEIS1
GO:0052548	regulation of endopeptidase activity	Biological process	3	370	34	17913	4.27178	0.0326119	0.636582	1.48662	0.0882353	MDM2//VEGFA//CYFIP2
GO:0044257	cellular protein catabolic process	Biological process	4	648	34	17913	3.25218	0.0333278	0.636582	1.47719	0.117647	MDM2//NEDD4L//SEL1L//CLTC
GO:1901861	regulation of muscle tissue development	Biological process	2	152	34	17913	6.93228	0.0336102	0.636582	1.47353	0.0588235	CREB1//MEIS1
GO:1990845	adaptive thermogenesis	Biological process	2	152	34	17913	6.93228	0.0336102	0.636582	1.47353	0.0588235	VEGFA//TRPM8
GO:0031065	positive regulation of histone deacetylation	Biological process	1	18	34	17913	29.2696	0.0336352	0.636582	1.47321	0.0294118	VEGFA
GO:0032011	ARF protein signal transduction	Biological process	1	18	34	17913	29.2696	0.0336352	0.636582	1.47321	0.0294118	PSD3
GO:0032012	regulation of ARF protein signal transduction	Biological process	1	18	34	17913	29.2696	0.0336352	0.636582	1.47321	0.0294118	PSD3
GO:0032793	positive regulation of CREB transcription factor activity	Biological process	1	18	34	17913	29.2696	0.0336352	0.636582	1.47321	0.0294118	VEGFA
GO:0036303	lymph vessel morphogenesis	Biological process	1	18	34	17913	29.2696	0.0336352	0.636582	1.47321	0.0294118	VEGFA
GO:0038083	peptidyl-tyrosine autophosphorylation	Biological process	1	18	34	17913	29.2696	0.0336352	0.636582	1.47321	0.0294118	VEGFA
GO:0060749	mammary gland alveolus development	Biological process	1	18	34	17913	29.2696	0.0336352	0.636582	1.47321	0.0294118	VEGFA
GO:0060977	coronary vasculature morphogenesis	Biological process	1	18	34	17913	29.2696	0.0336352	0.636582	1.47321	0.0294118	VEGFA
GO:0061377	mammary gland lobule development	Biological process	1	18	34	17913	29.2696	0.0336352	0.636582	1.47321	0.0294118	VEGFA
GO:0045597	positive regulation of cell differentiation	Biological process	5	962	34	17913	2.73832	0.0337268	0.636582	1.47202	0.147059	VEGFA//MAP3K13//CREB1//ZEB2//NEDD4L
GO:0048634	regulation of muscle organ development	Biological process	2	153	34	17913	6.88697	0.0340155	0.640247	1.46832	0.0588235	CREB1//MEIS1
GO:0009966	regulation of signal transduction	Biological process	11	3266	34	17913	1.77446	0.0342471	0.642822	1.46538	0.323529	MAP3K13//RGS5//NAMPT//VEGFA//ZEB2//AKT3//PSD3//CYP7B1//MDM2//CYFIP2//NFAT5
GO:0006139	nucleobase-containing compound metabolic process	Biological process	17	6016	34	17913	1.48878	0.0349326	0.644197	1.45677	0.5	NEDD4L//ZBTB20//MDM2//VEGFA//ZEB2//PPIE//NFAT5//CREB1//HLF//FADS1//ZNF529//ZNF736//MBNL1//NAMPT//MEIS1//STK16//MAP3K13
GO:0010498	proteasomal protein catabolic process	Biological process	3	382	34	17913	4.13759	0.0353531	0.644197	1.45157	0.0882353	SEL1L//MDM2//NEDD4L
GO:0016048	detection of temperature stimulus	Biological process	1	19	34	17913	27.7291	0.0354712	0.644197	1.45012	0.0294118	TRPM8
GO:0030949	positive regulation of vascular endothelial growth factor receptor signaling pathway	Biological process	1	19	34	17913	27.7291	0.0354712	0.644197	1.45012	0.0294118	VEGFA
GO:0032026	response to magnesium ion	Biological process	1	19	34	17913	27.7291	0.0354712	0.644197	1.45012	0.0294118	MDM2
GO:0035728	response to hepatocyte growth factor	Biological process	1	19	34	17913	27.7291	0.0354712	0.644197	1.45012	0.0294118	CREB1
GO:0051767	nitric-oxide synthase biosynthetic process	Biological process	1	19	34	17913	27.7291	0.0354712	0.644197	1.45012	0.0294118	NAMPT
GO:0051769	regulation of nitric-oxide synthase biosynthetic process	Biological process	1	19	34	17913	27.7291	0.0354712	0.644197	1.45012	0.0294118	NAMPT
GO:0071294	cellular response to zinc ion	Biological process	1	19	34	17913	27.7291	0.0354712	0.644197	1.45012	0.0294118	CREB1
GO:0090190	positive regulation of branching involved in ureteric bud morphogenesis	Biological process	1	19	34	17913	27.7291	0.0354712	0.644197	1.45012	0.0294118	VEGFA
GO:0045765	regulation of angiogenesis	Biological process	3	383	34	17913	4.12679	0.0355869	0.644197	1.44871	0.0882353	ERAP1//VEGFA//AKT3
GO:0043535	regulation of blood vessel endothelial cell migration	Biological process	2	158	34	17913	6.66902	0.0360707	0.644197	1.44285	0.0588235	AKT3//VEGFA
GO:0002052	positive regulation of neuroblast proliferation	Biological process	1	20	34	17913	26.3426	0.0373039	0.644197	1.42825	0.0294118	VEGFA
GO:0007620	copulation	Biological process	1	20	34	17913	26.3426	0.0373039	0.644197	1.42825	0.0294118	SLC6A4
GO:0045821	positive regulation of glycolytic process	Biological process	1	20	34	17913	26.3426	0.0373039	0.644197	1.42825	0.0294118	ZBTB20
GO:0048846	axon extension involved in axon guidance	Biological process	1	20	34	17913	26.3426	0.0373039	0.644197	1.42825	0.0294118	VEGFA
GO:0060216	definitive hemopoiesis	Biological process	1	20	34	17913	26.3426	0.0373039	0.644197	1.42825	0.0294118	MEIS1
GO:0060487	lung epithelial cell differentiation	Biological process	1	20	34	17913	26.3426	0.0373039	0.644197	1.42825	0.0294118	CREB1
GO:0071636	positive regulation of transforming growth factor beta production	Biological process	1	20	34	17913	26.3426	0.0373039	0.644197	1.42825	0.0294118	CREB1
GO:0097503	sialylation	Biological process	1	20	34	17913	26.3426	0.0373039	0.644197	1.42825	0.0294118	ST8SIA1
GO:0140058	neuron projection arborization	Biological process	1	20	34	17913	26.3426	0.0373039	0.644197	1.42825	0.0294118	MAP3K13
GO:1902284	neuron projection extension involved in neuron projection guidance	Biological process	1	20	34	17913	26.3426	0.0373039	0.644197	1.42825	0.0294118	VEGFA
GO:0071363	cellular response to growth factor stimulus	Biological process	4	674	34	17913	3.12672	0.0377001	0.644197	1.42366	0.117647	CREB1//VEGFA//CYFIP2//MDM2
GO:0006897	endocytosis	Biological process	4	675	34	17913	3.12209	0.0378747	0.644197	1.42165	0.117647	VEGFA//CLTC//CYFIP2//NEDD4L
GO:0006629	lipid metabolic process	Biological process	6	1338	34	17913	2.36257	0.0380146	0.644197	1.42005	0.176471	FADS1//SEL1L//ST8SIA1//CYP7B1//CREB1//ZBTB20
GO:0045934	negative regulation of nucleobase-containing compound metabolic process	Biological process	6	1342	34	17913	2.35553	0.0384924	0.644197	1.41462	0.176471	NEDD4L//ZBTB20//MDM2//VEGFA//ZEB2//CREB1
GO:2000113	negative regulation of cellular macromolecule biosynthetic process	Biological process	6	1343	34	17913	2.35377	0.0386125	0.644197	1.41327	0.176471	NEDD4L//ZBTB20//MDM2//VEGFA//ZEB2//CREB1
GO:0001558	regulation of cell growth	Biological process	3	396	34	17913	3.99131	0.0386989	0.644197	1.4123	0.0882353	MAP3K13//VEGFA//NEDD4L
GO:0002089	lens morphogenesis in camera-type eye	Biological process	1	21	34	17913	25.0882	0.0391332	0.644197	1.40745	0.0294118	MEIS1
GO:0003283	atrial septum development	Biological process	1	21	34	17913	25.0882	0.0391332	0.644197	1.40745	0.0294118	MDM2
GO:0031290	retinal ganglion cell axon guidance	Biological process	1	21	34	17913	25.0882	0.0391332	0.644197	1.40745	0.0294118	VEGFA
GO:0035162	embryonic hemopoiesis	Biological process	1	21	34	17913	25.0882	0.0391332	0.644197	1.40745	0.0294118	VEGFA
GO:0036120	cellular response to platelet-derived growth factor stimulus	Biological process	1	21	34	17913	25.0882	0.0391332	0.644197	1.40745	0.0294118	CREB1
GO:0036507	protein demannosylation	Biological process	1	21	34	17913	25.0882	0.0391332	0.644197	1.40745	0.0294118	SEL1L
GO:0036508	protein alpha-1,2-demannosylation	Biological process	1	21	34	17913	25.0882	0.0391332	0.644197	1.40745	0.0294118	SEL1L
GO:0042438	melanin biosynthetic process	Biological process	1	21	34	17913	25.0882	0.0391332	0.644197	1.40745	0.0294118	ZEB2
GO:0046827	positive regulation of protein export from nucleus	Biological process	1	21	34	17913	25.0882	0.0391332	0.644197	1.40745	0.0294118	MDM2
GO:0050951	sensory perception of temperature stimulus	Biological process	1	21	34	17913	25.0882	0.0391332	0.644197	1.40745	0.0294118	TRPM8
GO:0060044	negative regulation of cardiac muscle cell proliferation	Biological process	1	21	34	17913	25.0882	0.0391332	0.644197	1.40745	0.0294118	MEIS1
GO:0060260	regulation of transcription initiation from RNA polymerase II promoter	Biological process	1	21	34	17913	25.0882	0.0391332	0.644197	1.40745	0.0294118	CREB1
GO:0060479	lung cell differentiation	Biological process	1	21	34	17913	25.0882	0.0391332	0.644197	1.40745	0.0294118	CREB1
GO:1902667	regulation of axon guidance	Biological process	1	21	34	17913	25.0882	0.0391332	0.644197	1.40745	0.0294118	VEGFA
GO:2000144	positive regulation of DNA-templated transcription, initiation	Biological process	1	21	34	17913	25.0882	0.0391332	0.644197	1.40745	0.0294118	CREB1
GO:0052547	regulation of peptidase activity	Biological process	3	398	34	17913	3.97125	0.0391898	0.644197	1.40683	0.0882353	MDM2//VEGFA//CYFIP2
GO:1901698	response to nitrogen compound	Biological process	5	1006	34	17913	2.61855	0.0397629	0.644197	1.40052	0.147059	SEL1L//CREB1//MDM2//SLC6A4//NAMPT
GO:0048469	cell maturation	Biological process	2	167	34	17913	6.30962	0.0398885	0.644197	1.39915	0.0588235	MAP3K13//VEGFA
GO:0019216	regulation of lipid metabolic process	Biological process	3	402	34	17913	3.93174	0.0401812	0.644197	1.39598	0.0882353	CREB1//ZBTB20//FADS1
GO:0007517	muscle organ development	Biological process	3	403	34	17913	3.92198	0.0404311	0.644197	1.39328	0.0882353	HLF//CREB1//MEIS1
GO:0008217	regulation of blood pressure	Biological process	2	169	34	17913	6.23495	0.0407571	0.644197	1.3898	0.0588235	NAMPT//ERAP1
GO:0030324	lung development	Biological process	2	169	34	17913	6.23495	0.0407571	0.644197	1.3898	0.0588235	CREB1//VEGFA
GO:0046328	regulation of JNK cascade	Biological process	2	169	34	17913	6.23495	0.0407571	0.644197	1.3898	0.0588235	MAP3K13//ZEB2
GO:0010647	positive regulation of cell communication	Biological process	7	1730	34	17913	2.13177	0.0408766	0.644197	1.38852	0.205882	MAP3K13//CREB1//ZEB2//VEGFA//AKT3//CYFIP2//NFAT5
GO:0006582	melanin metabolic process	Biological process	1	22	34	17913	23.9479	0.0409591	0.644197	1.38765	0.0294118	ZEB2
GO:0030318	melanocyte differentiation	Biological process	1	22	34	17913	23.9479	0.0409591	0.644197	1.38765	0.0294118	ZEB2
GO:0030813	positive regulation of nucleotide catabolic process	Biological process	1	22	34	17913	23.9479	0.0409591	0.644197	1.38765	0.0294118	ZBTB20
GO:0032799	low-density lipoprotein receptor particle metabolic process	Biological process	1	22	34	17913	23.9479	0.0409591	0.644197	1.38765	0.0294118	CLTC
GO:0036119	response to platelet-derived growth factor	Biological process	1	22	34	17913	23.9479	0.0409591	0.644197	1.38765	0.0294118	CREB1
GO:0050927	positive regulation of positive chemotaxis	Biological process	1	22	34	17913	23.9479	0.0409591	0.644197	1.38765	0.0294118	VEGFA
GO:0051197	positive regulation of coenzyme metabolic process	Biological process	1	22	34	17913	23.9479	0.0409591	0.644197	1.38765	0.0294118	ZBTB20
GO:0061213	positive regulation of mesonephros development	Biological process	1	22	34	17913	23.9479	0.0409591	0.644197	1.38765	0.0294118	VEGFA
GO:0090312	positive regulation of protein deacetylation	Biological process	1	22	34	17913	23.9479	0.0409591	0.644197	1.38765	0.0294118	VEGFA
GO:0098810	neurotransmitter reuptake	Biological process	1	22	34	17913	23.9479	0.0409591	0.644197	1.38765	0.0294118	SLC6A4
GO:1900273	positive regulation of long-term synaptic potentiation	Biological process	1	22	34	17913	23.9479	0.0409591	0.644197	1.38765	0.0294118	CREB1
GO:1901522	positive regulation of transcription from RNA polymerase II promoter involved in cellular response to chemical stimulus	Biological process	1	22	34	17913	23.9479	0.0409591	0.644197	1.38765	0.0294118	VEGFA
GO:1903077	negative regulation of protein localization to plasma membrane	Biological process	1	22	34	17913	23.9479	0.0409591	0.644197	1.38765	0.0294118	CLTC
GO:1903429	regulation of cell maturation	Biological process	1	22	34	17913	23.9479	0.0409591	0.644197	1.38765	0.0294118	MAP3K13
GO:0001936	regulation of endothelial cell proliferation	Biological process	2	170	34	17913	6.19827	0.0411941	0.644197	1.38516	0.0588235	AKT3//VEGFA
GO:0007420	brain development	Biological process	4	694	34	17913	3.03662	0.0412813	0.644197	1.38425	0.117647	ZEB2//SLC6A4//CREB1//AKT3
GO:0051093	negative regulation of developmental process	Biological process	5	1017	34	17913	2.59023	0.0413704	0.644197	1.38331	0.147059	MDM2//SLC6A4//MEIS1//AKT3//NAMPT
GO:0003008	system process	Biological process	8	2122	34	17913	1.98625	0.0415013	0.644197	1.38194	0.235294	MDM2//NFAT5//NEDD4L//CREB1//SLC6A4//ERAP1//NAMPT//TRPM8
GO:0023056	positive regulation of signaling	Biological process	7	1736	34	17913	2.12441	0.0415385	0.644197	1.38155	0.205882	MAP3K13//CREB1//ZEB2//VEGFA//AKT3//CYFIP2//NFAT5
GO:0050821	protein stabilization	Biological process	2	171	34	17913	6.16202	0.0416329	0.644197	1.38056	0.0588235	CREB1//SEL1L
GO:1902533	positive regulation of intracellular signal transduction	Biological process	5	1019	34	17913	2.58515	0.0416669	0.644197	1.38021	0.147059	MAP3K13//AKT3//VEGFA//ZEB2//NFAT5
GO:0048856	anatomical structure development	Biological process	16	5650	34	17913	1.49197	0.0418966	0.644197	1.37782	0.470588	MEIS1//ERAP1//VEGFA//FMNL3//MDM2//MBNL1//ZEB2//HLF//CREB1//MAP3K13//SLC6A4//AKT3//CLTC//CYP7B1//CYFIP2//NEDD4L
GO:0001659	temperature homeostasis	Biological process	2	172	34	17913	6.1262	0.0420735	0.644197	1.37599	0.0588235	VEGFA//TRPM8
GO:0048660	regulation of smooth muscle cell proliferation	Biological process	2	172	34	17913	6.1262	0.0420735	0.644197	1.37599	0.0588235	NAMPT//MDM2
GO:0030099	myeloid cell differentiation	Biological process	3	411	34	17913	3.84564	0.0424588	0.644197	1.37203	0.0882353	VEGFA//MEIS1//CREB1
GO:0010634	positive regulation of epithelial cell migration	Biological process	2	173	34	17913	6.09079	0.0425159	0.644197	1.37145	0.0588235	VEGFA//AKT3
GO:0030323	respiratory tube development	Biological process	2	173	34	17913	6.09079	0.0425159	0.644197	1.37145	0.0588235	VEGFA//CREB1
GO:0071478	cellular response to radiation	Biological process	2	173	34	17913	6.09079	0.0425159	0.644197	1.37145	0.0588235	NAMPT//MDM2
GO:0001945	lymph vessel development	Biological process	1	23	34	17913	22.9066	0.0427817	0.644197	1.36874	0.0294118	VEGFA
GO:0016338	calcium-independent cell-cell adhesion via plasma membrane cell-adhesion molecules	Biological process	1	23	34	17913	22.9066	0.0427817	0.644197	1.36874	0.0294118	CLDN12
GO:0032438	melanosome organization	Biological process	1	23	34	17913	22.9066	0.0427817	0.644197	1.36874	0.0294118	ZEB2
GO:0050926	regulation of positive chemotaxis	Biological process	1	23	34	17913	22.9066	0.0427817	0.644197	1.36874	0.0294118	VEGFA
GO:0071157	negative regulation of cell cycle arrest	Biological process	1	23	34	17913	22.9066	0.0427817	0.644197	1.36874	0.0294118	MDM2
GO:0090189	regulation of branching involved in ureteric bud morphogenesis	Biological process	1	23	34	17913	22.9066	0.0427817	0.644197	1.36874	0.0294118	VEGFA
GO:1902254	negative regulation of intrinsic apoptotic signaling pathway by p53 class mediator	Biological process	1	23	34	17913	22.9066	0.0427817	0.644197	1.36874	0.0294118	MDM2
GO:1903589	positive regulation of blood vessel endothelial cell proliferation involved in sprouting angiogenesis	Biological process	1	23	34	17913	22.9066	0.0427817	0.644197	1.36874	0.0294118	VEGFA
GO:1903861	positive regulation of dendrite extension	Biological process	1	23	34	17913	22.9066	0.0427817	0.644197	1.36874	0.0294118	NEDD4L
GO:0048659	smooth muscle cell proliferation	Biological process	2	174	34	17913	6.05578	0.04296	0.645448	1.36694	0.0588235	NAMPT//MDM2
GO:0070848	response to growth factor	Biological process	4	704	34	17913	2.99348	0.0431433	0.646768	1.36509	0.117647	CREB1//VEGFA//CYFIP2//MDM2
GO:0043112	receptor metabolic process	Biological process	2	177	34	17913	5.95314	0.0443029	0.649926	1.35357	0.0588235	VEGFA//CLTC
GO:0046483	heterocycle metabolic process	Biological process	17	6173	34	17913	1.45092	0.0444556	0.649926	1.35207	0.5	NEDD4L//ZBTB20//MDM2//VEGFA//ZEB2//PPIE//NFAT5//CREB1//HLF//FADS1//ZNF529//ZNF736//MBNL1//NAMPT//MEIS1//STK16//MAP3K13
GO:0002092	positive regulation of receptor internalization	Biological process	1	24	34	17913	21.9522	0.0446009	0.649926	1.35066	0.0294118	VEGFA
GO:0003181	atrioventricular valve morphogenesis	Biological process	1	24	34	17913	21.9522	0.0446009	0.649926	1.35066	0.0294118	MDM2
GO:0006688	glycosphingolipid biosynthetic process	Biological process	1	24	34	17913	21.9522	0.0446009	0.649926	1.35066	0.0294118	ST8SIA1
GO:0021952	central nervous system projection neuron axonogenesis	Biological process	1	24	34	17913	21.9522	0.0446009	0.649926	1.35066	0.0294118	ZEB2
GO:0031954	positive regulation of protein autophosphorylation	Biological process	1	24	34	17913	21.9522	0.0446009	0.649926	1.35066	0.0294118	VEGFA
GO:0036003	positive regulation of transcription from RNA polymerase II promoter in response to stress	Biological process	1	24	34	17913	21.9522	0.0446009	0.649926	1.35066	0.0294118	VEGFA
GO:0048753	pigment granule organization	Biological process	1	24	34	17913	21.9522	0.0446009	0.649926	1.35066	0.0294118	ZEB2
GO:1904376	negative regulation of protein localization to cell periphery	Biological process	1	24	34	17913	21.9522	0.0446009	0.649926	1.35066	0.0294118	CLTC
GO:1905564	positive regulation of vascular endothelial cell proliferation	Biological process	1	24	34	17913	21.9522	0.0446009	0.649926	1.35066	0.0294118	AKT3
GO:2000178	negative regulation of neural precursor cell proliferation	Biological process	1	24	34	17913	21.9522	0.0446009	0.649926	1.35066	0.0294118	SLC6A4
GO:2001026	regulation of endothelial cell chemotaxis	Biological process	1	24	34	17913	21.9522	0.0446009	0.649926	1.35066	0.0294118	VEGFA
GO:0019362	pyridine nucleotide metabolic process	Biological process	2	179	34	17913	5.88663	0.0452069	0.65118	1.3448	0.0588235	NAMPT//ZBTB20
GO:0035265	organ growth	Biological process	2	179	34	17913	5.88663	0.0452069	0.65118	1.3448	0.0588235	SLC6A4//MEIS1
GO:0046496	nicotinamide nucleotide metabolic process	Biological process	2	179	34	17913	5.88663	0.0452069	0.65118	1.3448	0.0588235	NAMPT//ZBTB20
GO:0048732	gland development	Biological process	3	422	34	17913	3.7454	0.0453301	0.65118	1.34361	0.0882353	CREB1//VEGFA//CYP7B1
GO:0071310	cellular response to organic substance	Biological process	9	2565	34	17913	1.84861	0.0454653	0.65118	1.34232	0.264706	CREB1//VEGFA//CYP7B1//CYFIP2//SLC6A4//MDM2//ZBTB20//NFAT5//NAMPT
GO:0006464	cellular protein modification process	Biological process	12	3852	34	17913	1.64129	0.0455745	0.65118	1.34128	0.352941	MAP3K13//NEDD4L//PPIE//VEGFA//MDM2//AKT3//CREB1//ST8SIA1//STK16//ZEB2//RCN1//SEL1L
GO:0036211	protein modification process	Biological process	12	3852	34	17913	1.64129	0.0455745	0.65118	1.34128	0.352941	MAP3K13//NEDD4L//PPIE//VEGFA//MDM2//AKT3//CREB1//ST8SIA1//STK16//ZEB2//RCN1//SEL1L
GO:0002040	sprouting angiogenesis	Biological process	2	181	34	17913	5.82158	0.0461178	0.65118	1.33613	0.0588235	VEGFA//AKT3
GO:1905330	regulation of morphogenesis of an epithelium	Biological process	2	181	34	17913	5.82158	0.0461178	0.65118	1.33613	0.0588235	CLTC//VEGFA
GO:0050673	epithelial cell proliferation	Biological process	3	425	34	17913	3.71896	0.0461298	0.65118	1.33602	0.0882353	AKT3//VEGFA//CYP7B1
GO:1901342	regulation of vasculature development	Biological process	3	425	34	17913	3.71896	0.0461298	0.65118	1.33602	0.0882353	ERAP1//VEGFA//AKT3
GO:0001963	synaptic transmission, dopaminergic	Biological process	1	25	34	17913	21.0741	0.0464167	0.65118	1.33333	0.0294118	SLC6A4
GO:0006517	protein deglycosylation	Biological process	1	25	34	17913	21.0741	0.0464167	0.65118	1.33333	0.0294118	SEL1L
GO:0045672	positive regulation of osteoclast differentiation	Biological process	1	25	34	17913	21.0741	0.0464167	0.65118	1.33333	0.0294118	CREB1
GO:0051894	positive regulation of focal adhesion assembly	Biological process	1	25	34	17913	21.0741	0.0464167	0.65118	1.33333	0.0294118	VEGFA
GO:0060740	prostate gland epithelium morphogenesis	Biological process	1	25	34	17913	21.0741	0.0464167	0.65118	1.33333	0.0294118	CYP7B1
GO:0070897	transcription preinitiation complex assembly	Biological process	1	25	34	17913	21.0741	0.0464167	0.65118	1.33333	0.0294118	CREB1
GO:1903859	regulation of dendrite extension	Biological process	1	25	34	17913	21.0741	0.0464167	0.65118	1.33333	0.0294118	NEDD4L
GO:0043534	blood vessel endothelial cell migration	Biological process	2	182	34	17913	5.78959	0.0465758	0.652061	1.33184	0.0588235	VEGFA//AKT3
GO:0006725	cellular aromatic compound metabolic process	Biological process	17	6217	34	17913	1.44065	0.0474525	0.661541	1.32374	0.5	NEDD4L//ZBTB20//MDM2//VEGFA//ZEB2//PPIE//NFAT5//CREB1//HLF//FADS1//ZNF529//ZNF736//MBNL1//NAMPT//MEIS1//STK16//MAP3K13
GO:0072524	pyridine-containing compound metabolic process	Biological process	2	184	34	17913	5.72666	0.0474969	0.661541	1.32334	0.0588235	NAMPT//ZBTB20
GO:0001935	endothelial cell proliferation	Biological process	2	185	34	17913	5.69571	0.0479599	0.661541	1.31912	0.0588235	AKT3//VEGFA
GO:0002053	positive regulation of mesenchymal cell proliferation	Biological process	1	26	34	17913	20.2636	0.0482292	0.661541	1.31669	0.0294118	VEGFA
GO:0003171	atrioventricular valve development	Biological process	1	26	34	17913	20.2636	0.0482292	0.661541	1.31669	0.0294118	MDM2
GO:0007263	nitric oxide mediated signal transduction	Biological process	1	26	34	17913	20.2636	0.0482292	0.661541	1.31669	0.0294118	VEGFA
GO:0048668	collateral sprouting	Biological process	1	26	34	17913	20.2636	0.0482292	0.661541	1.31669	0.0294118	ZEB2
GO:0061217	regulation of mesonephros development	Biological process	1	26	34	17913	20.2636	0.0482292	0.661541	1.31669	0.0294118	VEGFA
GO:1901017	negative regulation of potassium ion transmembrane transporter activity	Biological process	1	26	34	17913	20.2636	0.0482292	0.661541	1.31669	0.0294118	NEDD4L
GO:1904754	positive regulation of vascular associated smooth muscle cell migration	Biological process	1	26	34	17913	20.2636	0.0482292	0.661541	1.31669	0.0294118	MDM2
GO:0044283	small molecule biosynthetic process	Biological process	4	732	34	17913	2.87898	0.0486102	0.665419	1.31327	0.117647	FADS1//CYP7B1//ZBTB20//CLTC
GO:0009314	response to radiation	Biological process	3	435	34	17913	3.63347	0.0488467	0.667308	1.31117	0.0882353	CREB1//NAMPT//MDM2
GO:1901701	cellular response to oxygen-containing compound	Biological process	5	1068	34	17913	2.46654	0.0493458	0.671602	1.30675	0.147059	MDM2//CREB1//SLC6A4//ZBTB20//NAMPT
GO:0048002	antigen processing and presentation of peptide antigen	Biological process	2	188	34	17913	5.60482	0.0493592	0.671602	1.30663	0.0588235	ERAP1//CLTC
GO:0060322	head development	Biological process	4	738	34	17913	2.85557	0.0498302	0.675418	1.30251	0.117647	ZEB2//SLC6A4//CREB1//AKT3
