# Supplementary material for: Expression and clinical value of circRNAs in serum extracellular vesicles for gastric cancer
Source: Front Oncol. 2022 Aug 17;12:962831. doi: 10.3389/fonc.2022.962831 (PMC9428625; doi:10.3389/fonc.2022.962831)
Supplement: Supplementary file 5 [file DataSheet_1.zip › Raw data/Fig S3 BP_result(Human)down.xls]

## Sheet: BP
#Column "GO.ID" stands for the ID of gene ontology term
#Column "Term" stands for the name of gene ontology term
#Column "Ontology" stands for the ontology of GOID belongs to
#Column "Count" stands for the number of DE genes associated with the listed GOID
#Column "Pop.Hits" stands for the number of background population genes associated with the listed GOID
#Column "List.Total" stands for the total number of DE genes
#Column "Pop.Total" stands for the total number of background population genes
#Column "Fold.Enrichment" stands for the Fold Enrichment value of the GOID, it equals (Count/Pop.Hits)/(List.Total/Pop.Total)
#Column "Pvalue" stands for the significance testing value of the GOID
#Column "FDR" stands for the false discovery rate of the GOID, using Benjamini & Hochberg (1995) method
#Column "Enrichment.Score" stands for the Enrichment Score value of the GOID, it equals (-log10(Pvalue))
#Column "Gene.Ratio" stands for the Gene Ratio value genes associated with the GOID, it equals (Count/List.Total)
#Column "GENES" stands for the DE genes associated with the GOID
GO.ID	Term	Ontology	Count	Pop.Hits	List.Total	Pop.Total	Fold.Enrichment	Pvalue	FDR	Enrichment.Score	Gene.Ratio	GENES
GO:0071277	cellular response to calcium ion	Biological process	4	63	49	17913	23.2109	2.61376e-05	0.177108	4.58273	0.0816327	FOSB//GPLD1//WNK1//WNT5A
GO:0007249	I-kappaB kinase/NF-kappaB signaling	Biological process	6	253	49	17913	8.66968	6.28985e-05	0.2131	4.20136	0.122449	WNT5A//SQSTM1//MIER1//MTDH//CARD8//SNIP1
GO:0051172	negative regulation of nitrogen compound metabolic process	Biological process	16	2272	49	17913	2.57445	0.000229999	0.4006	3.63827	0.326531	FOSB//BACH2//PRDM16//KLF7//SQSTM1//MTDH//H3F3B//PSMF1//WNT5A//CELF1//CAPRIN1//MIER1//ERCC1//WNK1//CARD8//FLOT2
GO:0043122	regulation of I-kappaB kinase/NF-kappaB signaling	Biological process	5	224	49	17913	8.16008	0.00035628	0.4006	3.44821	0.102041	MIER1//MTDH//CARD8//WNT5A//SQSTM1
GO:0030010	establishment of cell polarity	Biological process	4	126	49	17913	11.6054	0.000387082	0.4006	3.4122	0.0816327	NDE1//WNT5A//CYTH1//FLOT2
GO:0051592	response to calcium ion	Biological process	4	126	49	17913	11.6054	0.000387082	0.4006	3.4122	0.0816327	FOSB//GPLD1//WNK1//WNT5A
GO:0044085	cellular component biogenesis	Biological process	18	2951	49	17913	2.22985	0.000495525	0.4006	3.30493	0.367347	FLOT2//H3F3B//ERCC1//IMP4//CELF1//PRLR//CEP41//NDUFA5//TMED10//TCHP//AP2B1//HGSNAT//SQSTM1//WNT5A//WIPF1//SLC9A3R2//MTDH//NDE1
GO:0031324	negative regulation of cellular metabolic process	Biological process	16	2433	49	17913	2.40409	0.000505366	0.4006	3.29639	0.326531	FOSB//BACH2//PRDM16//KLF7//SQSTM1//MTDH//H3F3B//GPLD1//WNK1//PSMF1//WNT5A//CELF1//CAPRIN1//MIER1//ERCC1//CARD8
GO:0010820	positive regulation of T cell chemotaxis	Biological process	2	14	49	17913	52.2245	0.000653206	0.4006	3.18495	0.0408163	WNK1//WNT5A
GO:0022607	cellular component assembly	Biological process	17	2765	49	17913	2.24764	0.000696837	0.4006	3.15687	0.346939	FLOT2//H3F3B//ERCC1//CELF1//PRLR//CEP41//NDUFA5//TMED10//TCHP//AP2B1//HGSNAT//SQSTM1//WNT5A//WIPF1//SLC9A3R2//MTDH//NDE1
GO:0050794	regulation of cellular process	Biological process	39	10176	49	17913	1.40107	0.000703153	0.4006	3.15295	0.795918	FOSB//BACH2//PRDM16//KLF7//SQSTM1//MTDH//PSMF1//H3F3B//WNT5A//RBM25//MKLN1//CTSB//GPLD1//SH3BP2//WNK1//ERCC1//ZNF37A//SNIP1//GAS7//ZNF101//PRLR//CBLB//SORCS1//CHST11//CCPG1//NDE1//CEP41//CARD8//CELF1//CAPRIN1//TCHP//MIER1//CYTH1//WIPF1//SEC14L1//FLOT2//AP2B1//TMED10//OCIAD1
GO:0010819	regulation of T cell chemotaxis	Biological process	2	15	49	17913	48.7429	0.000752384	0.4006	3.12356	0.0408163	WNK1//WNT5A
GO:0010629	negative regulation of gene expression	Biological process	15	2278	49	17913	2.40719	0.000796567	0.4006	3.09878	0.306122	FOSB//BACH2//PRDM16//KLF7//SQSTM1//MTDH//H3F3B//SNIP1//CELF1//WNT5A//CAPRIN1//MIER1//PSMF1//CARD8//FLOT2
GO:2000113	negative regulation of cellular macromolecule biosynthetic process	Biological process	11	1343	49	17913	2.99426	0.000827685	0.4006	3.08213	0.22449	FOSB//BACH2//PRDM16//KLF7//SQSTM1//MTDH//H3F3B//WNT5A//CELF1//CAPRIN1//MIER1
GO:0051234	establishment of localization	Biological process	24	4908	49	17913	1.78764	0.00104397	0.419208	2.98131	0.489796	NDE1//SLC38A1//WNK1//MKLN1//WNT5A//CYTH1//CBLB//TMED10//GOSR1//HGSNAT//PRLR//CEP41//SEC14L1//SQSTM1//GPLD1//WIPF1//CTSB//AP2B1//CARD8//BACH2//ADD3//PSMF1//KLF7//FLOT2
GO:0036342	post-anal tail morphogenesis	Biological process	2	18	49	17913	40.619	0.0010906	0.419208	2.96233	0.0408163	CHST11//WNT5A
GO:0070828	heterochromatin organization	Biological process	2	18	49	17913	40.619	0.0010906	0.419208	2.96233	0.0408163	H3F3B//PRDM16
GO:0071248	cellular response to metal ion	Biological process	4	167	49	17913	8.7562	0.0011136	0.419208	2.95327	0.0816327	FOSB//GPLD1//WNK1//WNT5A
GO:0140131	positive regulation of lymphocyte chemotaxis	Biological process	2	19	49	17913	38.4812	0.00121678	0.420766	2.91479	0.0408163	WNK1//WNT5A
GO:0007163	establishment or maintenance of cell polarity	Biological process	4	172	49	17913	8.50166	0.00124193	0.420766	2.9059	0.0816327	NDE1//WNT5A//CYTH1//FLOT2
GO:0010558	negative regulation of macromolecule biosynthetic process	Biological process	11	1432	49	17913	2.80816	0.00140145	0.452202	2.85342	0.22449	FOSB//BACH2//PRDM16//KLF7//SQSTM1//MTDH//H3F3B//WNT5A//CELF1//CAPRIN1//MIER1
GO:0065007	biological regulation	Biological process	42	11810	49	17913	1.30008	0.0016183	0.456792	2.79094	0.857143	FOSB//BACH2//PRDM16//KLF7//SQSTM1//MTDH//PSMF1//H3F3B//WNT5A//RBM25//SLC38A1//WNK1//MKLN1//CTSB//GPLD1//SH3BP2//ERCC1//ZNF37A//SNIP1//GAS7//ZNF101//PRLR//CBLB//SORCS1//CHST11//CCPG1//NDE1//CEP41//FLOT2//CARD8//CELF1//CAPRIN1//CYTH1//TCHP//MIER1//AP2B1//WIPF1//SEC14L1//SUMO3//C19ORF12//TMED10//OCIAD1
GO:0051252	regulation of RNA metabolic process	Biological process	19	3552	49	17913	1.95548	0.00169636	0.456792	2.77048	0.387755	FOSB//BACH2//PRDM16//KLF7//SQSTM1//MTDH//H3F3B//RBM25//ZNF37A//SNIP1//GAS7//ZNF101//WNT5A//MIER1//CARD8//CELF1//PSMF1//CCPG1//FLOT2
GO:0019219	regulation of nucleobase-containing compound metabolic process	Biological process	20	3853	49	17913	1.89759	0.00175155	0.456792	2.75658	0.408163	FOSB//BACH2//PRDM16//KLF7//SQSTM1//MTDH//H3F3B//RBM25//ZNF37A//SNIP1//GAS7//ZNF101//WNT5A//MIER1//CARD8//ERCC1//CELF1//PSMF1//CCPG1//FLOT2
GO:0006810	transport	Biological process	23	4785	49	17913	1.75719	0.00186858	0.456792	2.72849	0.469388	SLC38A1//WNK1//MKLN1//WNT5A//CYTH1//CBLB//TMED10//GOSR1//HGSNAT//PRLR//CEP41//SEC14L1//SQSTM1//GPLD1//WIPF1//CTSB//AP2B1//CARD8//BACH2//ADD3//PSMF1//KLF7//FLOT2
GO:0007565	female pregnancy	Biological process	4	193	49	17913	7.57661	0.00189526	0.456792	2.72233	0.0816327	H3F3B//PRLR//CTSB//FOSB
GO:0071241	cellular response to inorganic substance	Biological process	4	194	49	17913	7.53756	0.0019313	0.456792	2.71415	0.0816327	FOSB//GPLD1//WNK1//WNT5A
GO:0031327	negative regulation of cellular biosynthetic process	Biological process	11	1499	49	17913	2.68265	0.00202402	0.456792	2.69379	0.22449	FOSB//BACH2//PRDM16//KLF7//SQSTM1//MTDH//H3F3B//WNT5A//CELF1//CAPRIN1//MIER1
GO:0009892	negative regulation of metabolic process	Biological process	18	3322	49	17913	1.98082	0.00206338	0.456792	2.68542	0.367347	FOSB//BACH2//PRDM16//KLF7//SQSTM1//MTDH//H3F3B//SNIP1//FLOT2//GPLD1//WNK1//PSMF1//CELF1//WNT5A//CAPRIN1//MIER1//ERCC1//CARD8
GO:0010818	T cell chemotaxis	Biological process	2	25	49	17913	29.2457	0.00211247	0.456792	2.67521	0.0408163	WNK1//WNT5A
GO:1901623	regulation of lymphocyte chemotaxis	Biological process	2	25	49	17913	29.2457	0.00211247	0.456792	2.67521	0.0408163	WNK1//WNT5A
GO:0010038	response to metal ion	Biological process	5	335	49	17913	5.45629	0.00215722	0.456792	2.66611	0.102041	ERCC1//FOSB//GPLD1//WNK1//WNT5A
GO:0009890	negative regulation of biosynthetic process	Biological process	11	1522	49	17913	2.64211	0.00228417	0.45763	2.64127	0.22449	FOSB//BACH2//PRDM16//KLF7//SQSTM1//MTDH//H3F3B//WNT5A//CELF1//CAPRIN1//MIER1
GO:0031323	regulation of cellular metabolic process	Biological process	26	5833	49	17913	1.6295	0.00235794	0.45763	2.62747	0.530612	FOSB//BACH2//PRDM16//KLF7//SQSTM1//MTDH//H3F3B//WNT5A//RBM25//MKLN1//ZNF37A//SNIP1//GAS7//ZNF101//PSMF1//PRLR//GPLD1//WNK1//CELF1//CAPRIN1//MIER1//CARD8//ERCC1//CCPG1//FLOT2//TMED10
GO:0045892	negative regulation of transcription, DNA-templated	Biological process	9	1083	49	17913	3.03799	0.00239668	0.45763	2.62039	0.183673	FOSB//BACH2//PRDM16//KLF7//SQSTM1//MTDH//H3F3B//MIER1//WNT5A
GO:0010605	negative regulation of macromolecule metabolic process	Biological process	17	3088	49	17913	2.01254	0.00244636	0.45763	2.61148	0.346939	FOSB//BACH2//PRDM16//KLF7//SQSTM1//MTDH//H3F3B//SNIP1//FLOT2//PSMF1//CELF1//WNT5A//CAPRIN1//MIER1//ERCC1//WNK1//CARD8
GO:0048523	negative regulation of cellular process	Biological process	22	4581	49	17913	1.75564	0.00257305	0.45763	2.58955	0.44898	FOSB//BACH2//PRDM16//KLF7//SQSTM1//MTDH//H3F3B//GAS7//CHST11//PRLR//WNT5A//GPLD1//CARD8//WNK1//PSMF1//CELF1//CAPRIN1//TCHP//MIER1//ERCC1//SEC14L1//AP2B1
GO:2000406	positive regulation of T cell migration	Biological process	2	28	49	17913	26.1122	0.00264783	0.45763	2.57711	0.0408163	WNK1//WNT5A
GO:0050718	positive regulation of interleukin-1 beta secretion	Biological process	2	29	49	17913	25.2118	0.00283901	0.45763	2.54683	0.0408163	CARD8//WNT5A
GO:0090162	establishment of epithelial cell polarity	Biological process	2	29	49	17913	25.2118	0.00283901	0.45763	2.54683	0.0408163	WNT5A//CYTH1
GO:0045934	negative regulation of nucleobase-containing compound metabolic process	Biological process	10	1342	49	17913	2.72408	0.00299098	0.45763	2.52419	0.204082	FOSB//BACH2//PRDM16//KLF7//SQSTM1//MTDH//H3F3B//WNT5A//MIER1//ERCC1
GO:2000112	regulation of cellular macromolecule biosynthetic process	Biological process	19	3725	49	17913	1.86466	0.00301275	0.45763	2.52104	0.387755	FOSB//BACH2//PRDM16//KLF7//SQSTM1//MTDH//H3F3B//ZNF37A//SNIP1//GAS7//ZNF101//WNT5A//CELF1//CAPRIN1//MIER1//CARD8//CCPG1//FLOT2//PSMF1
GO:0051171	regulation of nitrogen compound metabolic process	Biological process	25	5597	49	17913	1.63289	0.00303607	0.45763	2.51769	0.510204	FOSB//BACH2//PRDM16//KLF7//SQSTM1//MTDH//H3F3B//WNT5A//RBM25//ZNF37A//SNIP1//GAS7//ZNF101//PSMF1//PRLR//CELF1//CAPRIN1//MIER1//CARD8//WNK1//ERCC1//CCPG1//GPLD1//FLOT2//TMED10
GO:1902991	regulation of amyloid precursor protein catabolic process	Biological process	2	30	49	17913	24.3714	0.0030365	0.45763	2.51763	0.0408163	TMED10//FLOT2
GO:0060071	Wnt signaling pathway, planar cell polarity pathway	Biological process	3	107	49	17913	10.2497	0.00312703	0.45763	2.50487	0.0612245	WNT5A//AP2B1//PSMF1
GO:0090175	regulation of establishment of planar polarity	Biological process	3	109	49	17913	10.0616	0.00329479	0.45763	2.48217	0.0612245	WNT5A//AP2B1//PSMF1
GO:0044706	multi-multicellular organism process	Biological process	4	225	49	17913	6.49905	0.00329908	0.45763	2.48161	0.0816327	FOSB//H3F3B//PRLR//CTSB
GO:1903507	negative regulation of nucleic acid-templated transcription	Biological process	9	1137	49	17913	2.89371	0.00332633	0.45763	2.47803	0.183673	FOSB//BACH2//PRDM16//KLF7//SQSTM1//MTDH//H3F3B//WNT5A//MIER1
GO:1902679	negative regulation of RNA biosynthetic process	Biological process	9	1139	49	17913	2.88862	0.00336559	0.45763	2.47294	0.183673	FOSB//BACH2//PRDM16//KLF7//SQSTM1//MTDH//H3F3B//WNT5A//MIER1
GO:0031326	regulation of cellular biosynthetic process	Biological process	20	4060	49	17913	1.80084	0.00337685	0.45763	2.47149	0.408163	FOSB//BACH2//PRDM16//KLF7//SQSTM1//MTDH//H3F3B//ZNF37A//SNIP1//GAS7//ZNF101//GPLD1//WNT5A//CELF1//CAPRIN1//MIER1//CARD8//CCPG1//FLOT2//PSMF1
GO:2000403	positive regulation of lymphocyte migration	Biological process	2	34	49	17913	21.5042	0.00388886	0.516684	2.41018	0.0408163	WNK1//WNT5A
GO:0050716	positive regulation of interleukin-1 secretion	Biological process	2	35	49	17913	20.8898	0.00411737	0.530382	2.38538	0.0408163	CARD8//WNT5A
GO:0009889	regulation of biosynthetic process	Biological process	20	4135	49	17913	1.76818	0.00422301	0.530382	2.37438	0.408163	FOSB//BACH2//PRDM16//KLF7//SQSTM1//MTDH//H3F3B//ZNF37A//SNIP1//GAS7//ZNF101//GPLD1//WNT5A//CELF1//CAPRIN1//MIER1//CARD8//CCPG1//FLOT2//PSMF1
GO:0002757	immune response-activating signal transduction	Biological process	6	567	49	17913	3.86848	0.00431315	0.530382	2.36521	0.122449	PSMF1//CTSB//GPLD1//WNK1//WIPF1//SEC14L1
GO:0061448	connective tissue development	Biological process	4	243	49	17913	6.01764	0.00433893	0.530382	2.36262	0.0816327	GPLD1//CHST11//WNT5A//KLF7
GO:0090101	negative regulation of transmembrane receptor protein serine/threonine kinase signaling pathway	Biological process	3	121	49	17913	9.06375	0.00441731	0.530382	2.35484	0.0612245	CHST11//PRDM16//WNT5A
GO:0006355	regulation of transcription, DNA-templated	Biological process	17	3266	49	17913	1.90285	0.00448127	0.530382	2.3486	0.346939	FOSB//BACH2//PRDM16//KLF7//SQSTM1//MTDH//H3F3B//ZNF37A//ZNF101//WNT5A//MIER1//CARD8//CCPG1//FLOT2//PSMF1//SNIP1//GAS7
GO:0001736	establishment of planar polarity	Biological process	3	123	49	17913	8.91638	0.00462421	0.530382	2.33496	0.0612245	WNT5A//AP2B1//PSMF1
GO:0007164	establishment of tissue polarity	Biological process	3	123	49	17913	8.91638	0.00462421	0.530382	2.33496	0.0612245	WNT5A//AP2B1//PSMF1
GO:0080090	regulation of primary metabolic process	Biological process	25	5764	49	17913	1.58558	0.00469642	0.530382	2.32823	0.510204	FOSB//BACH2//PRDM16//KLF7//SQSTM1//MTDH//H3F3B//WNT5A//RBM25//ZNF37A//SNIP1//GAS7//ZNF101//PSMF1//PRLR//GPLD1//CELF1//CAPRIN1//MIER1//CARD8//WNK1//ERCC1//CCPG1//FLOT2//TMED10
GO:0010556	regulation of macromolecule biosynthetic process	Biological process	19	3877	49	17913	1.79155	0.00481134	0.534453	2.31773	0.387755	FOSB//BACH2//PRDM16//KLF7//SQSTM1//MTDH//H3F3B//ZNF37A//SNIP1//GAS7//ZNF101//WNT5A//CELF1//CAPRIN1//MIER1//CARD8//CCPG1//FLOT2//PSMF1
GO:0051253	negative regulation of RNA metabolic process	Biological process	9	1214	49	17913	2.71017	0.00512507	0.560121	2.2903	0.183673	FOSB//BACH2//PRDM16//KLF7//SQSTM1//MTDH//H3F3B//WNT5A//MIER1
GO:0042987	amyloid precursor protein catabolic process	Biological process	2	40	49	17913	18.2786	0.00535081	0.575509	2.27158	0.0408163	TMED10//FLOT2
GO:2000404	regulation of T cell migration	Biological process	2	41	49	17913	17.8328	0.00561543	0.578019	2.25062	0.0408163	WNK1//WNT5A
GO:1903506	regulation of nucleic acid-templated transcription	Biological process	17	3338	49	17913	1.86181	0.00563618	0.578019	2.24902	0.346939	FOSB//BACH2//PRDM16//KLF7//SQSTM1//MTDH//H3F3B//ZNF37A//SNIP1//GAS7//ZNF101//WNT5A//MIER1//CARD8//CCPG1//FLOT2//PSMF1
GO:0002764	immune response-regulating signaling pathway	Biological process	6	603	49	17913	3.63753	0.00580373	0.578019	2.23629	0.122449	PSMF1//CTSB//GPLD1//WNK1//WIPF1//SEC14L1
GO:2001141	regulation of RNA biosynthetic process	Biological process	17	3348	49	17913	1.85625	0.00581465	0.578019	2.23548	0.346939	FOSB//BACH2//PRDM16//KLF7//SQSTM1//MTDH//H3F3B//ZNF37A//SNIP1//GAS7//ZNF101//WNT5A//MIER1//CARD8//CCPG1//FLOT2//PSMF1
GO:0032731	positive regulation of interleukin-1 beta production	Biological process	2	42	49	17913	17.4082	0.00588596	0.578019	2.23018	0.0408163	CARD8//WNT5A
GO:0048247	lymphocyte chemotaxis	Biological process	2	42	49	17913	17.4082	0.00588596	0.578019	2.23018	0.0408163	WNK1//WNT5A
GO:0048519	negative regulation of biological process	Biological process	24	5537	49	17913	1.58456	0.00608659	0.578783	2.21563	0.489796	FOSB//BACH2//PRDM16//KLF7//SQSTM1//MTDH//H3F3B//GAS7//CHST11//PRLR//WNT5A//GPLD1//SNIP1//FLOT2//CARD8//WNK1//PSMF1//CELF1//CAPRIN1//TCHP//MIER1//ERCC1//SEC14L1//AP2B1
GO:0050778	positive regulation of immune response	Biological process	7	809	49	17913	3.16316	0.00613144	0.578783	2.21244	0.142857	PSMF1//CTSB//GPLD1//WNT5A//WNK1//WIPF1//SEC14L1
GO:0008584	male gonad development	Biological process	3	137	49	17913	8.00521	0.00623719	0.578783	2.20501	0.0612245	ERCC1//H3F3B//WNT5A
GO:0046546	development of primary male sexual characteristics	Biological process	3	138	49	17913	7.9472	0.00636366	0.578783	2.19629	0.0612245	ERCC1//H3F3B//WNT5A
GO:0050706	regulation of interleukin-1 beta secretion	Biological process	2	44	49	17913	16.6169	0.0064446	0.578783	2.1908	0.0408163	CARD8//WNT5A
GO:0065003	protein-containing complex assembly	Biological process	11	1742	49	17913	2.30843	0.00644496	0.578783	2.19078	0.22449	H3F3B//ERCC1//CELF1//PRLR//NDUFA5//TMED10//AP2B1//HGSNAT//SQSTM1//WIPF1//SLC9A3R2
GO:0001738	morphogenesis of a polarized epithelium	Biological process	3	139	49	17913	7.89003	0.00649166	0.578783	2.18764	0.0612245	WNT5A//AP2B1//PSMF1
GO:0034645	cellular macromolecule biosynthetic process	Biological process	21	4637	49	17913	1.6556	0.00719712	0.628366	2.14284	0.428571	FOSB//BACH2//PRDM16//KLF7//SQSTM1//MTDH//H3F3B//ZNF37A//SNIP1//GAS7//ZNF101//GPLD1//WNT5A//CELF1//CAPRIN1//CHST11//MIER1//CARD8//CCPG1//FLOT2//PSMF1
GO:0035567	non-canonical Wnt signaling pathway	Biological process	3	145	49	17913	7.56355	0.00729199	0.628366	2.13715	0.0612245	WNT5A//AP2B1//PSMF1
GO:0002832	negative regulation of response to biotic stimulus	Biological process	2	47	49	17913	15.5562	0.007326	0.628366	2.13513	0.0408163	CARD8//SEC14L1
GO:0006351	transcription, DNA-templated	Biological process	17	3446	49	17913	1.80346	0.00782638	0.649229	2.10644	0.346939	FOSB//BACH2//PRDM16//KLF7//SQSTM1//MTDH//H3F3B//ZNF37A//SNIP1//GAS7//ZNF101//WNT5A//MIER1//CARD8//CCPG1//FLOT2//PSMF1
GO:0060255	regulation of macromolecule metabolic process	Biological process	26	6312	49	17913	1.50584	0.00785552	0.649229	2.10483	0.530612	FOSB//BACH2//PRDM16//KLF7//SQSTM1//MTDH//H3F3B//WNT5A//RBM25//MKLN1//ZNF37A//SNIP1//GAS7//ZNF101//PRLR//FLOT2//PSMF1//CELF1//CAPRIN1//MIER1//CARD8//WNK1//ERCC1//CCPG1//GPLD1//TMED10
GO:0051092	positive regulation of NF-kappaB transcription factor activity	Biological process	3	149	49	17913	7.3605	0.00785667	0.649229	2.10476	0.0612245	FLOT2//WNT5A//MTDH
GO:0002253	activation of immune response	Biological process	6	647	49	17913	3.39015	0.0081031	0.656146	2.09135	0.122449	PSMF1//CTSB//GPLD1//WNK1//WIPF1//SEC14L1
GO:0032732	positive regulation of interleukin-1 production	Biological process	2	50	49	17913	14.6229	0.00825876	0.656146	2.08309	0.0408163	CARD8//WNT5A
GO:0099072	regulation of postsynaptic membrane neurotransmitter receptor levels	Biological process	2	50	49	17913	14.6229	0.00825876	0.656146	2.08309	0.0408163	AP2B1//FLOT2
GO:0044260	cellular macromolecule metabolic process	Biological process	30	7747	49	17913	1.41566	0.00847582	0.656146	2.07182	0.612245	FOSB//BACH2//PRDM16//KLF7//SQSTM1//MTDH//PSMF1//H3F3B//WNT5A//ERCC1//MKLN1//CBLB//ZNF37A//SNIP1//GAS7//ZNF101//WNK1//GPLD1//CTSB//PRLR//MIER1//SUMO3//CELF1//CAPRIN1//CEP41//CHST11//CARD8//AP2B1//CCPG1//FLOT2
GO:0050702	interleukin-1 beta secretion	Biological process	2	51	49	17913	14.3361	0.00858094	0.656146	2.06647	0.0408163	CARD8//WNT5A
GO:0050789	regulation of biological process	Biological process	39	11233	49	17913	1.26923	0.00868017	0.656146	2.06147	0.795918	FOSB//BACH2//PRDM16//KLF7//SQSTM1//MTDH//PSMF1//H3F3B//WNT5A//RBM25//WNK1//MKLN1//CTSB//GPLD1//SH3BP2//ERCC1//ZNF37A//SNIP1//GAS7//ZNF101//PRLR//CBLB//SORCS1//CHST11//CCPG1//NDE1//CEP41//FLOT2//CARD8//CELF1//CAPRIN1//CYTH1//TCHP//MIER1//AP2B1//WIPF1//SEC14L1//TMED10//OCIAD1
GO:0002684	positive regulation of immune system process	Biological process	8	1087	49	17913	2.6905	0.00876849	0.656146	2.05708	0.163265	PSMF1//CTSB//GPLD1//WNT5A//WNK1//WIPF1//SEC14L1//FLOT2
GO:0090288	negative regulation of cellular response to growth factor stimulus	Biological process	3	156	49	17913	7.03022	0.00890568	0.656146	2.05033	0.0612245	CHST11//PRDM16//WNT5A
GO:0007566	embryo implantation	Biological process	2	52	49	17913	14.0604	0.00890871	0.656146	2.05019	0.0408163	H3F3B//PRLR
GO:0050704	regulation of interleukin-1 secretion	Biological process	2	52	49	17913	14.0604	0.00890871	0.656146	2.05019	0.0408163	CARD8//WNT5A
GO:0097659	nucleic acid-templated transcription	Biological process	17	3502	49	17913	1.77462	0.00921333	0.671285	2.03558	0.346939	FOSB//BACH2//PRDM16//KLF7//SQSTM1//MTDH//H3F3B//ZNF37A//SNIP1//GAS7//ZNF101//WNT5A//MIER1//CARD8//CCPG1//FLOT2//PSMF1
GO:0046661	male sex differentiation	Biological process	3	160	49	17913	6.85446	0.00954029	0.680754	2.02044	0.0612245	ERCC1//H3F3B//WNT5A
GO:0061178	regulation of insulin secretion involved in cellular response to glucose stimulus	Biological process	2	54	49	17913	13.5397	0.00958084	0.680754	2.0186	0.0408163	GPLD1//KLF7
GO:0032774	RNA biosynthetic process	Biological process	17	3518	49	17913	1.76655	0.00964469	0.680754	2.01571	0.346939	FOSB//BACH2//PRDM16//KLF7//SQSTM1//MTDH//H3F3B//ZNF37A//SNIP1//GAS7//ZNF101//WNT5A//MIER1//CARD8//CCPG1//FLOT2//PSMF1
GO:0031663	lipopolysaccharide-mediated signaling pathway	Biological process	2	55	49	17913	13.2935	0.00992515	0.686254	2.00326	0.0408163	CARD8//MTDH
GO:0042982	amyloid precursor protein metabolic process	Biological process	2	55	49	17913	13.2935	0.00992515	0.686254	2.00326	0.0408163	TMED10//FLOT2
GO:0009059	macromolecule biosynthetic process	Biological process	21	4809	49	17913	1.59638	0.0111269	0.761574	1.95363	0.428571	FOSB//BACH2//PRDM16//KLF7//SQSTM1//MTDH//H3F3B//ZNF37A//SNIP1//GAS7//ZNF101//GPLD1//WNT5A//CELF1//CAPRIN1//CHST11//MIER1//CARD8//CCPG1//FLOT2//PSMF1
GO:0030177	positive regulation of Wnt signaling pathway	Biological process	3	170	49	17913	6.45126	0.0112404	0.761648	1.94922	0.0612245	WNK1//PSMF1//WNT5A
GO:0072678	T cell migration	Biological process	2	59	49	17913	12.3923	0.0113566	0.761905	1.94475	0.0408163	WNK1//WNT5A
GO:0050701	interleukin-1 secretion	Biological process	2	60	49	17913	12.1857	0.0117279	0.771535	1.93078	0.0408163	CARD8//WNT5A
GO:2000401	regulation of lymphocyte migration	Biological process	2	60	49	17913	12.1857	0.0117279	0.771535	1.93078	0.0408163	WNK1//WNT5A
GO:0035773	insulin secretion involved in cellular response to glucose stimulus	Biological process	2	61	49	17913	11.9859	0.0121045	0.781141	1.91705	0.0408163	GPLD1//KLF7
GO:0042733	embryonic digit morphogenesis	Biological process	2	61	49	17913	11.9859	0.0121045	0.781141	1.91705	0.0408163	CHST11//WNT5A
GO:0071222	cellular response to lipopolysaccharide	Biological process	3	176	49	17913	6.23133	0.0123393	0.788781	1.90871	0.0612245	MTDH//CARD8//WNT5A
GO:0006915	apoptotic process	Biological process	11	1909	49	17913	2.10649	0.0125279	0.793354	1.90212	0.22449	CHST11//PRLR//WNT5A//SQSTM1//MTDH//CTSB//RBM25//GPLD1//CARD8//C19ORF12//TCHP
GO:0008219	cell death	Biological process	12	2180	49	17913	2.01232	0.0126798	0.795537	1.89689	0.244898	CARD8//C19ORF12//TCHP//SQSTM1//CHST11//PRLR//WNT5A//MTDH//CTSB//RBM25//GPLD1//AP2B1
GO:0051179	localization	Biological process	25	6195	49	17913	1.47527	0.0129759	0.802021	1.88686	0.510204	NDE1//SLC38A1//WNK1//GPLD1//MKLN1//WNT5A//CYTH1//SQSTM1//CBLB//TMED10//GOSR1//HGSNAT//PRLR//CEP41//SEC14L1//CHST11//WIPF1//CTSB//FLOT2//AP2B1//CARD8//BACH2//ADD3//PSMF1//KLF7
GO:0010941	regulation of cell death	Biological process	10	1659	49	17913	2.20356	0.0130198	0.802021	1.88539	0.204082	CHST11//PRLR//WNT5A//SQSTM1//MTDH//CTSB//RBM25//GPLD1//CARD8//AP2B1
GO:1905330	regulation of morphogenesis of an epithelium	Biological process	3	181	49	17913	6.05919	0.0133007	0.809399	1.87613	0.0612245	WNT5A//AP2B1//PSMF1
GO:0043901	negative regulation of multi-organism process	Biological process	3	182	49	17913	6.0259	0.0134979	0.809399	1.86973	0.0612245	CARD8//SQSTM1//SEC14L1
GO:0051216	cartilage development	Biological process	3	182	49	17913	6.0259	0.0134979	0.809399	1.86973	0.0612245	GPLD1//CHST11//WNT5A
GO:0071219	cellular response to molecule of bacterial origin	Biological process	3	183	49	17913	5.99297	0.0136969	0.814125	1.86338	0.0612245	MTDH//CARD8//WNT5A
GO:0010389	regulation of G2/M transition of mitotic cell cycle	Biological process	3	185	49	17913	5.92819	0.0140999	0.829829	1.85079	0.0612245	PSMF1//NDE1//CEP41
GO:0048583	regulation of response to stimulus	Biological process	19	4276	49	17913	1.62438	0.0142262	0.829829	1.84691	0.387755	WNT5A//PSMF1//CTSB//GPLD1//SH3BP2//CARD8//WNK1//CHST11//PRDM16//CYTH1//WIPF1//SEC14L1//PRLR//SQSTM1//MIER1//MTDH//KLF7//ERCC1//CBLB
GO:0010035	response to inorganic substance	Biological process	5	528	49	17913	3.46185	0.0143285	0.829829	1.8438	0.102041	ERCC1//FOSB//GPLD1//WNK1//WNT5A
GO:0051704	multi-organism process	Biological process	13	2496	49	17913	1.90402	0.0144673	0.829891	1.83961	0.265306	CELF1//ERCC1//H3F3B//FOSB//PRLR//WIPF1//CTSB//MTDH//CARD8//SQSTM1//SEC14L1//AP2B1//WNT5A
GO:0000122	negative regulation of transcription by RNA polymerase II	Biological process	6	735	49	17913	2.98426	0.0145745	0.829891	1.83641	0.122449	FOSB//BACH2//PRDM16//KLF7//SQSTM1//MTDH
GO:0071840	cellular component organization or biogenesis	Biological process	24	5922	49	17913	1.48155	0.0149469	0.844003	1.82545	0.489796	NDE1//H3F3B//SQSTM1//FLOT2//MKLN1//ERCC1//IMP4//CELF1//RAB30//PRLR//KLF7//WNT5A//WIPF1//CEP41//MIER1//TCHP//NDUFA5//TMED10//AP2B1//CAPRIN1//HGSNAT//PRDM16//SLC9A3R2//MTDH
GO:0007167	enzyme linked receptor protein signaling pathway	Biological process	7	968	49	17913	2.6436	0.0155587	0.871286	1.80803	0.142857	PRLR//GPLD1//CHST11//PRDM16//WNT5A//AP2B1//CBLB
GO:0034381	plasma lipoprotein particle clearance	Biological process	2	70	49	17913	10.4449	0.015727	0.873492	1.80335	0.0408163	GPLD1//AP2B1
GO:0019221	cytokine-mediated signaling pathway	Biological process	6	764	49	17913	2.87098	0.017334	0.879163	1.7611	0.122449	CARD8//PSMF1//WNK1//PRLR//WNT5A//SQSTM1
GO:0010033	response to organic substance	Biological process	15	3139	49	17913	1.74692	0.0175805	0.879163	1.75497	0.306122	GPLD1//ERCC1//CARD8//CHST11//PRDM16//WNT5A//MTDH//FOSB//PSMF1//WNK1//PRLR//TMED10//KLF7//SQSTM1//CTSB
GO:1902749	regulation of cell cycle G2/M phase transition	Biological process	3	202	49	17913	5.42928	0.0177977	0.879163	1.74964	0.0612245	NDE1//CEP41//PSMF1
GO:0071310	cellular response to organic substance	Biological process	13	2565	49	17913	1.8528	0.0179065	0.879163	1.74699	0.265306	GPLD1//CARD8//CHST11//PRDM16//WNT5A//MTDH//FOSB//PSMF1//WNK1//PRLR//KLF7//SQSTM1//CTSB
GO:0003281	ventricular septum development	Biological process	2	76	49	17913	9.6203	0.0183683	0.879163	1.73593	0.0408163	WNT5A//AP2B1
GO:0071216	cellular response to biotic stimulus	Biological process	3	206	49	17913	5.32386	0.0187392	0.879163	1.72725	0.0612245	MTDH//CARD8//WNT5A
GO:0045089	positive regulation of innate immune response	Biological process	4	373	49	17913	3.92034	0.0187731	0.879163	1.72646	0.0816327	PSMF1//CTSB//SEC14L1//WNT5A
GO:0030512	negative regulation of transforming growth factor beta receptor signaling pathway	Biological process	2	78	49	17913	9.37363	0.0192876	0.879163	1.71472	0.0408163	CHST11//PRDM16
GO:0043933	protein-containing complex subunit organization	Biological process	11	2032	49	17913	1.97898	0.0193269	0.879163	1.71384	0.22449	H3F3B//ERCC1//CELF1//PRLR//NDUFA5//TMED10//AP2B1//HGSNAT//SQSTM1//WIPF1//SLC9A3R2
GO:0042981	regulation of apoptotic process	Biological process	9	1512	49	17913	2.17602	0.020018	0.879163	1.69858	0.183673	CHST11//PRLR//WNT5A//SQSTM1//MTDH//GPLD1//CARD8//CTSB//RBM25
GO:1903845	negative regulation of cellular response to transforming growth factor beta stimulus	Biological process	2	80	49	17913	9.13929	0.0202261	0.879163	1.69409	0.0408163	CHST11//PRDM16
GO:0012501	programmed cell death	Biological process	11	2051	49	17913	1.96065	0.0205871	0.879163	1.6864	0.22449	CARD8//C19ORF12//TCHP//SQSTM1//CHST11//PRLR//WNT5A//MTDH//CTSB//RBM25//GPLD1
GO:0002690	positive regulation of leukocyte chemotaxis	Biological process	2	81	49	17913	9.02646	0.0207023	0.879163	1.68398	0.0408163	WNK1//WNT5A
GO:0045682	regulation of epidermis development	Biological process	2	81	49	17913	9.02646	0.0207023	0.879163	1.68398	0.0408163	KLF7//WNT5A
GO:0090092	regulation of transmembrane receptor protein serine/threonine kinase signaling pathway	Biological process	3	215	49	17913	5.101	0.0209575	0.879163	1.67866	0.0612245	CHST11//PRDM16//WNT5A
GO:0030163	protein catabolic process	Biological process	6	799	49	17913	2.74522	0.0211247	0.879163	1.67521	0.122449	CTSB//SQSTM1//PSMF1//AP2B1//WNT5A//GPLD1
GO:0032651	regulation of interleukin-1 beta production	Biological process	2	82	49	17913	8.91638	0.0211833	0.879163	1.67401	0.0408163	CARD8//WNT5A
GO:0050776	regulation of immune response	Biological process	7	1033	49	17913	2.47725	0.0214649	0.879163	1.66827	0.142857	PSMF1//CTSB//GPLD1//WNT5A//WNK1//WIPF1//SEC14L1
GO:0008406	gonad development	Biological process	3	217	49	17913	5.05398	0.0214693	0.879163	1.66818	0.0612245	ERCC1//H3F3B//WNT5A
GO:0006342	chromatin silencing	Biological process	2	83	49	17913	8.80895	0.0216689	0.879163	1.66416	0.0408163	H3F3B//MIER1
GO:0048477	oogenesis	Biological process	2	84	49	17913	8.70408	0.0221592	0.879163	1.65445	0.0408163	ERCC1//H3F3B
GO:0043067	regulation of programmed cell death	Biological process	9	1539	49	17913	2.13784	0.0222013	0.879163	1.65362	0.183673	CHST11//PRLR//WNT5A//SQSTM1//MTDH//CTSB//RBM25//GPLD1//CARD8
GO:0016043	cellular component organization	Biological process	23	5782	49	17913	1.45419	0.0226258	0.879163	1.6454	0.469388	NDE1//H3F3B//SQSTM1//FLOT2//MKLN1//ERCC1//CELF1//RAB30//PRLR//KLF7//WNT5A//WIPF1//CEP41//MIER1//TCHP//NDUFA5//TMED10//AP2B1//CAPRIN1//HGSNAT//PRDM16//SLC9A3R2//MTDH
GO:0019222	regulation of metabolic process	Biological process	26	6816	49	17913	1.39449	0.022995	0.879163	1.63837	0.530612	FOSB//BACH2//PRDM16//KLF7//SQSTM1//MTDH//H3F3B//WNT5A//RBM25//MKLN1//ZNF37A//SNIP1//GAS7//ZNF101//PSMF1//PRLR//FLOT2//GPLD1//WNK1//CELF1//CAPRIN1//MIER1//CARD8//ERCC1//CCPG1//TMED10
GO:0045137	development of primary sexual characteristics	Biological process	3	223	49	17913	4.918	0.0230458	0.879163	1.63741	0.0612245	ERCC1//H3F3B//WNT5A
GO:0009743	response to carbohydrate	Biological process	3	224	49	17913	4.89605	0.0233146	0.879163	1.63237	0.0612245	ERCC1//GPLD1//KLF7
GO:0002429	immune response-activating cell surface receptor signaling pathway	Biological process	4	399	49	17913	3.66488	0.0233747	0.879163	1.63125	0.0816327	PSMF1//GPLD1//WNK1//WIPF1
GO:0060021	roof of mouth development	Biological process	2	87	49	17913	8.40394	0.0236574	0.879163	1.62603	0.0408163	WNT5A//PRDM16
GO:0072676	lymphocyte migration	Biological process	2	87	49	17913	8.40394	0.0236574	0.879163	1.62603	0.0408163	WNK1//WNT5A
GO:0051048	negative regulation of secretion	Biological process	3	226	49	17913	4.85272	0.0238573	0.879163	1.62238	0.0612245	CARD8//KLF7//WNK1
GO:0010468	regulation of gene expression	Biological process	20	4819	49	17913	1.51721	0.023943	0.879163	1.62082	0.408163	FOSB//BACH2//PRDM16//KLF7//SQSTM1//MTDH//H3F3B//RBM25//ZNF37A//SNIP1//GAS7//ZNF101//WNT5A//FLOT2//CELF1//CAPRIN1//MIER1//CARD8//PSMF1//CCPG1
GO:0009791	post-embryonic development	Biological process	2	88	49	17913	8.30844	0.0241659	0.879163	1.6168	0.0408163	ERCC1//CHST11
GO:0043170	macromolecule metabolic process	Biological process	34	9779	49	17913	1.27103	0.0249015	0.879163	1.60377	0.693878	FOSB//BACH2//PRDM16//KLF7//SQSTM1//MTDH//PSMF1//H3F3B//WNT5A//RBM25//SNIP1//ERCC1//MKLN1//CBLB//HGSNAT//ZNF37A//GAS7//ZNF101//IMP4//CELF1//WNK1//GPLD1//CTSB//PRLR//FLOT2//MIER1//SUMO3//CAPRIN1//CEP41//CHST11//CARD8//AP2B1//CCPG1//TMED10
GO:0002682	regulation of immune system process	Biological process	9	1570	49	17913	2.09563	0.0249172	0.879163	1.6035	0.183673	PSMF1//CTSB//GPLD1//WNT5A//WNK1//WIPF1//SEC14L1//H3F3B//FLOT2
GO:0071560	cellular response to transforming growth factor beta stimulus	Biological process	3	233	49	17913	4.70693	0.0258107	0.879163	1.5882	0.0612245	CHST11//PRDM16//WNT5A
GO:0010646	regulation of cell communication	Biological process	16	3590	49	17913	1.62929	0.0258611	0.879163	1.58735	0.326531	WNT5A//SH3BP2//CARD8//CHST11//PRDM16//CYTH1//GPLD1//SEC14L1//PRLR//SQSTM1//MIER1//MTDH//KLF7//PSMF1//WNK1//CBLB
GO:0046903	secretion	Biological process	9	1584	49	17913	2.07711	0.0262196	0.879163	1.58137	0.183673	WNT5A//PRLR//GPLD1//HGSNAT//CTSB//TMED10//CARD8//KLF7//WNK1
GO:0016070	RNA metabolic process	Biological process	20	4869	49	17913	1.50163	0.0266628	0.879163	1.57409	0.408163	FOSB//BACH2//PRDM16//KLF7//SQSTM1//MTDH//H3F3B//RBM25//SNIP1//ZNF37A//GAS7//ZNF101//IMP4//CELF1//WNT5A//MIER1//CARD8//PSMF1//CCPG1//FLOT2
GO:0032611	interleukin-1 beta production	Biological process	2	93	49	17913	7.86175	0.0267751	0.879163	1.57227	0.0408163	CARD8//WNT5A
GO:0001768	establishment of T cell polarity	Biological process	1	10	49	17913	36.5571	0.0270269	0.879163	1.5682	0.0204082	FLOT2
GO:0010986	positive regulation of lipoprotein particle clearance	Biological process	1	10	49	17913	36.5571	0.0270269	0.879163	1.5682	0.0204082	GPLD1
GO:0033629	negative regulation of cell adhesion mediated by integrin	Biological process	1	10	49	17913	36.5571	0.0270269	0.879163	1.5682	0.0204082	WNK1
GO:0045080	positive regulation of chemokine biosynthetic process	Biological process	1	10	49	17913	36.5571	0.0270269	0.879163	1.5682	0.0204082	WNT5A
GO:0048021	regulation of melanin biosynthetic process	Biological process	1	10	49	17913	36.5571	0.0270269	0.879163	1.5682	0.0204082	WNT5A
GO:0048570	notochord morphogenesis	Biological process	1	10	49	17913	36.5571	0.0270269	0.879163	1.5682	0.0204082	WNT5A
GO:0060068	vagina development	Biological process	1	10	49	17913	36.5571	0.0270269	0.879163	1.5682	0.0204082	WNT5A
GO:0060513	prostatic bud formation	Biological process	1	10	49	17913	36.5571	0.0270269	0.879163	1.5682	0.0204082	WNT5A
GO:0061179	negative regulation of insulin secretion involved in cellular response to glucose stimulus	Biological process	1	10	49	17913	36.5571	0.0270269	0.879163	1.5682	0.0204082	KLF7
GO:0061635	regulation of protein complex stability	Biological process	1	10	49	17913	36.5571	0.0270269	0.879163	1.5682	0.0204082	SQSTM1
GO:0090037	positive regulation of protein kinase C signaling	Biological process	1	10	49	17913	36.5571	0.0270269	0.879163	1.5682	0.0204082	WNT5A
GO:0090179	planar cell polarity pathway involved in neural tube closure	Biological process	1	10	49	17913	36.5571	0.0270269	0.879163	1.5682	0.0204082	WNT5A
GO:0090336	positive regulation of brown fat cell differentiation	Biological process	1	10	49	17913	36.5571	0.0270269	0.879163	1.5682	0.0204082	PRDM16
GO:0150011	regulation of neuron projection arborization	Biological process	1	10	49	17913	36.5571	0.0270269	0.879163	1.5682	0.0204082	WNT5A
GO:2000049	positive regulation of cell-cell adhesion mediated by cadherin	Biological process	1	10	49	17913	36.5571	0.0270269	0.879163	1.5682	0.0204082	WNT5A
GO:0000086	G2/M transition of mitotic cell cycle	Biological process	3	238	49	17913	4.60804	0.0272574	0.879163	1.56452	0.0612245	NDE1//CEP41//PSMF1
GO:0007281	germ cell development	Biological process	3	238	49	17913	4.60804	0.0272574	0.879163	1.56452	0.0612245	H3F3B//ERCC1//CELF1
GO:1901362	organic cyclic compound biosynthetic process	Biological process	18	4241	49	17913	1.55159	0.0275166	0.879163	1.56041	0.367347	FOSB//BACH2//PRDM16//KLF7//SQSTM1//MTDH//H3F3B//ZNF37A//SNIP1//GAS7//ZNF101//PRLR//WNT5A//MIER1//CARD8//CCPG1//FLOT2//PSMF1
GO:0071559	response to transforming growth factor beta	Biological process	3	239	49	17913	4.58876	0.0275519	0.879163	1.55985	0.0612245	CHST11//PRDM16//WNT5A
GO:0007589	body fluid secretion	Biological process	2	95	49	17913	7.69624	0.0278494	0.879163	1.55518	0.0408163	PRLR//WNK1
GO:0097711	ciliary basal body-plasma membrane docking	Biological process	2	95	49	17913	7.69624	0.0278494	0.879163	1.55518	0.0408163	NDE1//CEP41
GO:0032652	regulation of interleukin-1 production	Biological process	2	96	49	17913	7.61607	0.0283931	0.879163	1.54679	0.0408163	CARD8//WNT5A
GO:0048608	reproductive structure development	Biological process	4	426	49	17913	3.4326	0.028826	0.879163	1.54022	0.0816327	ERCC1//H3F3B//WNT5A//CTSB
GO:0023051	regulation of signaling	Biological process	16	3636	49	17913	1.60868	0.0288746	0.879163	1.53948	0.326531	WNT5A//SH3BP2//CARD8//CHST11//PRDM16//CYTH1//GPLD1//SEC14L1//PRLR//SQSTM1//MIER1//MTDH//KLF7//PSMF1//WNK1//CBLB
GO:0002062	chondrocyte differentiation	Biological process	2	97	49	17913	7.53756	0.028941	0.879163	1.53849	0.0408163	CHST11//GPLD1
GO:0120162	positive regulation of cold-induced thermogenesis	Biological process	2	97	49	17913	7.53756	0.028941	0.879163	1.53849	0.0408163	PRLR//PRDM16
GO:0045926	negative regulation of growth	Biological process	3	244	49	17913	4.49473	0.02905	0.879163	1.53685	0.0612245	TCHP//SQSTM1//WNT5A
GO:0022603	regulation of anatomical structure morphogenesis	Biological process	7	1103	49	17913	2.32004	0.0294263	0.879163	1.53126	0.142857	WNT5A//MKLN1//WNK1//MTDH//CAPRIN1//AP2B1//PSMF1
GO:0051090	regulation of DNA-binding transcription factor activity	Biological process	4	429	49	17913	3.40859	0.0294748	0.879163	1.53055	0.0816327	CARD8//FLOT2//WNT5A//MTDH
GO:0061458	reproductive system development	Biological process	4	429	49	17913	3.40859	0.0294748	0.879163	1.53055	0.0816327	ERCC1//H3F3B//WNT5A//CTSB
GO:0099175	regulation of postsynapse organization	Biological process	2	98	49	17913	7.46064	0.0294931	0.879163	1.53028	0.0408163	CAPRIN1//WNT5A
GO:0001767	establishment of lymphocyte polarity	Biological process	1	11	49	17913	33.2338	0.0296899	0.879163	1.52739	0.0204082	FLOT2
GO:0010896	regulation of triglyceride catabolic process	Biological process	1	11	49	17913	33.2338	0.0296899	0.879163	1.52739	0.0204082	GPLD1
GO:0018095	protein polyglutamylation	Biological process	1	11	49	17913	33.2338	0.0296899	0.879163	1.52739	0.0204082	CEP41
GO:0031507	heterochromatin assembly	Biological process	1	11	49	17913	33.2338	0.0296899	0.879163	1.52739	0.0204082	H3F3B
GO:0033632	regulation of cell-cell adhesion mediated by integrin	Biological process	1	11	49	17913	33.2338	0.0296899	0.879163	1.52739	0.0204082	WNK1
GO:0034115	negative regulation of heterotypic cell-cell adhesion	Biological process	1	11	49	17913	33.2338	0.0296899	0.879163	1.52739	0.0204082	WNK1
GO:0039532	negative regulation of viral-induced cytoplasmic pattern recognition receptor signaling pathway	Biological process	1	11	49	17913	33.2338	0.0296899	0.879163	1.52739	0.0204082	SEC14L1
GO:0043247	telomere maintenance in response to DNA damage	Biological process	1	11	49	17913	33.2338	0.0296899	0.879163	1.52739	0.0204082	ERCC1
GO:0045919	positive regulation of cytolysis	Biological process	1	11	49	17913	33.2338	0.0296899	0.879163	1.52739	0.0204082	GPLD1
GO:0048853	forebrain morphogenesis	Biological process	1	11	49	17913	33.2338	0.0296899	0.879163	1.52739	0.0204082	WNT5A
GO:0060340	positive regulation of type I interferon-mediated signaling pathway	Biological process	1	11	49	17913	33.2338	0.0296899	0.879163	1.52739	0.0204082	WNT5A
GO:0070243	regulation of thymocyte apoptotic process	Biological process	1	11	49	17913	33.2338	0.0296899	0.879163	1.52739	0.0204082	WNT5A
GO:0070587	regulation of cell-cell adhesion involved in gastrulation	Biological process	1	11	49	17913	33.2338	0.0296899	0.879163	1.52739	0.0204082	WNK1
GO:0090178	regulation of establishment of planar polarity involved in neural tube closure	Biological process	1	11	49	17913	33.2338	0.0296899	0.879163	1.52739	0.0204082	WNT5A
GO:0090209	negative regulation of triglyceride metabolic process	Biological process	1	11	49	17913	33.2338	0.0296899	0.879163	1.52739	0.0204082	GPLD1
GO:0099566	regulation of postsynaptic cytosolic calcium ion concentration	Biological process	1	11	49	17913	33.2338	0.0296899	0.879163	1.52739	0.0204082	WNT5A
GO:1904424	regulation of GTP binding	Biological process	1	11	49	17913	33.2338	0.0296899	0.879163	1.52739	0.0204082	CCPG1
GO:0002768	immune response-regulating cell surface receptor signaling pathway	Biological process	4	434	49	17913	3.36932	0.0305755	0.879163	1.51463	0.0816327	PSMF1//GPLD1//WNK1//WIPF1
GO:0016192	vesicle-mediated transport	Biological process	10	1899	49	17913	1.92507	0.0306212	0.879163	1.51398	0.204082	MKLN1//TMED10//GOSR1//SQSTM1//WIPF1//HGSNAT//CTSB//AP2B1//WNT5A//CYTH1
GO:0065008	regulation of biological quality	Biological process	16	3662	49	17913	1.59725	0.0306934	0.879163	1.51296	0.326531	SLC38A1//WNK1//H3F3B//PRLR//MKLN1//FLOT2//ERCC1//GPLD1//KLF7//PSMF1//WNT5A//C19ORF12//CAPRIN1//SQSTM1//AP2B1//PRDM16
GO:2000027	regulation of animal organ morphogenesis	Biological process	3	250	49	17913	4.38686	0.0309042	0.879163	1.50998	0.0612245	WNT5A//AP2B1//PSMF1
GO:0018107	peptidyl-threonine phosphorylation	Biological process	2	101	49	17913	7.23904	0.0311748	0.879163	1.5062	0.0408163	WNT5A//WNK1
GO:0045814	negative regulation of gene expression, epigenetic	Biological process	2	101	49	17913	7.23904	0.0311748	0.879163	1.5062	0.0408163	H3F3B//MIER1
GO:0070498	interleukin-1-mediated signaling pathway	Biological process	2	101	49	17913	7.23904	0.0311748	0.879163	1.5062	0.0408163	SQSTM1//PSMF1
GO:0002376	immune system process	Biological process	14	3063	49	17913	1.67091	0.0315326	0.879163	1.50124	0.285714	PSMF1//CTSB//GPLD1//WNT5A//WNK1//AP2B1//ERCC1//WIPF1//SEC14L1//PRLR//HGSNAT//H3F3B//FLOT2//SQSTM1
GO:0003006	developmental process involved in reproduction	Biological process	5	649	49	17913	2.81642	0.0315846	0.879163	1.50052	0.102041	CELF1//H3F3B//ERCC1//WNT5A//CTSB
GO:0031623	receptor internalization	Biological process	2	102	49	17913	7.16807	0.0317436	0.879163	1.49834	0.0408163	MKLN1//AP2B1
GO:0097006	regulation of plasma lipoprotein particle levels	Biological process	2	102	49	17913	7.16807	0.0317436	0.879163	1.49834	0.0408163	GPLD1//AP2B1
GO:0045088	regulation of innate immune response	Biological process	4	440	49	17913	3.32338	0.0319284	0.879163	1.49582	0.0816327	PSMF1//CTSB//SEC14L1//WNT5A
GO:1901565	organonitrogen compound catabolic process	Biological process	7	1123	49	17913	2.27872	0.0320297	0.879163	1.49445	0.142857	HGSNAT//CTSB//SQSTM1//PSMF1//AP2B1//WNT5A//GPLD1
GO:0000722	telomere maintenance via recombination	Biological process	1	12	49	17913	30.4643	0.0323457	0.879163	1.49018	0.0204082	ERCC1
GO:0001765	membrane raft assembly	Biological process	1	12	49	17913	30.4643	0.0323457	0.879163	1.49018	0.0204082	FLOT2
GO:0003084	positive regulation of systemic arterial blood pressure	Biological process	1	12	49	17913	30.4643	0.0323457	0.879163	1.49018	0.0204082	WNK1
GO:0003306	Wnt signaling pathway involved in heart development	Biological process	1	12	49	17913	30.4643	0.0323457	0.879163	1.49018	0.0204082	WNT5A
GO:0007171	activation of transmembrane receptor protein tyrosine kinase activity	Biological process	1	12	49	17913	30.4643	0.0323457	0.879163	1.49018	0.0204082	PRLR
GO:0021889	olfactory bulb interneuron differentiation	Biological process	1	12	49	17913	30.4643	0.0323457	0.879163	1.49018	0.0204082	WNT5A
GO:0030157	pancreatic juice secretion	Biological process	1	12	49	17913	30.4643	0.0323457	0.879163	1.49018	0.0204082	WNK1
GO:0045836	positive regulation of meiotic nuclear division	Biological process	1	12	49	17913	30.4643	0.0323457	0.879163	1.49018	0.0204082	WNT5A
GO:0051798	positive regulation of hair follicle development	Biological process	1	12	49	17913	30.4643	0.0323457	0.879163	1.49018	0.0204082	WNT5A
GO:0060900	embryonic camera-type eye formation	Biological process	1	12	49	17913	30.4643	0.0323457	0.879163	1.49018	0.0204082	WNT5A
GO:0070586	cell-cell adhesion involved in gastrulation	Biological process	1	12	49	17913	30.4643	0.0323457	0.879163	1.49018	0.0204082	WNK1
GO:0090177	establishment of planar polarity involved in neural tube closure	Biological process	1	12	49	17913	30.4643	0.0323457	0.879163	1.49018	0.0204082	WNT5A
GO:1900376	regulation of secondary metabolite biosynthetic process	Biological process	1	12	49	17913	30.4643	0.0323457	0.879163	1.49018	0.0204082	WNT5A
GO:1902018	negative regulation of cilium assembly	Biological process	1	12	49	17913	30.4643	0.0323457	0.879163	1.49018	0.0204082	TCHP
GO:1904862	inhibitory synapse assembly	Biological process	1	12	49	17913	30.4643	0.0323457	0.879163	1.49018	0.0204082	WNT5A
GO:1904953	Wnt signaling pathway involved in midbrain dopaminergic neuron differentiation	Biological process	1	12	49	17913	30.4643	0.0323457	0.879163	1.49018	0.0204082	WNT5A
GO:2000052	positive regulation of non-canonical Wnt signaling pathway	Biological process	1	12	49	17913	30.4643	0.0323457	0.879163	1.49018	0.0204082	WNT5A
GO:0051649	establishment of localization in cell	Biological process	10	1919	49	17913	1.90501	0.0326228	0.879163	1.48648	0.204082	NDE1//CBLB//TMED10//GOSR1//SQSTM1//GPLD1//BACH2//KLF7//AP2B1//FLOT2
GO:0050714	positive regulation of protein secretion	Biological process	3	256	49	17913	4.28404	0.0328196	0.879163	1.48387	0.0612245	WNT5A//GPLD1//CARD8
GO:0044839	cell cycle G2/M phase transition	Biological process	3	257	49	17913	4.26737	0.0331448	0.879163	1.47958	0.0612245	NDE1//CEP41//PSMF1
GO:0051091	positive regulation of DNA-binding transcription factor activity	Biological process	3	257	49	17913	4.26737	0.0331448	0.879163	1.47958	0.0612245	FLOT2//WNT5A//MTDH
GO:0002688	regulation of leukocyte chemotaxis	Biological process	2	105	49	17913	6.96327	0.0334749	0.879163	1.47528	0.0408163	WNK1//WNT5A
GO:0043279	response to alkaloid	Biological process	2	106	49	17913	6.89757	0.0340601	0.879163	1.46775	0.0408163	FOSB//TMED10
GO:0030100	regulation of endocytosis	Biological process	3	262	49	17913	4.18593	0.0347962	0.879163	1.45847	0.0612245	MKLN1//AP2B1//WNT5A
GO:0034654	nucleobase-containing compound biosynthetic process	Biological process	17	4031	49	17913	1.54173	0.0348329	0.879163	1.45801	0.346939	FOSB//BACH2//PRDM16//KLF7//SQSTM1//MTDH//H3F3B//ZNF37A//SNIP1//GAS7//ZNF101//WNT5A//MIER1//CARD8//CCPG1//FLOT2//PSMF1
GO:0007494	midgut development	Biological process	1	13	49	17913	28.1209	0.0349945	0.879163	1.456	0.0204082	WNT5A
GO:0009650	UV protection	Biological process	1	13	49	17913	28.1209	0.0349945	0.879163	1.456	0.0204082	ERCC1
GO:0016246	RNA interference	Biological process	1	13	49	17913	28.1209	0.0349945	0.879163	1.456	0.0204082	CELF1
GO:0018410	C-terminal protein amino acid modification	Biological process	1	13	49	17913	28.1209	0.0349945	0.879163	1.456	0.0204082	GPLD1
GO:0031665	negative regulation of lipopolysaccharide-mediated signaling pathway	Biological process	1	13	49	17913	28.1209	0.0349945	0.879163	1.456	0.0204082	CARD8
GO:0032802	low-density lipoprotein particle receptor catabolic process	Biological process	1	13	49	17913	28.1209	0.0349945	0.879163	1.456	0.0204082	AP2B1
GO:0042635	positive regulation of hair cycle	Biological process	1	13	49	17913	28.1209	0.0349945	0.879163	1.456	0.0204082	WNT5A
GO:0044130	negative regulation of growth of symbiont in host	Biological process	1	13	49	17913	28.1209	0.0349945	0.879163	1.456	0.0204082	SQSTM1
GO:0045073	regulation of chemokine biosynthetic process	Biological process	1	13	49	17913	28.1209	0.0349945	0.879163	1.456	0.0204082	WNT5A
GO:0050872	white fat cell differentiation	Biological process	1	13	49	17913	28.1209	0.0349945	0.879163	1.456	0.0204082	PRDM16
GO:0060397	JAK-STAT cascade involved in growth hormone signaling pathway	Biological process	1	13	49	17913	28.1209	0.0349945	0.879163	1.456	0.0204082	PRLR
GO:0060601	lateral sprouting from an epithelium	Biological process	1	13	49	17913	28.1209	0.0349945	0.879163	1.456	0.0204082	WNT5A
GO:0032612	interleukin-1 production	Biological process	2	108	49	17913	6.76984	0.0352424	0.879163	1.45293	0.0408163	CARD8//WNT5A
GO:0007169	transmembrane receptor protein tyrosine kinase signaling pathway	Biological process	5	669	49	17913	2.73222	0.0353228	0.879163	1.45194	0.102041	PRLR//GPLD1//WNT5A//AP2B1//CBLB
GO:0060828	regulation of canonical Wnt signaling pathway	Biological process	3	264	49	17913	4.15422	0.0354686	0.879163	1.45016	0.0612245	WNT5A//PSMF1//WNK1
GO:0050708	regulation of protein secretion	Biological process	4	456	49	17913	3.20677	0.0357077	0.879163	1.44724	0.0816327	WNT5A//GPLD1//CARD8//KLF7
GO:0018210	peptidyl-threonine modification	Biological process	2	109	49	17913	6.70773	0.0358396	0.879163	1.44564	0.0408163	WNT5A//WNK1
GO:0007548	sex differentiation	Biological process	3	269	49	17913	4.077	0.0371791	0.879163	1.4297	0.0612245	ERCC1//H3F3B//WNT5A
GO:0007166	cell surface receptor signaling pathway	Biological process	13	2832	49	17913	1.67812	0.0374466	0.879163	1.42659	0.265306	PSMF1//GPLD1//WNT5A//PRLR//CARD8//WNK1//CHST11//PRDM16//MTDH//WIPF1//AP2B1//SQSTM1//CBLB
GO:0010867	positive regulation of triglyceride biosynthetic process	Biological process	1	14	49	17913	26.1122	0.0376361	0.879163	1.4244	0.0204082	GPLD1
GO:0010935	regulation of macrophage cytokine production	Biological process	1	14	49	17913	26.1122	0.0376361	0.879163	1.4244	0.0204082	WNT5A
GO:0031937	positive regulation of chromatin silencing	Biological process	1	14	49	17913	26.1122	0.0376361	0.879163	1.4244	0.0204082	MIER1
GO:0042033	chemokine biosynthetic process	Biological process	1	14	49	17913	26.1122	0.0376361	0.879163	1.4244	0.0204082	WNT5A
GO:0042249	establishment of planar polarity of embryonic epithelium	Biological process	1	14	49	17913	26.1122	0.0376361	0.879163	1.4244	0.0204082	WNT5A
GO:0042976	activation of Janus kinase activity	Biological process	1	14	49	17913	26.1122	0.0376361	0.879163	1.4244	0.0204082	PRLR
GO:0043455	regulation of secondary metabolic process	Biological process	1	14	49	17913	26.1122	0.0376361	0.879163	1.4244	0.0204082	WNT5A
GO:0044126	regulation of growth of symbiont in host	Biological process	1	14	49	17913	26.1122	0.0376361	0.879163	1.4244	0.0204082	SQSTM1
GO:0044146	negative regulation of growth of symbiont involved in interaction with host	Biological process	1	14	49	17913	26.1122	0.0376361	0.879163	1.4244	0.0204082	SQSTM1
GO:0045198	establishment of epithelial cell apical/basal polarity	Biological process	1	14	49	17913	26.1122	0.0376361	0.879163	1.4244	0.0204082	WNT5A
GO:0048569	post-embryonic animal organ development	Biological process	1	14	49	17913	26.1122	0.0376361	0.879163	1.4244	0.0204082	ERCC1
GO:0048841	regulation of axon extension involved in axon guidance	Biological process	1	14	49	17913	26.1122	0.0376361	0.879163	1.4244	0.0204082	WNT5A
GO:0050713	negative regulation of interleukin-1 beta secretion	Biological process	1	14	49	17913	26.1122	0.0376361	0.879163	1.4244	0.0204082	CARD8
GO:0050755	chemokine metabolic process	Biological process	1	14	49	17913	26.1122	0.0376361	0.879163	1.4244	0.0204082	WNT5A
GO:0060026	convergent extension	Biological process	1	14	49	17913	26.1122	0.0376361	0.879163	1.4244	0.0204082	WNT5A
GO:0070234	positive regulation of T cell apoptotic process	Biological process	1	14	49	17913	26.1122	0.0376361	0.879163	1.4244	0.0204082	WNT5A
GO:0098884	postsynaptic neurotransmitter receptor internalization	Biological process	1	14	49	17913	26.1122	0.0376361	0.879163	1.4244	0.0204082	AP2B1
GO:0140239	postsynaptic endocytosis	Biological process	1	14	49	17913	26.1122	0.0376361	0.879163	1.4244	0.0204082	AP2B1
GO:0003279	cardiac septum development	Biological process	2	113	49	17913	6.47029	0.0382673	0.879163	1.41717	0.0408163	AP2B1//WNT5A
GO:0051641	cellular localization	Biological process	12	2548	49	17913	1.72169	0.0385986	0.879163	1.41343	0.244898	NDE1//CBLB//TMED10//GOSR1//SQSTM1//WNT5A//GPLD1//FLOT2//BACH2//KLF7//CEP41//AP2B1
GO:0090304	nucleic acid metabolic process	Biological process	21	5389	49	17913	1.42457	0.0391521	0.879163	1.40725	0.428571	FOSB//BACH2//PRDM16//KLF7//SQSTM1//MTDH//H3F3B//RBM25//SNIP1//ERCC1//ZNF37A//GAS7//ZNF101//IMP4//CELF1//WNT5A//MIER1//CARD8//PSMF1//CCPG1//FLOT2
GO:0002793	positive regulation of peptide secretion	Biological process	3	275	49	17913	3.98805	0.0392871	0.879163	1.40575	0.0612245	WNT5A//GPLD1//CARD8
GO:0048869	cellular developmental process	Biological process	17	4089	49	17913	1.51986	0.0394692	0.879163	1.40374	0.346939	ERCC1//H3F3B//NDE1//WNT5A//GPLD1//CHST11//CELF1//KLF7//MKLN1//PRDM16//SQSTM1//CTSB//FLOT2//WNK1//CAPRIN1//PSMF1//OCIAD1
GO:0017015	regulation of transforming growth factor beta receptor signaling pathway	Biological process	2	115	49	17913	6.35776	0.0395043	0.879163	1.40336	0.0408163	CHST11//PRDM16
GO:0043484	regulation of RNA splicing	Biological process	2	115	49	17913	6.35776	0.0395043	0.879163	1.40336	0.0408163	RBM25//CELF1
GO:0018130	heterocycle biosynthetic process	Biological process	17	4091	49	17913	1.51912	0.039637	0.879163	1.4019	0.346939	FOSB//BACH2//PRDM16//KLF7//SQSTM1//MTDH//H3F3B//ZNF37A//SNIP1//GAS7//ZNF101//WNT5A//MIER1//CARD8//CCPG1//FLOT2//PSMF1
GO:0090287	regulation of cellular response to growth factor stimulus	Biological process	3	276	49	17913	3.9736	0.0396443	0.879163	1.40182	0.0612245	CHST11//PRDM16//WNT5A
GO:0044271	cellular nitrogen compound biosynthetic process	Biological process	19	4737	49	17913	1.4663	0.0397652	0.879163	1.4005	0.387755	FOSB//BACH2//PRDM16//KLF7//SQSTM1//MTDH//H3F3B//ZNF37A//SNIP1//GAS7//ZNF101//WNT5A//CELF1//CAPRIN1//MIER1//CARD8//CCPG1//FLOT2//PSMF1
GO:0072089	stem cell proliferation	Biological process	2	116	49	17913	6.30296	0.0401285	0.879163	1.39655	0.0408163	NDE1//WNT5A
GO:2000736	regulation of stem cell differentiation	Biological process	2	116	49	17913	6.30296	0.0401285	0.879163	1.39655	0.0408163	PSMF1//OCIAD1
GO:0001325	formation of extrachromosomal circular DNA	Biological process	1	15	49	17913	24.3714	0.0402707	0.879163	1.39501	0.0204082	ERCC1
GO:0007351	tripartite regional subdivision	Biological process	1	15	49	17913	24.3714	0.0402707	0.879163	1.39501	0.0204082	WNT5A
GO:0008595	anterior/posterior axis specification, embryo	Biological process	1	15	49	17913	24.3714	0.0402707	0.879163	1.39501	0.0204082	WNT5A
GO:0042074	cell migration involved in gastrulation	Biological process	1	15	49	17913	24.3714	0.0402707	0.879163	1.39501	0.0204082	WNT5A
GO:0044144	modulation of growth of symbiont involved in interaction with host	Biological process	1	15	49	17913	24.3714	0.0402707	0.879163	1.39501	0.0204082	SQSTM1
GO:0048268	clathrin coat assembly	Biological process	1	15	49	17913	24.3714	0.0402707	0.879163	1.39501	0.0204082	AP2B1
GO:0051044	positive regulation of membrane protein ectodomain proteolysis	Biological process	1	15	49	17913	24.3714	0.0402707	0.879163	1.39501	0.0204082	GPLD1
GO:0090656	t-circle formation	Biological process	1	15	49	17913	24.3714	0.0402707	0.879163	1.39501	0.0204082	ERCC1
GO:0090737	telomere maintenance via telomere trimming	Biological process	1	15	49	17913	24.3714	0.0402707	0.879163	1.39501	0.0204082	ERCC1
GO:0099590	neurotransmitter receptor internalization	Biological process	1	15	49	17913	24.3714	0.0402707	0.879163	1.39501	0.0204082	AP2B1
GO:1902992	negative regulation of amyloid precursor protein catabolic process	Biological process	1	15	49	17913	24.3714	0.0402707	0.879163	1.39501	0.0204082	FLOT2
GO:1905276	regulation of epithelial tube formation	Biological process	1	15	49	17913	24.3714	0.0402707	0.879163	1.39501	0.0204082	WNT5A
GO:2000047	regulation of cell-cell adhesion mediated by cadherin	Biological process	1	15	49	17913	24.3714	0.0402707	0.879163	1.39501	0.0204082	WNT5A
GO:2000484	positive regulation of interleukin-8 secretion	Biological process	1	15	49	17913	24.3714	0.0402707	0.879163	1.39501	0.0204082	WNT5A
GO:0019438	aromatic compound biosynthetic process	Biological process	17	4101	49	17913	1.51541	0.040484	0.879163	1.39272	0.346939	FOSB//BACH2//PRDM16//KLF7//SQSTM1//MTDH//H3F3B//ZNF37A//SNIP1//GAS7//ZNF101//WNT5A//MIER1//CARD8//CCPG1//FLOT2//PSMF1
GO:0006807	nitrogen compound metabolic process	Biological process	34	10059	49	17913	1.23565	0.0406221	0.879163	1.39124	0.693878	FOSB//BACH2//PRDM16//KLF7//SQSTM1//MTDH//PSMF1//H3F3B//WNT5A//RBM25//SNIP1//ERCC1//CBLB//HGSNAT//NDUFA5//ZNF37A//GAS7//ZNF101//IMP4//CELF1//WNK1//GPLD1//CTSB//PRLR//MIER1//SUMO3//CAPRIN1//CEP41//CHST11//CARD8//AP2B1//CCPG1//FLOT2//TMED10
GO:0048706	embryonic skeletal system development	Biological process	2	117	49	17913	6.24908	0.0407565	0.879163	1.3898	0.0408163	CHST11//WNT5A
GO:1903844	regulation of cellular response to transforming growth factor beta stimulus	Biological process	2	117	49	17913	6.24908	0.0407565	0.879163	1.3898	0.0408163	CHST11//PRDM16
GO:0002791	regulation of peptide secretion	Biological process	4	483	49	17913	3.02751	0.0426551	0.879163	1.37003	0.0816327	WNT5A//GPLD1//CARD8//KLF7
GO:1905477	positive regulation of protein localization to membrane	Biological process	2	120	49	17913	6.09286	0.0426627	0.879163	1.36995	0.0408163	SQSTM1//AP2B1
GO:0010647	positive regulation of cell communication	Biological process	9	1730	49	17913	1.90182	0.0428501	0.879163	1.36805	0.183673	WNT5A//SH3BP2//GPLD1//PRLR//MIER1//MTDH//WNK1//PSMF1//SQSTM1
GO:0002739	regulation of cytokine secretion involved in immune response	Biological process	1	16	49	17913	22.8482	0.0428981	0.879163	1.36756	0.0204082	WNT5A
GO:0010934	macrophage cytokine production	Biological process	1	16	49	17913	22.8482	0.0428981	0.879163	1.36756	0.0204082	WNT5A
GO:0033631	cell-cell adhesion mediated by integrin	Biological process	1	16	49	17913	22.8482	0.0428981	0.879163	1.36756	0.0204082	WNK1
GO:0035459	cargo loading into vesicle	Biological process	1	16	49	17913	22.8482	0.0428981	0.879163	1.36756	0.0204082	TMED10
GO:0044117	growth of symbiont in host	Biological process	1	16	49	17913	22.8482	0.0428981	0.879163	1.36756	0.0204082	SQSTM1
GO:0048820	hair follicle maturation	Biological process	1	16	49	17913	22.8482	0.0428981	0.879163	1.36756	0.0204082	WNT5A
GO:0060457	negative regulation of digestive system process	Biological process	1	16	49	17913	22.8482	0.0428981	0.879163	1.36756	0.0204082	WNK1
GO:0060572	morphogenesis of an epithelial bud	Biological process	1	16	49	17913	22.8482	0.0428981	0.879163	1.36756	0.0204082	WNT5A
GO:0070242	thymocyte apoptotic process	Biological process	1	16	49	17913	22.8482	0.0428981	0.879163	1.36756	0.0204082	WNT5A
GO:0090036	regulation of protein kinase C signaling	Biological process	1	16	49	17913	22.8482	0.0428981	0.879163	1.36756	0.0204082	WNT5A
GO:0090335	regulation of brown fat cell differentiation	Biological process	1	16	49	17913	22.8482	0.0428981	0.879163	1.36756	0.0204082	PRDM16
GO:0097067	cellular response to thyroid hormone stimulus	Biological process	1	16	49	17913	22.8482	0.0428981	0.879163	1.36756	0.0204082	CTSB
GO:0002687	positive regulation of leukocyte migration	Biological process	2	121	49	17913	6.0425	0.0433055	0.879163	1.36346	0.0408163	WNK1//WNT5A
GO:0040007	growth	Biological process	6	948	49	17913	2.31374	0.0435551	0.879163	1.36096	0.122449	WNT5A//H3F3B//TCHP//SQSTM1//ERCC1//CHST11
GO:0023056	positive regulation of signaling	Biological process	9	1736	49	17913	1.89524	0.0436599	0.879163	1.35992	0.183673	WNT5A//SH3BP2//GPLD1//PRLR//MIER1//MTDH//WNK1//PSMF1//SQSTM1
GO:0048518	positive regulation of biological process	Biological process	22	5787	49	17913	1.38977	0.0439486	0.879163	1.35706	0.44898	WNT5A//SQSTM1//PSMF1//CTSB//GPLD1//ERCC1//PRLR//CCPG1//SH3BP2//MTDH//WNK1//H3F3B//MIER1//WIPF1//SEC14L1//CARD8//AP2B1//PRDM16//FOSB//KLF7//CAPRIN1//FLOT2
GO:0050793	regulation of developmental process	Biological process	12	2599	49	17913	1.6879	0.0440475	0.879163	1.35608	0.244898	WNT5A//MKLN1//WNK1//KLF7//H3F3B//FLOT2//MTDH//CAPRIN1//AP2B1//PSMF1//PRDM16//OCIAD1
GO:0034622	cellular protein-containing complex assembly	Biological process	6	952	49	17913	2.30402	0.0443084	0.879163	1.35351	0.122449	H3F3B//CELF1//PRLR//NDUFA5//TMED10//AP2B1
GO:0030326	embryonic limb morphogenesis	Biological process	2	123	49	17913	5.94425	0.044602	0.879163	1.35065	0.0408163	CHST11//WNT5A
GO:0035113	embryonic appendage morphogenesis	Biological process	2	123	49	17913	5.94425	0.044602	0.879163	1.35065	0.0408163	CHST11//WNT5A
GO:0006891	intra-Golgi vesicle-mediated transport	Biological process	1	17	49	17913	21.5042	0.0455186	0.879163	1.34181	0.0204082	GOSR1
GO:0030540	female genitalia development	Biological process	1	17	49	17913	21.5042	0.0455186	0.879163	1.34181	0.0204082	WNT5A
GO:0034384	high-density lipoprotein particle clearance	Biological process	1	17	49	17913	21.5042	0.0455186	0.879163	1.34181	0.0204082	GPLD1
GO:0040037	negative regulation of fibroblast growth factor receptor signaling pathway	Biological process	1	17	49	17913	21.5042	0.0455186	0.879163	1.34181	0.0204082	WNT5A
GO:0042268	regulation of cytolysis	Biological process	1	17	49	17913	21.5042	0.0455186	0.879163	1.34181	0.0204082	GPLD1
GO:0044110	growth involved in symbiotic interaction	Biological process	1	17	49	17913	21.5042	0.0455186	0.879163	1.34181	0.0204082	SQSTM1
GO:0044116	growth of symbiont involved in interaction with host	Biological process	1	17	49	17913	21.5042	0.0455186	0.879163	1.34181	0.0204082	SQSTM1
GO:0048339	paraxial mesoderm development	Biological process	1	17	49	17913	21.5042	0.0455186	0.879163	1.34181	0.0204082	WNT5A
GO:0050711	negative regulation of interleukin-1 secretion	Biological process	1	17	49	17913	21.5042	0.0455186	0.879163	1.34181	0.0204082	CARD8
GO:1904948	midbrain dopaminergic neuron differentiation	Biological process	1	17	49	17913	21.5042	0.0455186	0.879163	1.34181	0.0204082	WNT5A
GO:1905331	negative regulation of morphogenesis of an epithelium	Biological process	1	17	49	17913	21.5042	0.0455186	0.879163	1.34181	0.0204082	WNT5A
GO:0051170	import into nucleus	Biological process	2	125	49	17913	5.84914	0.0459128	0.879163	1.33807	0.0408163	CBLB//BACH2
GO:2001251	negative regulation of chromosome organization	Biological process	2	125	49	17913	5.84914	0.0459128	0.879163	1.33807	0.0408163	ERCC1//H3F3B
GO:0048584	positive regulation of response to stimulus	Biological process	11	2322	49	17913	1.73182	0.0459908	0.879163	1.33733	0.22449	WNT5A//PSMF1//CTSB//GPLD1//SH3BP2//WNK1//WIPF1//SEC14L1//PRLR//MIER1//MTDH
GO:0071705	nitrogen compound transport	Biological process	10	2035	49	17913	1.79642	0.0461184	0.879163	1.33613	0.204082	WNT5A//CBLB//SLC38A1//TMED10//GOSR1//CEP41//SEC14L1//GPLD1//CARD8//KLF7
GO:0032496	response to lipopolysaccharide	Biological process	3	295	49	17913	3.71768	0.046746	0.879163	1.33026	0.0612245	MTDH//CARD8//WNT5A
GO:0016055	Wnt signaling pathway	Biological process	4	498	49	17913	2.93632	0.0468253	0.879163	1.32952	0.0816327	WNT5A//AP2B1//PSMF1//WNK1
GO:0198738	cell-cell signaling by wnt	Biological process	4	500	49	17913	2.92457	0.0473981	0.879163	1.32424	0.0816327	WNT5A//AP2B1//PSMF1//WNK1
GO:0045995	regulation of embryonic development	Biological process	2	128	49	17913	5.71205	0.0479057	0.879163	1.31961	0.0408163	WNK1//WNT5A
GO:0071333	cellular response to glucose stimulus	Biological process	2	128	49	17913	5.71205	0.0479057	0.879163	1.31961	0.0408163	GPLD1//KLF7
GO:0002758	innate immune response-activating signal transduction	Biological process	3	298	49	17913	3.68025	0.0479215	0.879163	1.31947	0.0612245	PSMF1//CTSB//SEC14L1
GO:0009057	macromolecule catabolic process	Biological process	7	1226	49	17913	2.08728	0.0479262	0.879163	1.31943	0.142857	HGSNAT//CTSB//SQSTM1//PSMF1//AP2B1//WNT5A//GPLD1
GO:0006312	mitotic recombination	Biological process	1	18	49	17913	20.3095	0.048132	0.879163	1.31757	0.0204082	ERCC1
GO:0030903	notochord development	Biological process	1	18	49	17913	20.3095	0.048132	0.879163	1.31757	0.0204082	WNT5A
GO:0032011	ARF protein signal transduction	Biological process	1	18	49	17913	20.3095	0.048132	0.879163	1.31757	0.0204082	CYTH1
GO:0032012	regulation of ARF protein signal transduction	Biological process	1	18	49	17913	20.3095	0.048132	0.879163	1.31757	0.0204082	CYTH1
GO:0035089	establishment of apical/basal cell polarity	Biological process	1	18	49	17913	20.3095	0.048132	0.879163	1.31757	0.0204082	WNT5A
GO:0039535	regulation of RIG-I signaling pathway	Biological process	1	18	49	17913	20.3095	0.048132	0.879163	1.31757	0.0204082	SEC14L1
GO:0051446	positive regulation of meiotic cell cycle	Biological process	1	18	49	17913	20.3095	0.048132	0.879163	1.31757	0.0204082	WNT5A
GO:0070230	positive regulation of lymphocyte apoptotic process	Biological process	1	18	49	17913	20.3095	0.048132	0.879163	1.31757	0.0204082	WNT5A
GO:0070633	transepithelial transport	Biological process	1	18	49	17913	20.3095	0.048132	0.879163	1.31757	0.0204082	GPLD1
GO:1904469	positive regulation of tumor necrosis factor secretion	Biological process	1	18	49	17913	20.3095	0.048132	0.879163	1.31757	0.0204082	WNT5A
GO:0010595	positive regulation of endothelial cell migration	Biological process	2	129	49	17913	5.66777	0.048577	0.879163	1.31357	0.0408163	GPLD1//WNT5A
GO:0050921	positive regulation of chemotaxis	Biological process	2	130	49	17913	5.62418	0.0492517	0.879163	1.30758	0.0408163	WNK1//WNT5A
GO:0071331	cellular response to hexose stimulus	Biological process	2	130	49	17913	5.62418	0.0492517	0.879163	1.30758	0.0408163	GPLD1//KLF7
GO:0032880	regulation of protein localization	Biological process	6	979	49	17913	2.24048	0.04961	0.879163	1.30443	0.122449	WNT5A//GPLD1//CARD8//KLF7//SQSTM1//AP2B1
GO:0044703	multi-organism reproductive process	Biological process	6	980	49	17913	2.23819	0.0498137	0.879163	1.30265	0.122449	CELF1//ERCC1//H3F3B//FOSB//PRLR//CTSB
GO:0032147	activation of protein kinase activity	Biological process	3	303	49	17913	3.61952	0.0499132	0.879163	1.30178	0.0612245	WNT5A//PRLR//WNK1
GO:0003231	cardiac ventricle development	Biological process	2	131	49	17913	5.58124	0.0499299	0.879163	1.30164	0.0408163	AP2B1//WNT5A
GO:0045598	regulation of fat cell differentiation	Biological process	2	131	49	17913	5.58124	0.0499299	0.879163	1.30164	0.0408163	WNT5A//PRDM16
GO:0048813	dendrite morphogenesis	Biological process	2	131	49	17913	5.58124	0.0499299	0.879163	1.30164	0.0408163	CAPRIN1//KLF7
GO:0071326	cellular response to monosaccharide stimulus	Biological process	2	131	49	17913	5.58124	0.0499299	0.879163	1.30164	0.0408163	GPLD1//KLF7
