# Supplementary material for: Expression and clinical value of circRNAs in serum extracellular vesicles for gastric cancer
Source: Front Oncol. 2022 Aug 17;12:962831. doi: 10.3389/fonc.2022.962831 (PMC9428625; doi:10.3389/fonc.2022.962831)
Supplement: Supplementary file 5 [file DataSheet_1.zip › Raw data/Fig S3 CC_result(Human) up.xls]

## Sheet: CC
#Column "GO.ID" stands for the ID of gene ontology term
#Column "Term" stands for the name of gene ontology term
#Column "Ontology" stands for the ontology of GOID belongs to
#Column "Count" stands for the number of DE genes associated with the listed GOID
#Column "Pop.Hits" stands for the number of background population genes associated with the listed GOID
#Column "List.Total" stands for the total number of DE genes
#Column "Pop.Total" stands for the total number of background population genes
#Column "Fold.Enrichment" stands for the Fold Enrichment value of the GOID, it equals (Count/Pop.Hits)/(List.Total/Pop.Total)
#Column "Pvalue" stands for the significance testing value of the GOID
#Column "FDR" stands for the false discovery rate of the GOID, using Benjamini & Hochberg (1995) method
#Column "Enrichment.Score" stands for the Enrichment Score value of the GOID, it equals (-log10(Pvalue))
#Column "Gene.Ratio" stands for the Gene Ratio value genes associated with the GOID, it equals (Count/List.Total)
#Column "GENES" stands for the DE genes associated with the GOID
GO.ID	Term	Ontology	Count	Pop.Hits	List.Total	Pop.Total	Fold.Enrichment	Pvalue	FDR	Enrichment.Score	Gene.Ratio	GENES
GO:0043227	membrane-bounded organelle	Cellular component	29	12046	33	18678	1.36261	0.00249232	0.696427	2.6034	0.878788	CLTC//CLUAP1//FADS1//FMNL3//AKT3//PPIE//NFAT5//CREB1//ZBTB20//CYFIP2//HLF//LPP//MBNL1//MDM2//MEIS1//ZNF736//GSTCD//ZEB2//ERAP1//RCN1//SEL1L//NEDD4L//NAMPT//STK16//VEGFA//ST8SIA1//SLC6A4//TRPM8//CYP7B1
GO:0043229	intracellular organelle	Cellular component	29	12257	33	18678	1.33915	0.00367504	0.696427	2.43474	0.878788	CLTC//CLUAP1//FADS1//FMNL3//AKT3//PPIE//NFAT5//CREB1//ZBTB20//CYFIP2//HLF//LPP//MBNL1//MDM2//MEIS1//ZNF736//GSTCD//ZEB2//ERAP1//RCN1//SEL1L//NEDD4L//STK16//VEGFA//ST8SIA1//TRPM8//CYP7B1//SLC6A4//NAMPT
GO:0005737	cytoplasm	Cellular component	27	10896	33	18678	1.40253	0.00382617	0.696427	2.41724	0.818182	ST8SIA1//SEL1L//CLTC//FADS1//NAMPT//PPIE//NFAT5//NEDD4L//CYFIP2//LPP//MBNL1//MDM2//ERAP1//RGS5//STK16//FMNL3//ZEB2//CREB1//RCN1//TRPM8//CYP7B1//VEGFA//SLC6A4//AKT3//ZBTB20//GSTCD//MAP3K13
GO:0043226	organelle	Cellular component	30	13135	33	18678	1.29273	0.00464407	0.696427	2.3331	0.909091	CLUAP1//CLTC//FADS1//FMNL3//PSD3//AKT3//PPIE//NFAT5//CREB1//ZBTB20//CYFIP2//HLF//LPP//MBNL1//MDM2//MEIS1//ZNF736//GSTCD//ZEB2//ERAP1//RCN1//SEL1L//NEDD4L//NAMPT//STK16//VEGFA//ST8SIA1//TRPM8//CYP7B1//SLC6A4
GO:0005622	intracellular	Cellular component	31	13992	33	18678	1.254	0.00513623	0.696427	2.28936	0.939394	ST8SIA1//ZEB2//SEL1L//CLTC//FADS1//NAMPT//PPIE//NFAT5//NEDD4L//CYFIP2//LPP//MBNL1//MDM2//ERAP1//RGS5//STK16//FMNL3//AKT3//CREB1//ZBTB20//HLF//MEIS1//ZNF736//GSTCD//VEGFA//MAP3K13//CLUAP1//RCN1//TRPM8//CYP7B1//SLC6A4
GO:0044424	intracellular part	Cellular component	31	13992	33	18678	1.254	0.00513623	0.696427	2.28936	0.939394	AKT3//ZBTB20//CYFIP2//MBNL1//MDM2//VEGFA//GSTCD//FMNL3//MAP3K13//MEIS1//CLTC//CLUAP1//FADS1//NAMPT//PPIE//NFAT5//NEDD4L//LPP//ERAP1//RGS5//STK16//ZEB2//RCN1//SEL1L//CREB1//HLF//ZNF736//ST8SIA1//TRPM8//CYP7B1//SLC6A4
GO:0043231	intracellular membrane-bounded organelle	Cellular component	26	10491	33	18678	1.40273	0.00585936	0.696427	2.23215	0.787879	FADS1//AKT3//PPIE//NFAT5//CREB1//ZBTB20//CYFIP2//HLF//LPP//MBNL1//MDM2//MEIS1//ZNF736//GSTCD//ZEB2//ERAP1//RCN1//SEL1L//NEDD4L//FMNL3//CLTC//CLUAP1//NAMPT//TRPM8//CYP7B1//ST8SIA1
GO:0044464	cell part	Cellular component	33	16230	33	18678	1.15083	0.00965506	1	2.01525	1	NAMPT//CLTC//NEDD4L//LPP//MDM2//SLC6A4//TRPM8//RGS5//CLDN12//FMNL3//VEGFA//AKT3//ZBTB20//CYFIP2//MBNL1//GSTCD//MAP3K13//MEIS1//PSD3//CREB1//CLUAP1//FADS1//PPIE//NFAT5//HLF//ZNF736//ZEB2//ERAP1//RCN1//SEL1L//STK16//ST8SIA1//CYP7B1
GO:0005623	cell	Cellular component	33	16300	33	18678	1.14589	0.01113	1	1.9535	1	NAMPT//CLTC//NEDD4L//LPP//MDM2//SLC6A4//TRPM8//RGS5//CLDN12//FMNL3//ST8SIA1//ZEB2//SEL1L//FADS1//PPIE//NFAT5//CYFIP2//MBNL1//ERAP1//STK16//AKT3//CREB1//ZBTB20//HLF//MEIS1//ZNF736//GSTCD//VEGFA//MAP3K13//CLUAP1//RCN1//CYP7B1//PSD3
GO:0044444	cytoplasmic part	Cellular component	23	9299	33	18678	1.39994	0.01643	1	1.78436	0.69697	FADS1//NAMPT//PPIE//NFAT5//CLTC//NEDD4L//CYFIP2//LPP//MBNL1//MDM2//ERAP1//RGS5//STK16//FMNL3//ZEB2//RCN1//SEL1L//CREB1//ST8SIA1//TRPM8//CYP7B1//VEGFA//SLC6A4
GO:0036513	Derlin-1 retrotranslocation complex	Cellular component	1	10	33	18678	56.6	0.0175322	1	1.75616	0.030303	SEL1L
GO:0031984	organelle subcompartment	Cellular component	7	1592	33	18678	2.48869	0.0192201	1	1.71624	0.212121	CLTC//ST8SIA1//FADS1//ERAP1//SEL1L//TRPM8//CYP7B1
GO:0030130	clathrin coat of trans-Golgi network vesicle	Cellular component	1	11	33	18678	51.4545	0.019269	1	1.71514	0.030303	CLTC
GO:0030054	cell junction	Cellular component	6	1247	33	18678	2.72334	0.0204751	1	1.68877	0.181818	CLDN12//CLTC//LPP//NAMPT//PSD3//CYFIP2
GO:0012505	endomembrane system	Cellular component	13	4214	33	18678	1.74608	0.0220792	1	1.65602	0.393939	CLTC//ERAP1//RCN1//SEL1L//NEDD4L//FMNL3//VEGFA//PPIE//FADS1//TRPM8//CYP7B1//SLC6A4//ST8SIA1
GO:0012510	trans-Golgi network transport vesicle membrane	Cellular component	1	13	33	18678	43.5385	0.0227335	1	1.64333	0.030303	CLTC
GO:0036020	endolysosome membrane	Cellular component	1	13	33	18678	43.5385	0.0227335	1	1.64333	0.030303	CLTC
GO:0044432	endoplasmic reticulum part	Cellular component	6	1289	33	18678	2.6346	0.0236963	1	1.62532	0.181818	ERAP1//RCN1//FADS1//SEL1L//TRPM8//CYP7B1
GO:0005798	Golgi-associated vesicle	Cellular component	2	145	33	18678	7.8069	0.0270058	1	1.56854	0.0606061	CLTC//STK16
GO:0030132	clathrin coat of coated pit	Cellular component	1	16	33	18678	35.375	0.0279081	1	1.55427	0.030303	CLTC
GO:0005789	endoplasmic reticulum membrane	Cellular component	5	1005	33	18678	2.81592	0.0302718	1	1.51896	0.151515	SEL1L//FADS1//ERAP1//TRPM8//CYP7B1
GO:0098827	endoplasmic reticulum subcompartment	Cellular component	5	1009	33	18678	2.80476	0.0307259	1	1.5125	0.151515	FADS1//ERAP1//SEL1L//TRPM8//CYP7B1
GO:0036019	endolysosome	Cellular component	1	18	33	18678	31.4444	0.031343	1	1.50386	0.030303	CLTC
GO:0005829	cytosol	Cellular component	14	4909	33	18678	1.61418	0.032178	1	1.49244	0.424242	NAMPT//PPIE//NFAT5//CLTC//NEDD4L//CYFIP2//LPP//MBNL1//MDM2//ERAP1//RGS5//STK16//FMNL3//ZEB2
GO:0042175	nuclear outer membrane-endoplasmic reticulum membrane network	Cellular component	5	1026	33	18678	2.75828	0.0327043	1	1.48539	0.151515	FADS1//ERAP1//SEL1L//TRPM8//CYP7B1
GO:0030666	endocytic vesicle membrane	Cellular component	2	161	33	18678	7.03106	0.0327415	1	1.4849	0.0606061	CLTC//MDM2
GO:0030125	clathrin vesicle coat	Cellular component	1	23	33	18678	24.6087	0.039879	1	1.39926	0.030303	CLTC
GO:0005719	nuclear euchromatin	Cellular component	1	24	33	18678	23.5833	0.0415774	1	1.38114	0.030303	CREB1
GO:0044322	endoplasmic reticulum quality control compartment	Cellular component	1	24	33	18678	23.5833	0.0415774	1	1.38114	0.030303	SEL1L
GO:0016604	nuclear body	Cellular component	4	764	33	18678	2.96335	0.0444063	1	1.35255	0.121212	NAMPT//PPIE//ZBTB20//MDM2
GO:0030140	trans-Golgi network transport vesicle	Cellular component	1	26	33	18678	21.7692	0.0449655	1	1.34712	0.030303	CLTC
