# Supplementary material for: Expression and clinical value of circRNAs in serum extracellular vesicles for gastric cancer
Source: Front Oncol. 2022 Aug 17;12:962831. doi: 10.3389/fonc.2022.962831 (PMC9428625; doi:10.3389/fonc.2022.962831)
Supplement: Supplementary file 5 [file DataSheet_1.zip › Raw data/Fig S3 CC_result(Human)down.xls]

## Sheet: CC
#Column "GO.ID" stands for the ID of gene ontology term
#Column "Term" stands for the name of gene ontology term
#Column "Ontology" stands for the ontology of GOID belongs to
#Column "Count" stands for the number of DE genes associated with the listed GOID
#Column "Pop.Hits" stands for the number of background population genes associated with the listed GOID
#Column "List.Total" stands for the total number of DE genes
#Column "Pop.Total" stands for the total number of background population genes
#Column "Fold.Enrichment" stands for the Fold Enrichment value of the GOID, it equals (Count/Pop.Hits)/(List.Total/Pop.Total)
#Column "Pvalue" stands for the significance testing value of the GOID
#Column "FDR" stands for the false discovery rate of the GOID, using Benjamini & Hochberg (1995) method
#Column "Enrichment.Score" stands for the Enrichment Score value of the GOID, it equals (-log10(Pvalue))
#Column "Gene.Ratio" stands for the Gene Ratio value genes associated with the GOID, it equals (Count/List.Total)
#Column "GENES" stands for the DE genes associated with the GOID
GO.ID	Term	Ontology	Count	Pop.Hits	List.Total	Pop.Total	Fold.Enrichment	Pvalue	FDR	Enrichment.Score	Gene.Ratio	GENES
GO:0043229	intracellular organelle	Cellular component	46	12257	50	18678	1.40195	1.43261e-05	0.0119193	4.84387	0.92	CTSB//FOSB//RAB30//GPLD1//SQSTM1//C19ORF12//TCHP//CELF1//CARD8//H3F3B//MIER1//BACH2//PRDM16//SUMO3//ZNF37A//SNIP1//KLF7//MTDH//SLC9A3R2//ZNF101//TMED10//PSMF1//SEC14L1//GOSR1//NDE1//IMP4//CEP41//FLOT2//ARRDC2//WIPF1//ADD3//OCIAD1//AP2B1//CAPRIN1//HGSNAT//WNT5A//CEP44//ERCC1//CHST11//CYTH1//MKLN1//FAM217B//CBLB//NDUFA5//RBM25//PRLR
GO:0043226	organelle	Cellular component	47	13135	50	18678	1.33668	3.81134e-05	0.0158552	4.41892	0.94	CEP41//CTSB//FOSB//RAB30//GPLD1//SQSTM1//FLOT2//C19ORF12//TCHP//CELF1//CARD8//H3F3B//MIER1//BACH2//PRDM16//SUMO3//ZNF37A//SNIP1//KLF7//MTDH//SLC9A3R2//ZNF101//TMED10//PSMF1//SEC14L1//GOSR1//ARRDC2//WIPF1//WNT5A//SLC38A1//NDE1//IMP4//OCIAD1//ADD3//AP2B1//CAPRIN1//HGSNAT//CEP44//ERCC1//CHST11//CYTH1//MKLN1//FAM217B//CBLB//NDUFA5//RBM25//PRLR
GO:0044446	intracellular organelle part	Cellular component	37	9316	50	18678	1.48365	0.000433407	0.0781775	3.3631	0.74	NDE1//SUMO3//H3F3B//ERCC1//CELF1//ADD3//CARD8//FOSB//MKLN1//MIER1//FAM217B//SEC14L1//PRDM16//SNIP1//CBLB//SQSTM1//IMP4//PSMF1//CTSB//MTDH//C19ORF12//CEP44//FLOT2//TMED10//RAB30//CHST11//CYTH1//GOSR1//WNT5A//AP2B1//HGSNAT//GPLD1//TCHP//CEP41//NDUFA5//PRLR//RBM25
GO:0005622	intracellular	Cellular component	47	13992	50	18678	1.25481	0.000469817	0.0781775	3.32807	0.94	ERCC1//TMED10//RAB30//CHST11//CYTH1//GOSR1//MKLN1//H3F3B//ADD3//SQSTM1//NDE1//SUMO3//CEP44//CAPRIN1//MTDH//IMP4//FLOT2//CTSB//C19ORF12//TCHP//AP2B1//CARD8//BACH2//FAM217B//SEC14L1//PRDM16//WNK1//WIPF1//SNIP1//CBLB//PSMF1//CEP41//CELF1//FOSB//MIER1//ZNF37A//KLF7//SLC9A3R2//ZNF101//GPLD1//RBM25//NDUFA5//HGSNAT//OCIAD1//WNT5A//ARRDC2//PRLR
GO:0044424	intracellular part	Cellular component	47	13992	50	18678	1.25481	0.000469817	0.0781775	3.32807	0.94	MKLN1//CARD8//GPLD1//MIER1//RBM25//SEC14L1//WNK1//SUMO3//CEP44//TCHP//SQSTM1//MTDH//CYTH1//PSMF1//PRDM16//NDUFA5//CTSB//FOSB//RAB30//C19ORF12//ADD3//AP2B1//ERCC1//CAPRIN1//NDE1//BACH2//FAM217B//WIPF1//SNIP1//CBLB//GOSR1//CEP41//TMED10//FLOT2//ARRDC2//WNT5A//PRLR//CELF1//H3F3B//ZNF37A//KLF7//SLC9A3R2//ZNF101//OCIAD1//IMP4//CHST11//HGSNAT
GO:0043227	membrane-bounded organelle	Cellular component	43	12046	50	18678	1.33348	0.000621171	0.0861357	3.20679	0.86	CTSB//FOSB//RAB30//GPLD1//SQSTM1//FLOT2//C19ORF12//TCHP//CELF1//CARD8//H3F3B//MIER1//BACH2//PRDM16//SUMO3//ZNF37A//SNIP1//KLF7//MTDH//SLC9A3R2//ZNF101//TMED10//PSMF1//SEC14L1//GOSR1//ARRDC2//WIPF1//WNT5A//SLC38A1//OCIAD1//AP2B1//HGSNAT//CHST11//CYTH1//NDUFA5//ERCC1//ADD3//IMP4//MKLN1//FAM217B//CBLB//RBM25//PRLR
GO:0005654	nucleoplasm	Cellular component	19	3427	50	18678	2.07109	0.000855922	0.0943425	3.06757	0.38	ERCC1//MTDH//SUMO3//SQSTM1//RBM25//CELF1//ADD3//CARD8//FOSB//H3F3B//MKLN1//MIER1//FAM217B//SEC14L1//PRDM16//SNIP1//CBLB//IMP4//PSMF1
GO:0044422	organelle part	Cellular component	37	9599	50	18678	1.43991	0.000907139	0.0943425	3.04233	0.74	MTDH//C19ORF12//CEP41//SQSTM1//TMED10//AP2B1//WNT5A//NDUFA5//RAB30//CHST11//CYTH1//GOSR1//PRLR//CTSB//NDE1//SUMO3//ERCC1//H3F3B//ADD3//IMP4//CELF1//CARD8//FOSB//MKLN1//MIER1//FAM217B//SEC14L1//PRDM16//SNIP1//CBLB//PSMF1//CEP44//TCHP//FLOT2//HGSNAT//GPLD1//RBM25
GO:0036019	endolysosome	Cellular component	2	18	50	18678	41.5067	0.00104549	0.0966496	2.98068	0.04	AP2B1//CTSB
GO:0005737	cytoplasm	Cellular component	39	10896	50	18678	1.33708	0.00283268	0.22535	2.5478	0.78	ADD3//MKLN1//TCHP//FLOT2//TMED10//RAB30//CHST11//CYTH1//GOSR1//SQSTM1//CAPRIN1//CTSB//C19ORF12//AP2B1//ERCC1//CARD8//NDE1//BACH2//FAM217B//SEC14L1//PRDM16//WNK1//WIPF1//SNIP1//CBLB//PSMF1//CEP41//NDUFA5//HGSNAT//GPLD1//OCIAD1//MTDH//WNT5A//ARRDC2//PRLR//MIER1//RBM25//SUMO3//CEP44
GO:0044444	cytoplasmic part	Cellular component	35	9299	50	18678	1.40602	0.00297939	0.22535	2.52587	0.7	SQSTM1//C19ORF12//TCHP//ADD3//AP2B1//ERCC1//CARD8//CAPRIN1//MKLN1//NDE1//BACH2//FAM217B//SEC14L1//PRDM16//WNK1//WIPF1//SNIP1//CBLB//CYTH1//PSMF1//GOSR1//CEP41//TMED10//MTDH//FLOT2//ARRDC2//CTSB//OCIAD1//RAB30//CHST11//WNT5A//HGSNAT//GPLD1//NDUFA5//PRLR
GO:0005938	cell cortex	Cellular component	4	229	50	18678	6.52507	0.00325955	0.225995	2.48684	0.08	TCHP//FLOT2//ADD3//MKLN1
GO:0031904	endosome lumen	Cellular component	2	34	50	18678	21.9741	0.00373013	0.238728	2.42828	0.04	CTSB//PRLR
GO:0005911	cell-cell junction	Cellular component	5	414	50	18678	4.51159	0.00487809	0.25124	2.31175	0.1	FLOT2//TCHP//MTDH//CYTH1//ADD3
GO:0005801	cis-Golgi network	Cellular component	2	39	50	18678	19.1569	0.00488515	0.25124	2.31112	0.04	TMED10//RAB30
GO:0005829	cytosol	Cellular component	22	4909	50	18678	1.67413	0.0050088	0.25124	2.30027	0.44	CARD8//ADD3//AP2B1//ERCC1//CAPRIN1//MKLN1//NDE1//BACH2//FAM217B//SEC14L1//PRDM16//WNK1//WIPF1//SNIP1//C19ORF12//TCHP//CBLB//SQSTM1//CYTH1//PSMF1//GOSR1//CEP41
GO:0030669	clathrin-coated endocytic vesicle membrane	Cellular component	2	40	50	18678	18.678	0.00513351	0.25124	2.28959	0.04	AP2B1//WNT5A
GO:0043231	intracellular membrane-bounded organelle	Cellular component	37	10491	50	18678	1.31748	0.00708726	0.327589	2.14952	0.74	C19ORF12//TCHP//SQSTM1//CELF1//CARD8//FOSB//H3F3B//MIER1//BACH2//PRDM16//SUMO3//ZNF37A//SNIP1//KLF7//MTDH//SLC9A3R2//ZNF101//TMED10//PSMF1//SEC14L1//GOSR1//RAB30//CTSB//HGSNAT//GPLD1//AP2B1//NDUFA5//ERCC1//ADD3//IMP4//MKLN1//FAM217B//CBLB//RBM25//WNT5A//CHST11//CYTH1
GO:0031981	nuclear lumen	Cellular component	20	4454	50	18678	1.67741	0.00810038	0.354711	2.09149	0.4	H3F3B//CELF1//ADD3//ERCC1//CARD8//FOSB//MKLN1//MIER1//FAM217B//SEC14L1//PRDM16//SUMO3//SNIP1//CBLB//SQSTM1//IMP4//PSMF1//CTSB//MTDH//RBM25
GO:0030662	coated vesicle membrane	Cellular component	3	169	50	18678	6.63124	0.0104478	0.396092	1.98098	0.06	TMED10//WNT5A//AP2B1
GO:0031410	cytoplasmic vesicle	Cellular component	12	2179	50	18678	2.05724	0.0108355	0.396092	1.96515	0.24	FLOT2//OCIAD1//TMED10//GOSR1//SQSTM1//AP2B1//CTSB//WNT5A//HGSNAT//PRLR//ARRDC2//WIPF1
GO:0045334	clathrin-coated endocytic vesicle	Cellular component	2	59	50	18678	12.6631	0.0109028	0.396092	1.96246	0.04	AP2B1//WNT5A
GO:0097708	intracellular vesicle	Cellular component	12	2182	50	18678	2.05441	0.0109497	0.396092	1.9606	0.24	FLOT2//ARRDC2//WIPF1//OCIAD1//TMED10//GOSR1//SQSTM1//AP2B1//CTSB//WNT5A//HGSNAT//PRLR
GO:0000932	P-body	Cellular component	2	63	50	18678	11.859	0.0123606	0.408114	1.90796	0.04	CAPRIN1//SQSTM1
GO:0098687	chromosomal region	Cellular component	4	337	50	18678	4.43395	0.0124926	0.408114	1.90335	0.08	ERCC1//H3F3B//NDE1//SUMO3
GO:0030136	clathrin-coated vesicle	Cellular component	3	182	50	18678	6.15758	0.0127536	0.408114	1.89437	0.06	TMED10//WNT5A//AP2B1
GO:0017053	transcriptional repressor complex	Cellular component	2	78	50	18678	9.57846	0.0185292	0.490781	1.73214	0.04	MIER1//PRDM16
GO:0044428	nuclear part	Cellular component	20	4801	50	18678	1.55618	0.0186754	0.490781	1.72873	0.4	ERCC1//H3F3B//CELF1//ADD3//CARD8//FOSB//MKLN1//MIER1//FAM217B//SEC14L1//PRDM16//SUMO3//SNIP1//CBLB//SQSTM1//IMP4//PSMF1//CTSB//MTDH//RBM25
GO:0016234	inclusion body	Cellular component	2	81	50	18678	9.2237	0.0198904	0.490781	1.70136	0.04	PRDM16//SQSTM1
GO:0012505	endomembrane system	Cellular component	18	4214	50	18678	1.59565	0.0213755	0.490781	1.67008	0.36	FLOT2//OCIAD1//TMED10//C19ORF12//SQSTM1//MTDH//PSMF1//SEC14L1//GOSR1//AP2B1//CTSB//HGSNAT//PRLR//WNT5A//RAB30//CHST11//CYTH1//SLC9A3R2
GO:0099568	cytoplasmic region	Cellular component	4	402	50	18678	3.71701	0.0223651	0.490781	1.65043	0.08	ADD3//MKLN1//TCHP//FLOT2
GO:0031974	membrane-enclosed lumen	Cellular component	22	5573	50	18678	1.47467	0.0234422	0.490781	1.63	0.44	WNT5A//PRLR//CTSB//H3F3B//CELF1//ADD3//ERCC1//CARD8//FOSB//MKLN1//MIER1//FAM217B//SEC14L1//PRDM16//SUMO3//SNIP1//CBLB//SQSTM1//IMP4//PSMF1//MTDH//RBM25
GO:0043233	organelle lumen	Cellular component	22	5573	50	18678	1.47467	0.0234422	0.490781	1.63	0.44	WNT5A//PRLR//CTSB//H3F3B//CELF1//ADD3//ERCC1//CARD8//FOSB//MKLN1//MIER1//FAM217B//SEC14L1//PRDM16//SUMO3//SNIP1//CBLB//SQSTM1//IMP4//PSMF1//MTDH//RBM25
GO:0070013	intracellular organelle lumen	Cellular component	22	5573	50	18678	1.47467	0.0234422	0.490781	1.63	0.44	WNT5A//PRLR//CTSB//H3F3B//CELF1//ADD3//ERCC1//CARD8//FOSB//MKLN1//MIER1//FAM217B//SEC14L1//PRDM16//SUMO3//SNIP1//CBLB//SQSTM1//IMP4//PSMF1//MTDH//RBM25
GO:0031090	organelle membrane	Cellular component	13	2734	50	18678	1.77625	0.0249304	0.490781	1.60327	0.26	MTDH//C19ORF12//NDUFA5//TMED10//RAB30//CHST11//CYTH1//GOSR1//AP2B1//WNT5A//HGSNAT//GPLD1//FLOT2
GO:0005768	endosome	Cellular component	6	852	50	18678	2.6307	0.0254908	0.490781	1.59362	0.12	SQSTM1//AP2B1//CTSB//PRLR//FLOT2//OCIAD1
GO:0000109	nucleotide-excision repair complex	Cellular component	1	10	50	18678	37.356	0.0264556	0.490781	1.57748	0.02	ERCC1
GO:0000805	X chromosome	Cellular component	1	10	50	18678	37.356	0.0264556	0.490781	1.57748	0.02	H3F3B
GO:0016605	PML body	Cellular component	2	99	50	18678	7.54667	0.0288891	0.490781	1.53927	0.04	SUMO3//SQSTM1
GO:0030122	AP-2 adaptor complex	Cellular component	1	11	50	18678	33.96	0.0290631	0.490781	1.53666	0.02	AP2B1
GO:0042589	zymogen granule membrane	Cellular component	1	11	50	18678	33.96	0.0290631	0.490781	1.53666	0.02	TMED10
GO:0044431	Golgi apparatus part	Cellular component	6	891	50	18678	2.51556	0.0308535	0.490781	1.5107	0.12	TMED10//RAB30//CHST11//CYTH1//GOSR1//WNT5A
GO:0000323	lytic vacuole	Cellular component	5	659	50	18678	2.83429	0.0309131	0.490781	1.50986	0.1	CTSB//SQSTM1//HGSNAT//GPLD1//AP2B1
GO:0005764	lysosome	Cellular component	5	659	50	18678	2.83429	0.0309131	0.490781	1.50986	0.1	HGSNAT//GPLD1//SQSTM1//AP2B1//CTSB
GO:0030128	clathrin coat of endocytic vesicle	Cellular component	1	12	50	18678	31.13	0.0316638	0.490781	1.49944	0.02	AP2B1
GO:0099144	anchored component of synaptic membrane	Cellular component	1	12	50	18678	31.13	0.0316638	0.490781	1.49944	0.02	FLOT2
GO:0031982	vesicle	Cellular component	16	3756	50	18678	1.59131	0.0320718	0.490781	1.49388	0.32	FLOT2//ARRDC2//WIPF1//CTSB//GPLD1//H3F3B//WNT5A//SLC38A1//SQSTM1//SLC9A3R2//OCIAD1//TMED10//GOSR1//AP2B1//HGSNAT//PRLR
GO:0042470	melanosome	Cellular component	2	105	50	18678	7.11543	0.032189	0.490781	1.49229	0.04	TMED10//CTSB
GO:0048770	pigment granule	Cellular component	2	105	50	18678	7.11543	0.032189	0.490781	1.49229	0.04	TMED10//CTSB
GO:0098588	bounding membrane of organelle	Cellular component	10	1955	50	18678	1.91079	0.0322159	0.490781	1.49193	0.2	TMED10//RAB30//CHST11//CYTH1//GOSR1//AP2B1//WNT5A//FLOT2//HGSNAT//GPLD1
GO:0044464	cell part	Cellular component	48	16230	50	18678	1.1048	0.0322446	0.490781	1.49154	0.96	TMED10//ADD3//HGSNAT//AP2B1//FLOT2//ARRDC2//PRLR//WNT5A//SLC38A1//TCHP//CYTH1//SLC9A3R2//CEP44//NDE1//MKLN1//CARD8//GPLD1//MIER1//RBM25//SEC14L1//WNK1//SUMO3//SQSTM1//MTDH//PSMF1//NDUFA5//PRDM16//CAPRIN1//WIPF1//CEP41//C19ORF12//CELF1//FOSB//H3F3B//BACH2//ZNF37A//SNIP1//KLF7//ZNF101//CTSB//IMP4//RAB30//GOSR1//ERCC1//FAM217B//CBLB//CHST11//OCIAD1
GO:0030135	coated vesicle	Cellular component	3	261	50	18678	4.29379	0.0326588	0.490781	1.486	0.06	TMED10//AP2B1//WNT5A
GO:0001931	uropod	Cellular component	1	13	50	18678	28.7354	0.0342576	0.490781	1.46524	0.02	FLOT2
GO:0031254	cell trailing edge	Cellular component	1	13	50	18678	28.7354	0.0342576	0.490781	1.46524	0.02	FLOT2
GO:0031616	spindle pole centrosome	Cellular component	1	13	50	18678	28.7354	0.0342576	0.490781	1.46524	0.02	NDE1
GO:0036020	endolysosome membrane	Cellular component	1	13	50	18678	28.7354	0.0342576	0.490781	1.46524	0.02	AP2B1
GO:0061702	inflammasome complex	Cellular component	1	13	50	18678	28.7354	0.0342576	0.490781	1.46524	0.02	CARD8
GO:0030665	clathrin-coated vesicle membrane	Cellular component	2	110	50	18678	6.792	0.035047	0.490781	1.45535	0.04	AP2B1//WNT5A
GO:0000139	Golgi membrane	Cellular component	5	691	50	18678	2.70304	0.0368066	0.490781	1.43407	0.1	TMED10//RAB30//CHST11//CYTH1//GOSR1
GO:0005767	secondary lysosome	Cellular component	1	14	50	18678	26.6829	0.0368447	0.490781	1.43363	0.02	SQSTM1
GO:0030684	preribosome	Cellular component	1	14	50	18678	26.6829	0.0368447	0.490781	1.43363	0.02	IMP4
GO:0042588	zymogen granule	Cellular component	1	14	50	18678	26.6829	0.0368447	0.490781	1.43363	0.02	TMED10
GO:0005813	centrosome	Cellular component	4	473	50	18678	3.15907	0.0374596	0.490781	1.42644	0.08	NDE1//CEP44//TCHP//CEP41
GO:0005623	cell	Cellular component	48	16300	50	18678	1.10005	0.0377524	0.490781	1.42306	0.96	TMED10//ADD3//HGSNAT//AP2B1//FLOT2//ARRDC2//PRLR//WNT5A//SLC38A1//TCHP//CYTH1//SLC9A3R2//ERCC1//RAB30//CHST11//GOSR1//MKLN1//H3F3B//SQSTM1//NDE1//SUMO3//CEP44//CAPRIN1//MTDH//IMP4//WIPF1//CTSB//C19ORF12//CARD8//BACH2//FAM217B//SEC14L1//PRDM16//WNK1//SNIP1//CBLB//PSMF1//CEP41//CELF1//FOSB//MIER1//ZNF37A//KLF7//ZNF101//GPLD1//RBM25//NDUFA5//OCIAD1
GO:0005923	bicellular tight junction	Cellular component	2	118	50	18678	6.33153	0.0398163	0.509649	1.39994	0.04	MTDH//CYTH1
GO:0000784	nuclear chromosome, telomeric region	Cellular component	2	121	50	18678	6.17455	0.0416651	0.515454	1.38023	0.04	ERCC1//H3F3B
GO:0030132	clathrin coat of coated pit	Cellular component	1	16	50	18678	23.3475	0.0419984	0.515454	1.37677	0.02	AP2B1
GO:0030139	endocytic vesicle	Cellular component	3	289	50	18678	3.87779	0.042157	0.515454	1.37513	0.06	AP2B1//WNT5A//FLOT2
GO:0070160	tight junction	Cellular component	2	123	50	18678	6.07415	0.0429155	0.515454	1.36739	0.04	MTDH//CYTH1
GO:0030667	secretory granule membrane	Cellular component	3	293	50	18678	3.82485	0.0436162	0.515454	1.36035	0.06	FLOT2//HGSNAT//TMED10
GO:0030659	cytoplasmic vesicle membrane	Cellular component	5	735	50	18678	2.54122	0.0459848	0.515454	1.33739	0.1	TMED10//AP2B1//WNT5A//FLOT2//HGSNAT
GO:0044448	cell cortex part	Cellular component	2	128	50	18678	5.83688	0.0461022	0.515454	1.33628	0.04	FLOT2//TCHP
GO:0005773	vacuole	Cellular component	5	737	50	18678	2.53433	0.046432	0.515454	1.33318	0.1	SQSTM1//CTSB//HGSNAT//GPLD1//AP2B1
GO:0030054	cell junction	Cellular component	7	1247	50	18678	2.09697	0.0470744	0.515454	1.32721	0.14	ADD3//FLOT2//TCHP//MTDH//CYTH1//SLC9A3R2//MKLN1
GO:0098945	intrinsic component of presynaptic active zone membrane	Cellular component	1	18	50	18678	20.7533	0.0471251	0.515454	1.32675	0.02	FLOT2
GO:0000776	kinetochore	Cellular component	2	131	50	18678	5.70321	0.0480552	0.515454	1.31826	0.04	NDE1//SUMO3
GO:0001650	fibrillar center	Cellular component	2	131	50	18678	5.70321	0.0480552	0.515454	1.31826	0.04	MTDH//IMP4
GO:0070161	anchoring junction	Cellular component	4	514	50	18678	2.90708	0.0483238	0.515454	1.31584	0.08	CYTH1//TCHP//FLOT2//SLC9A3R2
