# Supplementary material for: Expression and clinical value of circRNAs in serum extracellular vesicles for gastric cancer
Source: Front Oncol. 2022 Aug 17;12:962831. doi: 10.3389/fonc.2022.962831 (PMC9428625; doi:10.3389/fonc.2022.962831)
Supplement: Supplementary file 5 [file DataSheet_1.zip › Raw data/Fig S3 MF_result(Human)down.xls]

## Sheet: MF
#Column "GO.ID" stands for the ID of gene ontology term
#Column "Term" stands for the name of gene ontology term
#Column "Ontology" stands for the ontology of GOID belongs to
#Column "Count" stands for the number of DE genes associated with the listed GOID
#Column "Pop.Hits" stands for the number of background population genes associated with the listed GOID
#Column "List.Total" stands for the total number of DE genes
#Column "Pop.Total" stands for the total number of background population genes
#Column "Fold.Enrichment" stands for the Fold Enrichment value of the GOID, it equals (Count/Pop.Hits)/(List.Total/Pop.Total)
#Column "Pvalue" stands for the significance testing value of the GOID
#Column "FDR" stands for the false discovery rate of the GOID, using Benjamini & Hochberg (1995) method
#Column "Enrichment.Score" stands for the Enrichment Score value of the GOID, it equals (-log10(Pvalue))
#Column "Gene.Ratio" stands for the Gene Ratio value genes associated with the GOID, it equals (Count/List.Total)
#Column "GENES" stands for the DE genes associated with the GOID
GO.ID	Term	Ontology	Count	Pop.Hits	List.Total	Pop.Total	Fold.Enrichment	Pvalue	FDR	Enrichment.Score	Gene.Ratio	GENES
GO:0035255	ionotropic glutamate receptor binding	Molecular function	2	26	51	16969	25.5943	0.0027485	1	2.5609	0.0392157	FLOT2//SQSTM1
GO:0005515	protein binding	Molecular function	43	11329	51	16969	1.26288	0.00405716	1	2.39178	0.843137	MTDH//ERCC1//SH3BP2//CBLB//FLOT2//WIPF1//SQSTM1//CYTH1//SLC9A3R2//WNT5A//GOSR1//ADD3//NDE1//FOSB//SUMO3//WNK1//TMED10//AP2B1//CARD8//PRDM16//SEC14L1//MKLN1//PRLR//PSMF1//MIER1//CTSB//H3F3B//CELF1//SORCS1//CAPRIN1//NDUFA5//METTL9//OCIAD1//RBM25//SNIP1//CEP44//SLC38A1//TCHP//GAS7//CCPG1//IMP4//ZNF101//CEP41
GO:0001784	phosphotyrosine residue binding	Molecular function	2	37	51	16969	17.9852	0.00551484	1	2.25847	0.0392157	SH3BP2//CBLB
GO:0035254	glutamate receptor binding	Molecular function	2	38	51	16969	17.5119	0.00581009	1	2.23582	0.0392157	FLOT2//SQSTM1
GO:0045309	protein phosphorylated amino acid binding	Molecular function	2	44	51	16969	15.1239	0.00772922	1	2.11186	0.0392157	SH3BP2//CBLB
GO:0019904	protein domain specific binding	Molecular function	6	680	51	16969	2.93581	0.0157656	1	1.80229	0.117647	WIPF1//CARD8//SQSTM1//ERCC1//NDE1//WNT5A
GO:0051219	phosphoprotein binding	Molecular function	2	76	51	16969	8.75593	0.0219087	1	1.65938	0.0392157	SH3BP2//CBLB
GO:0005522	profilin binding	Molecular function	1	10	51	16969	33.2725	0.0296593	1	1.52784	0.0196078	WIPF1
GO:0046974	histone methyltransferase activity (H3-K9 specific)	Molecular function	1	10	51	16969	33.2725	0.0296593	1	1.52784	0.0196078	PRDM16
GO:0001094	TFIID-class transcription factor complex binding	Molecular function	1	11	51	16969	30.2478	0.0325774	1	1.48708	0.0196078	ERCC1
GO:0070628	proteasome binding	Molecular function	1	12	51	16969	27.7271	0.0354868	1	1.44993	0.0196078	PSMF1
GO:0000900	translation repressor activity, mRNA regulatory element binding	Molecular function	1	14	51	16969	23.7661	0.04128	1	1.38426	0.0196078	CELF1
GO:0050700	CARD domain binding	Molecular function	1	15	51	16969	22.1817	0.0441638	1	1.35493	0.0196078	CARD8
GO:0001085	RNA polymerase II transcription factor binding	Molecular function	2	113	51	16969	5.88895	0.0453577	1	1.34335	0.0392157	ERCC1//MTDH
GO:0005086	ARF guanyl-nucleotide exchange factor activity	Molecular function	1	16	51	16969	20.7953	0.0470391	1	1.32754	0.0196078	CYTH1
GO:0008656	cysteine-type endopeptidase activator activity involved in apoptotic process	Molecular function	1	16	51	16969	20.7953	0.0470391	1	1.32754	0.0196078	CARD8
GO:0017081	chloride channel regulator activity	Molecular function	1	16	51	16969	20.7953	0.0470391	1	1.32754	0.0196078	WNK1
GO:0070530	K63-linked polyubiquitin modification-dependent protein binding	Molecular function	1	16	51	16969	20.7953	0.0470391	1	1.32754	0.0196078	SQSTM1
GO:0005343	organic acid:sodium symporter activity	Molecular function	1	17	51	16969	19.5721	0.0499059	1	1.30185	0.0196078	SLC38A1
