# Supplementary material for: Expression and clinical value of circRNAs in serum extracellular vesicles for gastric cancer
Source: Front Oncol. 2022 Aug 17;12:962831. doi: 10.3389/fonc.2022.962831 (PMC9428625; doi:10.3389/fonc.2022.962831)
Supplement: Supplementary file 5 [file DataSheet_1.zip › Raw data/Fig S3 MF_result(Human)up.xls]

## Sheet: MF
#Column "GO.ID" stands for the ID of gene ontology term
#Column "Term" stands for the name of gene ontology term
#Column "Ontology" stands for the ontology of GOID belongs to
#Column "Count" stands for the number of DE genes associated with the listed GOID
#Column "Pop.Hits" stands for the number of background population genes associated with the listed GOID
#Column "List.Total" stands for the total number of DE genes
#Column "Pop.Total" stands for the total number of background population genes
#Column "Fold.Enrichment" stands for the Fold Enrichment value of the GOID, it equals (Count/Pop.Hits)/(List.Total/Pop.Total)
#Column "Pvalue" stands for the significance testing value of the GOID
#Column "FDR" stands for the false discovery rate of the GOID, using Benjamini & Hochberg (1995) method
#Column "Enrichment.Score" stands for the Enrichment Score value of the GOID, it equals (-log10(Pvalue))
#Column "Gene.Ratio" stands for the Gene Ratio value genes associated with the GOID, it equals (Count/List.Total)
#Column "GENES" stands for the DE genes associated with the GOID
GO.ID	Term	Ontology	Count	Pop.Hits	List.Total	Pop.Total	Fold.Enrichment	Pvalue	FDR	Enrichment.Score	Gene.Ratio	GENES
GO:0001228	DNA-binding transcription activator activity, RNA polymerase II-specific	Molecular function	6	390	34	16969	7.67828	0.000110583	0.121642	3.95631	0.176471	NFAT5//CREB1//HLF//MEIS1//STK16//ZEB2
GO:0097718	disordered domain specific binding	Molecular function	2	31	34	16969	32.1992	0.00174718	0.960951	2.75766	0.0588235	CLTC//MDM2
GO:0000981	DNA-binding transcription factor activity, RNA polymerase II-specific	Molecular function	9	1586	34	16969	2.83215	0.00323097	1	2.49067	0.264706	ZBTB20//ZEB2//NFAT5//CREB1//HLF//MEIS1//STK16//ZNF529//ZNF736
GO:0003700	DNA-binding transcription factor activity	Molecular function	9	1663	34	16969	2.70102	0.00444585	1	2.35204	0.264706	NFAT5//CREB1//ZBTB20//HLF//MEIS1//ZNF529//ZNF736//ZEB2//STK16
GO:0003725	double-stranded RNA binding	Molecular function	2	62	34	16969	16.0996	0.00683478	1	2.16528	0.0588235	CLTC//MBNL1
GO:0140110	transcription regulator activity	Molecular function	9	1977	34	16969	2.27203	0.0135539	1	1.86793	0.264706	NFAT5//CREB1//ZBTB20//HLF//MEIS1//ZNF529//ZNF736//ZEB2//STK16
GO:0001067	regulatory region nucleic acid binding	Molecular function	5	740	34	16969	3.37222	0.0151632	1	1.81921	0.147059	NFAT5//CREB1//MEIS1//MBNL1//ZBTB20
GO:0042802	identical protein binding	Molecular function	8	1670	34	16969	2.39084	0.0153251	1	1.8146	0.235294	NAMPT//SLC6A4//VEGFA//TRPM8//MAP3K13//CREB1//MDM2//CLDN12
GO:0042975	peroxisome proliferator activated receptor binding	Molecular function	1	10	34	16969	49.9088	0.0198621	1	1.70198	0.0294118	MDM2
GO:0042803	protein homodimerization activity	Molecular function	5	809	34	16969	3.0846	0.0214827	1	1.66791	0.147059	NAMPT//SLC6A4//VEGFA//TRPM8//MAP3K13
GO:0005172	vascular endothelial growth factor receptor binding	Molecular function	1	11	34	16969	45.3717	0.0218271	1	1.661	0.0294118	VEGFA
GO:0008097	5S rRNA binding	Molecular function	1	11	34	16969	45.3717	0.0218271	1	1.661	0.0294118	MDM2
GO:0005149	interleukin-1 receptor binding	Molecular function	1	12	34	16969	41.5907	0.0237883	1	1.62364	0.0294118	ERAP1
GO:0015296	anion:cation symporter activity	Molecular function	1	12	34	16969	41.5907	0.0237883	1	1.62364	0.0294118	SLC6A4
GO:0070851	growth factor receptor binding	Molecular function	2	121	34	16969	8.24939	0.0243818	1	1.61293	0.0588235	ERAP1//VEGFA
GO:0016018	cyclosporin A binding	Molecular function	1	13	34	16969	38.3914	0.0257456	1	1.5893	0.0294118	PPIE
GO:0005161	platelet-derived growth factor receptor binding	Molecular function	1	14	34	16969	35.6492	0.0276992	1	1.55753	0.0294118	VEGFA
GO:0035497	cAMP response element binding	Molecular function	1	14	34	16969	35.6492	0.0276992	1	1.55753	0.0294118	CREB1
GO:0050998	nitric-oxide synthase binding	Molecular function	1	14	34	16969	35.6492	0.0276992	1	1.55753	0.0294118	SLC6A4
GO:0008143	poly(A) binding	Molecular function	1	15	34	16969	33.2725	0.029649	1	1.52799	0.0294118	PPIE
GO:0032794	GTPase activating protein binding	Molecular function	1	15	34	16969	33.2725	0.029649	1	1.52799	0.0294118	FMNL3
GO:1990381	ubiquitin-specific protease binding	Molecular function	1	15	34	16969	33.2725	0.029649	1	1.52799	0.0294118	CLTC
GO:0016705	oxidoreductase activity, acting on paired donors, with incorporation or reduction of molecular oxygen	Molecular function	2	137	34	16969	7.28596	0.0306723	1	1.51325	0.0588235	FADS1//CYP7B1
GO:0033612	receptor serine/threonine kinase binding	Molecular function	1	16	34	16969	31.193	0.0315949	1	1.50038	0.0294118	MDM2
GO:0043565	sequence-specific DNA binding	Molecular function	5	908	34	16969	2.74828	0.033267	1	1.47799	0.147059	NFAT5//CREB1//MEIS1//HLF//ZEB2
GO:0019789	SUMO transferase activity	Molecular function	1	18	34	16969	27.7271	0.0354755	1	1.45007	0.0294118	MDM2
GO:1901363	heterocyclic compound binding	Molecular function	17	5739	34	16969	1.47839	0.0373152	1	1.42811	0.5	NFAT5//CREB1//MEIS1//MBNL1//HLF//ZNF529//ZNF736//PPIE//CLTC//AKT3//STK16//MAP3K13//MDM2//SLC6A4//CYP7B1//ZEB2//ZBTB20
GO:0008395	steroid hydroxylase activity	Molecular function	1	19	34	16969	26.2678	0.0374101	1	1.42701	0.0294118	CYP7B1
GO:0017075	syntaxin-1 binding	Molecular function	1	19	34	16969	26.2678	0.0374101	1	1.42701	0.0294118	SLC6A4
GO:0004674	protein serine/threonine kinase activity	Molecular function	3	371	34	16969	4.03575	0.0376311	1	1.42445	0.0882353	MAP3K13//AKT3//STK16
GO:0005125	cytokine activity	Molecular function	2	154	34	16969	6.48167	0.037981	1	1.42043	0.0588235	NAMPT//VEGFA
GO:0004709	MAP kinase kinase kinase activity	Molecular function	1	20	34	16969	24.9544	0.039341	1	1.40515	0.0294118	MAP3K13
GO:0005328	neurotransmitter:sodium symporter activity	Molecular function	1	20	34	16969	24.9544	0.039341	1	1.40515	0.0294118	SLC6A4
GO:0008373	sialyltransferase activity	Molecular function	1	20	34	16969	24.9544	0.039341	1	1.40515	0.0294118	ST8SIA1
GO:0008519	ammonium transmembrane transporter activity	Molecular function	1	20	34	16969	24.9544	0.039341	1	1.40515	0.0294118	SLC6A4
GO:0046983	protein dimerization activity	Molecular function	6	1285	34	16969	2.33037	0.0402468	1	1.39527	0.176471	NAMPT//SLC6A4//VEGFA//TRPM8//MAP3K13//MEIS1
GO:0001223	transcription coactivator binding	Molecular function	1	21	34	16969	23.7661	0.0412681	1	1.38439	0.0294118	CREB1
GO:0050750	low-density lipoprotein particle receptor binding	Molecular function	1	21	34	16969	23.7661	0.0412681	1	1.38439	0.0294118	CLTC
GO:0070717	poly-purine tract binding	Molecular function	1	21	34	16969	23.7661	0.0412681	1	1.38439	0.0294118	PPIE
GO:0097159	organic cyclic compound binding	Molecular function	17	5806	34	16969	1.46133	0.0415973	1	1.38093	0.5	NFAT5//CREB1//MEIS1//MBNL1//HLF//ZNF529//ZNF736//PPIE//CLTC//AKT3//STK16//MAP3K13//MDM2//SLC6A4//CYP7B1//ZEB2//ZBTB20
GO:0070412	R-SMAD binding	Molecular function	1	23	34	16969	21.6995	0.045111	1	1.34572	0.0294118	ZEB2
GO:0001968	fibronectin binding	Molecular function	1	24	34	16969	20.7953	0.0470269	1	1.32765	0.0294118	VEGFA
