# Supplementary material for: Expression and clinical value of circRNAs in serum extracellular vesicles for gastric cancer
Source: Front Oncol. 2022 Aug 17;12:962831. doi: 10.3389/fonc.2022.962831 (PMC9428625; doi:10.3389/fonc.2022.962831)
Supplement: Supplementary file 5 [file DataSheet_1.zip › Raw data/Fig S4 hsa_pathwayResult down.xls]

## Sheet: hsa
#Column "PathwayID" stands for Pathway identifiers used in KEGG
#Column "Definition" stands for the definition of the PathwayID
#Column "OriginalWebSite"stands for The map's website,the nodes with red frame and red symbol are associated with the DE genes, green nodes have no significance
#Column "p-value"
"Fisher-Pvalue" stands for the enrichment p-value of the PathwayID used Fisher's exact test
#Column "SelectionCounts" stands for the Count of the DE genes' entities directly associated with the listed PathwayID
#Column "SelectionSize" stands for the total number of the DE genes' entities
#Column "Count" stands for the count of the chosen background population genes' entities associated with the listed PathwayID
#Column "Size" stands for the total number of chosen background population genes' entities
#Column "FDR" stands for the false discovery rate of the PathwayID
#Column "Enrichment_Score" stands for the Enrichment Score value of the PathwayID, it equals "-log10(Pvalue)"
#Column "GeneRatio" stands for the Gene Ratio value of the PathwayID, it equals "SelectionCounts/SelectionSize"
#Column "GENES" stands for the DE genes associated with the PathwayID
PathwayID	Definition	OriginalWebSite	Fisher-Pvalue	SelectionCounts	SelectionSize	Count	Size	FDR	Enrichment_Score	GeneRatio	Genes
hsa04144	Endocytosis	http://www.genome.jp/kegg-bin/show_pathway?hsa04144+163+868+9267+7456	0.0112424	4	25	260	7258	1	1.94914	0.16	AP2B1//CBLB//CYTH1//WIPF1
hsa00531	Glycosaminoglycan degradation	http://www.genome.jp/kegg-bin/show_pathway?hsa00531+138050	0.0635317	1	25	19	7258	1	1.19701	0.04	HGSNAT
hsa04142	Lysosome	http://www.genome.jp/kegg-bin/show_pathway?hsa04142+1508+138050	0.0663412	2	25	123	7258	1	1.17822	0.08	CTSB//HGSNAT
hsa00532	Glycosaminoglycan biosynthesis - chondroitin sulfate / dermatan sulfate	http://www.genome.jp/kegg-bin/show_pathway?hsa00532+50515	0.0667658	1	25	20	7258	1	1.17545	0.04	CHST11
hsa04380	Osteoclast differentiation	http://www.genome.jp/kegg-bin/show_pathway?hsa04380+2354+8878	0.0711275	2	25	128	7258	1	1.14796	0.08	FOSB//SQSTM1
hsa04910	Insulin signaling pathway	http://www.genome.jp/kegg-bin/show_pathway?hsa04910+868+2319	0.0810303	2	25	138	7258	1	1.09135	0.08	CBLB//FLOT2
hsa05418	Fluid shear stress and atherosclerosis	http://www.genome.jp/kegg-bin/show_pathway?hsa05418+8878+6612	0.0820437	2	25	139	7258	1	1.08596	0.08	SQSTM1//SUMO3
hsa00563	Glycosylphosphatidylinositol (GPI)-anchor biosynthesis	http://www.genome.jp/kegg-bin/show_pathway?hsa00563+2822	0.0827761	1	25	25	7258	1	1.0821	0.04	GPLD1
hsa04130	SNARE interactions in vesicular transport	http://www.genome.jp/kegg-bin/show_pathway?hsa04130+9527	0.110933	1	25	34	7258	1	0.954941	0.04	GOSR1
hsa04621	NOD-like receptor signaling pathway	http://www.genome.jp/kegg-bin/show_pathway?hsa04621+22900+1508	0.113045	2	25	168	7258	1	0.946749	0.08	CARD8//CTSB
hsa04960	Aldosterone-regulated sodium reabsorption	http://www.genome.jp/kegg-bin/show_pathway?hsa04960+9351	0.120132	1	25	37	7258	1	0.92034	0.04	SLC9A3R2
hsa05034	Alcoholism	http://www.genome.jp/kegg-bin/show_pathway?hsa05034+2354+3021	0.126668	2	25	180	7258	1	0.897332	0.08	FOSB//H3F3B
hsa05016	Huntington's disease	http://www.genome.jp/kegg-bin/show_pathway?hsa05016+163+4698	0.141859	2	25	193	7258	1	0.848143	0.08	AP2B1//NDUFA5
hsa03050	Proteasome	http://www.genome.jp/kegg-bin/show_pathway?hsa03050+9491	0.14422	1	25	45	7258	1	0.840974	0.04	PSMF1
hsa03420	Nucleotide excision repair	http://www.genome.jp/kegg-bin/show_pathway?hsa03420+2067	0.150143	1	25	47	7258	1	0.823496	0.04	ERCC1
hsa04961	Endocrine and other factor-regulated calcium reabsorption	http://www.genome.jp/kegg-bin/show_pathway?hsa04961+163	0.150143	1	25	47	7258	1	0.823496	0.04	AP2B1
hsa05205	Proteoglycans in cancer	http://www.genome.jp/kegg-bin/show_pathway?hsa05205+868+7474	0.153811	2	25	203	7258	1	0.813012	0.08	CBLB//WNT5A
hsa05030	Cocaine addiction	http://www.genome.jp/kegg-bin/show_pathway?hsa05030+2354	0.156026	1	25	49	7258	1	0.806804	0.04	FOSB
hsa03460	Fanconi anemia pathway	http://www.genome.jp/kegg-bin/show_pathway?hsa03460+2067	0.173441	1	25	55	7258	1	0.760848	0.04	ERCC1
hsa05217	Basal cell carcinoma	http://www.genome.jp/kegg-bin/show_pathway?hsa05217+7474	0.173441	1	25	55	7258	1	0.760848	0.04	WNT5A
hsa04721	Synaptic vesicle cycle	http://www.genome.jp/kegg-bin/show_pathway?hsa04721+163	0.196125	1	25	63	7258	1	0.707466	0.04	AP2B1
hsa04137	Mitophagy - animal	http://www.genome.jp/kegg-bin/show_pathway?hsa04137+8878	0.201702	1	25	65	7258	1	0.695289	0.04	SQSTM1
hsa04924	Renin secretion	http://www.genome.jp/kegg-bin/show_pathway?hsa04924+1508	0.201702	1	25	65	7258	1	0.695289	0.04	CTSB
hsa05031	Amphetamine addiction	http://www.genome.jp/kegg-bin/show_pathway?hsa05031+2354	0.209998	1	25	68	7258	1	0.677784	0.04	FOSB
hsa04917	Prolactin signaling pathway	http://www.genome.jp/kegg-bin/show_pathway?hsa04917+5618	0.215483	1	25	70	7258	1	0.666587	0.04	PRLR
hsa05220	Chronic myeloid leukemia	http://www.genome.jp/kegg-bin/show_pathway?hsa05220+868	0.218212	1	25	71	7258	1	0.661122	0.04	CBLB
hsa01524	Platinum drug resistance	http://www.genome.jp/kegg-bin/show_pathway?hsa01524+2067	0.223641	1	25	73	7258	1	0.650448	0.04	ERCC1
hsa05100	Bacterial invasion of epithelial cells	http://www.genome.jp/kegg-bin/show_pathway?hsa05100+868	0.231718	1	25	76	7258	1	0.63504	0.04	CBLB
hsa04612	Antigen processing and presentation	http://www.genome.jp/kegg-bin/show_pathway?hsa04612+1508	0.234393	1	25	77	7258	1	0.630056	0.04	CTSB
hsa04012	ErbB signaling pathway	http://www.genome.jp/kegg-bin/show_pathway?hsa04012+868	0.258063	1	25	86	7258	1	0.588275	0.04	CBLB
hsa04727	GABAergic synapse	http://www.genome.jp/kegg-bin/show_pathway?hsa04727+81539	0.263227	1	25	88	7258	1	0.57967	0.04	SLC38A1
hsa04657	IL-17 signaling pathway	http://www.genome.jp/kegg-bin/show_pathway?hsa04657+2354	0.275985	1	25	93	7258	1	0.559114	0.04	FOSB
hsa04916	Melanogenesis	http://www.genome.jp/kegg-bin/show_pathway?hsa04916+7474	0.29596	1	25	101	7258	1	0.528767	0.04	WNT5A
hsa04660	T cell receptor signaling pathway	http://www.genome.jp/kegg-bin/show_pathway?hsa04660+868	0.30087	1	25	103	7258	1	0.521621	0.04	CBLB
hsa03008	Ribosome biogenesis in eukaryotes	http://www.genome.jp/kegg-bin/show_pathway?hsa03008+92856	0.308174	1	25	106	7258	1	0.511204	0.04	IMP4
hsa04724	Glutamatergic synapse	http://www.genome.jp/kegg-bin/show_pathway?hsa04724+81539	0.327294	1	25	114	7258	1	0.485061	0.04	SLC38A1
hsa04140	Autophagy - animal	http://www.genome.jp/kegg-bin/show_pathway?hsa04140+1508	0.359541	1	25	128	7258	1	0.444251	0.04	CTSB
hsa00190	Oxidative phosphorylation	http://www.genome.jp/kegg-bin/show_pathway?hsa00190+4698	0.370694	1	25	133	7258	1	0.430984	0.04	NDUFA5
hsa04650	Natural killer cell mediated cytotoxicity	http://www.genome.jp/kegg-bin/show_pathway?hsa04650+6452	0.370694	1	25	133	7258	1	0.430984	0.04	SH3BP2
hsa05322	Systemic lupus erythematosus	http://www.genome.jp/kegg-bin/show_pathway?hsa05322+3021	0.370694	1	25	133	7258	1	0.430984	0.04	H3F3B
hsa03040	Spliceosome	http://www.genome.jp/kegg-bin/show_pathway?hsa03040+58517	0.372902	1	25	134	7258	1	0.428405	0.04	RBM25
hsa05162	Measles	http://www.genome.jp/kegg-bin/show_pathway?hsa05162+868	0.372902	1	25	134	7258	1	0.428405	0.04	CBLB
hsa04120	Ubiquitin mediated proteolysis	http://www.genome.jp/kegg-bin/show_pathway?hsa04120+868	0.379482	1	25	137	7258	1	0.420809	0.04	CBLB
hsa04210	Apoptosis	http://www.genome.jp/kegg-bin/show_pathway?hsa04210+1508	0.38166	1	25	138	7258	1	0.418323	0.04	CTSB
hsa04550	Signaling pathways regulating pluripotency of stem cells	http://www.genome.jp/kegg-bin/show_pathway?hsa04550+7474	0.383832	1	25	139	7258	1	0.415859	0.04	WNT5A
hsa05012	Parkinson's disease	http://www.genome.jp/kegg-bin/show_pathway?hsa05012+4698	0.390301	1	25	142	7258	1	0.4086	0.04	NDUFA5
hsa04310	Wnt signaling pathway	http://www.genome.jp/kegg-bin/show_pathway?hsa04310+7474	0.392443	1	25	143	7258	1	0.406223	0.04	WNT5A
hsa05224	Breast cancer	http://www.genome.jp/kegg-bin/show_pathway?hsa05224+7474	0.394578	1	25	144	7258	1	0.403867	0.04	WNT5A
hsa05200	Pathways in cancer	http://www.genome.jp/kegg-bin/show_pathway?hsa05200+868+7474	0.398164	2	25	395	7258	1	0.399938	0.08	CBLB//WNT5A
hsa04072	Phospholipase D signaling pathway	http://www.genome.jp/kegg-bin/show_pathway?hsa04072+9267	0.398826	1	25	146	7258	1	0.399217	0.04	CYTH1
hsa04723	Retrograde endocannabinoid signaling	http://www.genome.jp/kegg-bin/show_pathway?hsa04723+4698	0.403045	1	25	148	7258	1	0.394646	0.04	NDUFA5
hsa04932	Non-alcoholic fatty liver disease (NAFLD)	http://www.genome.jp/kegg-bin/show_pathway?hsa04932+4698	0.405144	1	25	149	7258	1	0.39239	0.04	NDUFA5
hsa04150	mTOR signaling pathway	http://www.genome.jp/kegg-bin/show_pathway?hsa04150+7474	0.409321	1	25	151	7258	1	0.387936	0.04	WNT5A
hsa04390	Hippo signaling pathway	http://www.genome.jp/kegg-bin/show_pathway?hsa04390+7474	0.415533	1	25	154	7258	1	0.381394	0.04	WNT5A
hsa04630	Jak-STAT signaling pathway	http://www.genome.jp/kegg-bin/show_pathway?hsa04630+5618	0.41964	1	25	156	7258	1	0.377123	0.04	PRLR
hsa04218	Cellular senescence	http://www.genome.jp/kegg-bin/show_pathway?hsa04218+8878	0.429786	1	25	161	7258	1	0.366748	0.04	SQSTM1
hsa04217	Necroptosis	http://www.genome.jp/kegg-bin/show_pathway?hsa04217+8878	0.435792	1	25	164	7258	1	0.360721	0.04	SQSTM1
hsa03013	RNA transport	http://www.genome.jp/kegg-bin/show_pathway?hsa03013+6612	0.449569	1	25	171	7258	1	0.347203	0.04	SUMO3
hsa05010	Alzheimer's disease	http://www.genome.jp/kegg-bin/show_pathway?hsa05010+4698	0.449569	1	25	171	7258	1	0.347203	0.04	NDUFA5
hsa04360	Axon guidance	http://www.genome.jp/kegg-bin/show_pathway?hsa04360+7474	0.457297	1	25	175	7258	1	0.339802	0.04	WNT5A
hsa05202	Transcriptional misregulation in cancer	http://www.genome.jp/kegg-bin/show_pathway?hsa05202+3021	0.46681	1	25	180	7258	1	0.33086	0.04	H3F3B
hsa05166	HTLV-I infection	http://www.genome.jp/kegg-bin/show_pathway?hsa05166+7474	0.591658	1	25	255	7258	1	0.227929	0.04	WNT5A
hsa04060	Cytokine-cytokine receptor interaction	http://www.genome.jp/kegg-bin/show_pathway?hsa04060+5618	0.613007	1	25	270	7258	1	0.212535	0.04	PRLR
hsa04080	Neuroactive ligand-receptor interaction	http://www.genome.jp/kegg-bin/show_pathway?hsa04080+5618	0.623951	1	25	278	7258	1	0.20485	0.04	PRLR
hsa04151	PI3K-Akt signaling pathway	http://www.genome.jp/kegg-bin/show_pathway?hsa04151+5618	0.70142	1	25	342	7258	1	0.154022	0.04	PRLR
