# Supplementary material for: Expression and clinical value of circRNAs in serum extracellular vesicles for gastric cancer
Source: Front Oncol. 2022 Aug 17;12:962831. doi: 10.3389/fonc.2022.962831 (PMC9428625; doi:10.3389/fonc.2022.962831)
Supplement: Supplementary file 5 [file DataSheet_1.zip › Raw data/Fig S4 hsa_pathwayResult up.xls]

## Sheet: hsa
#Column "PathwayID" stands for Pathway identifiers used in KEGG
#Column "Definition" stands for the definition of the PathwayID
#Column "OriginalWebSite"stands for The map's website,the nodes with red frame and red symbol are associated with the DE genes, green nodes have no significance
#Column "p-value"
"Fisher-Pvalue" stands for the enrichment p-value of the PathwayID used Fisher's exact test
#Column "SelectionCounts" stands for the Count of the DE genes' entities directly associated with the listed PathwayID
#Column "SelectionSize" stands for the total number of the DE genes' entities
#Column "Count" stands for the count of the chosen background population genes' entities associated with the listed PathwayID
#Column "Size" stands for the total number of chosen background population genes' entities
#Column "FDR" stands for the false discovery rate of the PathwayID
#Column "Enrichment_Score" stands for the Enrichment Score value of the PathwayID, it equals "-log10(Pvalue)"
#Column "GeneRatio" stands for the Gene Ratio value of the PathwayID, it equals "SelectionCounts/SelectionSize"
#Column "GENES" stands for the DE genes associated with the PathwayID
PathwayID	Definition	OriginalWebSite	Fisher-Pvalue	SelectionCounts	SelectionSize	Count	Size	FDR	Enrichment_Score	GeneRatio	Genes
hsa04144	Endocytosis	http://www.genome.jp/kegg-bin/show_pathway?hsa04144+1213+4193+23327+23362+23111	0.000720626	5	21	260	7258	0.2306	3.14229	0.238095	CLTC//MDM2//NEDD4L//PSD3//SPG20
hsa05215	Prostate cancer	http://www.genome.jp/kegg-bin/show_pathway?hsa05215+10000+1385+4193	0.00189286	3	21	87	7258	0.302857	2.72288	0.142857	AKT3//CREB1//MDM2
hsa05219	Bladder cancer	http://www.genome.jp/kegg-bin/show_pathway?hsa05219+4193+7422	0.00610888	2	21	41	7258	0.456704	2.21404	0.095238	MDM2//VEGFA
hsa04370	VEGF signaling pathway	http://www.genome.jp/kegg-bin/show_pathway?hsa04370+10000+7422	0.0123543	2	21	59	7258	0.456704	1.90818	0.095238	AKT3//VEGFA
hsa05167	Kaposi's sarcoma-associated herpesvirus infection	http://www.genome.jp/kegg-bin/show_pathway?hsa05167+10000+1385+7422	0.0129083	3	21	173	7258	0.456704	1.88913	0.142857	AKT3//CREB1//VEGFA
hsa05212	Pancreatic cancer	http://www.genome.jp/kegg-bin/show_pathway?hsa05212+10000+7422	0.0144308	2	21	64	7258	0.456704	1.84071	0.095238	AKT3//VEGFA
hsa05214	Glioma	http://www.genome.jp/kegg-bin/show_pathway?hsa05214+10000+4193	0.0144308	2	21	64	7258	0.456704	1.84071	0.095238	AKT3//MDM2
hsa05211	Renal cell carcinoma	http://www.genome.jp/kegg-bin/show_pathway?hsa05211+10000+7422	0.0148631	2	21	65	7258	0.456704	1.82789	0.095238	AKT3//VEGFA
hsa04151	PI3K-Akt signaling pathway	http://www.genome.jp/kegg-bin/show_pathway?hsa04151+10000+1385+4193+7422	0.0153369	4	21	342	7258	0.456704	1.81426	0.190476	AKT3//CREB1//MDM2//VEGFA
hsa05218	Melanoma	http://www.genome.jp/kegg-bin/show_pathway?hsa05218+10000+4193	0.016648	2	21	69	7258	0.456704	1.77864	0.095238	AKT3//MDM2
hsa05220	Chronic myeloid leukemia	http://www.genome.jp/kegg-bin/show_pathway?hsa05220+10000+4193	0.0175734	2	21	71	7258	0.456704	1.75514	0.095238	AKT3//MDM2
hsa01524	Platinum drug resistance	http://www.genome.jp/kegg-bin/show_pathway?hsa01524+10000+4193	0.0185204	2	21	73	7258	0.456704	1.73235	0.095238	AKT3//MDM2
hsa05205	Proteoglycans in cancer	http://www.genome.jp/kegg-bin/show_pathway?hsa05205+10000+4193+7422	0.0197778	3	21	203	7258	0.456704	1.70382	0.142857	AKT3//MDM2//VEGFA
hsa05100	Bacterial invasion of epithelial cells	http://www.genome.jp/kegg-bin/show_pathway?hsa05100+1213+55752	0.0199808	2	21	76	7258	0.456704	1.69939	0.095238	CLTC//SEPT11
hsa01521	EGFR tyrosine kinase inhibitor resistance	http://www.genome.jp/kegg-bin/show_pathway?hsa01521+10000+7422	0.0214884	2	21	79	7258	0.45842	1.6678	0.095238	AKT3//VEGFA
hsa04211	Longevity regulating pathway	http://www.genome.jp/kegg-bin/show_pathway?hsa04211+10000+1385	0.0268437	2	21	89	7258	0.517223	1.57116	0.095238	AKT3//CREB1
hsa01522	Endocrine resistance	http://www.genome.jp/kegg-bin/show_pathway?hsa01522+10000+4193	0.0308825	2	21	96	7258	0.517223	1.51029	0.095238	AKT3//MDM2
hsa04915	Estrogen signaling pathway	http://www.genome.jp/kegg-bin/show_pathway?hsa04915+10000+1385	0.0320786	2	21	98	7258	0.517223	1.49378	0.095238	AKT3//CREB1
hsa04066	HIF-1 signaling pathway	http://www.genome.jp/kegg-bin/show_pathway?hsa04066+10000+7422	0.0326835	2	21	99	7258	0.517223	1.48567	0.095238	AKT3//VEGFA
hsa04933	AGE-RAGE signaling pathway in diabetic complications	http://www.genome.jp/kegg-bin/show_pathway?hsa04933+10000+7422	0.0326835	2	21	99	7258	0.517223	1.48567	0.095238	AKT3//VEGFA
hsa04922	Glucagon signaling pathway	http://www.genome.jp/kegg-bin/show_pathway?hsa04922+10000+1385	0.0351485	2	21	103	7258	0.517223	1.45409	0.095238	AKT3//CREB1
hsa04931	Insulin resistance	http://www.genome.jp/kegg-bin/show_pathway?hsa04931+10000+1385	0.0376844	2	21	107	7258	0.517223	1.42384	0.095238	AKT3//CREB1
hsa04668	TNF signaling pathway	http://www.genome.jp/kegg-bin/show_pathway?hsa04668+10000+1385	0.0383293	2	21	108	7258	0.517223	1.41647	0.095238	AKT3//CREB1
hsa04725	Cholinergic synapse	http://www.genome.jp/kegg-bin/show_pathway?hsa04725+10000+1385	0.0409515	2	21	112	7258	0.517223	1.38773	0.095238	AKT3//CREB1
hsa04919	Thyroid hormone signaling pathway	http://www.genome.jp/kegg-bin/show_pathway?hsa04919+10000+4193	0.0436407	2	21	116	7258	0.517223	1.36011	0.095238	AKT3//MDM2
hsa04152	AMPK signaling pathway	http://www.genome.jp/kegg-bin/show_pathway?hsa04152+10000+1385	0.0470937	2	21	121	7258	0.529775	1.32704	0.095238	AKT3//CREB1
